# Supplementary material for: A microglial activity state biomarker panel differentiates FTD-granulin and Alzheimer’s disease patients from controls
Source: Mol Neurodegener. 2023 Sep 29;18:70. doi: 10.1186/s13024-023-00657-w (PMC10543321; doi:10.1186/s13024-023-00657-w)
Supplement: Supplementary file 1 — Supplementary Material 1 [file 13024_2023_657_MOESM1_ESM.xlsx]

## Sheet: Info
Sheet	Description
1-ALLFTD Sample Table	Sample Grouping, labeling, and brief clinical information of the samples
2-ALLFTD Data	Results of the proteomics experiment
3-ALLFTD Filtered Data	Results of the proteomics experiment, filtered to include only proteins detectable in at least three samples per group
4-ALLFTD t-test	Statistical analysis of the proteomics experiment
2-ALLFTD Data
Column	Column Name	Description
A	UniProt AC group	UniProt Accession numbers of protein groups
B	UniProt AC all proteins	UniProt Accession numbers of all proteins sharing peptides with the group
C	UniProt ID	UniProt Identification numbers of protein groups
D	Genes	Gene names
E	Protein Name	Protein names
F	Quants CON	Number of valid quantifications in the conrol group
G	Quants GRN	Number of valid quantifications in the symptomatic GRN variant carrier group
H-S	log2 LFQ CSF_XX	log2 transformed label free quantification intensities in the individivdual samples of the conrol group
T-AD	log2 LFQ CSF_XX	log2 transformed label free quantification intensities in the individivdual samples of the symptomatic GRN variant carrier group
AE	log2 LFQ CSF_26	log2 transformed label free quantification intensities in the individivdual samples of a clinically normal GRN variant carrier
AF-AQ	Peptides CSF_XX	Identified peptides in the individivdual samples of the conrol group
AR-BB	Peptides CSF_XX	Identified peptides in the individivdual samples of the symptomatic GRN variant carrier group
BC	Peptides CSF_26	Identified peptides in the individivdual samples of a clinically normal GRN variant carrier
BD-BW	Uniprot subcellular Locations	UniProt subcellular locations of the identified peotin groups. Glycoprotein is a UniProt Keyword
3-ALLFTD Filtered Data
Column	Column Name	Description
A	Protein (gene name)	Protein as denoted by gene name
B-M	log2 LFQ CSF_XX	log2 transformed label free quantification intensities in the individivdual samples of the conrol group
N-X	log2 LFQ CSF_XX	log2 transformed label free quantification intensities in the individivdual samples of the symptomatic GRN variant carrier group
4-ALLFTD t-test
Column	Column Name	Description
A	Gene name	Gene names
B	Discovery?	Passing FDR criteria [Yes/No]
C	P value	p-value of a two sided Student's t-test comparing the log2 transformed label free quantifiaction intensities of symptomatic GRN variant carriers compared to the control group
D	Mean of CON	Average log2 transformed label free quantifiaction intensities of control group
E	Mean of FTD-GRN	Average log2 transformed label free quantifiaction intensities of symptomatic GRN variant carriers
F	Difference	Difference Average log2 transformed label free quantifiaction intensities of control group - Average log2 transformed label free quantifiaction intensities of symptomatic GRN variant carriers
G	SE of difference	Standard error of the difference between Average log2 transformed label free quantifiaction intensities of control group and Average log2 transformed label free quantifiaction intensities of symptomatic GRN variant carriers
H	t ratio	Difference divided by SE of difference
I	df	Degrees of freedom
J	q value	q-value of a two sided Student's t-test comparing the log2 transformed label free quantifiaction intensities of symptomatic GRN variant carriers compared to the control group
K	Log2 FC (FTD-GRN/CON)	Log2 transformed average protein abundance ratios of symptomatic GRN variant carriers compared to the control group
L	- log10 p value	Minus log10 transformed p-value

## Sheet: 1-ALLFTD Sample Table
Sample Information
MS ID	Experiment Group	Comment
CSF_01	CON	Clinically normal
CSF_07	CON	Clinically normal
CSF_11	CON	Clinically normal
CSF_13	CON	Clinically normal
CSF_15	CON	Clinically normal
CSF_16	CON	Clinically normal
CSF_18	CON	Clinically normal
CSF_22	CON	Clinically normal
CSF_31	CON	Clinically normal
CSF_34	CON	Clinically normal
CSF_35	CON	Clinically normal
CSF_39	CON	Clinically normal
CSF_02	GRN	MCI - behavior
CSF_04	GRN	MCI - cognitive variants: aMCIsd, aMCImd, naMCIsd, naMCImd
CSF_05	GRN	Behavioral variant frontotemporal dementia
CSF_12	GRN	Behavioral variant frontotemporal dementia
CSF_17	GRN	MCI - behavior
CSF_19	GRN	Corticobasal syndrome - typical or variant
CSF_20	GRN	Behavioral variant frontotemporal dementia
CSF_21	GRN	Primary progressive aphasia - agrammatic/nonfluent variant subtype
CSF_23	GRN	Alzheimer's disease dementia
CSF_29	GRN	Primary progressive aphasia - agrammatic/nonfluent variant subtype
CSF_36	GRN	Alzheimer's disease dementia
CSF_26	NaN	Clinically normal / GRN carrier

## Sheet: 2-ALLFTD Data 
							CON	CON	CON	CON	CON	CON	CON	CON	CON	CON	CON	CON	GRN	GRN	GRN	GRN	GRN	GRN	GRN	GRN	GRN	GRN	GRN	NaN	CON	CON	CON	CON	CON	CON	CON	CON	CON	CON	CON	CON	GRN	GRN	GRN	GRN	GRN	GRN	GRN
UniProt AC group	UniProt AC all proteins	UniProt ID	Genes	Protein Name	Quants CON	Quants GRN	log2 LFQ CSF_01	log2 LFQ CSF_07	log2 LFQ CSF_11	log2 LFQ CSF_13	log2 LFQ CSF_15	log2 LFQ CSF_16	log2 LFQ CSF_18	log2 LFQ CSF_22	log2 LFQ CSF_31	log2 LFQ CSF_34	log2 LFQ CSF_35	log2 LFQ CSF_39	log2 LFQ CSF_02	log2 LFQ CSF_04	log2 LFQ CSF_05	log2 LFQ CSF_12	log2 LFQ CSF_17	log2 LFQ CSF_19	log2 LFQ CSF_20	log2 LFQ CSF_21	log2 LFQ CSF_23	log2 LFQ CSF_29	log2 LFQ CSF_36	log2 LFQ CSF_26	Peptides CSF_01	Peptides CSF_07	Peptides CSF_11	Peptides CSF_13	Peptides CSF_15	Peptides CSF_16	Peptides CSF_18	Peptides CSF_22	Peptides CSF_31	Peptides CSF_34	Peptides CSF_35	Peptides CSF_39	Peptides CSF_02	Peptides CSF_04	Peptides CSF_05	Peptides CSF_12	Peptides CSF_17	Peptides CSF_19	Peptides CSF_20
P07196	P07196	NFL_HUMAN	NEFL	Neurofilament light polypeptide	8	9	NaN	9.52012	8.97025	8.30305	NaN	NaN	NaN	8.13737	7.28383	8.14136	4.50327	7.3363	NaN	NaN	11.4703	10.645	10.2093	11.4997	10.6919	11.5474	10.2973	11.107	11.2162	NaN	0	1	2	1	0	0	0	1	1	2	1	1	0	0	3	3	4	5	5
P28799	P28799	GRN_HUMAN	GRN	Progranulin	12	11	14.0837	14.1694	14.2024	13.9619	13.8579	14.4795	14.4163	14.0702	14.5876	13.7724	13.6224	13.9198	13.1411	13.3041	13.6792	13.8534	13.1211	13.3492	13.7599	13.1269	12.6435	12.9112	12.0755	13.3387	8	9	9	9	10	9	7	8	9	8	7	8	7	4	8	8	5	9	7
Q9UHY7	Q9UHY7	ENOPH_HUMAN	ENOPH1	Enolase-phosphatase E1	12	11	9.4935	9.43925	9.67409	8.89692	9.21679	9.17043	9.66703	9.66706	9.5255	9.61458	9.52283	9.82695	10.0015	9.75873	10.1338	10.1264	10.6392	9.53096	10.5529	10.0267	10.0398	10.3535	10.0187	10.2663	2	2	2	2	2	2	1	2	1	2	1	2	2	2	2	2	2	2	2
P37837	P37837	TALDO_HUMAN	TALDO1	Transaldolase	12	11	14.2111	14.293	14.1753	14.3379	14.3378	14.4785	14.3646	14.5881	14.5837	14.3191	14.5217	14.1084	14.5384	14.5758	14.6386	14.5585	14.592	14.9331	14.7155	14.5996	14.9542	14.7238	14.5584	14.1378	9	9	10	10	10	10	8	10	10	9	10	10	10	9	10	10	8	9	10
P36222	P36222	CH3L1_HUMAN	CHI3L1	Chitinase-3-like protein 1	12	11	19.9533	19.3227	19.6434	18.842	20.0087	19.8156	19.2561	19.6119	19.6049	19.8332	19.7299	19.6718	19.9269	19.6109	20.3	20.1964	20.3506	20.1984	20.5193	20.9069	20.2072	20.0705	20.2691	19.9624	25	23	24	22	26	23	22	22	23	23	24	26	24	25	25	26	26	24	27
P63104	P63104	1433Z_HUMAN	YWHAZ	14-3-3 protein zeta/delta	12	11	13.7415	13.1761	14.0593	13.6188	13.7084	14.1047	13.6864	13.6322	13.7578	13.8919	13.2703	13.7974	13.7305	13.7936	14.3364	14.15	14.4625	14.1464	14.6847	14.7768	14.0683	14.2363	14.7519	13.4659	13	11	12	12	13	11	12	12	12	13	12	13	12	13	14	13	14	12	13
Q15782	Q15782	CH3L2_HUMAN	CHI3L2	Chitinase-3-like protein 2	12	11	14.7578	14.047	14.7628	14.0759	14.716	14.4814	13.3985	14.1859	13.9874	14.7639	14.0611	14.046	14.4135	14.8337	15.5252	15.1757	15.201	14.8831	14.9299	15.8614	15.5632	15.1098	13.953	14.8576	16	15	15	15	16	15	9	14	14	15	16	14	16	15	18	16	17	15	14
P21860	P21860	ERBB3_HUMAN	ERBB3	Receptor tyrosine-protein kinase erbB-3	12	11	11.6849	11.6594	11.3558	11.9836	11.6049	11.6046	11.4528	12.0364	11.594	11.9401	11.6193	11.5694	12.3836	12.1307	11.9777	11.4401	11.9864	11.9827	12.1258	12.2738	12.0309	11.863	12.0621	11.9506	6	9	6	7	8	7	6	8	7	8	6	7	9	6	7	6	8	8	8
P32971	P32971	TNFL8_HUMAN	TNFSF8	Tumor necrosis factor ligand superfamily member 8	12	10	8.50819	9.86257	9.28242	9.09567	9.96723	9.76333	9.92107	8.6929	8.61781	10.3339	10.1151	9.81034	10.3731	10.04	9.54926	10.5287	10.8005	10.7142	10.298	10.7238	NaN	10.1575	10.2656	NaN	1	1	1	1	1	1	1	1	1	1	1	1	1	1	1	1	1	1	1
Q9ULV1	Q9ULV1	FZD4_HUMAN	FZD4	Frizzled-4	11	8	11.2318	11.6087	NaN	10.661	11.9613	12.1251	12.0268	12.0345	11.883	11.8558	11.4086	12.0392	11.3083	10.8518	10.2235	NaN	NaN	10.3831	10.4293	11.1766	11.345	NaN	11.4458	11.8655	1	1	0	1	1	1	1	1	1	1	1	1	1	1	1	0	0	1	1
P80108	P80108	PHLD_HUMAN	GPLD1	Phosphatidylinositol-glycan-specific phospholipase D	12	11	14.7865	14.7929	14.5729	14.493	14.2446	14.4263	14.8928	14.7544	14.6283	14.3594	14.0017	14.4087	14.4098	14.0897	13.6238	14.76	14.3338	13.9389	13.6381	13.9439	14.3549	13.5082	13.5446	15.1863	22	24	21	20	23	24	26	20	25	21	18	21	21	23	23	19	22	22	23
P31946	P31946	1433B_HUMAN	YWHAB	14-3-3 protein beta/alpha	12	11	10.7589	10.6982	10.6445	11.2535	10.1951	10.7518	10.9733	10.8537	11.3324	11.1532	10.7109	9.64409	10.7241	10.9056	11.1056	11.3324	11.26	11.4276	11.5533	11.7774	11.2963	11.8958	11.4685	11.4231	3	3	2	3	4	5	2	3	4	2	3	3	4	4	2	2	3	4	5
Q9ULL4	Q9ULL4	PLXB3_HUMAN	PLXNB3	Plexin-B3	12	11	12.5091	12.9509	12.3445	12.9095	12.7786	12.6058	12.3807	12.8328	12.775	12.904	12.8444	12.7675	13.1141	12.877	13.0106	12.8281	13.0454	12.833	13.0033	12.9764	13.0534	12.7706	13.3813	12.8044	12	13	14	14	16	16	13	14	15	16	14	16	14	14	17	15	14	17	17
P27348;P31946;P31947;P61981;P62258;P63104;Q04917	P61981;Q04917;P62258;P31946;P31947;P27348;P63104	1433B_HUMAN;1433E_HUMAN;1433F_HUMAN;1433G_HUMAN;1433S_HUMAN;1433T_HUMAN;1433Z_HUMAN	SFN;YWHAB;YWHAE;YWHAG;YWHAH;YWHAQ;YWHAZ	14-3-3 protein theta	12	11	14.0577	14.0997	15.0541	14.4246	14.3061	14.9268	13.9962	14.1357	14.1793	14.2734	13.7327	14.1999	14.3557	14.3818	14.7277	14.2002	14.6089	15.2911	15.774	15.2057	14.8187	15.4138	15.3559	14.4916	2	2	2	2	2	2	2	2	2	2	2	2	2	2	2	2	2	2	2
P27348;P31946;P63104	P31946;P27348;P63104	1433B_HUMAN;1433T_HUMAN;1433Z_HUMAN	YWHAB;YWHAQ;YWHAZ	14-3-3 protein theta	12	11	10.1884	11.7179	11.9113	11.2314	11.4418	11.4043	12.0156	11.4753	11.506	11.2566	11.5932	11.4224	11.8677	11.4289	12.6979	11.6404	11.5588	12.1176	12.6563	12.7527	11.7402	12.2943	12.3436	11.8974	2	2	2	2	2	2	2	2	2	2	2	2	2	2	2	2	2	2	2
Q9NUQ9	Q9H0Q0;Q9NUQ9	CYRIB_HUMAN	CYRIB	CYFIP-related Rac1 interactor B	12	11	11.5422	11.3017	10.6129	11.2051	11.5048	12.0519	11.3577	11.6143	10.9253	11.7318	11.6904	11.5289	11.8537	11.7642	12.0617	11.7615	12.0616	11.3701	11.9995	11.7859	11.7984	12.0656	11.9809	11.3239	6	5	2	7	7	8	3	7	5	8	6	5	6	6	7	5	6	7	8
P61981	P61981	1433G_HUMAN	YWHAG	14-3-3 protein gamma	12	11	12.2949	12.49	12.9293	12.3864	12.6228	13.1259	12.5729	12.5955	12.6352	12.904	12.3151	12.5814	12.7199	12.5085	13.3741	12.4949	13.1922	13.1896	13.3013	13.3422	13.2013	12.9848	13.9889	12.0087	8	7	9	6	8	7	7	7	9	9	6	8	6	7	10	4	8	10	10
P15259;P18669	P18669;P15259	PGAM1_HUMAN;PGAM2_HUMAN	PGAM1;PGAM2	Phosphoglycerate mutase 2	12	11	12.673	12.5516	12.9249	12.8058	13.1009	13.033	12.9746	12.7974	12.7533	12.5615	12.4371	12.508	12.4268	12.6411	13.5632	13.1681	13.1664	13.2568	13.2545	13.2008	13.5502	13.3024	13.2748	12.2689	3	4	4	5	4	5	3	5	5	5	5	5	5	5	4	4	3	4	5
P40925	P40925	MDHC_HUMAN	MDH1	Malate dehydrogenase, cytoplasmic	12	11	17.3655	17.3792	17.2978	17.1295	17.2739	17.4613	17.1046	17.5072	17.4256	17.5663	17.6858	17.4741	17.4839	17.4249	17.8344	17.2872	17.6641	17.8394	17.9649	17.9001	17.6107	17.4829	18.0697	16.9091	14	16	13	11	15	13	13	13	15	13	15	15	14	15	16	12	15	12	14
P16070	P16070	CD44_HUMAN	CD44	CD44 antigen	12	11	17.5981	17.4451	17.6686	17.3648	17.5864	17.3318	17.2592	17.101	17.265	17.4808	17.5571	17.4466	17.3288	17.5736	18.3491	17.5314	17.8302	17.8113	17.8082	17.6977	17.8517	18.0495	17.4311	17.0495	3	3	4	4	4	4	4	4	3	4	3	4	4	4	4	4	3	4	4
P32004	P32004	L1CAM_HUMAN	L1CAM	Neural cell adhesion molecule L1	12	11	15.0445	15.2392	15.0307	15.0942	15.122	14.9998	14.8183	15.3471	15.165	15.0921	15.1835	15.3454	14.8507	15.1387	14.8901	14.5684	14.9617	15.1573	14.5922	14.8443	14.6165	14.7183	15.1722	14.6342	34	33	35	31	35	33	31	32	32	33	32	33	32	32	31	30	34	32	33
P06744	P06744	G6PI_HUMAN	GPI	Glucose-6-phosphate isomerase	12	11	13.146	12.8078	13.3076	13.4535	13.5042	13.9408	13.323	14.0967	13.0939	13.6166	12.573	13.2861	13.6159	13.7977	13.753	13.7653	13.4236	13.7718	13.8037	14.4082	13.8369	13.8512	14.0793	13.404	14	16	15	15	16	16	15	16	14	16	12	16	14	14	16	14	15	16	16
O95841;Q9UKU9	O95841;Q9UKU9	ANGL1_HUMAN;ANGL2_HUMAN	ANGPTL1;ANGPTL2	Angiopoietin-related protein 1	12	11	9.27998	10.0679	10.017	9.83144	8.65833	10.5074	10.1185	10.7433	9.35669	10.3282	10.7282	9.44866	9.05862	8.72494	9.39585	8.31179	8.37936	9.07377	9.36791	9.781	9.45485	9.45132	9.63502	9.19433	1	1	1	1	1	1	1	1	1	1	1	1	1	1	1	1	1	1	1
Q99972	Q99972	MYOC_HUMAN	MYOC	Myocilin	12	11	14.6622	13.9413	14.8673	12.8284	13.4635	14.0052	14.6941	12.5082	12.9507	13.798	12.4492	13.0833	13.6652	11.6189	12.0054	13.3143	13.1157	12.5028	12.4558	12.5313	12.4827	12.3649	12.6808	13.8474	17	18	18	10	17	15	14	9	13	15	10	12	14	10	5	10	14	11	7
P34949	P34949	MPI_HUMAN	MPI	Mannose-6-phosphate isomerase	12	11	10.3287	10.4542	10.274	10.5043	10.6303	10.1487	9.65689	10.2397	11.0719	11.325	9.99584	10.1117	10.3494	11.0688	11.4093	10.1937	10.9348	11.6102	11.5155	11.0878	10.6887	10.9337	11.3092	11.2257	4	7	4	6	7	6	4	7	6	6	6	6	5	6	8	3	7	6	7
Q9Y617	Q9Y617	SERC_HUMAN	PSAT1	Phosphoserine aminotransferase	12	11	12.7726	12.9718	12.8935	13.0934	13.1235	12.5541	12.8929	12.6489	13.0682	12.4268	13.0528	12.7765	12.7618	13.0927	13.6491	12.8528	13.2872	13.4344	13.4559	13.2942	12.9878	12.9881	13.3187	12.6147	9	13	12	11	13	9	10	9	12	12	12	13	11	12	14	9	10	13	13
Q96NI6	Q96NI6	LRFN5_HUMAN	LRFN5	Leucine-rich repeat and fibronectin type-III domain-containing protein 5	11	10	9.57504	8.72068	9.27281	8.48104	8.63571	8.87811	NaN	9.45209	8.48485	10.3864	9.19988	9.68995	9.35933	7.69876	8.67009	8.12767	9.21672	5.90856	8.30387	7.52105	7.51554	NaN	8.08746	8.82307	1	1	1	1	1	1	0	1	1	1	1	1	1	1	1	1	1	1	1
P16152	P16152	CBR1_HUMAN	CBR1	Carbonyl reductase [NADPH] 1	12	11	13.1269	12.937	13.1162	13.276	13.2872	12.9591	13.2894	13.3272	13.1401	13.2262	13.4938	12.5996	13.0028	13.2515	13.8815	13.4155	13.1743	13.2849	13.8488	13.7201	13.6723	13.526	13.596	12.8232	7	7	8	8	8	8	7	8	8	8	9	6	9	8	8	8	8	9	8
P01903	P01906;A0A0G2JMH6;P01903	DRA_HUMAN	HLA-DRA	HLA class II histocompatibility antigen, DR alpha chain	12	11	11.9166	10.891	12.0455	9.70584	12.5123	12.8484	12.2378	10.9625	12.4924	12.4632	12.1119	11.5778	13.4155	13.1397	12.5334	13.7833	11.5817	12.8111	12.2371	13.4309	12.3902	13.5744	12.5382	12.0412	3	3	3	2	3	3	2	3	3	3	2	3	3	3	3	3	2	3	3
P12110	P12110	CO6A2_HUMAN	COL6A2	Collagen alpha-2(VI) chain	12	11	13.3063	13.2427	13.3109	13.0349	12.9313	13.0458	13.3102	13.1732	13.1082	13.2096	13.4045	12.7419	13.2447	13.0498	13.504	13.508	13.4471	13.4763	13.3669	13.8958	13.1394	13.7575	13.3321	13.2147	17	19	21	20	19	20	15	20	21	20	18	20	20	19	19	17	20	20	22
Q9NZK5	Q9NZK5	ADA2_HUMAN	ADA2	Adenosine deaminase 2	12	11	13.2577	13.3922	13.5957	13.1111	13.0519	13.9316	13.3064	13.4688	13.7408	13.9851	13.3236	13.4374	13.8735	14.1116	13.9609	13.667	13.4694	13.8912	14.0999	14.0732	13.9458	14.0931	13.1331	13.7242	16	15	16	15	18	17	12	16	17	17	15	16	17	17	17	17	17	16	18
P39060	P39060	COIA1_HUMAN	COL18A1	Collagen alpha-1(XVIII) chain	12	11	15.9298	15.8313	15.8923	15.9721	15.6639	15.7533	15.6603	16.0668	16.2903	15.97	15.7572	15.786	16.1742	16.1176	16.1072	15.9358	15.8269	16.059	16.0167	16.3152	16.1784	16.4093	15.9626	15.7846	17	17	15	15	16	17	15	17	18	17	15	16	18	16	17	15	16	17	18
P12111	P12111	CO6A3_HUMAN	COL6A3	Collagen alpha-3(VI) chain	12	11	15.0517	14.8751	14.9972	15.0651	14.862	14.8975	14.7276	15.02	14.6585	15.0487	15.0045	14.671	15.2999	14.9566	15.0915	15.4661	15.0126	14.8465	14.9984	15.3522	15.0842	15.3736	14.9479	14.9638	86	90	94	88	96	91	80	97	88	90	89	89	96	91	94	92	93	93	91
P09417	P09417	DHPR_HUMAN	QDPR	Dihydropteridine reductase	12	11	15.3831	15.1264	14.7062	15.4619	15.1847	14.9108	15.2379	15.2574	15.1006	15.2783	15.6947	15.2592	15.6421	15.6097	15.346	15.2433	15.5683	15.1969	15.9519	15.9916	15.7957	15.3983	15.2586	14.9916	13	13	14	11	13	11	12	11	11	12	13	12	12	13	14	11	12	12	12
P00558	P00558	PGK1_HUMAN	PGK1	Phosphoglycerate kinase 1	12	11	14.4702	14.1454	14.4977	14.4265	14.4149	14.5852	14.613	14.3737	14.6256	14.6606	14.5565	14.2318	14.4712	14.5813	14.8469	14.3674	14.7232	14.6172	14.813	15.0148	14.5938	14.6477	14.7594	13.9188	17	20	19	19	19	19	18	18	18	18	18	18	18	18	20	20	20	20	19
P31150;P50395	P50395;P31150	GDIA_HUMAN;GDIB_HUMAN	GDI1;GDI2	Rab GDP dissociation inhibitor alpha	12	11	14.4664	14.5061	14.5093	14.4721	14.6516	14.6214	14.1889	14.5232	14.4499	14.5676	14.7284	14.4597	14.4013	14.5814	14.7776	14.4857	14.6887	14.5281	15.0904	15.1845	14.8857	15.0336	14.7158	14.1757	8	8	8	8	8	8	7	8	8	8	8	8	8	8	8	8	8	8	8
P10636	P10636	TAU_HUMAN	MAPT	Microtubule-associated protein tau	11	11	10.6991	11.3916	11.3091	10.1887	11.4237	11.3182	NaN	10.5529	11.4667	10.5388	10.2447	11.5436	11.1491	11.1572	12.4278	11.4368	12.2187	11.7697	11.7127	11.9128	11.2575	11.1601	11.2461	10.4454	3	3	3	3	2	2	0	2	3	3	2	3	2	3	3	3	2	3	3
O95502	O95502	NPTXR_HUMAN	NPTXR	Neuronal pentraxin receptor	12	11	17.6049	17.9434	17.7158	17.6855	18.1173	17.9145	17.238	17.9284	17.9339	18.105	17.467	18.3233	17.9552	17.5612	17.6188	16.3778	17.2624	17.5986	17.4983	17.0663	17.4588	17.0648	17.7547	17.5155	21	22	20	18	22	20	19	20	22	22	21	23	22	21	21	17	23	20	22
P07197	P07197	NFM_HUMAN	NEFM	Neurofilament medium polypeptide	10	9	NaN	NaN	14.3479	13.9085	13.2762	13.1112	13.9964	14.1146	9.24095	11.8822	13.6533	13.3164	NaN	NaN	14.851	14.4108	14.6161	15.4571	15.146	14.7135	14.4839	14.539	13.7101	13.799	0	0	1	2	2	2	1	1	1	3	1	1	0	0	4	6	6	5	5
P02549	P02549	SPTA1_HUMAN	SPTA1	Spectrin alpha chain, erythrocytic 1	8	7	NaN	NaN	11.8142	NaN	11.2278	12.5522	11.0443	11.0815	NaN	9.71506	10.3539	10.6388	11.101	NaN	NaN	NaN	10.1199	10.1143	9.229	NaN	9.10112	9.10721	9.56617	11.8747	0	0	8	0	1	1	1	1	0	1	1	1	2	0	0	0	1	1	1
Q9H2X0	Q9H2X0	CHRD_HUMAN	CHRD	Chordin	12	11	14.1176	14.3852	14.0854	14.0727	14.041	14.0862	13.9938	14.2189	14.4191	14.151	14.1371	14.1216	14.0485	14.2366	13.9584	13.6971	13.9436	14.2063	13.9474	14.0735	13.8561	13.7325	13.9887	14.1363	28	30	28	26	32	27	25	28	31	28	28	32	29	29	30	25	26	30	33
Q16775	Q16775	GLO2_HUMAN	HAGH	Hydroxyacylglutathione hydrolase, mitochondrial	12	11	11.1111	10.829	11.0202	9.79823	11.1518	10.984	10.7425	10.9569	10.6936	9.97616	10.8191	11.0468	10.9104	11.3647	11.5175	10.5362	11.4794	11.1053	11.6326	11.3362	10.7861	11.3058	11.7827	11.4679	3	2	3	2	3	2	2	2	2	2	2	2	3	3	3	2	2	3	3
P07093	P07093	GDN_HUMAN	SERPINE2	Glia-derived nexin	12	11	12.9333	13.8144	11.947	13.5408	13.4043	12.0789	12.7173	13.9765	13.7112	13.5428	13.6774	13.6695	13.7167	12.9286	14.4122	14.6416	13.6841	13.9552	14.0424	14.1929	13.9992	13.6706	14.1544	12.8983	8	13	5	10	13	9	10	12	9	12	12	12	13	10	12	12	12	13	12
P05976	P05976	MYL1_HUMAN	MYL1	Myosin light chain 1/3, skeletal muscle isoform	3	7	NaN	NaN	NaN	NaN	8.77436	8.96023	NaN	NaN	NaN	8.6385	NaN	NaN	NaN	11.0706	9.97387	NaN	11.0973	9.7078	NaN	NaN	9.10707	10.9035	10.5587	NaN	0	0	0	0	2	2	0	0	0	1	0	0	0	1	2	0	1	2	0
P28070	P28070	PSB4_HUMAN	PSMB4	Proteasome subunit beta type-4	11	11	9.77889	9.62579	8.79688	9.07554	9.23988	9.85053	9.19869	9.17344	9.55335	8.48569	NaN	9.88279	9.43435	9.78417	10.1447	10.1103	9.75811	9.48709	9.33854	9.54659	10.4124	10.5407	9.77589	10.4388	2	1	1	2	2	3	1	3	2	1	0	2	2	1	2	3	3	2	2
P16519	P16519	NEC2_HUMAN	PCSK2	Neuroendocrine convertase 2	12	11	13.577	13.6181	13.6131	13.7954	14.12	14.1522	13.6099	13.9666	13.7573	14.0554	13.8437	14.2743	13.7957	13.9469	13.2863	12.4449	13.3254	13.4152	13.3378	13.0022	13.5126	13.0443	14.3689	13.5639	17	20	18	14	19	15	17	17	19	18	18	19	20	19	18	11	17	15	17
Q9Y5I4	Q9Y5I4	PCDC2_HUMAN	PCDHAC2	Protocadherin alpha-C2	12	11	14.2724	14.5953	14.5483	14.5774	14.8006	14.4747	14.5539	14.787	14.7547	14.6471	14.4332	14.6201	14.4178	14.3178	14.3424	14.1374	14.6299	14.2604	14.5824	14.4481	14.5276	14.3377	14.5496	14.2824	17	17	18	18	18	18	17	19	19	19	20	20	18	19	18	17	18	17	18
P12532;P17540	P17540;P12532	KCRS_HUMAN;KCRU_HUMAN	CKMT1B;CKMT2	Creatine kinase U-type, mitochondrial	9	10	10.2453	NaN	9.81423	NaN	9.09494	10.024	NaN	9.93435	8.65187	9.79778	10.0315	9.75791	NaN	10.619	11.1764	9.16825	10.7752	10.7224	10.4672	10.793	9.72309	10.4373	10.2698	10.1298	1	0	1	0	1	1	0	1	1	1	1	1	0	1	1	1	1	1	1
P31150	P31150	GDIA_HUMAN	GDI1	Rab GDP dissociation inhibitor alpha	12	11	14.2271	14.2404	14.1258	14.4741	14.4786	14.4909	14.4945	14.3798	14.6988	14.6143	14.6101	14.251	14.4191	14.3908	14.5261	14.4748	14.4269	14.6717	15.099	14.94	14.7336	14.7309	14.9194	14.1172	16	16	17	18	19	17	14	18	19	20	18	19	19	17	20	18	19	20	20
Q6UX71;Q8IUK5	Q6UX71;Q8IUK5	PLDX1_HUMAN;PXDC2_HUMAN	PLXDC1;PLXDC2	Plexin domain-containing protein 2	12	11	13.1391	12.6887	13.1619	14.6419	13.9027	12.0538	11.5014	11.7571	13.8011	13.1126	12.3954	14.6265	13.1829	14.8634	13.7787	14.6691	15.0052	13.254	13.9129	14.4684	13.5054	14.3244	13.754	14.6317	1	1	1	1	1	1	1	1	1	1	1	1	1	1	1	1	1	1	1
Q15365	Q15365	PCBP1_HUMAN	PCBP1	Poly(rC)-binding protein 1	9	9	8.41574	NaN	10.9234	9.8212	9.63839	11.4138	NaN	NaN	8.04766	10.7476	9.1476	9.27816	10.1878	11.3748	10.4516	11.6768	11.5748	NaN	11.0661	10.2338	NaN	11.4709	10.3613	9.7231	1	0	1	1	1	1	0	0	1	1	1	1	1	1	1	1	1	0	1
Q9BUD6	Q9BUD6	SPON2_HUMAN	SPON2	Spondin-2	12	11	12.4566	12.8139	12.5927	12.645	12.9057	12.5992	13.1256	12.4178	12.6264	12.5728	12.2757	12.1748	12.1897	12.3072	12.5657	12.3319	12.6547	12.3215	12.6336	11.9943	11.9929	12.2996	12.2578	12.69	4	4	6	2	5	5	4	3	5	5	5	6	6	3	5	5	4	6	6
Q7Z6M3	Q7Z6M3	MILR1_HUMAN	MILR1	Allergin-1	10	11	11.1527	11.169	11.0463	11.0365	11.2874	11.4428	NaN	11.1723	11.4233	11.0965	NaN	10.9728	11.5501	10.8657	11.3784	11.1814	11.6512	11.2161	11.8678	11.6651	11.7845	11.7521	11.3212	10.5394	1	2	2	1	2	2	0	2	2	2	0	2	2	2	2	2	2	2	1
P79483;Q30154	Q30154;P79483	DRB3_HUMAN;DRB5_HUMAN	HLA-DRB3;HLA-DRB5	HLA class II histocompatibility antigen, DR beta 3 chain	9	8	9.98033	10.4987	10.9055	NaN	6.78963	10.7378	NaN	10.5785	11.1177	11.1078	NaN	10.2158	12.6327	NaN	12.3425	10.7031	NaN	10.8826	NaN	13.5113	10.9141	12.181	11.4517	11.0606	2	2	1	0	1	2	0	2	2	2	0	1	1	0	2	1	0	2	0
Q96MU8	Q96MU8	KREM1_HUMAN	KREMEN1	Kremen protein 1	12	11	10.3122	10.8221	10.712	10.7143	10.3239	11.0273	10.7364	11.465	10.9504	10.6949	10.5853	10.6127	10.586	10.1659	9.7134	10.4725	9.95343	10.4017	10.4268	11.0077	10.4719	10.2746	10.6771	10.1761	4	4	2	5	4	5	4	4	5	5	5	5	4	4	5	2	3	4	4
Q53EL9	Q53EL9	SEZ6_HUMAN	SEZ6	Seizure protein 6 homolog	12	11	17.1133	17.1493	17.1746	17.2537	17.2805	17.0669	17.1383	17.3128	17.162	17.2355	17.1937	17.2933	16.8463	17.1275	17.123	17.05	17.2479	17.2227	17.0798	17.1997	16.964	17.0469	17.0606	16.8328	26	27	27	24	26	24	25	26	26	27	23	27	24	24	27	24	27	27	26
P04066	P04066	FUCO_HUMAN	FUCA1	Tissue alpha-L-fucosidase	12	11	15.0834	14.8105	14.4575	14.4022	13.8106	15.1554	14.1359	15.24	14.3331	15.0662	15.2098	14.9712	15.3894	15.2191	15.03	14.9944	15.5891	15.5258	14.7933	14.9855	15.5105	14.7996	15.0364	14.8668	14	14	11	12	13	16	11	17	12	17	16	15	16	16	16	12	17	16	13
O43173	O43173	SIA8C_HUMAN	ST8SIA3	Sia-alpha-2,3-Gal-beta-1,4-GlcNAc-R:alpha 2,8-sialyltransferase	12	11	13.588	14.04	13.5336	14.2929	14.0703	13.9776	13.8774	14.0823	14.188	13.6993	13.5161	13.9343	13.841	13.6137	13.6347	13.2464	13.3876	13.7685	13.7187	13.5702	13.6874	13.5665	13.9812	13.8516	12	13	12	11	12	12	11	12	11	13	12	12	12	11	12	9	12	12	13
Q9H3S3	Q9H3S3	TMPS5_HUMAN	TMPRSS5	Transmembrane protease serine 5	12	11	11.5392	11.8458	10.4434	11.9471	11.0449	12.0319	10.9802	12.1422	10.9045	11.5988	11.3467	11.598	11.8829	11.7407	12.0657	12.0802	11.286	11.8689	12.1192	12.5894	12.0761	12.1244	11.5569	12.155	5	6	6	6	4	8	2	8	7	8	8	6	7	7	8	6	6	7	8
A0A087WW87;P01614	A0A087WW87;P01614	KV240_HUMAN;KVD40_HUMAN	IGKV2-40;IGKV2D-40	Immunoglobulin kappa variable 2-40	11	9	8.7422	8.34525	8.6673	10.6338	9.74098	10.0928	10.2128	6.39665	7.56764	NaN	9.14104	9.9855	10.062	10.2867	10.0191	11.3418	10.0468	8.94888	12.3271	NaN	10.2079	10.6156	NaN	9.14223	2	1	1	1	2	3	2	1	1	0	1	2	2	2	2	2	1	2	3
P19367	P19367	HXK1_HUMAN	HK1	Hexokinase-1	12	11	11.9493	11.5829	11.5982	11.7596	11.6378	11.8886	11.6152	12.0337	12.0795	12.3448	11.7703	11.8106	11.4537	12.3136	11.9868	11.9039	12.135	12.3796	12.021	12.5772	12.2489	12.1063	12.3304	11.618	15	11	10	10	13	10	8	10	14	15	13	14	10	14	14	11	13	13	13
Q9BXJ3	Q9BXJ3	C1QT4_HUMAN	C1QTNF4	Complement C1q tumor necrosis factor-related protein 4	12	11	13.8097	13.9269	13.8678	13.6156	13.9621	13.6299	13.3727	14.1149	14.0096	14.1429	13.9933	14.0015	13.6937	13.7313	13.7984	13.4878	13.2547	13.617	13.4771	13.0332	13.6876	13.739	14.0292	13.6826	8	12	10	11	12	11	6	10	13	12	11	11	11	11	12	9	10	10	12
P05107	P05107	ITB2_HUMAN	ITGB2	Integrin beta-2	12	11	9.69121	9.68077	9.85917	8.86907	10.0747	9.59601	9.86392	9.09122	9.80429	10.2841	10.6763	10.453	10.6149	9.89126	10.1768	10.4184	10.3113	9.98927	10.6238	10.2642	10.1071	10.3529	10.2757	9.50395	5	5	5	3	4	6	1	6	4	5	5	3	4	7	5	5	5	5	6
Q9UKQ2	Q9UKQ2	ADA28_HUMAN	ADAM28	Disintegrin and metalloproteinase domain-containing protein 28	12	11	11.4262	12.2797	7.76665	9.85929	11.7524	10.9357	11.0776	10.3514	11.4792	12.5415	9.83647	12.1664	12.0318	11.3737	12.8759	12.7973	11.643	12.2875	12.0035	11.8729	12.2319	12.6027	11.3058	7.30363	3	2	1	2	5	1	3	1	4	4	1	6	1	2	6	2	3	4	3
Q13231	Q13231	CHIT1_HUMAN	CHIT1	Chitotriosidase-1	10	11	NaN	11.5055	12.5175	12.0494	12.3064	12.9296	11.3378	11.7771	13.2516	NaN	12.6107	11.8656	12.9794	11.877	15.2723	14.0867	13.5818	12.6916	12.6756	13.9136	14.4916	12.9065	11.3877	11.4469	0	2	11	9	11	11	4	9	10	0	8	10	12	9	13	13	12	9	11
P22004	P22004	BMP6_HUMAN	BMP6	Bone morphogenetic protein 6	12	11	11.1431	11.2609	11.9766	11.6601	11.2117	11.6723	11.2987	11.5003	10.8464	10.7414	10.9057	11.4055	10.313	11.101	10.4848	11.0506	11.1294	10.9999	10.5935	11.5127	10.6891	11.3551	10.7973	11.2285	3	4	4	4	4	4	1	4	4	3	4	4	2	3	3	3	4	4	4
P47756	P47756	CAPZB_HUMAN	CAPZB	F-actin-capping protein subunit beta	12	11	11.3101	11.5853	11.9098	11.4405	11.1108	11.4039	11.1505	10.3431	10.5141	10.9196	11.4006	11.0149	11.5579	11.8138	11.5734	11.6775	11.2645	11.2809	12.0327	11.0464	11.6037	12.566	11.4751	NaN	3	2	3	1	4	1	1	1	2	2	2	3	1	3	2	2	2	2	3
O60476	O60476	MA1A2_HUMAN	MAN1A2	Mannosyl-oligosaccharide 1,2-alpha-mannosidase IB	12	11	12.4402	12.24	12.3768	12.2752	12.3953	12.463	12.3183	12.1795	12.5585	12.3404	12.1938	12.0975	12.2526	12.5328	12.1313	11.9356	12.1523	11.9958	12.4249	11.9167	12.2611	11.967	11.9853	12.4698	11	14	11	11	13	12	7	13	13	13	10	13	11	10	12	6	10	12	11
P28161	P28161	GSTM2_HUMAN	GSTM2	Glutathione S-transferase Mu 2	12	11	11.2904	10.4493	11.5244	10.4486	10.4057	11.2533	10.112	10.6195	11.167	10.5864	10.5911	11.1635	10.3734	10.2233	10.6288	9.5275	10.0055	10.3347	9.81694	10.1836	10.7755	11.0359	10.7093	10.7004	3	2	5	3	4	4	1	5	4	5	2	3	4	3	3	2	1	4	1
Q9UN70	Q9UN70	PCDGK_HUMAN	PCDHGC3	Protocadherin gamma-C3	12	11	13.0086	12.6979	12.8312	12.8022	12.9559	13.3146	12.8762	13.1661	12.8222	12.7219	12.8886	12.6448	12.6284	12.7242	12.584	12.5238	12.674	12.8955	12.7092	12.7649	12.9337	12.6067	12.8462	12.8406	11	13	13	10	14	13	11	13	12	14	13	11	13	14	12	13	12	14	13
Q9Y2C2	Q9Y2C2	UST_HUMAN	UST	Uronyl 2-sulfotransferase	12	11	10.2516	11.2871	11.3023	11	10.8725	10.922	11.1925	11.0412	11.473	11.2212	10.7241	11.0238	10.6954	10.8093	9.95923	10.8902	10.9803	10.5687	10.2664	11.0733	10.8786	9.75406	10.9647	11.1817	2	3	1	1	3	2	3	2	3	3	2	3	2	2	3	2	1	3	3
P25786	P25786	PSA1_HUMAN	PSMA1	Proteasome subunit alpha type-1	12	11	11.8777	10.527	12.1478	10.9376	10.4822	11.1832	10.4061	11.4801	10.4655	10.4004	9.81563	11.0275	11.4248	11.5793	11.4882	11.3922	11.2978	11.2112	12.2959	11.2966	11.4783	12.5893	10.7834	9.17833	2	2	2	2	4	4	1	4	3	2	1	3	2	2	3	3	1	4	3
Q9H741	Q9H741	SPRNG_HUMAN	SPRING1	SREBP regulating gene protein	12	11	13.0046	13.2369	12.571	12.9713	13.2741	12.7961	12.7316	13.2701	13.109	13.1513	13.0538	13.4966	12.988	12.8872	12.5875	12.4186	12.8919	13.0587	12.7374	12.6132	12.7755	12.5611	13.2073	12.5273	7	9	7	7	8	8	5	7	8	7	8	7	8	8	9	7	7	7	7
O15540	O15540	FABP7_HUMAN	FABP7	Fatty acid-binding protein, brain	11	11	NaN	9.98544	10.3959	10.5043	10.4497	10.4367	10.3689	10.2572	10.6831	10.5834	10.4021	10.7003	10.831	10.4997	10.8249	10.7231	10.7156	10.6251	10.5288	10.8004	11.1502	11.039	10.0238	10.9174	0	2	2	2	2	2	2	2	2	2	1	1	1	2	2	2	2	1	2
A6NNL0	B1AL46;A6NNL0;Q8IVF1;Q5VT03	NTM2B_HUMAN	NUTM2B	NUT family member 2B	7	7	9.7277	11.4408	NaN	10.2299	NaN	NaN	NaN	10.0554	10.8319	11.1414	NaN	11.3605	7.79614	NaN	10.3109	9.78672	10.2149	10.39	9.04716	NaN	NaN	7.59122	NaN	NaN	1	1	0	1	0	0	0	1	1	1	0	1	1	0	1	1	1	1	1
Q9NPY3	Q9NPY3	C1QR1_HUMAN	CD93	Complement component C1q receptor	12	11	13.634	13.5328	13.2857	13.8799	13.5188	13.7176	13.5589	13.4593	13.5961	13.6775	13.6731	13.3515	13.9241	13.6847	13.753	13.9956	13.845	13.4573	13.7796	13.6524	13.666	13.8131	13.5645	13.6449	5	6	7	8	6	7	4	7	7	8	6	8	7	7	7	7	7	8	8
Q9Y6N7	Q9Y6N7	ROBO1_HUMAN	ROBO1	Roundabout homolog 1	12	11	14.5815	14.7015	14.359	14.5755	14.8584	14.3354	14.4459	14.6887	14.4116	14.7318	14.6922	14.6292	14.2424	14.3211	14.6276	14.2838	14.5375	14.4336	14.3976	14.5848	14.4097	14.2416	14.5877	14.0164	27	31	29	29	31	30	26	28	30	29	27	31	28	29	29	26	29	31	30
O95989	O95989	NUDT3_HUMAN	NUDT3	Diphosphoinositol polyphosphate phosphohydrolase 1	11	11	NaN	9.52284	10.1574	10.4561	8.96021	9.92748	9.84707	10.1313	10.3187	10.1951	9.92523	9.98762	10.3791	9.8668	10.3057	10.9686	10.2155	9.95206	11.0815	9.79533	11.0205	10.397	10.5186	10.3206	0	2	1	2	1	2	2	2	2	2	1	1	1	2	1	1	1	2	2
P11362	P11362	FGFR1_HUMAN	FGFR1	Fibroblast growth factor receptor 1	12	11	16.7849	17.0352	16.8587	16.8611	16.9071	16.8255	16.9472	17.075	17.0542	16.875	16.578	16.7678	16.5718	16.8889	16.7946	16.5097	16.9014	16.7887	16.7348	16.8726	16.7167	16.7495	16.6436	16.6135	10	10	10	10	10	10	10	10	10	10	10	10	10	9	9	10	10	10	10
Q9UPR3	Q9UPR3	SMG5_HUMAN	SMG5	Protein SMG5	12	11	14.7834	14.5611	14.4209	14.3722	14.2232	14.4263	15.2935	14.4903	14.5116	13.9677	14.5729	14.4657	14.523	14.6265	13.8907	11.7864	14.642	13.625	14.0974	14.2667	14.2468	13.8161	12.904	14.0345	1	1	1	1	1	1	1	1	1	1	1	1	1	1	1	1	1	1	1
Q16849	Q16849	PTPRN_HUMAN	PTPRN	Receptor-type tyrosine-protein phosphatase-like N	12	11	13.8643	14.297	14.6503	14.275	14.6639	14.7081	13.6752	14.3848	14.9237	14.6159	13.8621	15.1126	14.129	14.1572	14.5943	13.4723	13.3672	14.2908	14.4145	13.751	13.9047	13.9228	13.9454	14.7986	12	16	13	13	14	13	10	11	14	16	13	15	15	14	16	9	12	15	16
P62258	P62258	1433E_HUMAN	YWHAE	14-3-3 protein epsilon	12	11	12.4629	11.9314	13.1071	12.8754	12.5061	13.1472	12.7017	12.7246	12.9483	12.8613	12.6897	12.7032	12.4411	12.8914	13.1749	12.4394	12.9303	13.3008	13.4426	13.3293	12.9598	13.4706	13.6266	12.6789	10	11	12	12	14	15	10	13	13	13	11	12	12	10	12	11	11	14	13
P22792	P22792	CPN2_HUMAN	CPN2	Carboxypeptidase N subunit 2	12	11	15.7977	15.3276	15.735	15.9092	15.1955	15.5431	15.9093	15.0517	14.9992	14.9249	14.9645	15.6776	15.211	14.9459	13.7577	15.7158	14.6467	14.6123	14.5087	15.0718	15.6167	15.628	14.1712	16.7429	11	11	11	11	11	11	10	11	11	11	10	10	11	10	8	10	11	12	11
A0A0B4J1Y9	A0A0B4J1Y9	HV372_HUMAN	IGHV3-72	Immunoglobulin heavy variable 3-72	12	11	15.3206	14.1815	16.3051	15.9871	13.7077	15.0064	15.5593	14.3924	14.5779	13.557	15.7591	14.838	14.5769	13.5623	12.5738	14.5568	13.8821	14.6586	13.7759	13.4334	15.517	14.7136	13.6138	16.1972	4	4	4	4	2	4	4	4	4	4	4	4	3	3	3	4	4	3	2
A0A087WSY4	A0A087WSY4	HV432_HUMAN	IGHV4-30-2	Immunoglobulin heavy variable 4-30-2	6	6	NaN	NaN	NaN	NaN	NaN	15.2769	13.6822	14.9555	11.6448	NaN	13.0324	14.4427	12.4808	13.1539	NaN	11.9001	NaN	NaN	NaN	11.2566	NaN	12.8808	11.0544	14.3811	0	0	0	0	0	1	1	1	1	0	2	2	1	1	0	1	0	0	0
P08571	P08571	CD14_HUMAN	CD14	Monocyte differentiation antigen CD14	12	11	18.5625	18.6592	18.8829	18.8019	18.6318	18.8057	18.5943	18.3277	18.9462	18.6388	18.6196	18.5508	18.8006	18.9359	18.6963	18.8465	18.7344	18.7376	18.7435	19.0669	18.709	18.9833	18.7414	18.5171	17	17	18	17	18	16	16	17	18	18	16	18	15	17	19	18	18	18	17
P07996	P07996	TSP1_HUMAN	THBS1	Thrombospondin-1	12	11	13.6466	12.8344	12.8573	12.797	12.9511	13.4525	13.3122	12.9546	13.3914	13.2285	13.3054	12.7805	13.1016	13.0208	13.0322	13.483	13.0286	13.3792	13.7414	13.8883	13.6495	13.7374	13.8575	12.9871	20	17	23	18	14	22	15	19	19	22	21	20	18	17	20	20	19	20	25
Q7Z5L0	Q7Z5L0	VMO1_HUMAN	VMO1	Vitelline membrane outer layer protein 1 homolog	12	10	12.0801	13.5746	13.4703	12.4986	13.7373	13.0856	13.5774	13.2989	12.9385	13.2868	13.8192	13.4904	14.1169	NaN	13.8711	13.33	13.3736	13.9093	13.7083	14.5527	13.5705	13.4304	13.3055	13.6068	4	5	4	3	5	4	5	4	5	5	4	5	4	0	5	3	5	5	5
Q9UIB8	Q9UIB8	SLAF5_HUMAN	CD84	SLAM family member 5	12	11	16.3704	16.3427	15.8328	16.1431	16.4472	17.0701	16.2906	16.0721	17.2596	17.3212	16.8068	16.3539	17.3333	16.8738	16.9603	15.9981	17.0051	17.0089	17.186	17.3324	16.4189	17.4886	17.1675	17.0905	4	3	4	4	4	4	2	3	3	4	4	4	4	3	3	4	4	4	4
Q02487	Q02487	DSC2_HUMAN	DSC2	Desmocollin-2	12	11	13.6927	14.022	14.1409	13.9406	14.2329	13.949	13.8859	13.9553	14.2891	14.2826	14.2456	14.0941	14.1736	14.2699	14.3796	14.0381	14.1802	14.2338	14.5571	14.3937	14.3651	14.1601	13.9039	13.9719	14	17	15	15	16	17	17	15	18	15	17	18	18	15	17	15	16	14	17
P04430	P04430	KV116_HUMAN	IGKV1-16	Immunoglobulin kappa variable 1-16	12	11	13.7269	14.0984	15.2878	15.1007	14.4839	15.1437	13.8488	13.774	14.0802	13.3458	16.0718	14.8107	14.1332	14.2869	13.8716	14.6997	12.9786	13.6081	12.4069	12.9256	14.7246	14.2878	11.8386	15.744	2	3	4	4	4	4	3	3	4	3	4	2	3	2	4	4	2	4	3
Q9BTY2	Q9BTY2	FUCO2_HUMAN	FUCA2	Plasma alpha-L-fucosidase	12	11	14.6439	13.6996	13.8639	13.9465	11.8175	14.7833	14.2829	14.1843	13.7532	14.3009	15.0546	13.6665	15.1483	14.7527	14.441	13.6526	15.2576	15.3056	14.1143	15.0124	15.2826	14.2719	14.3569	14.8196	16	15	14	14	10	14	15	16	15	16	17	16	16	15	17	17	17	17	14
P07195	P07195	LDHB_HUMAN	LDHB	L-lactate dehydrogenase B chain	12	11	17.2906	17.4492	17.0717	17.5394	17.1922	17.5395	17.0923	17.5608	17.6558	17.5199	17.6715	17.2623	17.3195	17.4268	17.5697	17.4105	17.6567	17.5907	17.6729	17.8378	17.5431	17.6462	17.7745	16.7778	16	16	15	15	18	14	16	16	17	16	16	18	17	16	18	16	17	14	16
O43567	O43567	RNF13_HUMAN	RNF13	E3 ubiquitin-protein ligase RNF13	12	11	12.3703	12.9477	12.3372	12.1147	12.1293	12.5467	12.0781	11.9311	12.6254	12.5369	12.2439	12.6279	13.0382	13.3442	13.5595	12.704	13.1566	12.481	12.8288	12.8874	12.6401	12.0472	11.8513	12.1714	3	3	4	5	4	4	4	4	4	2	3	4	5	4	5	3	4	4	4
Q9BQG1	Q9BQG1	SYT3_HUMAN	SYT3	Synaptotagmin-3	10	11	10.8755	11.1786	11.9086	10.9492	11.3867	11.8439	NaN	11.9786	9.88641	10.1411	NaN	10.799	9.96985	10.5287	11.6022	8.28971	10.8061	12.1007	10.3182	9.26536	8.71082	9.78254	9.86154	10.8178	1	1	1	1	1	1	0	1	1	1	0	1	1	1	1	1	1	1	1
O15232	O15232	MATN3_HUMAN	MATN3	Matrilin-3	12	11	11.1071	11.3207	11.5902	11.1343	11.1301	10.8577	10.2803	11.5778	11.0713	10.6246	11.461	11.3336	11.6004	11.887	11.0181	11.4029	10.9235	11.614	11.4076	11.7721	11.3815	11.4197	11.5879	11.6854	5	5	5	4	5	5	5	5	6	5	4	7	4	6	5	5	3	7	5
P09960	P09960	LKHA4_HUMAN	LTA4H	Leukotriene A-4 hydrolase	12	11	11.8471	11.2215	11.5745	11.8863	11.1436	11.5688	10.9263	11.6461	11.5356	11.6854	11.5365	11.4766	11.5935	11.835	11.2905	11.8946	11.3315	11.7643	12.1388	11.9808	11.966	11.9739	11.7085	11.304	8	9	12	8	12	8	9	12	12	12	10	12	11	10	9	11	11	11	12
P62937	P62937	PPIA_HUMAN	PPIA	Peptidyl-prolyl cis-trans isomerase A	12	11	15.062	14.4746	15.5496	14.6688	15.055	14.9451	15.0557	14.2831	15.2853	14.6702	14.3514	14.8489	14.7537	15.4035	15.4658	14.63	15.3176	14.9787	15.2069	15.3571	15.2032	15.3027	15.2744	14.8726	10	10	11	11	11	11	10	10	11	10	10	10	10	10	11	10	11	11	11
Q9UHF7	Q9UHF7	TRPS1_HUMAN	TRPS1	Zinc finger transcription factor Trps1	11	11	8.71561	9.65382	9.85123	9.29117	9.27335	8.9912	9.22181	NaN	8.56916	9.86148	9.70801	9.93493	5.17124	5.31726	9.04766	8.78001	8.50083	9.25171	8.48564	9.24752	9.16013	9.07578	8.93666	9.72755	1	2	1	1	1	1	2	0	1	1	2	1	1	1	2	1	1	2	1
P52907	P52907	CAZA1_HUMAN	CAPZA1	F-actin-capping protein subunit alpha-1	9	9	10.7033	10.4452	10.609	NaN	10.1361	10.4939	NaN	9.96762	10.4314	NaN	10.7955	11.0132	NaN	11.3955	10.7915	11.3131	11.1431	NaN	11.4178	10.2641	10.5828	11.6359	10.2929	NaN	1	1	2	0	2	1	0	2	3	0	1	1	0	2	1	1	1	0	3
Q16288	Q16288	NTRK3_HUMAN	NTRK3	NT-3 growth factor receptor	12	11	12.8954	13.081	12.8354	13.1902	13.2873	13.1578	12.9712	13.0573	13.1144	13.1942	12.863	12.9567	12.9108	13.0612	12.9308	12.0837	12.6025	12.9107	12.888	12.8296	12.5819	13.0987	13.1789	12.5549	8	9	8	8	8	8	9	9	8	9	8	9	8	9	7	7	8	9	8
P17050	P17050	NAGAB_HUMAN	NAGA	Alpha-N-acetylgalactosaminidase	12	11	13.2564	12.8458	13.0722	13.1807	13.157	13.3321	12.542	13.9301	12.8738	13.3784	13.7445	13.4429	13.5567	13.5664	13.5081	13.9216	13.7422	13.7068	13.1102	13.7423	13.4699	13.318	13.2601	13.6512	6	9	7	8	8	8	8	9	8	10	8	8	10	9	10	9	8	10	10
P05413	P05413	FABPH_HUMAN	FABP3	Fatty acid-binding protein, heart	12	11	11.4373	11.698	11.1859	11.034	11.5839	11.5251	11.2362	10.9732	11.9244	11.4702	10.7693	11.5211	10.8705	10.9478	12.6001	10.8089	11.5771	12.5894	12.374	12.1223	12.4674	11.8352	12.6401	10.4868	4	2	6	6	7	6	3	6	7	6	5	5	5	5	7	6	6	7	7
Q86SR1	Q86SR1	GLT10_HUMAN	GALNT10	Polypeptide N-acetylgalactosaminyltransferase 10	12	11	13.1257	13.3423	12.893	13.1681	13.1014	12.9433	12.8251	13.2289	13.3323	13.4443	13.4991	13.1138	13.3571	13.1428	13.1565	13.1843	13.2921	13.3463	13.4261	13.5616	13.4506	13.3479	13.4648	13.2728	20	23	23	21	24	21	17	22	25	24	22	23	21	22	23	20	21	25	23
P08637	P08637	FCG3A_HUMAN	FCGR3A	Low affinity immunoglobulin gamma Fc region receptor III-A	12	11	15.0341	15.8107	15.0086	15.5701	15.5985	16.0518	14.9273	15.4724	16.2562	15.8481	14.5727	15.8277	16.0488	15.9601	16.1243	15.2809	16.2245	15.7871	16.1234	15.7042	16.0486	15.6073	15.9081	15.7466	2	2	2	2	2	2	1	2	2	2	2	2	2	2	2	2	2	2	2
P09104;P13929	P13929;P09104	ENOB_HUMAN;ENOG_HUMAN	ENO2;ENO3	Gamma-enolase	11	11	12.2661	11.404	10.3346	12.2179	11.0545	11.5289	NaN	11.8693	11.2929	12.0934	12.6976	11.9881	10.8497	10.2398	10.7106	11.3943	10.2832	11.0532	10.0201	9.11889	11.2914	11.7999	12.9046	12.1154	1	1	1	1	1	1	0	1	1	1	1	1	1	1	1	1	1	1	1
P63208	P63208	SKP1_HUMAN	SKP1	S-phase kinase-associated protein 1	12	11	11.5331	11.3939	12.235	11.5055	12.0979	11.2693	11.1499	11.7552	12.48	11.1506	11.2232	12.1465	12.0794	12.0859	12.301	11.6948	11.6371	12.2345	12.072	11.8774	11.7217	12.2446	12.2616	11.9986	2	5	5	4	6	6	3	6	4	6	4	6	5	5	5	4	3	6	6
Q99988	Q99988	GDF15_HUMAN	GDF15	Growth/differentiation factor 15	6	5	NaN	NaN	NaN	6.80775	8.69281	7.15093	8.59173	NaN	NaN	7.48773	NaN	7.97197	NaN	9.42096	NaN	9.14076	NaN	8.45628	7.98673	NaN	9.1386	NaN	NaN	NaN	0	0	0	1	1	1	1	0	0	1	0	1	0	1	0	1	0	1	1
A0A075B6K2;A0A075B6K5;P80748	A0A075B6K2;A0A075B6K5;P80748	LV312_HUMAN;LV321_HUMAN;LV39_HUMAN	IGLV3-12;IGLV3-21;IGLV3-9	Immunoglobulin lambda variable 3-12	7	7	12.8055	10.6491	12.8133	10.5734	11.4387	10.3828	12.2086	NaN	NaN	NaN	NaN	NaN	NaN	10.6394	10.1693	NaN	11.1273	NaN	10.6514	NaN	10.048	11.0021	9.93754	11.2565	1	1	1	1	1	1	1	0	0	0	0	0	0	1	1	0	1	0	1
Q92673	Q92673	SORL_HUMAN	SORL1	Sortilin-related receptor	12	11	14.2644	14.4651	14.3871	14.5053	14.1169	14.4106	14.6425	14.8326	14.2112	14.3967	14.8522	14.4814	15.0487	14.7593	14.594	14.2935	14.625	14.5244	14.9859	14.4355	14.756	14.4976	15.2462	14.5656	53	54	57	52	55	54	54	56	55	56	56	60	59	57	62	51	55	60	63
P07686	P07686	HEXB_HUMAN	HEXB	Beta-hexosaminidase subunit beta	12	11	15.3992	15.421	15.4852	15.0525	15.0943	15.2666	15.2981	15.4275	14.9906	15.5851	15.3665	15.3437	15.5384	15.6188	15.4484	15.7623	15.8227	15.5095	15.0928	15.6761	15.3479	15.4758	15.2141	15.4585	20	20	18	15	22	16	16	19	17	17	18	18	19	21	20	14	20	20	21
Q9Y2J2	Q9Y2J2	E41L3_HUMAN	EPB41L3	Band 4.1-like protein 3	12	11	13.1493	13.2077	12.5343	13.1617	13.0561	12.8462	13.0166	13.0782	13.4626	13.0806	12.9664	13.3047	13.4532	13.6785	13.3429	13.3578	14.0185	13.4627	12.5544	13.8058	13.3528	13.3762	12.8075	12.7219	1	1	2	2	2	1	2	2	2	2	1	2	1	1	2	2	2	2	2
P54289;Q9NY47	P54289;Q9NY47	CA2D1_HUMAN;CA2D2_HUMAN	CACNA2D1;CACNA2D2	Voltage-dependent calcium channel subunit alpha-2/delta-1	12	11	14.4358	14.6395	13.9907	14.7325	14.2817	14.4394	13.9628	14.9547	14.68	14.2986	14.8287	14.6776	14.6227	14.3157	14.1099	13.7529	14.542	14.6699	13.6412	13.8785	14.1556	13.5784	14.4639	15.2599	2	3	3	3	3	3	3	3	3	3	3	3	3	3	3	2	3	3	3
Q16610	Q16610	ECM1_HUMAN	ECM1	Extracellular matrix protein 1	12	11	17.6414	17.93	17.8194	17.9239	17.7919	17.6879	17.4939	17.8026	17.3577	17.6352	17.5795	17.8112	17.7294	17.7571	17.3189	17.3606	17.1187	17.4631	17.292	17.3666	17.5207	17.1597	18.1593	17.4206	33	29	34	33	34	33	30	34	29	36	32	35	33	29	32	34	33	34	33
O60245	O60245	PCDH7_HUMAN	PCDH7	Protocadherin-7	12	11	13.1635	13.3583	13.0395	13.3872	13.6196	13.5649	13.1568	13.4608	13.4589	13.5204	13.0524	13.6661	13.4722	13.0509	13.0714	11.8322	12.8387	13.3518	13.4238	12.778	12.8912	12.7469	13.6944	12.9645	19	16	19	14	20	16	15	19	15	21	16	21	17	14	19	13	20	18	16
Q14956	Q14956	GPNMB_HUMAN	GPNMB	Transmembrane glycoprotein NMB	12	11	13.771	13.7576	12.8448	13.7288	14.1857	13.0355	13.3839	13.4824	14.4729	14.3104	13.8234	13.8295	14.3605	13.6455	13.9225	14.4239	13.603	14.0273	14.4997	14.7906	14.0765	14.1805	13.831	12.9394	6	6	6	6	6	6	5	6	6	7	6	6	6	6	6	7	6	6	6
Q9H6X2	Q9H6X2	ANTR1_HUMAN	ANTXR1	Anthrax toxin receptor 1	12	11	12.4469	12.3199	11.9996	13.0109	12.5518	12.6801	12.7876	12.5773	12.428	12.8884	12.9019	12.8029	13.0588	12.5959	12.507	12.7213	12.6708	12.9514	12.8743	13.0578	13.1402	13.0776	12.7685	12.3956	7	9	8	8	8	9	5	8	9	8	9	8	9	8	7	8	7	7	9
Q16658	Q16658	FSCN1_HUMAN	FSCN1	Fascin	12	11	12.4895	12.0714	11.8475	11.9127	11.9761	11.9333	11.9554	11.6764	12.0886	12.2869	12.6347	12.1559	12.0038	12.9601	12.2577	12.0335	12.5398	11.7499	12.7586	12.4491	12.7749	12.3686	12.3392	12.0364	11	13	9	10	11	11	8	11	13	15	12	12	10	13	12	12	11	13	14
P02649	P02649	APOE_HUMAN	APOE	Apolipoprotein E	12	11	20.6186	20.5913	20.7298	20.5083	20.7258	20.1501	20.6593	20.5521	20.5518	20.4604	20.4834	20.3459	20.3862	20.3516	20.5707	20.277	20.626	20.3119	20.4247	20.5381	20.3479	20.292	20.1225	20.1801	46	47	48	44	48	42	45	47	46	48	47	50	45	46	49	46	48	46	50
P54826	P54826	GAS1_HUMAN	GAS1	Growth arrest-specific protein 1	12	11	10.1011	10.0266	8.82572	9.49268	8.66534	8.73209	9.66997	10.4081	9.4269	8.4785	9.29156	8.75907	9.01892	8.61248	7.99996	8.13128	8.05396	10.0621	8.96355	8.39826	8.56539	9.15388	9.15414	8.82429	1	2	2	3	2	2	1	2	2	3	2	3	1	2	2	1	3	2	2
P18827	P18827	SDC1_HUMAN	SDC1	Syndecan-1	11	11	10.5396	11.8772	11.8951	11.9255	11.6142	10.7942	NaN	12.5694	12.0301	10.8514	10.8702	12.5802	11.8347	11.572	11.9794	11.321	10.4571	10.9926	10.5299	10.2906	10.4401	10.4468	10.6295	11.4508	1	1	1	1	1	1	0	1	1	1	1	1	1	1	1	1	1	1	1
O75828;P16152	P16152;O75828	CBR1_HUMAN;CBR3_HUMAN	CBR1;CBR3	Carbonyl reductase [NADPH] 3	12	11	12.9976	11.6913	12.5275	13.2584	13.3676	12.8785	13.7214	13.1773	13.0223	13.0412	13.0133	12.9343	12.7208	13.2523	13.3781	13.336	13.2805	13.1384	13.6881	13.9213	13.5027	13.4495	13.2496	12.1988	2	2	2	2	2	2	2	2	2	2	2	2	2	2	2	2	2	2	2
Q9UKU6	Q9UKU6	TRHDE_HUMAN	TRHDE	Thyrotropin-releasing hormone-degrading ectoenzyme	12	11	12.7741	12.95	12.5334	12.9844	13.06	13.3272	12.9657	13.5956	12.8346	13.3772	12.6949	12.6405	13.0083	12.9793	12.5417	12.5056	12.7021	13.0665	12.3513	12.5956	12.1698	12.4117	13.1376	12.9402	6	10	7	9	7	11	6	10	8	8	8	9	8	8	8	6	8	9	8
Q14DG7	Q14DG7	T132B_HUMAN	TMEM132B	Transmembrane protein 132B	12	11	12.8295	12.9456	12.5056	13.2748	13.266	13.1542	12.8444	13.5316	13.1455	13.3615	13.2576	13.5914	12.96	12.7652	13.1291	11.6213	12.5295	13.2588	12.5572	12.2866	12.7552	12.4589	13.7208	12.5871	8	8	8	9	11	9	7	9	9	10	9	10	10	8	9	7	10	10	9
P40121	P40121	CAPG_HUMAN	CAPG	Macrophage-capping protein	12	11	10.2724	10.8134	11.09	10.2003	10.9458	11.102	10.7786	11.1373	10.099	10.7641	10.3398	10.6176	10.8091	11.2895	11.5845	10.971	10.9789	11.0253	11.4107	11.422	11.0667	10.497	10.3036	10.4123	3	6	5	3	6	8	3	5	6	6	4	6	6	7	7	5	6	5	7
Q9HC57	Q9HC57	WFDC1_HUMAN	WFDC1	WAP four-disulfide core domain protein 1	12	11	13.9699	14.954	14.4166	14.754	14.9629	14.5491	14.5277	15.2491	14.5864	14.3462	13.6699	14.432	13.9864	15.0899	14.4507	14.2151	14.665	13.8597	13.8115	14.3619	13.4135	13.8147	13.3789	14.7966	3	4	4	4	5	4	4	4	5	3	3	4	4	2	4	4	4	3	3
Q14697	Q14697	GANAB_HUMAN	GANAB	Neutral alpha-glucosidase AB	12	11	13.3451	12.9998	13.0108	13.7219	13.3591	13.4353	13.1761	13.7165	13.2353	13.4629	13.392	13.102	13.2773	13.3468	12.944	12.7763	13.2	13.3467	13.2407	13.0687	12.4236	12.7984	13.4197	13.0869	25	27	30	31	30	29	26	27	27	30	28	33	29	30	29	22	30	31	33
Q6ZVL6	Q6ZVL6	K154L_HUMAN	KIAA1549L	UPF0606 protein KIAA1549L	12	11	11.5986	12.3656	12.2583	12.1747	12.9071	12.2043	12.1005	12.3506	12.8004	12.4615	11.7369	13.0322	12.2769	12.1571	12.341	10.7947	11.9803	12.2496	12.2269	11.4924	11.6305	11.6847	12.2553	11.8281	6	13	14	14	15	12	6	14	14	12	11	14	12	14	14	8	9	15	14
P43121	P43121	MUC18_HUMAN	MCAM	Cell surface glycoprotein MUC18	12	11	16.3739	16.8074	16.7932	16.7374	16.9148	16.6477	16.7332	16.6965	16.9862	16.8984	16.4137	16.5404	16.2761	16.617	16.367	16.3849	16.9146	16.5564	16.7782	16.6968	16.4323	16.5182	16.2858	16.4381	23	23	22	18	24	20	21	21	22	22	19	25	19	20	24	20	24	22	21
O00499	O00499	BIN1_HUMAN	BIN1	Myc box-dependent-interacting protein 1	5	5	NaN	NaN	NaN	NaN	8.6392	8.09367	NaN	NaN	9.2502	7.32004	NaN	7.72555	NaN	NaN	7.36757	NaN	NaN	6.54986	7.86015	7.24742	NaN	NaN	7.10347	NaN	0	0	0	0	1	1	0	0	1	2	0	1	0	0	1	0	0	1	1
O00391	O00391	QSOX1_HUMAN	QSOX1	Sulfhydryl oxidase 1	12	11	16.5879	16.3415	16.3247	16.2338	16.3285	16.3468	16.4689	16.1233	16.3523	16.65	16.5853	16.3722	16.6415	16.4535	16.4717	16.2644	16.5314	16.5807	16.4254	16.6088	16.5933	16.7189	16.4504	16.1005	34	35	36	35	34	34	31	34	35	38	34	37	36	34	34	33	36	36	37
P15086	P15086	CBPB1_HUMAN	CPB1	Carboxypeptidase B	12	11	11.1906	10.9652	10.9195	11.6187	11.3226	10.9626	11.5962	11.5196	10.6966	11.7511	9.21802	11.1142	11.0907	11.3522	12.0467	11.7324	11.576	12.0947	11.6236	11.622	11.1335	10.9909	12.1711	10.8288	10	7	6	11	11	11	3	12	10	10	5	7	11	8	11	10	10	13	13
Q9BWD1	Q9BWD1	THIC_HUMAN	ACAT2	Acetyl-CoA acetyltransferase, cytosolic	11	11	9.48434	8.33735	8.72143	8.10596	8.68588	9.0739	8.33612	7.53128	8.54447	8.70918	NaN	8.73322	8.42171	9.22875	8.97339	9.22529	8.40342	8.91787	9.83603	9.24384	8.72777	9.54941	8.6682	NaN	2	2	2	1	2	2	2	2	2	2	0	2	2	2	2	2	1	2	2
Q9Y6N8	Q9Y6N8	CAD10_HUMAN	CDH10	Cadherin-10	12	11	13.6227	13.5494	13.5031	13.5726	13.8392	13.5505	13.163	13.7388	13.332	13.6274	13.6803	13.7143	13.5067	13.4998	13.4148	12.8194	13.4792	13.4033	13.2948	13.4752	13.4018	12.9202	13.8054	13.5843	11	9	10	12	12	13	5	15	11	14	10	13	12	10	13	9	12	13	13
P06753;P07951;P09493;P67936	P06753;P07951;P09493;P67936	TPM1_HUMAN;TPM2_HUMAN;TPM3_HUMAN;TPM4_HUMAN	TPM1;TPM2;TPM3;TPM4	Tropomyosin alpha-3 chain	10	11	10.034	8.36692	11.5467	8.91074	11.398	10.1518	NaN	8.33594	9.93688	9.99643	NaN	10.46	9.79269	11.8969	12.3874	10.6469	10.8815	11.1434	11.7258	10.6938	11.1818	9.89943	9.40735	NaN	1	2	3	1	2	3	0	1	2	1	0	1	2	1	3	1	2	2	1
O15240	O15240	VGF_HUMAN	VGF	Neurosecretory protein VGF	12	11	17.2913	17.9956	18.2535	17.6882	18.1006	17.8296	17.3422	17.8099	18.2035	17.8849	17.1647	18.5254	17.7354	17.7381	18.0877	16.4243	17.0863	17.8575	17.6033	17.1377	17.3257	17.362	17.5978	17.7872	31	35	34	32	38	34	31	34	33	37	32	36	35	31	34	27	36	36	35
O00533	O00533	NCHL1_HUMAN	CHL1	Neural cell adhesion molecule L1-like protein	12	11	19.4306	19.4992	19.2478	19.5009	19.7118	19.3119	19.3884	19.3623	19.6436	19.7535	19.7588	20.0273	19.4965	19.3949	19.5078	18.6465	19.472	19.413	19.5061	19.0862	19.4021	19.0076	19.6006	19.0069	46	46	45	45	47	46	42	46	47	48	45	48	45	46	48	44	46	47	45
P00740	P00740	FA9_HUMAN	F9	Coagulation factor IX	12	11	15.4715	15.2593	15.4537	15.4245	15.1563	15.6493	16.138	15.6542	15.2831	14.79	15.3163	15.4321	15.1967	15.0791	14.3245	15.3806	15.068	15.3698	14.575	15.31	15.6057	15.4949	14.4282	15.7958	13	12	12	13	14	14	13	14	13	12	11	12	12	13	13	12	14	14	13
Q15465	Q15465;Q14623	SHH_HUMAN	SHH	Sonic hedgehog protein	11	11	9.90151	10.3279	10.6389	10.5219	9.46361	10.2537	NaN	10.5794	10.0014	9.84834	9.88238	9.59844	9.11543	9.21975	10.4566	10.6647	9.855	9.26942	8.54786	9.65531	10.5029	9.00074	8.87136	10.5438	3	5	7	7	4	6	0	6	5	2	1	3	2	2	2	3	3	2	3
P31947	P31947	1433S_HUMAN	SFN	14-3-3 protein sigma	8	8	NaN	11.3135	9.51455	8.91022	NaN	10.3828	8.10218	NaN	NaN	6.82887	7.69432	7.81962	11.0709	NaN	9.70411	12.1954	12.0068	NaN	10.8011	9.56705	NaN	11.62	7.34554	NaN	0	1	3	1	0	4	1	0	0	1	1	2	1	0	4	6	6	0	4
P20382	P20382	MCH_HUMAN	PMCH	Pro-MCH	12	11	9.02284	11.9933	12.5294	11.7936	11.3418	12.1427	11.55	11.7869	11.7232	11.2676	10.1233	11.5114	10.1406	11.9407	10.4344	11.5685	9.5224	10.2926	11.4689	10.9664	10.2178	10.7714	9.27499	12.2266	2	2	2	2	2	2	1	1	2	2	2	2	2	2	2	2	1	2	2
Q10567	Q10567	AP1B1_HUMAN	AP1B1	AP-1 complex subunit beta-1	12	10	10.8673	10.3939	11.6965	11.3846	9.97822	11.2164	10.6371	10.8037	11.1192	11.7471	11.2756	10.9429	10.4257	NaN	10.3627	10.3388	10.5809	11.1507	11.198	10.6002	10.5778	10.0925	10.6381	10.2295	2	1	1	1	2	2	2	2	2	2	2	3	1	0	3	2	2	2	3
P63000	P60763;P63000;P15153	RAC1_HUMAN	RAC1	Ras-related C3 botulinum toxin substrate 1	12	11	11.1701	10.9199	11.7966	11.3764	11.2019	11.5751	11.1133	11.2136	10.6404	10.5502	11.0152	11.4638	10.4856	10.8561	11.0748	11.7319	10.6971	10.1093	10.9361	10.952	10.4034	11.2849	10.2046	10.1777	2	2	2	1	2	2	2	2	2	2	1	2	2	2	2	1	2	2	2
Q2TAL6	Q2TAL6	VWC2_HUMAN	VWC2	Brorin	12	11	13.5041	13.5792	13.4551	13.5112	13.8307	13.6029	13.7502	13.4469	13.8654	13.6574	13.353	13.4823	13.1168	13.6558	13.6034	13.5007	13.8004	12.9851	13.4831	13.4608	13.4191	13.263	13.147	13.1868	7	6	6	6	8	6	6	8	8	8	7	7	7	7	8	6	8	8	7
P47972	P47972	NPTX2_HUMAN	NPTX2	Neuronal pentraxin-2	12	11	14.9282	15.9082	15.5459	16.1593	15.9582	16.1865	15.7016	16.6681	15.5205	16.1531	15.9792	16.4204	16.0654	15.6402	15.3627	13.1441	15.0823	15.6807	15.7888	15.0444	15.4103	15.1106	16.3904	16.0824	9	12	12	9	12	12	9	10	11	10	10	11	12	10	11	5	9	12	12
Q12860	Q12860	CNTN1_HUMAN	CNTN1	Contactin-1	12	11	18.9573	19.042	18.9105	19.0484	19.0517	18.9135	19.0543	19.1652	19.0682	19.1972	19.2388	19.083	19.0182	19.0417	18.9478	18.7973	18.8706	19.1893	18.9739	18.9443	19.0701	18.9123	18.8804	18.7757	59	61	59	61	62	59	57	59	61	59	58	59	60	58	61	56	60	61	60
Q9UN67	Q9UN67	PCDBA_HUMAN	PCDHB10	Protocadherin beta-10	12	10	11.4508	10.8589	10.6485	11.2124	11.585	10.5334	10.7555	10.9098	10.8733	11.3375	10.9165	11.7797	10.6993	10.8649	10.716	NaN	11.1496	10.9158	10.0228	10.6216	11.0293	10.5801	10.8728	10.9	1	2	1	3	2	2	2	3	2	3	2	1	2	2	2	0	1	3	3
Q9BYH1	Q9BYH1	SE6L1_HUMAN	SEZ6L	Seizure 6-like protein	12	11	16.7493	16.7355	16.3196	16.6553	16.7351	16.3856	16.5119	16.6133	16.6766	16.6289	16.4927	16.9507	16.4642	16.5086	16.5222	16.1588	16.7634	16.5205	16.4752	16.2184	16.452	16.0479	16.7653	16.1732	14	15	13	15	16	12	13	12	16	15	14	14	14	13	15	13	15	14	14
Q9BRF8	Q9BRF8	CPPED_HUMAN	CPPED1	Serine/threonine-protein phosphatase CPPED1	12	11	10.5177	9.42016	10.2104	8.77363	9.99015	9.22289	8.16653	8.60143	9.56843	9.4482	8.809	9.43268	10.1204	10.382	9.90512	8.9782	9.8754	10.1245	10.3159	10.3698	9.56243	8.88281	10.2777	10.1232	3	2	2	1	4	4	2	4	3	3	2	2	3	1	3	2	2	3	3
I3L3R5	I3L3R5	CCER2_HUMAN	CCER2	Coiled-coil domain-containing glutamate-rich protein 2	12	11	10.7577	11.4889	11.3248	10.8323	11.1309	10.8064	10.6434	10.9503	10.8543	10.9079	10.5738	11.6545	10.8478	10.5304	11.3235	10.9589	11.2002	10.7668	10.3106	10.7193	9.13817	10.319	10.1873	10.1582	6	4	8	5	8	7	2	8	6	6	4	7	5	5	8	6	8	5	4
Q03591	Q03591	FHR1_HUMAN	CFHR1	Complement factor H-related protein 1	12	11	14.7638	15.0894	14.3105	15.0614	14.9048	13.9772	15.3884	15.33	14.9051	14.6711	14.8945	15.4159	15.2051	14.916	15.249	15.4148	15.7314	15.2792	14.6236	15.2378	15.4026	15.7044	14.8197	16.1109	2	3	2	3	3	2	3	3	3	3	3	3	3	2	3	2	3	2	3
Q5SGD2	Q5SGD2	PPM1L_HUMAN	PPM1L	Protein phosphatase 1L	10	7	10.1383	10.1977	10.0187	9.98399	8.20637	9.62291	NaN	10.7694	9.18575	NaN	9.6328	9.01798	10.629	NaN	11.1718	10.5049	9.50872	10.1686	NaN	10.6334	9.9928	NaN	NaN	10.046	1	2	1	2	1	2	0	1	1	0	2	1	1	0	1	1	1	1	0
A6NLU5	A6NLU5	VTM2B_HUMAN	VSTM2B	V-set and transmembrane domain-containing protein 2B	12	11	13.69	14.352	13.744	13.8887	14.4007	13.6813	13.6679	13.7677	14.7393	14.4623	14.157	14.4293	14.0612	13.7375	14.0638	12.5951	13.7298	13.7896	13.687	13.5246	13.9044	13.436	14.362	13.9197	9	9	9	8	10	9	9	9	9	10	10	10	9	7	9	7	9	9	10
Q6PUV4	Q6PUV4	CPLX2_HUMAN	CPLX2	Complexin-2	12	11	12.002	11.9199	12.2197	10.9909	11.9446	11.8313	11.7657	11.6834	12.494	11.052	11.4523	12.3965	10.6698	12.5128	11.9047	10.6057	11.8432	10.3735	12.0998	11.3816	11.4016	10.5059	10.845	10.804	3	3	3	3	3	3	1	2	3	2	3	3	2	2	2	2	2	3	3
O14745	O14745	NHRF1_HUMAN	SLC9A3R1	Na(+)/H(+) exchange regulatory cofactor NHE-RF1	12	11	9.67934	8.82091	9.26533	10.6714	9.93526	10.4969	10.3027	9.65886	9.65985	9.78959	9.77228	9.76466	9.79226	10.53	9.86965	10.2505	10.4949	10.3104	10.3887	10.2505	9.82433	10.7373	9.69112	10.5543	3	2	3	2	4	3	1	3	2	3	2	4	3	1	3	3	4	3	4
P20908	P20908	CO5A1_HUMAN	COL5A1	Collagen alpha-1(V) chain	12	11	12.2497	11.9978	11.3652	12.2284	11.9114	11.9292	11.5292	11.9075	11.8028	11.5841	12.3186	11.7053	12.2582	12.0833	11.8695	12.4515	11.9868	11.7463	12.0368	12.4739	11.9178	12.1515	12.2092	11.9576	10	11	11	9	11	10	7	12	12	11	11	11	11	11	11	10	11	12	12
Q96EG1	Q96EG1	ARSG_HUMAN	ARSG	Arylsulfatase G	12	11	10.9859	10.8039	10.8293	10.9032	10.9116	10.9908	10.7141	11.4554	11.3327	11.0596	11.4076	11.0227	10.8553	10.952	10.4183	10.7338	11.2218	9.35761	10.8327	10.3111	10.9997	10.5022	11.3142	11.3518	3	2	2	3	3	3	3	3	3	3	3	3	3	3	3	3	2	2	3
P07858	P07858	CATB_HUMAN	CTSB	Cathepsin B	12	11	16.9557	16.7925	16.7477	16.4747	16.4385	16.7283	16.6176	16.9411	16.6518	16.366	16.6007	16.5385	16.7189	16.5411	16.7762	16.9969	16.92	16.886	16.7981	16.7252	17.2466	16.7225	16.6508	16.713	17	17	16	18	16	18	16	17	16	18	16	15	16	15	18	18	17	17	17
A0A0C4DH73;P01611	P01611;A0A0C4DH73	KV112_HUMAN;KVD12_HUMAN	IGKV1-12;IGKV1D-12	Immunoglobulin kappa variable 1-12	12	11	13.5492	12.6605	14.2821	13.587	13.8688	13.1976	12.6435	13.4326	12.98	12.6413	13.7171	13.707	13.1179	13.8516	12.1353	13.3515	12.3961	12.4285	12.7381	11.7684	13.3316	13.8277	11.9822	13.7256	1	1	1	1	2	2	1	2	1	1	1	1	1	2	1	2	1	2	1
Q9UBX5	Q9UBX5	FBLN5_HUMAN	FBLN5	Fibulin-5	12	11	17.5879	17.6252	17.1902	17.6454	17.57	17.5665	17.5585	17.4958	17.778	17.6724	17.7827	17.503	17.7759	17.4817	17.7652	17.6651	17.4778	17.6898	18.1713	17.8686	17.6873	17.7748	17.6518	17.5596	16	16	17	17	15	15	15	16	17	17	16	17	16	16	16	17	16	17	15
Q8TAB3	Q8TAB3	PCD19_HUMAN	PCDH19	Protocadherin-19	12	11	12.7054	12.4171	12.0823	12.555	12.7421	12.0754	12.5087	12.4495	12.7292	13.023	12.5242	12.9234	12.38	12.5019	12.0052	11.5763	12.3314	12.4471	12.7063	12.0779	12.6295	12.1256	12.4919	12.1351	5	6	4	7	6	7	3	6	8	6	7	7	6	6	5	3	5	7	7
Q9UIW2	Q9UIW2	PLXA1_HUMAN	PLXNA1	Plexin-A1	12	11	11.3781	11.6611	11.1101	11.1841	11.3923	11.7312	10.76	11.7787	11.4608	11.4388	11.1111	11.4439	11.3222	11.1005	11.5128	10.1835	10.8418	11.353	11.0983	10.5199	11.1513	10.3802	11.8165	11.2872	9	11	7	9	12	10	4	11	11	11	10	12	11	10	10	6	8	12	10
P06733	P06733	ENOA_HUMAN	ENO1	Alpha-enolase	12	11	15.4525	14.6708	15.3418	14.752	15.2812	15.014	15.0116	15.0559	14.9302	15.0974	14.9631	14.8487	14.812	15.0753	15.585	15.2173	15.2701	15.0431	15.6976	15.3607	15.0946	15.3529	15.1448	14.4738	21	21	28	25	22	27	22	27	23	28	25	26	24	23	23	25	25	28	27
Q8N3T1	Q8N3T1	GLT15_HUMAN	GALNT15	Polypeptide N-acetylgalactosaminyltransferase 15	12	11	12.3525	11.9805	12.524	12.9378	12.118	12.6005	12.4738	12.4128	12.5343	11.7322	12.1031	11.6228	11.9999	11.9635	13.1997	13.0998	12.7128	12.7692	12.2497	12.7425	13.119	12.6716	12.3853	12.5838	10	5	9	13	10	12	9	11	11	10	10	10	11	8	12	12	12	13	13
Q9NYQ8	Q9NYQ8	FAT2_HUMAN	FAT2	Protocadherin Fat 2	12	11	15.2908	15.5282	15.5328	15.4465	15.6841	15.3432	15.4301	15.5623	15.4576	15.763	15.4292	15.1098	14.8689	15.5009	14.9429	15.6323	15.5836	14.997	15.0702	15.6449	15.3024	15.2219	15.1592	14.9019	116	124	123	116	126	119	115	114	122	127	118	120	112	117	115	119	123	124	123
P08238;P14625	P08238;P14625	ENPL_HUMAN;HS90B_HUMAN	HSP90AB1;HSP90B1	Heat shock protein HSP 90-beta	12	10	10.8375	11.3386	12.2229	10.2546	11.0484	11.3931	11.2905	11.1002	10.8118	11.6715	11.8607	11.9077	11.3442	12.4241	12.1963	11.8191	11.3898	11.1506	11.4726	11.8225	12.0226	NaN	11.7529	10.8813	1	1	1	1	1	1	1	1	1	1	1	1	1	1	1	1	1	1	1
P78509	P78509	RELN_HUMAN	RELN	Reelin	12	11	16.4184	16.6191	16.5956	16.3875	16.2602	16.6369	16.4632	16.9217	16.2981	16.5201	16.1052	15.7803	15.9859	16.6229	15.87	16.3626	16.2034	16.4232	15.7348	16.3948	16.157	16.268	15.9353	16.6407	88	92	92	83	92	85	87	91	90	94	89	85	87	89	87	90	87	94	87
Q8NHJ6	Q8NHJ6	LIRB4_HUMAN	LILRB4	Leukocyte immunoglobulin-like receptor subfamily B member 4	11	10	NaN	10.2184	10.9126	10.4931	10.2659	9.88509	9.14254	9.71325	9.68613	10.4724	10.1924	8.06661	10.2073	10.1698	10.9483	10.7437	11.0794	10.1451	11.1165	NaN	10.9125	9.45744	10.3674	9.93447	0	1	2	1	2	2	1	2	2	2	1	2	1	1	1	1	2	2	2
Q13554;Q13555	Q13555;Q13554	KCC2B_HUMAN;KCC2G_HUMAN	CAMK2B;CAMK2G	Calcium/calmodulin-dependent protein kinase type II subunit beta	12	11	12.3589	12.1589	11.9271	12.133	11.9938	12.1101	11.8966	12.2546	12.2574	12.143	11.9711	12.6514	11.9229	12.0063	11.9862	11.5585	11.6989	11.9611	11.7954	11.6783	12.1087	12.3195	12.4334	11.4332	4	3	3	3	2	3	2	4	4	3	2	4	4	4	4	3	3	3	3
P27701	P27701	CD82_HUMAN	CD82	CD82 antigen	12	11	10.7086	9.22154	10.9831	9.27219	9.87064	10.6472	10.3932	10.4337	10.4485	10.1373	10.9137	10.4987	9.89146	9.44829	9.21963	8.21203	10.3159	9.70266	8.51938	10.8952	10.6212	9.967	9.91072	11.0139	2	2	2	1	1	2	1	1	2	2	2	2	2	2	2	1	1	1	1
P01766	P01766	HV313_HUMAN	IGHV3-13	Immunoglobulin heavy variable 3-13	9	11	12.0208	12.9783	13.6263	12.9892	10.6423	13.8024	NaN	9.56471	12.7402	NaN	NaN	12.6624	11.1776	12.581	11.7599	11.2876	11.2073	11.8128	11.5027	10.9574	11.0332	11.8546	9.3476	12.7744	1	1	1	1	1	1	0	1	1	0	0	1	1	1	1	1	1	1	1
Q12794	Q12794	HYAL1_HUMAN	HYAL1	Hyaluronidase-1	12	11	13.1428	13.1668	13.2663	12.8051	12.694	13.1628	13.5346	13.2827	12.8688	13.3059	13.6604	13.3485	13.2275	12.8224	12.4552	13.1911	13.0333	13.1524	12.8356	13.4184	12.8716	12.8283	12.517	13.0191	8	8	7	7	8	6	6	7	8	8	8	8	8	7	8	7	8	7	7
P11279	P11279	LAMP1_HUMAN	LAMP1	Lysosome-associated membrane glycoprotein 1	12	11	13.6856	13.6941	13.159	13.1481	13.6258	13.524	13.3555	13.773	13.406	13.8028	13.5199	13.5356	14.0165	13.6957	13.6751	13.1574	13.6952	13.7884	13.6978	13.9764	13.5178	13.7138	13.8527	13.8794	8	7	8	8	8	8	6	8	7	8	8	8	8	7	7	7	8	8	7
P22748	P22748	CAH4_HUMAN	CA4	Carbonic anhydrase 4	12	11	14.8521	15.0078	14.3285	14.9478	14.7992	14.7147	14.9019	14.7678	15.2533	14.9535	14.4679	14.8044	14.5911	14.8403	14.4814	14.391	14.7029	14.8376	14.9044	14.7272	14.4047	14.6717	14.4056	14.4976	13	13	10	13	15	11	10	14	14	13	14	14	13	12	14	12	12	14	13
Q8TAD2	Q8TAD2	IL17D_HUMAN	IL17D	Interleukin-17D	8	10	NaN	NaN	10.413	11.0643	9.98413	10.0636	NaN	10.2188	10.1039	10.1306	NaN	10.4622	9.92904	9.7183	9.8724	10.3709	8.43238	9.64668	9.94047	10.7298	9.94517	NaN	9.57128	11.0873	0	0	1	1	2	1	0	1	1	1	0	1	1	1	1	1	1	1	1
P47929	P47929	LEG7_HUMAN	LGALS7B	Galectin-7	12	11	12.0024	11.9063	12.308	11.2408	11.9365	11.9894	11.7034	11.6565	11.2719	10.1142	11.6861	11.3786	11.1605	11.4578	12.7208	14.5617	12.96	11.8259	13.6305	11.7561	11.1465	14.8281	11.0951	10.4218	5	5	6	3	4	6	3	6	5	3	5	3	4	4	6	7	8	7	8
Q9P2S2	Q9P2S2	NRX2A_HUMAN	NRXN2	Neurexin-2	12	11	17.2433	17.3729	17.2994	17.2957	17.505	17.4662	17.1068	17.6769	17.2325	17.4398	17.1025	17.4563	17.18	17.3277	17.1095	16.8236	17.1894	17.4122	17.1964	17.2215	17.1228	17.0854	17.5391	17.0394	51	53	55	50	52	52	44	54	50	56	51	55	50	50	54	44	51	54	50
Q96F85	Q96F85	CNRP1_HUMAN	CNRIP1	CB1 cannabinoid receptor-interacting protein 1	12	10	10.2368	8.94984	10.0019	9.13901	9.0618	9.39248	9.19995	9.66932	9.052	8.34124	8.92731	8.663	10.044	8.59463	9.55028	NaN	9.47936	9.88291	9.68073	10.5598	9.3856	9.84407	9.6921	8.34466	1	1	1	1	1	1	1	1	1	1	1	1	1	1	1	0	1	1	1
Q99715	Q99715	COCA1_HUMAN	COL12A1	Collagen alpha-1(XII) chain	12	11	13.0765	12.7535	12.8798	12.6549	12.7653	12.4378	12.4447	13.0422	12.2091	12.2825	12.515	12.3478	12.6621	12.7298	12.862	13.059	12.9793	12.4406	13.0883	13.2253	12.8812	12.9211	12.4585	12.9086	26	27	28	25	32	29	20	29	29	29	27	26	25	27	32	25	25	26	31
O76061	O76061	STC2_HUMAN	STC2	Stanniocalcin-2	12	11	13.5954	14.1683	13.4536	13.5411	13.7453	13.8112	13.6051	13.8984	14.0413	13.9544	13.6166	13.4296	13.39	13.5639	13.5335	13.5431	13.2295	13.5686	13.4944	13.7285	13.9009	13.3186	13.8078	13.5971	5	5	5	4	5	5	4	5	5	5	4	5	5	4	5	5	5	5	5
Q92820	Q92820	GGH_HUMAN	GGH	Gamma-glutamyl hydrolase	12	11	14.8182	14.8986	15.1085	14.6783	14.8452	14.3725	14.5518	15.0715	14.6378	15.1417	14.6209	14.6128	14.9683	15.015	15.0052	15.1054	15.2721	15.11	14.3215	14.9166	15.0209	15.0018	15.054	15.0927	12	11	11	11	12	11	11	12	12	12	10	12	11	11	12	12	12	11	10
P10321	P10321	HLAC_HUMAN	HLA-C	HLA class I histocompatibility antigen, C alpha chain	12	11	11.7172	11.7865	12.4305	11.7151	12.1703	11.8133	11.9725	12.0716	12.59	11.424	11.16	10.7515	12.3092	11.555	12.5004	12.4015	12.4189	12.4802	12.0341	12.6457	12.3676	12.4911	11.1319	11.8291	5	3	5	5	5	5	2	4	4	2	4	3	2	4	6	4	5	5	2
Q15149	Q15149	PLEC_HUMAN	PLEC	Plectin	10	8	10.1256	NaN	10.0403	8.5929	9.3195	9.15355	8.87471	9.59743	8.11197	7.95899	NaN	9.87714	NaN	10.1807	9.06298	10.1301	NaN	10.0247	10.2324	NaN	10.0825	11.0049	8.5384	14.4898	1	0	5	1	5	3	1	2	2	1	0	1	0	1	1	2	0	3	6
Q8IYS5	Q8IYS5	OSCAR_HUMAN	OSCAR	Osteoclast-associated immunoglobulin-like receptor	12	11	12.1862	11.0516	12.1724	12.2252	12.3488	12.1391	12.1185	12.1606	12.6577	12.5682	10.8473	12.0014	12.549	11.7746	12.4971	12.383	12.6369	12.3947	12.4898	12.5452	12.8726	12.477	11.9292	12.483	3	3	3	3	3	3	3	3	3	3	3	3	3	3	3	3	3	3	3
P15151	P15151	PVR_HUMAN	PVR	Poliovirus receptor	12	11	14.6873	15.1477	14.9642	15.1357	14.9797	15.1714	14.8457	15.303	14.9892	14.9964	14.5297	15.1927	14.9973	14.9854	14.547	14.0776	14.5804	14.6512	14.9752	14.6114	15.048	15.0093	15.0258	14.9225	6	6	6	6	6	6	5	6	6	6	6	6	6	6	6	6	6	6	6
Q8IZA0	Q8IZA0	K319L_HUMAN	KIAA0319L	Dyslexia-associated protein KIAA0319-like protein	12	11	12.182	12.258	12.9154	12.6203	12.751	12.4147	12.3913	12.8533	13.1967	12.6449	12.0215	12.8777	12.5658	12.3814	12.2656	12.2127	12.6957	12.2251	12.4506	12.3529	12.3537	12.2684	12.2751	11.8463	6	7	5	6	8	6	7	7	5	6	5	7	6	7	8	5	6	8	8
P00739	P00739	HPTR_HUMAN	HPR	Haptoglobin-related protein	12	11	14.5287	14.2364	15.0333	14.7452	13.4885	15.3304	15.7608	14.3415	14.3795	12.9756	14.9095	13.6323	14.3023	14.7478	14.3115	14.1364	13.9705	13.4122	13.2853	13.7476	14.4376	13.1637	12.9709	15.8867	4	5	4	5	5	4	5	4	4	4	4	4	4	4	4	4	4	4	4
P04156	P04156	PRIO_HUMAN	PRNP	Major prion protein	12	11	17.6109	17.8502	17.6163	17.6512	17.8584	17.8627	17.6988	17.5832	18.1598	17.2063	17.3761	17.6087	17.4704	17.7564	17.2535	17.2606	17.228	17.4888	17.8482	17.5022	17.3158	17.7046	17.4741	17.8282	12	13	13	13	14	12	11	13	13	14	12	14	13	11	14	14	14	14	14
P08519	P08519	APOA_HUMAN	LPA	Apolipoprotein(a)	11	11	13.7214	15.5105	17.1588	16.1189	11.3731	14.8605	NaN	15.8329	14.412	14.6992	14.6868	15.7534	14.6959	12.6202	11.4771	13.7424	13.6536	14.6358	14.9232	13.8668	15.005	14.1373	13.147	17.6074	3	2	10	7	1	4	0	7	1	5	6	10	6	1	2	4	4	2	6
O00187	O00187	MASP2_HUMAN	MASP2	Mannan-binding lectin serine protease 2	12	11	14.2244	13.6543	13.8179	13.4328	13.3865	14.0174	13.5549	13.4481	12.9414	13.5071	13.3229	13.1331	14.0802	13.5412	12.1753	13.7787	11.661	11.9984	13.1347	13.5688	13.9183	13.0504	11.9727	14.143	5	5	5	5	5	5	3	4	4	5	5	5	5	5	3	5	2	5	5
Q8N608	Q8N608	DPP10_HUMAN	DPP10	Inactive dipeptidyl peptidase 10	12	11	11.6867	11.8763	11.0136	11.4827	11.8701	12.0269	11.7852	11.5797	11.7766	11.4407	11.5765	11.9717	11.6997	11.228	11.1925	10.4123	11.4998	11.8289	11.7287	11.3033	11.0801	11.2092	11.9434	11.451	10	7	5	10	11	11	5	9	10	12	10	12	7	8	9	6	9	12	11
Q9H1E5	Q9H1E5	TMX4_HUMAN	TMX4	Thioredoxin-related transmembrane protein 4	4	8	NaN	NaN	8.87465	NaN	7.43464	NaN	NaN	NaN	NaN	9.4808	NaN	9.85633	NaN	NaN	7.74478	NaN	8.11923	5.97878	8.63414	6.59759	7.27327	5.0426	8.86869	NaN	0	0	1	0	1	0	0	0	0	1	0	1	0	0	1	0	1	1	1
P47972;Q15818	Q15818;P47972	NPTX1_HUMAN;NPTX2_HUMAN	NPTX1;NPTX2	Neuronal pentraxin-2	12	11	15.6846	15.4093	15.1275	16.0802	15.7458	16.1977	14.7384	16.4978	15.9996	16.4296	16.1116	16.2223	14.7037	15.3403	15.0593	15.1135	15.4226	15.6478	15.8514	14.5119	16.011	16.0285	15.8935	15.1931	1	1	1	1	1	1	1	1	1	1	1	1	1	1	1	1	1	1	1
Q66K79	Q66K79	CBPZ_HUMAN	CPZ	Carboxypeptidase Z	6	6	NaN	11.4011	NaN	10.1023	NaN	NaN	NaN	9.99989	10.7085	NaN	10.4942	10.7709	10.7247	NaN	NaN	10.7151	NaN	NaN	10.9869	NaN	11.2293	11.4308	11.6578	NaN	0	1	0	1	0	0	0	2	2	0	1	1	1	0	0	2	0	0	1
Q99523	Q99523	SORT_HUMAN	SORT1	Sortilin	12	11	13.7336	13.7657	13.4021	13.8023	13.6532	13.9034	13.8609	14.2119	13.5238	13.708	13.3734	13.49	14.0513	14.0839	13.6036	13.435	13.7322	13.8498	13.8971	14.4395	14.0846	13.7503	14.1337	13.9413	12	14	13	14	14	15	10	17	14	16	15	17	15	14	13	12	12	17	16
O00232	O00232	PSD12_HUMAN	PSMD12	26S proteasome non-ATPase regulatory subunit 12	11	11	11.9904	12.1059	11.84	12.4364	12.7141	11.7151	11.2024	12.1767	12.4143	11.8554	NaN	12.1152	12.1531	12.3072	12.1997	10.1914	11.597	12.3376	11.2488	11.0221	11.3873	11.2337	11.8192	12.3813	1	1	1	1	1	1	1	1	1	1	0	1	1	1	1	1	1	1	1
O95881	O95881	TXD12_HUMAN	TXNDC12	Thioredoxin domain-containing protein 12	11	9	9.06193	9.48772	NaN	8.13471	9.22814	9.16866	9.19709	9.65696	9.88134	9.35654	9.86063	8.406	10.2418	8.44045	8.69303	NaN	8.35443	NaN	8.29765	7.22337	7.82942	8.67751	9.52107	8.79869	1	1	0	1	1	1	1	1	1	1	1	1	1	1	1	0	1	0	1
Q9ULZ9	Q9ULZ9	MMP17_HUMAN	MMP17	Matrix metalloproteinase-17	12	11	11.6489	11.8064	11.3	12.0586	11.7638	12.2775	11.8092	11.9408	11.8742	12.1307	11.8875	12.1305	11.6265	11.6153	11.6385	10.1188	11.4136	12.3711	11.5016	11.3194	11.4647	11.3346	12.3376	11.7665	4	4	4	5	5	6	4	5	6	5	5	5	6	5	4	2	4	5	6
Q8NBJ7	Q8NBJ7	SUMF2_HUMAN	SUMF2	Inactive C-alpha-formylglycine-generating enzyme 2	12	11	11.8586	12.6243	12.3544	13.206	12.3413	12.4493	12.1907	13.0685	13.4169	12.074	12.0293	13.0119	12.7447	12.2878	12.1422	12.6625	11.97	12.6469	12.3454	12.0429	11.694	11.6719	11.8029	12.9499	5	6	5	6	6	6	6	5	6	6	4	6	6	4	5	5	4	5	6
Q96TC7	Q96TC7	RMD3_HUMAN	RMDN3	Regulator of microtubule dynamics protein 3	12	11	11.8431	11.5506	10.849	11.8539	11.1562	11.2175	10.7976	11.9002	11.7753	11.8986	11.5126	11.481	11.0601	11.5772	11.3771	9.91898	10.1726	11.7161	10.9464	11.0557	11.1799	11.3375	11.6371	10.6902	3	4	2	2	2	4	2	2	4	3	2	2	3	2	4	1	1	3	2
P00505	P00505	AATM_HUMAN	GOT2	Aspartate aminotransferase, mitochondrial	12	11	14.0166	14.2158	13.9676	13.9765	13.7257	14.2056	13.4188	14.5133	14.2103	14.1815	14.1599	14.0119	13.852	14.3463	14.4876	13.845	14.276	14.4622	14.6277	14.419	14.1679	14.1433	14.2543	13.604	21	23	19	22	22	21	17	22	22	21	18	23	19	22	22	17	19	23	22
P12272	P12272	PTHR_HUMAN	PTHLH	Parathyroid hormone-related protein	12	11	10.0856	11.3095	10.4059	10.829	11.0998	10.3418	11.2697	10.4414	11.3061	11.1651	9.25026	11.3796	9.78068	10.161	11.3714	9.16829	10.0451	10.3891	10.7585	9.08332	10.5442	10.7567	10.2099	11.1182	3	5	4	5	3	4	3	4	5	5	2	4	3	3	4	3	3	3	3
P52306	P52306	GDS1_HUMAN	RAP1GDS1	Rap1 GTPase-GDP dissociation stimulator 1	12	11	13.4852	13.0515	13.8783	12.9899	12.8318	13.1641	13.7203	13.2575	12.9019	13.3354	13.2674	13.4978	13.2732	12.4111	11.5598	13.9336	13.4306	12.9194	12.5215	12.9609	13.2257	13.2189	12.0249	13.3513	1	1	1	1	1	1	1	1	1	1	1	1	1	1	1	1	1	1	1
Q13145	Q13145	BAMBI_HUMAN	BAMBI	BMP and activin membrane-bound inhibitor homolog	11	10	10.5216	10.7215	10.8637	10.4179	10.7544	10.7962	NaN	10.8427	11.6673	10.9805	10.5822	11.5237	10.5915	10.3773	11.2136	10.5798	10.7707	9.79051	10.8485	NaN	10.9447	10.2006	9.9402	11.5256	1	2	1	1	2	2	0	1	1	1	1	2	1	2	1	1	1	2	1
Q8NBI3	Q8NBI3	DRAXI_HUMAN	DRAXIN	Draxin	12	11	11.2152	11.3658	12.4198	11.2364	11.5585	11.903	10.2122	11.5378	11.4501	11.7364	11.455	11.1958	10.9694	11.3865	11.273	11.0423	11.1631	11.5921	10.9753	11.318	11.0308	10.6263	10.7672	11.8696	6	7	7	7	7	7	3	7	7	7	7	7	5	6	6	5	7	5	6
P01889;P13747	P01889;P13747	HLAB_HUMAN;HLAE_HUMAN	HLA-B;HLA-E	HLA class I histocompatibility antigen, B alpha chain	7	3	7.48543	7.78134	10.3545	NaN	NaN	11.0933	7.53858	NaN	8.93807	NaN	NaN	11.1933	NaN	NaN	NaN	11.3293	NaN	NaN	12.5332	NaN	NaN	10.4014	NaN	NaN	1	1	1	0	0	1	1	0	1	0	0	1	0	0	0	1	0	0	1
Q9GZV7	Q9GZV7	HPLN2_HUMAN	HAPLN2	Hyaluronan and proteoglycan link protein 2	12	11	11.1826	11.7508	10.8049	11.3743	11.6628	11.3003	11.5477	11.1313	11.2684	10.0731	11.1528	10.8303	11.3256	11.3397	11.1595	11.1858	11.3355	9.79178	10.3905	10.4674	10.8504	10.7005	8.89409	11.1248	1	1	1	1	1	1	2	1	2	1	1	1	1	2	2	1	1	2	2
Q14563	Q14563	SEM3A_HUMAN	SEMA3A	Semaphorin-3A	12	11	12.291	11.9039	11.6815	12.0854	11.4815	12.1193	11.9831	12.4414	12.0816	12.0163	11.949	12.2228	12.6968	12.0354	11.9715	12.2081	12.1313	11.9338	12.2226	12.0202	12.4511	12.4256	12.3151	11.7699	6	7	6	5	9	8	7	8	8	7	8	7	7	6	9	5	7	6	9
P19021	P19021	AMD_HUMAN	PAM	Peptidyl-glycine alpha-amidating monooxygenase	12	11	18.2755	18.8042	18.6147	18.7738	18.8823	18.7366	18.618	18.6698	18.8595	18.9311	18.7243	19.0257	18.6534	18.5692	18.5208	17.8575	18.2008	18.7312	18.8591	18.5152	18.6506	18.3987	18.9792	18.5889	44	45	47	43	47	42	44	44	42	45	43	46	41	43	46	42	45	44	43
Q9HC38	Q9HC38	GLOD4_HUMAN	GLOD4	Glyoxalase domain-containing protein 4	12	11	12.6687	12.7272	12.8209	12.4066	12.5641	12.1072	12.4317	12.6747	12.1221	12.4044	12.7118	12.5386	12.3671	12.6983	13.1397	12.3575	12.8168	12.4896	13.0726	13.0905	12.6063	12.4043	12.97	11.5297	7	9	5	6	10	6	7	5	9	7	8	8	8	8	10	5	8	11	8
P46934	P46934	NEDD4_HUMAN	NEDD4	E3 ubiquitin-protein ligase NEDD4	12	11	16.6009	16.6202	16.8483	16.6252	16.3717	16.4473	16.952	16.4813	16.6172	16.0956	16.4935	16.0786	16.359	16.4325	16.192	16.218	16.3468	16.3832	16.4561	16.5142	16.4232	16.4884	16.0542	16.3212	1	1	1	1	1	1	1	1	1	1	1	1	1	1	1	1	1	1	1
P06733;P09104;P13929	P13929;P09104;P06733	ENOA_HUMAN;ENOB_HUMAN;ENOG_HUMAN	ENO1;ENO2;ENO3	Alpha-enolase	12	11	16.1161	15.8678	16.0608	15.7455	16.073	15.7111	15.9136	15.7085	15.8095	15.5408	15.8892	15.6412	15.4598	16.0876	16.0169	15.9308	16.2793	15.8255	16.3139	16.1837	16.2394	15.9053	15.8857	15.4128	3	3	3	3	3	3	3	3	3	3	3	3	3	3	3	3	3	3	3
Q15063	Q15063	POSTN_HUMAN	POSTN	Periostin	12	11	12.0886	10.7864	11.3528	12.7665	11.2622	11.8534	11.3538	11.5032	12.4705	11.7709	11.0035	11.9597	12.7949	11.7835	11.119	13.2361	11.3146	11.8084	12.1013	12.5278	12.3367	12.0304	12.8236	11.568	12	9	11	19	10	17	10	15	20	17	8	16	20	10	13	19	10	16	19
Q15818	Q15818	NPTX1_HUMAN	NPTX1	Neuronal pentraxin-1	12	11	18.3261	18.6021	18.317	18.4412	18.6519	18.529	18.1821	18.9187	18.567	18.549	18.4157	18.8459	18.5023	18.6532	18.3647	17.7473	18.2488	18.5399	18.292	18.1332	18.4951	18.0517	18.6443	18.415	15	15	15	14	16	14	11	14	15	16	13	17	15	12	17	15	15	15	13
Q6ZN30	Q6ZN30	BNC2_HUMAN	BNC2	Zinc finger protein basonuclin-2	12	11	16.6329	16.6108	16.4382	15.4425	16.1021	16.5802	16.3086	16.7224	15.9576	15.6545	15.5067	15.754	16.3114	16.6969	16.0016	16.6832	15.5094	16.8967	16.8547	16.8239	16.686	16.7402	16.294	16.9581	1	1	1	1	1	1	1	1	1	1	1	1	1	1	1	1	1	1	1
Q9UP79	Q9UP79	ATS8_HUMAN	ADAMTS8	A disintegrin and metalloproteinase with thrombospondin motifs 8	12	11	12.1673	12.0404	11.6883	12.1546	12.0846	12.1428	11.6217	12.4064	12.5719	12.3227	12.5626	12.6218	12.5941	12.5783	12.6277	12.3415	12.432	12.1485	12.5675	12.0337	11.9685	12.6085	13.0232	12.1092	7	14	8	10	16	11	7	10	13	14	14	15	15	9	13	9	12	13	11
Q9H008	Q9H008	LHPP_HUMAN	LHPP	Phospholysine phosphohistidine inorganic pyrophosphate phosphatase	12	11	10.419	10.5505	11.2882	11.154	11.4038	10.8405	10.4915	11.2421	10.7408	10.5746	11.0258	11.0322	11.0856	10.7617	11.5877	11.2707	11.3434	11.4729	11.6838	11.0132	11.2135	10.3328	11.2373	10.7548	2	2	2	3	4	2	3	2	3	4	3	4	3	3	3	3	3	3	3
Q9P0K9	Q9P0K9	FRS1L_HUMAN	FRRS1L	DOMON domain-containing protein FRRS1L	12	11	12.5983	13.0025	12.64	12.7296	12.9303	12.7729	12.679	12.8689	13.2297	13.0736	12.5415	13.069	12.457	12.4244	12.8083	11.8733	12.6282	12.7202	12.9909	12.6126	13.0858	12.3985	12.8598	12.749	7	9	9	7	9	10	8	9	9	8	6	8	7	8	8	6	7	9	9
P15144	P15144	AMPN_HUMAN	ANPEP	Aminopeptidase N	12	11	12.7999	13.2317	12.8963	13.1176	13.1095	12.9871	13.5533	13.5084	13.2017	13.1426	13.3453	13.2198	13.1781	12.9698	12.669	13.1557	12.6897	12.9958	13.1448	13.0463	13.1041	13.3143	12.7878	13.7096	15	21	21	20	24	19	22	21	19	23	18	19	20	21	22	19	18	20	24
P08709	P08709	FA7_HUMAN	F7	Coagulation factor VII	12	11	10.8091	11.5377	11.2482	11.4403	10.2439	11.151	11.7274	11.1756	11.3662	11.8499	11.0722	10.8494	11.4738	12.065	11.0727	11.7529	11.0976	11.4495	11.4674	11.6854	11.7732	11.9199	10.9832	12.0316	5	6	3	6	4	6	6	5	6	7	6	4	7	4	6	7	5	5	6
Q7Z5A9	Q7Z5A9	TAFA1_HUMAN	TAFA1	Chemokine-like protein TAFA-1	12	11	13.4867	14.1041	14.0258	13.9497	14.1504	14.4481	13.7974	14.2497	13.8603	14.4594	14.1012	14.8033	14.2708	13.7537	14.2206	13.042	13.3005	14.2499	14.0431	13.7761	13.6953	13.134	14.2967	13.7444	3	3	2	3	3	3	3	3	3	3	2	3	3	3	2	2	3	3	3
Q05639	Q05639	EF1A2_HUMAN	EEF1A2	Elongation factor 1-alpha 2	12	11	11.583	10.9571	12.9814	11.7621	11.8845	12.3928	12.0213	12.1015	11.5233	10.8059	11.6218	11.2554	12.1631	12.5333	13.5696	13.3477	12.9526	11.7717	13.0604	12.1805	11.6144	13.5383	9.89227	11.4313	4	1	6	2	1	4	3	3	3	2	4	3	4	3	4	4	3	4	5
O75888	O75888	TNF13_HUMAN	TNFSF13	Tumor necrosis factor ligand superfamily member 13	12	11	11.1861	11.6641	10.4537	10.8766	11.4838	11.627	11.7033	11.665	11.5553	11.7037	12.1146	10.9534	12.0842	12.0992	11.2785	11.6816	11.3355	11.7632	11.6118	11.6549	11.7745	12.1457	11.5108	11.9581	3	4	3	3	4	4	5	4	3	5	4	4	3	4	4	4	4	5	4
P0C6S8	P0C6S8	LIGO3_HUMAN	LINGO3	Leucine-rich repeat and immunoglobulin-like domain-containing nogo receptor-interacting protein 3	12	11	12.3272	12.9399	12.3142	12.7544	12.3751	12.7699	12.1839	12.8721	12.6471	12.6184	12.5003	12.5059	12.671	12.6	12.1506	12.3233	12.3788	12.4484	12.4781	12.0015	12.4616	12.3191	12.5202	12.6824	6	7	4	6	8	5	4	8	7	7	8	6	7	7	5	3	5	6	7
Q00973	Q00973	B4GN1_HUMAN	B4GALNT1	Beta-1,4 N-acetylgalactosaminyltransferase 1	12	11	12.4422	12.7132	12.3197	12.7125	12.5335	12.4033	12.01	12.434	12.8353	12.7248	12.1881	12.3116	12.2859	12.6428	11.7718	11.544	12.1945	12.4041	12.3193	12.1424	12.286	12.4556	12.613	12.4048	10	11	13	10	12	11	11	10	12	11	12	12	12	12	11	6	13	12	11
Q9Y2Z0	Q9Y2Z0	SGT1_HUMAN	SUGT1	Protein SGT1 homolog	9	11	5.87169	8.01237	NaN	NaN	8.70343	8.06184	9.68314	9.48947	7.35877	9.1484	NaN	5.69795	8.42029	9.46194	9.6742	9.79105	8.89093	8.4876	9.15377	9.20153	8.68432	9.12081	7.41423	NaN	1	1	0	0	1	1	1	1	1	1	0	1	1	1	1	1	1	1	1
Q92823	Q92823	NRCAM_HUMAN	NRCAM	Neuronal cell adhesion molecule	12	11	18.9815	19.2284	19.149	19.3172	19.3733	19.191	18.9047	19.327	19.2455	19.4454	19.2167	19.5457	19.2071	18.9852	19.0187	18.4145	19.2678	19.4093	19.1982	18.7658	19.1371	18.8852	19.3428	18.9548	45	46	46	43	46	44	41	43	46	46	45	48	46	45	48	42	46	48	45
Q8N126	Q8N126	CADM3_HUMAN	CADM3	Cell adhesion molecule 3	12	11	17.4673	17.7777	17.5976	17.3041	17.5466	17.3727	17.6645	17.5648	17.933	17.5528	17.3717	17.5883	17.2305	17.5598	17.6593	16.9641	17.3123	17.504	17.5134	17.4323	17.5677	17.4523	17.394	17.1409	19	18	17	16	19	16	18	16	19	18	18	18	16	16	19	16	18	16	18
P08697	P08697	A2AP_HUMAN	SERPINF2	Alpha-2-antiplasmin	12	11	18.3486	18.4378	18.3061	18.3877	17.7591	18.2454	18.692	18.1791	18.1186	18.0159	18.3134	18.5178	18.3589	18.1871	17.5921	18.7397	17.9071	17.9092	17.2774	18.3496	18.2862	18.0433	16.9073	19.0064	25	23	26	25	26	25	23	24	23	26	24	26	24	23	25	25	26	26	23
P31025	P31025	LCN1_HUMAN	LCN1	Lipocalin-1	11	11	10.6563	12.2032	10.6539	10.4756	13.2684	12.1546	10.3485	10.3625	8.93227	NaN	10.7855	11.9462	10.7886	10.6844	11.2459	10.6612	10.5679	10.886	9.94918	9.60657	9.83845	9.48267	4.96779	9.40214	3	3	2	2	5	5	1	2	2	0	1	1	3	2	3	2	4	4	2
Q9Y227	Q9Y227	ENTP4_HUMAN	ENTPD4	Ectonucleoside triphosphate diphosphohydrolase 4	11	7	11.0361	10.0937	10.207	10.4828	10.3402	10.2627	NaN	10.6397	10.4618	9.76153	10.5058	10.1882	NaN	10.4569	9.97417	NaN	9.62012	10.0816	9.50884	NaN	NaN	8.98697	10.9015	NaN	1	2	2	1	2	1	0	1	1	2	1	2	0	1	1	0	1	1	1
P09455	P09455	RET1_HUMAN	RBP1	Retinol-binding protein 1	4	4	NaN	8.31723	NaN	NaN	8.59433	NaN	NaN	NaN	9.1602	NaN	8.63448	NaN	10.6206	9.73149	8.78284	NaN	NaN	NaN	NaN	9.25714	NaN	NaN	NaN	8.42952	0	1	0	0	1	0	0	0	1	0	1	0	1	1	1	0	0	0	0
Q16881	Q16881	TRXR1_HUMAN	TXNRD1	Thioredoxin reductase 1, cytoplasmic	12	11	11.0949	11.487	11.4761	10.9663	10.8239	10.9727	11.3909	11.1341	11.2537	10.8546	10.766	10.7764	10.9125	11.2707	11.3335	11.1591	11.2474	11.4241	11.2889	11.7146	11.1194	11.0083	11.6212	10.8824	9	8	11	10	10	9	5	9	11	10	11	10	9	10	10	7	10	10	11
P31946;P61981	P61981;P31946	1433B_HUMAN;1433G_HUMAN	YWHAB;YWHAG	14-3-3 protein beta/alpha	11	11	10.8031	11.3573	11.9478	11.9206	12.0631	11.3918	NaN	11.6437	12.2961	12.0696	11.7281	11.7455	11.4135	11.3616	12.2681	11.8165	11.4467	12.1426	12.8032	12.563	12.6964	12.0843	12.5822	12.1672	1	2	2	2	2	2	0	2	2	2	2	2	2	1	2	2	2	2	1
Q6UY11	Q6UY11	DLK2_HUMAN	DLK2	Protein delta homolog 2	12	11	13.4521	13.5451	13.2627	13.3146	13.8317	13.294	13.738	13.1664	14.4454	13.5325	13.0757	14.2613	13.2268	13.5996	13.6974	12.7146	12.8976	13.405	13.5946	12.9419	13.5022	13.3385	13.1684	13.7743	5	6	6	6	7	4	5	6	6	7	6	7	6	6	7	4	6	6	5
P63267;P68133	P62736;P68133;P63267;P68032	ACTH_HUMAN;ACTS_HUMAN	ACTA1;ACTG2	Actin, gamma-enteric smooth muscle	12	11	14.7734	14.7162	15.5858	14.7299	14.9753	13.7136	15.004	14.5182	14.4327	14.8	14.8569	14.3245	14.9568	15.5387	14.8329	15.1893	14.6245	14.3374	15.3069	14.9271	15.1534	15.0984	15.1361	14.0289	1	1	4	4	4	4	3	2	2	2	1	1	2	2	2	4	1	2	2
A0A0A0MS15	A0A0A0MS15	HV349_HUMAN	IGHV3-49	Immunoglobulin heavy variable 3-49	12	11	14.0165	15.9674	16.8301	15.5909	15.3795	16.2587	15.5057	15.866	14.4459	15.3377	15.6558	15.043	14.6212	15.4339	14.2259	15.0846	15.0907	15.6585	14.2307	14.7865	15.4175	15.236	15.1893	15.9811	3	3	3	3	3	3	3	3	3	3	3	3	3	3	3	3	3	3	3
O15197	O15197	EPHB6_HUMAN	EPHB6	Ephrin type-B receptor 6	12	11	13.0738	13.5115	13.2962	13.5216	13.8347	13.3522	13.6696	13.3129	13.723	13.7423	13.8799	13.8867	13.5117	13.1834	13.2496	12.1578	12.9042	13.7656	13.8609	12.8187	13.1019	13.1695	14.0103	13.2071	8	11	10	12	13	11	11	13	8	11	9	11	12	8	13	7	11	13	13
P02751	P02751	FINC_HUMAN	FN1	Fibronectin	12	11	19.1587	19.0425	18.74	19.4357	19.1157	18.9289	18.997	19.0415	19.2833	19.173	19.0149	19.0134	19.3331	19.0292	19.2781	19.2941	19.2433	19.0156	19.0147	19.473	19.2717	19.0983	19.2	18.6555	114	114	116	114	121	114	107	118	109	124	115	116	115	108	115	112	120	116	119
P09622	P09622	DLDH_HUMAN	DLD	Dihydrolipoyl dehydrogenase, mitochondrial	12	11	12.5107	12.4179	12.4367	12.4001	12.7298	12.4246	12.3207	12.6011	12.2742	12.7197	12.6789	11.9435	12.5682	12.5491	12.6885	12.4455	12.7733	12.7369	12.7823	12.532	12.2621	12.4505	13.0767	12.1667	7	6	8	9	8	9	8	9	9	9	9	8	8	8	9	7	8	9	9
P01213	P01213	PDYN_HUMAN	PDYN	Proenkephalin-B	12	11	12.121	12.4029	12.2722	12.0561	12.6853	12.4705	11.7884	12.5088	12.6189	12.6916	11.6863	13.0761	12.6221	12.3933	12.7199	11.6849	12.3583	12.0057	11.4662	12.1901	11.9432	11.6019	11.3704	12.3017	5	4	4	2	5	3	3	4	4	4	3	5	4	3	5	4	3	4	4
P53804	P53804	TTC3_HUMAN	TTC3	E3 ubiquitin-protein ligase TTC3	12	11	14.3586	13.6153	13.9079	13.4557	13.4296	13.1397	12.6201	13.503	13.2414	12.0099	14.3778	13.2991	13.385	14.2204	19.1864	15.7592	13.305	14.2344	12.8467	13.9662	14.102	14.1934	13.3606	15.518	2	2	2	2	1	1	1	1	1	1	2	2	2	2	1	2	2	2	2
Q14508	Q14508	WFDC2_HUMAN	WFDC2	WAP four-disulfide core domain protein 2	12	11	14.0851	14.6041	15.445	14.6793	15.1639	14.9897	14.4694	15.0283	15.5443	15.4133	14.5443	15.5568	14.0442	14.5262	14.9524	14.4138	14.9657	14.967	14.8072	14.0312	14.9876	14.8674	14.3303	14.7245	3	3	3	3	3	3	3	3	3	3	3	3	3	3	3	3	3	3	3
O15335	O15335	CHAD_HUMAN	CHAD	Chondroadherin	12	11	14.2361	13.8611	13.8398	13.6688	13.8597	13.8516	13.613	14.1801	13.694	14.1036	13.8829	13.3874	13.6372	13.9854	14.1052	14.0821	14.1643	13.8719	13.7269	14.3655	14.3514	14.2921	13.8289	13.9834	12	11	12	13	13	11	11	12	12	13	11	12	9	12	12	12	13	13	12
O60241	O60241	AGRB2_HUMAN	ADGRB2	Adhesion G protein-coupled receptor B2	12	11	14.9431	15.1781	15.2453	15.3524	15.6291	15.5051	15.4297	15.4509	15.527	15.8089	15.7659	15.6509	15.3235	15.0245	15.3587	14.0924	15.064	15.3869	15.5408	14.8621	15.3212	15.1529	15.8617	14.8872	6	6	7	7	7	7	7	7	7	6	5	7	6	6	7	6	7	7	7
P29508;P48594	P48594;P29508	SPB3_HUMAN;SPB4_HUMAN	SERPINB3;SERPINB4	Serpin B3	12	11	12.2302	11.5964	12.0296	9.86361	10.4356	12.1923	10.2971	10.7274	10.8042	9.51706	10.6458	10.8493	11.4318	11.3525	12.9154	13.1235	12.6175	11.7668	12.8382	11.1376	9.98951	13.2818	9.25264	9.67264	6	5	5	3	2	3	1	4	4	2	3	4	3	4	6	5	5	4	4
P00558;P07205	P07205;P00558	PGK1_HUMAN;PGK2_HUMAN	PGK1;PGK2	Phosphoglycerate kinase 1	12	11	12.9819	13.005	13.3439	12.8613	13.1607	13.2251	13.2357	12.9695	13.6893	13.2187	13.2029	13.1358	13.0554	13.2259	13.4674	13.3274	12.9931	13.3258	13.8792	13.8734	13.3783	12.9883	13.5981	12.4655	3	3	3	3	3	3	2	3	3	3	2	3	3	3	3	3	3	3	3
Q12931	Q12931	TRAP1_HUMAN	TRAP1	Heat shock protein 75 kDa, mitochondrial	12	10	12.1377	11.4796	12.2785	11.7923	12.5254	12.0805	13.0609	11.7313	11.8	12.1681	11.1996	12.7674	12.5154	12.3904	13.6101	12.8416	12.7962	12.492	12.1931	11.8197	11.8698	12.4614	NaN	11.7394	1	1	1	1	1	1	1	1	1	1	1	1	1	1	1	1	1	1	1
P69891;P69892	P69892;P69891	HBG1_HUMAN;HBG2_HUMAN	HBG1;HBG2	Hemoglobin subunit gamma-1	3	4	12.8337	NaN	15.5691	NaN	NaN	12.5675	NaN	NaN	NaN	NaN	NaN	NaN	NaN	12.0678	NaN	NaN	11.502	NaN	11.8199	NaN	NaN	12.0773	NaN	NaN	4	0	6	0	0	3	0	0	0	0	0	0	0	3	0	0	1	0	4
Q9BXP8	Q9BXP8	PAPP2_HUMAN	PAPPA2	Pappalysin-2	12	11	10.9973	11.7497	11.7421	12.3179	11.4701	11.5232	11.7706	12.4971	11.8038	12.1501	11.5839	11.3841	11.3793	11.4102	11.095	11.5587	10.8331	11.6266	11.485	11.7073	11.23	11.8485	11.9117	11.1685	9	11	14	15	15	15	14	16	15	16	13	14	10	13	13	12	12	15	15
Q9Y5F6	Q9Y5F6	PCDGM_HUMAN	PCDHGC5	Protocadherin gamma-C5	12	11	13.9594	14.2169	14.1922	14.6268	14.8883	14.8357	14.1297	14.6665	14.6735	14.8755	14.9655	14.8696	14.7791	14.1902	14.208	13.7202	14.1956	14.3879	14.6552	13.9367	14.1623	14.024	14.9907	14.442	14	15	13	15	16	13	12	14	14	15	13	15	15	13	13	13	15	14	15
P13611	P13611	CSPG2_HUMAN	VCAN	Versican core protein	12	11	16.0116	16.021	16.3415	16.2004	16.0591	16.2162	15.9894	16.3773	16.4645	15.9151	16.1925	15.9816	16.3923	16.1523	16.2419	16.3247	16.0282	16.455	16.2521	16.4156	16.2881	16.3145	16.094	16.2009	25	27	27	26	28	27	24	29	28	30	28	29	26	27	30	26	27	31	30
Q9UBR2	Q9UBR2	CATZ_HUMAN	CTSZ	Cathepsin Z	12	11	15.4634	15.7146	15.3165	15.307	15.4962	15.5858	15.3151	15.6776	15.3324	15.4401	15.4415	15.3882	15.7127	15.7541	15.1261	15.6076	15.7412	15.7594	15.3081	15.846	15.4685	15.8147	15.4713	14.8838	15	14	14	12	14	12	11	14	13	13	13	15	13	14	12	12	15	12	13
P18669	P18669	PGAM1_HUMAN	PGAM1	Phosphoglycerate mutase 1	12	11	13.627	13.4894	13.5509	13.6753	13.7202	13.6926	13.5775	13.6021	13.8219	13.6428	12.8758	13.3106	13.4632	13.7596	14.1976	13.5877	13.6169	14.0057	13.801	13.9667	13.4128	13.5076	13.8001	13.5528	6	6	6	5	7	7	5	7	7	7	8	8	6	8	8	6	7	7	7
Q8N3J6	Q8N3J6	CADM2_HUMAN	CADM2	Cell adhesion molecule 2	12	11	15.125	15.1167	15.1185	15.2142	15.4934	14.9123	15.1212	15.126	15.3496	15.397	15.1594	15.7787	15.2543	15.1837	15.1562	14.4501	15.1876	15.131	15.0221	14.7194	15.2561	14.9086	15.3309	14.8895	14	14	13	12	15	12	12	12	13	14	14	15	13	12	14	13	15	14	15
Q5TAQ9	Q5TAQ9	DCAF8_HUMAN	DCAF8	DDB1- and CUL4-associated factor 8	12	11	12.2538	12.1686	12.2337	12.1782	11.6944	11.6125	12.8484	12.1048	11.9164	11.8494	12.172	11.7989	12.1438	12.0656	11.6623	12.3387	11.0561	11.7611	11.4065	11.6535	12.0618	12.2067	11.3408	12.6285	2	2	2	2	2	2	2	2	2	1	2	2	1	1	2	2	2	2	2
P21709	P21709	EPHA1_HUMAN	EPHA1	Ephrin type-A receptor 1	12	11	8.75175	8.45727	8.7705	10.2436	7.41554	8.19926	8.79521	9.55906	10.0896	9.70456	10.0264	7.61772	9.02319	9.63876	8.27917	10.5786	10.4797	9.12817	9.77779	9.32789	10.7936	10.2492	8.78134	8.2538	1	1	1	1	1	1	1	1	1	1	1	1	1	1	1	1	1	1	1
P60033	P60033	CD81_HUMAN	CD81	CD81 antigen	12	11	12.3602	11.7697	12.7108	11.1482	11.0932	12.2751	10.8652	11.4041	10.8674	11.5705	11.7304	10.9698	11.2525	11.8464	12.0556	11.4713	11.8038	12.3287	12.5241	12.0205	12.0496	12.4332	11.7569	12.4945	3	2	3	2	3	3	3	2	2	3	3	2	2	3	3	2	2	3	2
Q9BRA2	Q9BRA2	TXD17_HUMAN	TXNDC17	Thioredoxin domain-containing protein 17	12	11	12.4306	11.8207	11.9841	12.0387	12.3289	12.1907	11.2823	12.1655	12.4528	12.4467	12.2713	12.0546	12.1924	12.3183	12.4844	12.0542	12.1635	12.4313	12.7523	12.2778	12.2019	12.2384	12.5143	11.9585	2	2	2	2	2	2	2	2	2	2	2	2	2	2	2	2	2	2	2
Q92743	Q92743	HTRA1_HUMAN	HTRA1	Serine protease HTRA1	12	11	14.4004	14.2445	14.0793	14.3146	14.2204	13.8675	14.1073	14.2877	14.061	14.0653	14.2559	14.0843	14.3297	13.9775	14.4114	14.5289	14.3253	14.2307	14.1342	14.6316	14.333	14.2866	14.0446	13.8134	17	18	16	15	18	17	15	17	18	16	17	17	18	16	19	17	19	18	17
O00584	O00584	RNT2_HUMAN	RNASET2	Ribonuclease T2	12	11	16.2469	16.3645	16.0493	15.9597	16.0451	16.2672	16.2332	16.5986	16.1226	16.2101	16.1694	16.5724	16.5182	16.5056	16.6133	16.2038	16.6942	16.2282	16.201	16.7184	16.2957	16.1112	16.2321	16.1913	18	17	17	17	18	15	16	16	17	17	17	19	18	16	16	16	19	17	17
P01189	P01189	COLI_HUMAN	POMC	Pro-opiomelanocortin	12	11	11.1441	10.8182	11.7009	11.3959	11.1712	11.6711	10.5497	11.5222	11.3381	10.8213	9.82021	10.4012	10.6969	10.3267	11.4701	10.4134	11.5901	11.0443	9.56723	10.9033	10.5133	8.34261	10.3	11.0629	2	2	2	2	2	2	1	2	2	2	1	2	2	2	2	2	2	2	1
P30086	P30086	PEBP1_HUMAN	PEBP1	Phosphatidylethanolamine-binding protein 1	12	11	16.8472	16.8612	17.014	16.6254	17.0002	16.8524	16.4762	16.6497	17.2456	16.9255	17.0432	17.2272	16.7368	17.0702	17.5959	16.6117	17.1459	17.2578	17.2288	17.1345	17.1368	17.0249	16.9581	17.0116	14	14	13	11	14	13	12	14	13	14	12	14	14	14	14	13	14	13	13
P04075;P09972	P09972;P04075	ALDOA_HUMAN;ALDOC_HUMAN	ALDOA;ALDOC	Fructose-bisphosphate aldolase A	12	11	16.6501	16.1786	16.644	16.4018	16.8792	16.6384	16.3163	16.2428	16.9384	16.6154	16.4949	16.1729	16.4778	16.7814	17.2836	15.7458	16.8914	16.9047	16.9715	16.7693	16.5942	16.9077	17.0763	16.5403	6	6	6	6	6	6	6	6	6	6	5	5	5	5	6	6	6	6	6
P07333	P07333	CSF1R_HUMAN	CSF1R	Macrophage colony-stimulating factor 1 receptor	12	11	17.5228	17.3774	17.8676	18.003	17.7858	17.6825	17.5358	17.7067	16.8108	17.8113	17.8889	17.7014	17.9746	17.7019	18.5177	17.8874	18.245	17.625	17.5689	17.6	17.9434	17.6707	17.827	17.1	12	11	13	11	11	11	11	10	13	13	12	13	10	10	12	12	13	12	11
Q8N0W4;Q8N2Q7;Q8NFZ3;Q8NFZ4;Q9NZ94	Q8NFZ3;Q8N0W4;Q9NZ94;Q8NFZ4;Q8N2Q7	NLGN1_HUMAN;NLGN2_HUMAN;NLGN3_HUMAN;NLGNX_HUMAN;NLGNY_HUMAN	NLGN1;NLGN2;NLGN3;NLGN4X;NLGN4Y	Neuroligin-4, X-linked	10	6	10.0718	10.6217	NaN	9.3844	10.6387	9.64399	NaN	10.3748	12.1534	9.79398	10.6741	11.8488	9.61492	10.4612	9.87852	8.31711	NaN	9.29227	NaN	10.5831	NaN	NaN	NaN	11.1706	1	1	0	1	1	1	0	1	1	1	1	1	1	1	1	1	0	1	0
Q86YT9	Q86YT9	JAML_HUMAN	JAML	Junctional adhesion molecule-like	11	11	12.1394	10.957	11.7122	10.7164	11.0467	11.9538	9.79829	11.4871	11.1197	11.061	11.6999	NaN	11.8507	11.7767	11.0381	11.1892	10.9917	11.5674	11.9469	11.7029	12.4338	12.3004	11.692	11.8305	3	2	2	2	2	3	1	3	2	3	1	0	3	2	3	3	1	3	3
P04733	P04733	MT1F_HUMAN	MT1F	Metallothionein-1F	12	11	9.99825	10.3269	10.1078	10.1841	10.9449	9.55337	8.94652	8.57721	10.0824	10.4419	9.52122	10.4154	10.766	9.7228	11.0844	10.2317	10.6332	10.5802	11.1955	9.69071	9.65097	10.9528	9.84815	9.57331	1	1	1	1	1	1	1	1	1	1	1	1	1	1	1	1	1	1	1
O94760;O95865	O95865;O94760	DDAH1_HUMAN;DDAH2_HUMAN	DDAH1;DDAH2	N(G),N(G)-dimethylarginine dimethylaminohydrolase 1	7	6	NaN	NaN	NaN	11.3646	9.89974	9.95146	12.7813	12.0165	9.61673	10.637	NaN	NaN	NaN	NaN	9.52727	10.7317	NaN	11.0208	NaN	NaN	9.08407	9.32638	9.10335	9.83346	0	0	0	1	1	1	1	1	1	1	0	0	0	0	1	1	0	1	0
P13796;P13797;Q14651	P13797;P13796;Q14651	PLSI_HUMAN;PLSL_HUMAN;PLST_HUMAN	LCP1;PLS1;PLS3	Plastin-2	12	11	10.8793	11.0734	10.7732	11.411	10.9546	10.7035	10.5993	10.9559	11.9799	10.9558	11.12	11.348	11.2959	11.4589	11.6201	11.6036	10.959	10.3095	12.3566	11.0099	11.0693	12.8713	11.6445	12.148	1	1	1	1	1	1	1	1	1	1	1	1	1	1	1	1	1	1	1
O14917	O14917	PCD17_HUMAN	PCDH17	Protocadherin-17	12	11	13.4438	13.347	13.4721	13.3278	13.7969	13.8263	13.286	13.7337	13.5517	13.8135	13.5908	14.1842	13.546	13.3224	13.2274	12.9525	13.5853	13.8623	13.1638	13.0302	13.5874	13.3275	13.8305	13.6154	18	21	21	20	21	21	16	21	20	20	19	20	21	19	21	18	20	22	21
A0A0C4DH24	A0A0C4DH24	KV621_HUMAN	IGKV6-21	Immunoglobulin kappa variable 6-21	12	11	11.6892	12.767	11.5072	12.8216	13.0261	11.9139	12.3379	12.4257	13.6668	12.153	12.4429	12.736	13.9896	13.4443	12.1153	13.7917	13.3982	11.9684	12.8339	12.1159	13.735	12.7231	12.4241	13.8087	2	2	2	2	2	1	2	2	2	2	2	2	2	2	2	2	3	2	3
P14621	P14621	ACYP2_HUMAN	ACYP2	Acylphosphatase-2	12	11	13.3954	13.7071	13.7146	13.2906	13.7463	12.6335	13.2859	13.472	13.7643	13.5096	13.0059	13.5661	13.8663	13.9037	13.9239	13.0063	13.7774	13.6856	13.7787	13.6005	13.5169	13.8601	13.3087	12.9755	6	8	7	5	8	6	8	8	8	7	8	8	7	7	8	6	8	8	8
P23435	P23435	CBLN1_HUMAN	CBLN1	Cerebellin-1	12	11	14.5462	14.8867	14.4173	14.5264	14.4886	14.4305	14.3807	14.769	14.8197	14.2533	14.4309	14.3505	14.0139	14.7487	14.2342	14.3992	14.5362	14.4352	14.3622	14.5592	13.9728	14.5233	14.2134	14.8239	4	4	4	5	4	5	4	5	4	5	4	4	4	4	4	5	5	4	4
Q9Y3Q3	Q9Y3Q3	TMED3_HUMAN	TMED3	Transmembrane emp24 domain-containing protein 3	7	7	NaN	NaN	NaN	NaN	NaN	8.5498	9.49931	10.2342	9.76388	9.70572	9.03067	9.23302	9.92698	NaN	9.90133	NaN	NaN	10.4244	10.0563	NaN	8.94032	10.8635	9.83422	10.8229	0	0	0	0	0	1	1	1	1	1	1	1	1	0	1	0	0	1	1
P20333	P20333	TNR1B_HUMAN	TNFRSF1B	Tumor necrosis factor receptor superfamily member 1B	12	11	10.8469	11.8356	12.505	11.7607	12.1533	11.7727	11.0468	11.7695	12.5912	11.7417	11.6401	11.9878	12.3092	11.7069	13.3723	12.2444	11.8296	12.103	12.749	11.6706	12.1061	12.1628	11.7165	11.6242	3	4	2	2	3	4	3	4	3	3	3	4	2	3	4	2	4	2	4
P13797	P13797	PLST_HUMAN	PLS3	Plastin-3	12	11	9.11978	9.96753	10.1345	10.3088	10.503	9.80022	10.4556	9.51001	10.4782	9.81177	9.20025	9.36301	10.0892	10.1273	10.5168	10.852	10.0308	8.75909	10.3193	10.238	10.9335	10.8231	10.5707	10.1394	3	3	5	5	5	5	4	5	5	6	5	3	7	5	4	3	3	4	8
Q9UFP1	Q9UFP1	GAK1A_HUMAN	GASK1A	Golgi-associated kinase 1A	12	11	12.0424	12.8498	12.9846	12.9798	13.034	13.3143	13.1407	13.1855	11.8094	12.8977	12.997	12.7394	11.9277	13.2127	13.2459	11.8788	13.1787	12.1043	13.0567	10.995	12.1062	12.6659	11.863	12.8246	12	12	14	13	15	15	12	15	13	14	13	15	12	13	16	7	14	12	15
O94760	O94760	DDAH1_HUMAN	DDAH1	N(G),N(G)-dimethylarginine dimethylaminohydrolase 1	12	11	13.7612	13.7669	13.8131	14.0794	13.892	13.873	13.4445	14.0491	14.2678	14.267	14.1437	14.0985	13.9582	13.9757	14.3085	13.5294	14.231	14.313	14.3276	14.1841	14.1758	13.9933	14.6173	13.6527	15	15	15	17	16	15	13	16	15	14	14	17	16	16	15	15	15	15	17
O00622	O00622	CCN1_HUMAN	CCN1	CCN family member 1	11	11	10.7346	11.103	10.3753	11.5664	11.7071	11.2808	NaN	11.6771	11.0434	12.1815	10.8732	12.0057	10.2205	10.5661	10.8678	10.5843	11.3516	11.721	11.1403	10.0412	11.4411	9.89464	11.6982	10.3682	1	1	1	1	1	1	0	1	1	1	1	1	1	1	1	1	1	1	1
P02747	P02747	C1QC_HUMAN	C1QC	Complement C1q subcomponent subunit C	12	11	17.2085	17.2757	17.4539	17.3226	17.2528	17.4779	17.9362	17.2419	17.3128	16.9755	17.6158	17.1359	17.8123	17.8965	17.2527	17.371	17.0688	17.7438	17.6232	17.5284	17.4041	18.0999	17.2944	17.8964	5	6	6	7	6	6	6	6	6	6	6	6	6	5	6	5	6	6	6
P02656	P02656	APOC3_HUMAN	APOC3	Apolipoprotein C-III	12	11	17.3693	17.2736	18.0142	16.8578	17.363	17.5792	17.1743	16.9669	17.2752	17.6416	15.8022	17.9842	17.3935	17.2797	16.941	17.5637	16.6597	16.4536	16.5195	17.0105	16.8323	17.262	15.4761	18.6992	7	8	7	6	8	6	7	7	7	7	6	7	7	7	8	6	7	5	6
Q8WTV0	Q8WTV0	SCRB1_HUMAN	SCARB1	Scavenger receptor class B member 1	12	11	16.1388	16.1223	15.8336	16.2423	15.8163	15.8867	16.265	16.0491	15.7796	15.6882	16.0236	16.093	15.8511	15.9458	14.9832	16.9072	16.1016	15.4737	15.419	15.3003	15.9374	15.8698	14.6439	16.2703	1	1	1	1	1	1	1	1	1	1	1	1	1	1	1	1	1	1	1
P24666	P24666	PPAC_HUMAN	ACP1	Low molecular weight phosphotyrosine protein phosphatase	11	11	11.7611	9.01178	10.6735	10.6906	10.0056	7.84455	11.6774	11.1972	10.4039	NaN	11.5606	11.064	12.237	11.2505	11.8131	10.0068	12.2021	10.3334	10.8631	11.2061	11.2327	10.6076	12.4695	10.1169	3	1	1	3	3	1	1	3	2	0	4	3	4	4	4	1	2	1	4
O94991;Q9H5Y7	Q9H5Y7;O94991	SLIK5_HUMAN;SLIK6_HUMAN	SLITRK5;SLITRK6	SLIT and NTRK-like protein 5	12	11	12.6512	13.0076	11.7062	12.4914	12.5218	13.2929	12.5639	13.0064	12.552	12.8368	12.2517	12.3235	12.027	12.0908	12.8597	10.3842	12.619	13.0763	12.2793	11.5096	12.0157	11.6479	13.1296	12.285	1	1	1	1	1	1	1	1	1	1	1	1	1	1	1	1	1	1	1
O94772	O94772	LY6H_HUMAN	LY6H	Lymphocyte antigen 6H	12	11	17.3678	17.3834	17.4653	17.1126	18.1776	17.2066	16.6505	17.618	18.0266	17.9601	17.2457	18.5703	17.3095	17.36	18.0969	16.6029	17.1153	17.4732	17.3323	16.6962	17.301	16.9799	17.2069	17.01	7	8	8	8	7	8	8	7	8	7	7	8	8	7	8	8	7	8	8
Q13421	Q13421	MSLN_HUMAN	MSLN	Mesothelin	12	11	12.4549	13.0123	12.8528	11.9375	12.9162	12.965	11.4218	12.6741	13.0159	11.9989	12.4363	13.0343	12.6746	13.5862	13.9967	12.0961	13.3476	13.4819	13.2813	12.4401	13.2244	12.3747	12.2398	13.0632	4	5	5	4	8	5	4	5	7	8	5	7	5	5	8	4	8	7	5
P16278	P16278	BGAL_HUMAN	GLB1	Beta-galactosidase	12	11	11.3762	10.9809	11.1398	11.1902	11.2896	11.4681	10.8044	11.4962	10.5301	11.1097	11.41	11.3716	11.3722	11.5864	11.0528	11.7824	11.564	11.4072	10.8767	11.4551	11.4221	11.5105	11.1446	11.4538	5	5	5	5	6	6	4	6	7	5	5	6	6	6	6	5	3	6	3
P84243;Q6NXT2	Q16695;Q71DI3;Q6NXT2;P84243;Q5TEC6;P68431	H33_HUMAN;H3C_HUMAN	H3-3B;H3-5	Histone H3.3	5	7	NaN	10.7483	11.5053	NaN	NaN	NaN	11.6148	10.5674	NaN	NaN	NaN	14.0258	11.9999	10.2904	11.5871	10.5311	NaN	9.32911	9.94038	NaN	NaN	9.38808	NaN	NaN	0	1	1	0	0	0	1	1	0	0	0	1	1	1	1	1	0	1	1
P21579;Q8N9I0	Q8N9I0;P21579	SYT1_HUMAN;SYT2_HUMAN	SYT1;SYT2	Synaptotagmin-1	12	11	9.89647	10.2057	10.8883	10.5056	10.8268	11.0971	11.3062	11.1333	9.74782	9.93086	10.356	10.8027	10.4738	10.8958	11.1922	10.6467	11.6802	11.146	11.5352	10.8242	10.7827	10.0829	10.7831	10.2177	1	2	1	2	2	2	1	2	2	1	2	2	2	2	1	2	2	2	2
O75636	O75636	FCN3_HUMAN	FCN3	Ficolin-3	12	11	13.3578	11.985	13.0877	12.7996	12.1453	13.1931	13.1722	12.7619	11.6606	11.71	11.057	12.4053	12.9679	12.4994	10.8324	12.3161	12.2701	10.8144	11.8844	11.446	13.0314	11.8946	10.8392	14.3172	4	4	5	5	4	6	5	4	4	4	3	4	4	4	3	3	4	4	5
P16112	P16112	PGCA_HUMAN	ACAN	Aggrecan core protein	12	11	11.4534	10.4358	11.2922	11.7197	12.1341	11.6285	11.7473	11.1658	12.2521	11.3722	10.5129	11.457	12.4701	11.282	11.3375	12.4095	11.1183	11.642	11.8769	12.3668	11.5215	11.2981	13.0064	11.7837	9	8	8	12	12	13	9	9	13	14	2	13	14	7	9	11	10	14	13
P54764	P54764	EPHA4_HUMAN	EPHA4	Ephrin type-A receptor 4	12	11	17.4888	17.6359	17.4094	17.3472	17.8998	17.2282	17.3664	17.3008	17.8521	17.8112	17.6721	17.8549	17.4765	17.3922	17.4177	16.5894	17.5147	17.4364	17.6778	17.1641	17.3302	17.3118	17.8018	17.1389	19	19	19	19	18	18	20	18	19	19	17	20	20	18	18	18	20	18	19
P20929	P20929	NEBU_HUMAN	NEB	Nebulin	11	9	11.3413	9.41056	10.895	10.0242	9.52277	13.1552	13.4295	10.7689	10.5005	11.6244	NaN	10.7521	10.1715	10.8233	9.09846	11.0969	10.972	9.87039	6.65547	NaN	NaN	11.9035	8.80238	7.97758	1	3	2	1	3	1	1	2	1	2	0	5	1	2	1	1	3	1	1
Q9Y281	Q9Y281	COF2_HUMAN	CFL2	Cofilin-2	12	11	10.6137	10.3342	11.0141	10.6432	10.1444	9.99762	9.53044	10.5127	10.6523	10.603	10.3706	10.5591	10.2754	10.5397	10.3766	10.6588	10.9409	10.8516	10.3716	10.5984	10.6581	10.878	10.9267	10.3147	4	3	2	4	4	4	3	3	4	4	4	2	4	4	4	3	3	4	4
P18850	P18850	ATF6A_HUMAN	ATF6	Cyclic AMP-dependent transcription factor ATF-6 alpha	12	11	10.4461	10.964	10.5653	10.6633	10.8244	9.78329	10.6397	9.77337	10.6108	10.1715	10.9971	10.2365	10.3652	10.3729	8.94952	11.2337	10.9503	9.41028	9.92515	10.2453	10.0829	9.81384	9.61785	10.0492	2	2	2	2	2	2	2	2	2	2	2	2	2	2	2	2	2	2	2
P35555;P35556	P35555;P35556	FBN1_HUMAN;FBN2_HUMAN	FBN1;FBN2	Fibrillin-1	12	11	15.1474	15.4443	15.3781	15.3659	14.5034	15.2895	15.8527	15.2993	14.9312	15.5629	15.714	15.3642	15.369	15.2078	15.0941	15.3454	15.2052	14.9562	14.7756	15.1508	15.3873	14.8115	14.9063	15.4298	1	1	1	1	1	1	1	1	1	1	1	1	1	1	1	1	1	1	1
Q5BIV9	Q5BIV9	SPRN_HUMAN	SPRN	Shadow of prion protein	12	11	12.0476	12.7787	13.0349	12.6422	12.9437	12.2477	12.6154	11.9841	12.8483	11.7776	11.6515	12.6155	11.8527	12.6951	13.1934	11.601	12.5171	11.9747	12.3396	12.2731	11.0535	11.3698	11.5493	12.9203	1	1	1	1	1	1	1	1	1	1	1	1	1	1	1	1	1	1	1
Q7Z4R8	Q7Z4R8	CF120_HUMAN	C6orf120	UPF0669 protein C6orf120	12	11	11.1766	11.4005	11.0946	10.574	11.1746	11.2998	11.1484	10.5579	11.2159	11.816	10.556	10.9337	10.8861	10.2501	11.1403	10.3778	10.8419	11.3437	11.018	9.88786	9.44896	10.8169	11.7199	10.6213	2	2	2	2	2	2	2	2	2	2	2	2	2	2	2	2	2	2	2
P01833	P01833	PIGR_HUMAN	PIGR	Polymeric immunoglobulin receptor	12	11	13.3233	12.6256	11.7827	11.6973	12.3257	12.7851	12.0144	12.2431	11.8317	12.1383	13.5876	12.0547	12.5617	12.9881	13.1852	12.98	12.7961	13.1275	13.2911	12.1082	12.4125	12.0605	12.6187	12.5796	9	9	7	7	10	8	7	9	11	7	11	8	11	10	13	8	10	10	11
O00339	O00339	MATN2_HUMAN	MATN2	Matrilin-2	12	11	12.6123	12.3395	12.406	12.4451	12.4165	11.9978	12.4912	12.2604	11.9797	12.2671	12.7629	12.0856	12.3917	12.4246	12.6907	12.3862	12.5702	12.5379	12.3097	12.7803	12.5809	12.4667	12.1996	12.3485	13	16	13	14	16	13	10	15	15	16	15	17	14	15	15	13	15	14	14
O60243	O60243	H6ST1_HUMAN	HS6ST1	Heparan-sulfate 6-O-sulfotransferase 1	12	11	11.41	12.0844	11.8229	11.3167	11.5882	11.8418	11.7813	11.997	11.6636	11.5376	11.621	11.6127	11.7602	11.7758	12.0456	11.1605	11.7382	11.9317	11.7212	12.1485	11.8818	12.2679	12.2711	11.9238	6	5	4	5	6	5	5	6	6	5	6	6	5	5	6	6	5	5	5
Q8NHP8	Q8NHP8	PLBL2_HUMAN	PLBD2	Putative phospholipase B-like 2	12	11	13.051	13.0274	13.1354	12.2313	12.7954	12.9057	12.5086	12.995	12.2803	12.5636	12.6164	12.7121	12.9393	13.449	12.6665	13.0829	13.597	12.9629	12.3547	12.9029	13.0634	12.6282	12.9745	13.1714	7	8	8	6	8	9	9	8	8	7	8	7	9	9	9	6	8	9	8
P19827	P19827	ITIH1_HUMAN	ITIH1	Inter-alpha-trypsin inhibitor heavy chain H1	12	11	17.3528	15.8564	17.9355	17.536	16.6746	17.546	17.4539	16.8361	16.5553	16.7525	17.0543	17.1534	17.1204	16.8905	16.4598	17.0705	16.4905	16.6998	16.4454	16.8112	17.3854	16.5992	15.7594	18.1852	37	35	38	37	37	34	32	35	35	41	36	39	36	36	37	38	37	36	35
P10451	P10451	OSTP_HUMAN	SPP1	Osteopontin	12	11	18.8173	19.1131	19.017	18.4246	19.1822	18.9128	18.6388	18.9453	19.451	19.1327	18.6836	19.8081	19.1922	19.1262	19.7069	19.1615	19.4377	19.3213	18.9917	18.8095	19.6225	19.0974	19.1704	19.0777	15	15	17	16	17	13	16	16	17	17	13	17	17	16	17	16	15	17	17
O43237	O43237	DC1L2_HUMAN	DYNC1LI2	Cytoplasmic dynein 1 light intermediate chain 2	10	11	NaN	10.2993	9.76565	9.80221	9.27413	10.1385	NaN	10.0106	10.2923	9.46805	7.98048	10.2253	10.5489	10.1091	10.475	9.92089	10.5187	10.1876	10.7166	10.1303	10.9605	10.0351	8.67619	9.74604	0	1	1	1	1	1	0	1	1	1	1	1	1	1	1	1	1	1	1
Q14314	Q14314	FGL2_HUMAN	FGL2	Fibroleukin	12	11	12.9408	13.4196	13.2777	12.7405	12.9567	13.1202	12.6247	13.0281	13.3024	12.6564	12.2358	13.1091	13.5776	13.6296	13.6566	12.8667	13.2084	13.0479	12.7716	13.7336	13.5201	13.0504	12.3966	13.6459	9	9	9	7	9	8	7	9	9	10	9	9	8	9	10	9	6	9	10
O00560	O00560	SDCB1_HUMAN	SDCBP	Syntenin-1	12	11	11.9949	10.7536	11.084	10.7511	10.9806	12.1782	10.9445	11.0132	10.8643	11.6856	12.0387	11.203	11.487	11.6365	10.4449	11.2662	11.4769	11.8032	12.129	12.6203	12.0848	12.2953	11.3057	12.3453	6	6	6	4	7	4	5	5	4	6	5	6	5	6	7	2	6	6	6
Q9H4F8	Q9H4F8	SMOC1_HUMAN	SMOC1	SPARC-related modular calcium-binding protein 1	12	11	14.6882	14.9992	14.6764	14.081	14.9494	14.6905	14.5033	14.3378	14.7348	14.3373	14.2034	14.8323	14.9037	14.6847	15.1451	14.4785	15.1153	14.7503	14.7412	14.9201	14.6919	14.3696	14.7128	14.4942	8	6	9	9	10	8	9	9	10	9	9	9	11	9	11	9	7	8	9
P04180	P04180	LCAT_HUMAN	LCAT	Phosphatidylcholine-sterol acyltransferase	12	11	16.9575	17.1528	16.7914	17.1383	16.879	16.5879	17.1227	17.3127	17.3762	16.872	16.4537	16.551	16.6838	16.8641	16.8847	16.7325	16.6272	16.6892	16.5161	16.7748	17.1465	16.7672	16.6973	16.8056	12	14	13	13	13	13	12	14	14	13	13	12	13	14	12	12	14	14	13
O14672	O14672	ADA10_HUMAN	ADAM10	Disintegrin and metalloproteinase domain-containing protein 10	12	11	12.2701	12.5639	12.0978	12.4929	12.5407	12.2927	12.2689	12.5657	12.723	12.3854	12.2692	12.5417	12.6005	12.6504	12.7957	12.1878	12.4393	12.1672	12.9059	12.7193	12.6291	12.7929	12.3582	12.839	9	12	10	12	14	14	10	14	13	13	13	13	13	13	13	11	14	13	12
P29972	P29972	AQP1_HUMAN	AQP1	Aquaporin-1	12	11	11.7102	10.1485	10.9091	10.2896	9.69763	11.2829	9.18514	9.97691	8.9437	9.88663	10.9676	9.50041	10.0544	10.2307	10.5609	10.4357	10.5053	10.9138	11.2921	11.7044	10.3004	11.3001	10.4858	10.1396	1	1	1	1	1	1	1	1	1	1	1	1	1	1	1	1	1	1	1
A0A0C4DH55	A0A0C4DH55;A0A0C4DH90	KVD07_HUMAN	IGKV3D-7	Immunoglobulin kappa variable 3D-7	11	8	NaN	11.4132	11.6742	10.7899	11.8873	10.7761	10.6235	10.3097	12.5022	9.85555	11.8149	11.4138	NaN	12.511	NaN	8.79684	NaN	11.0852	11.1368	7.94754	10.9196	9.74807	10.4207	NaN	0	1	1	1	1	1	1	1	1	1	1	1	0	1	0	1	0	1	1
P15169	P15169	CBPN_HUMAN	CPN1	Carboxypeptidase N catalytic chain	12	11	13.3392	12.9968	13.8428	13.4147	12.8598	13.2114	13.0688	12.8428	12.5437	12.4339	12.6037	13.002	12.5081	12.648	11.0388	13.2304	12.3431	12.42	12.6541	13.0633	13.704	13.3429	11.4956	14.5474	11	11	11	11	10	12	9	11	9	10	11	12	8	10	7	12	9	9	10
Q9Y6Y9	Q9Y6Y9	LY96_HUMAN	LY96	Lymphocyte antigen 96	10	11	11.3142	10.7428	NaN	NaN	10.0413	10.4483	9.52694	10.9405	11.2487	10.4916	10.0646	10.0129	10.5835	11.075	10.7434	10.5784	10.6558	11.1167	10.9192	10.3522	10.8646	11.2173	10.777	11.3133	1	1	0	0	1	1	1	1	1	1	1	1	1	1	1	1	1	1	1
Q6UW01	Q6UW01	CBLN3_HUMAN	CBLN3	Cerebellin-3	12	11	15.6107	15.3879	15.3109	15.1987	15.1929	14.6479	15.227	15.7497	15.0964	15.3019	15.1669	14.6677	14.2867	15.5601	14.9282	15.5344	15.512	15.0569	13.5513	14.8223	15.2667	14.7776	14.2993	15.3101	3	3	4	3	3	3	4	4	3	3	3	3	4	3	4	3	3	4	3
P21266;P28161;P46439	P28161;P21266;P46439	GSTM2_HUMAN;GSTM3_HUMAN;GSTM5_HUMAN	GSTM2;GSTM3;GSTM5	Glutathione S-transferase Mu 3	12	11	11.0492	10.9977	12.0313	10.8676	10.9638	12.1275	11.838	11.9046	11.679	11.5528	12.2676	11.9284	11.6584	9.76843	11.5871	11.3453	10.5822	10.9698	10.8969	10.6538	11.6585	12.2645	11.6393	11.6542	1	1	1	1	1	1	1	1	1	1	1	1	1	1	1	1	1	1	1
Q9BSG5	Q9BSG5	RTBDN_HUMAN	RTBDN	Retbindin	12	11	12.8764	12.8004	12.8345	12.3134	13.1799	12.9591	11.458	12.466	12.6284	12.1857	11.0241	12.8501	12.6992	12.2189	12.8665	11.9972	11.9248	12.0245	12.0631	11.9057	12.0227	12.0518	10.9886	12.3665	3	4	5	4	5	4	4	4	5	4	4	5	5	4	4	2	2	3	5
P04062	P04062	GLCM_HUMAN	GBA	Lysosomal acid glucosylceramidase	12	11	12.7103	12.4482	12.6174	12.5533	12.6153	12.3342	12.4142	12.636	12.3752	12.4939	12.6557	12.4621	12.7333	12.6039	12.6212	12.7648	12.7193	12.4882	12.4421	12.9258	12.7534	13.0712	12.1396	12.4422	12	12	13	11	13	10	10	13	11	12	10	12	12	12	13	12	12	11	13
P33908	P33908	MA1A1_HUMAN	MAN1A1	Mannosyl-oligosaccharide 1,2-alpha-mannosidase IA	12	11	16.7725	16.9452	16.9014	16.896	16.9446	17.004	16.8547	16.8594	17.0812	17.2342	17.1129	16.9732	16.8984	16.9283	16.9086	16.4179	16.6746	16.7997	17.0823	17.0214	16.9904	16.9408	16.7376	16.8932	27	27	27	26	29	26	24	24	29	28	27	26	29	28	28	22	26	28	27
Q08174	Q08174	PCDH1_HUMAN	PCDH1	Protocadherin-1	12	11	15.5079	15.7338	15.4171	15.7672	15.8982	15.7312	15.6474	15.8484	16.0224	15.9455	15.6847	16.0368	15.7009	15.5326	15.5885	15.2053	15.6987	15.8235	15.6466	15.4964	15.6979	15.6774	15.9473	15.4918	14	17	17	15	20	14	14	15	17	18	18	20	15	16	20	13	15	16	14
P09936	P09936	UCHL1_HUMAN	UCHL1	Ubiquitin carboxyl-terminal hydrolase isozyme L1	12	11	11.9008	12.0279	12.8447	11.5722	11.7053	12.5638	11.2838	11.435	12.2996	12.3315	12.2707	12.0685	11.7185	12.0793	12.6863	11.8193	11.733	12.6171	12.8041	13.089	12.4818	12.1261	12.7025	11.7631	4	3	5	3	4	3	3	5	3	5	3	4	4	4	4	4	4	4	3
P02786	P02786	TFR1_HUMAN	TFRC	Transferrin receptor protein 1	12	11	12.3702	12.2334	12.2411	12.6765	12.2119	12.4476	12.4368	12.2103	12.1738	12.5413	12.656	12.2706	12.5125	12.4436	12.2621	12.4297	12.0935	12.3361	12.2992	11.6394	12.2429	11.9437	12.259	12.1139	15	16	18	14	18	14	12	15	16	13	15	15	16	16	16	13	17	17	16
Q8NCW6	Q8NCW6	GLT11_HUMAN	GALNT11	Polypeptide N-acetylgalactosaminyltransferase 11	8	11	10.922	NaN	10.4631	9.30152	NaN	11.0575	10.9194	10.2574	NaN	NaN	10.9771	10.91	10.286	10.209	9.57626	10.4271	10.0526	9.8689	9.89561	10.9562	10.0218	10.9857	10.0054	9.33486	2	0	1	1	0	2	1	3	0	0	1	1	2	1	2	2	1	1	2
Q9BZR6	Q9BZR6	RTN4R_HUMAN	RTN4R	Reticulon-4 receptor	12	11	15.0614	15.3077	14.9928	15.0748	15.1736	15.1779	14.7243	15.5397	15.1725	15.06	14.8786	15.3392	15.079	15.1709	14.8625	14.6271	15.1014	15.1971	14.6163	14.9845	14.9743	14.9424	15.2206	15.0877	17	18	18	18	18	18	16	18	18	18	18	18	17	16	17	17	15	17	16
P25787	P25787	PSA2_HUMAN	PSMA2	Proteasome subunit alpha type-2	12	11	11.5356	11.4246	11.2387	10.5002	11.3713	11.354	10.223	10.9023	10.4503	10.1735	10.5545	10.7833	10.7455	11.4136	11.4809	10.4655	11.1355	11.5756	11.6688	10.8313	10.8587	12.416	10.9695	10.385	2	3	4	2	5	3	4	4	4	3	2	3	4	4	5	2	4	5	5
Q9BYE4	Q9BYE4;P22532;P35326;P22531;P35325	SPR2G_HUMAN	SPRR2G	Small proline-rich protein 2G	8	8	11.6619	NaN	10.841	9.0794	11.4225	8.82908	NaN	NaN	10.4145	NaN	11.3394	10.2677	11.3263	11.5394	10.902	NaN	10.7702	11.252	14.9541	NaN	10.6731	10.8269	NaN	NaN	2	0	1	1	1	1	0	0	2	0	2	2	2	3	1	0	1	2	3
Q9P232	Q9P232	CNTN3_HUMAN	CNTN3	Contactin-3	12	11	12.089	12.4521	12.007	12.2677	12.5828	12.4673	12.0596	12.2844	12.6495	12.5839	12.5923	12.5842	12.4945	11.9591	12.2884	11.3001	12.3227	12.3791	12.0494	11.8659	12.2324	12.1307	12.821	11.986	17	22	19	16	22	19	16	21	19	22	16	21	19	20	21	16	19	23	18
O14522	O14522	PTPRT_HUMAN	PTPRT	Receptor-type tyrosine-protein phosphatase T	12	11	11.6713	11.9322	11.536	11.7202	11.9404	12.2323	11.212	12.3215	11.7884	12.014	11.9951	12.509	12.2516	11.862	11.3746	10.9103	11.4741	12.2514	11.5587	11.2169	10.8027	11.4388	12.4179	12.1923	8	11	7	8	9	8	3	11	10	11	7	10	9	9	8	6	7	10	8
P01042	P01042	KNG1_HUMAN	KNG1	Kininogen-1	12	11	19.2244	19.068	19.3916	19.1624	18.5705	19.0332	19.5692	19.021	19.034	19.1278	18.9524	19.243	19.1226	19.0111	18.3707	19.6688	19.2004	18.7781	18.5753	18.7137	19.1212	19.0278	17.9757	19.5293	34	35	37	35	37	35	36	36	35	38	36	38	36	33	36	37	37	38	36
Q92911	Q92911	SC5A5_HUMAN	SLC5A5	Sodium/iodide cotransporter	12	11	12.3017	11.4571	12.0047	11.1245	11.0526	11.7327	11.3526	11.9327	10.8744	12.0889	12.0722	11.2203	12.3083	11.5416	11.528	11.9818	13.0491	12.1777	11.5341	13.1216	11.9032	11.3604	11.2984	12.336	5	4	6	2	5	3	3	7	5	7	6	5	7	6	6	6	8	6	5
P01210	P01210	PENK_HUMAN	PENK	Proenkephalin-A	12	11	16.848	16.8045	16.8091	16.305	17.1311	16.7269	16.5072	16.6874	17.0208	17.0463	15.436	16.9465	16.5796	17.0705	16.9718	16.3841	16.4148	16.4708	15.9965	16.3158	16.3352	16.2933	15.1603	16.4136	13	13	11	11	15	12	12	11	14	11	13	14	14	13	13	10	15	12	11
P49746	P49746	TSP3_HUMAN	THBS3	Thrombospondin-3	12	11	11.0138	9.97522	11.0777	10.1641	10.6238	11.2955	10.6736	11.3211	10.1888	10.3439	11.5688	10.4256	11.3835	11.4899	11.068	11.2169	10.385	10.4399	11.5632	10.953	11.0859	11.0735	10.759	10.3691	3	3	1	1	2	1	3	3	2	3	1	2	2	3	2	2	2	2	2
P02778	P02778	CXL10_HUMAN	CXCL10	C-X-C motif chemokine 10	10	10	NaN	10.34	10.33	9.81142	10.6057	11.1185	10.1185	NaN	9.89196	8.77267	10.573	10.7297	10.063	8.6781	10.8139	10.5868	8.44736	10.2071	9.11973	10.1922	10.0532	8.28941	NaN	9.49789	0	1	1	1	2	2	1	0	2	1	1	1	2	2	2	1	1	1	1
P09668	P09668	CATH_HUMAN	CTSH	Pro-cathepsin H	12	11	16.3363	16.2072	16.2327	15.7302	16.0527	16.014	15.9674	15.9737	15.914	16.1645	15.9046	16.0957	16.331	16.3515	15.5348	15.9579	16.352	16.3397	15.9238	16.2562	16.1035	16.6106	16.7083	16.3348	11	15	12	12	14	13	14	14	13	15	13	14	14	11	14	15	14	13	11
O94766	Q9NPZ5;O94766	B3GA3_HUMAN	B3GAT3	Galactosylgalactosylxylosylprotein 3-beta-glucuronosyltransferase 3	12	11	12.536	11.8126	11.9491	12.3317	12.5784	12.3095	12.3202	12.7646	11.6654	12.5118	12.7844	12.254	11.8128	12.1411	11.9323	11.9253	12.2194	12.2403	12.4715	12.0226	11.9529	12.1741	12.4087	11.9241	5	6	5	4	6	5	2	5	6	6	5	5	5	5	6	6	6	6	5
Q9Y2Q5	Q9Y2Q5	LTOR2_HUMAN	LAMTOR2	Ragulator complex protein LAMTOR2	4	4	NaN	NaN	NaN	7.50144	8.2688	7.75366	NaN	8.45262	NaN	NaN	NaN	NaN	NaN	NaN	NaN	NaN	9.23893	NaN	8.50118	NaN	NaN	8.07714	8.52238	NaN	0	0	0	1	1	1	0	1	0	0	0	0	0	0	0	0	1	0	1
P43251	P43251	BTD_HUMAN	BTD	Biotinidase	12	11	17.3998	17.9377	17.7425	17.8988	16.9438	17.8768	17.7557	17.932	17.6667	17.891	17.6857	16.7088	18.0655	17.8494	17.7512	17.3621	17.6682	18.0479	17.7355	17.9191	17.9701	17.8689	17.9884	17.8135	16	17	17	15	15	15	14	17	17	15	15	16	17	17	17	15	18	17	15
P05060	P05060	SCG1_HUMAN	CHGB	Secretogranin-1	12	11	19.7209	20.4608	20.5178	19.6791	20.1365	19.8837	20.1849	19.9486	20.535	20.1136	19.1782	20.294	19.6627	20.0303	20.365	19.7063	19.8727	19.9014	19.9729	19.7828	19.7327	19.7658	19.2345	20.1211	67	63	66	62	58	58	63	63	63	66	62	61	63	58	63	67	63	63	62
Q9ULF5	Q9ULF5	S39AA_HUMAN	SLC39A10	Zinc transporter ZIP10	12	11	13.3447	13.6246	13.7375	13.8777	14.0784	13.8602	13.5327	13.2979	14.2935	13.4567	13.7223	14.4253	13.985	13.8128	13.8452	12.2902	13.5415	13.4195	13.8131	13.4024	13.5575	13.1407	13.6136	13.9659	9	11	10	8	10	8	7	9	10	11	8	10	7	8	9	6	8	8	10
Q9BXJ4	Q9BXJ4	C1QT3_HUMAN	C1QTNF3	Complement C1q tumor necrosis factor-related protein 3	12	11	13.6761	14.1224	13.4215	13.6404	13.8465	13.4502	13.8365	14.1701	13.8168	13.9198	13.7274	13.4051	13.5412	14.1034	13.8655	13.0677	13.9743	12.7406	13.6385	13.7469	13.7788	12.9975	13.168	13.428	4	4	4	4	4	4	4	4	4	4	4	4	4	3	3	4	4	4	4
P68133	P62736;P68133;P63267;P68032	ACTS_HUMAN	ACTA1	Actin, alpha skeletal muscle	8	8	NaN	NaN	12.0952	11.8138	NaN	10.8867	9.95049	9.47525	13.7453	NaN	13.732	10.3015	10.218	NaN	11.1737	NaN	10.0186	NaN	9.54257	9.62806	12.3415	10.3028	10.0154	NaN	0	0	4	2	0	1	1	1	2	0	2	1	1	0	2	0	2	0	1
O75882	O75882	ATRN_HUMAN	ATRN	Attractin	12	11	15.2789	15.475	15.4195	15.5582	15.7297	15.6064	15.6081	15.5463	15.2668	15.7928	15.6509	15.6885	15.7452	15.4386	15.2054	15.385	15.3147	15.2018	15.5265	15.3495	15.7364	15.4127	15.4729	15.8153	35	39	42	35	41	37	39	39	37	38	39	41	37	41	39	35	39	39	39
Q92563	Q92563	TICN2_HUMAN	SPOCK2	Testican-2	12	11	15.5607	15.5122	15.328	15.8115	15.442	15.4977	15.7147	15.5739	15.7642	15.3149	15.0934	15.5947	15.1162	15.7844	15.4006	15.5179	15.4311	15.2774	15.3846	15.3602	15.4128	15.418	15.177	15.5523	11	13	12	15	13	15	13	15	14	12	13	12	13	14	12	12	12	14	15
O94779	O94779	CNTN5_HUMAN	CNTN5	Contactin-5	12	11	11.2549	11.5287	10.647	11.6743	12.0916	11.7873	11.4002	11.5934	12.0977	12.0026	11.8186	11.6234	11.7156	11.001	11.6979	11.0889	11.6354	11.4843	11.5196	10.9741	11.186	10.9068	11.887	11.0925	6	10	6	7	9	7	4	7	9	8	7	8	7	7	10	4	8	9	10
Q86UN2	Q86UN2	R4RL1_HUMAN	RTN4RL1	Reticulon-4 receptor-like 1	12	11	14.1721	14.1535	13.6972	13.7706	14.2516	14.2219	13.478	14.4734	14.125	14.4896	14.2336	14.5939	14.3006	13.9471	13.71	13.1371	14.1563	14.244	13.6401	13.6916	13.9383	13.6314	14.4811	14.1656	7	7	7	6	7	6	4	6	6	6	6	6	6	7	7	6	7	7	7
Q5R3F8	Q5R3F8	PPR29_HUMAN	ELFN2	Protein phosphatase 1 regulatory subunit 29	12	11	10.0144	9.02912	9.8339	9.95389	9.44808	9.72385	8.52576	10.2374	9.92052	9.91676	10.5243	10.399	9.47678	9.81521	9.5536	9.37687	6.7746	10.1219	9.12018	8.79503	9.9002	9.19825	10.0275	9.10202	1	1	1	1	1	1	1	1	1	1	1	1	1	1	1	1	1	1	1
P78536	P78536	ADA17_HUMAN	ADAM17	Disintegrin and metalloproteinase domain-containing protein 17	12	11	12.3828	11.3924	11.4079	11.8467	11.9061	12.1737	11.5414	11.6082	11.8563	11.6296	11.7939	11.9209	11.8016	11.9605	11.836	12.451	11.8321	11.5235	12.2631	11.9274	12.3249	11.9084	11.9128	11.9806	4	4	2	4	3	3	2	4	3	4	3	4	3	3	4	3	4	2	2
Q14766;Q9NS15	Q14766;Q9NS15	LTBP1_HUMAN;LTBP3_HUMAN	LTBP1;LTBP3	Latent-transforming growth factor beta-binding protein 1	12	11	12.2568	11.703	12.2693	12.0533	12.404	11.046	12.5365	12.2864	12.5524	11.5414	11.6265	11.6791	12.7039	11.5381	12.4922	11.9147	12.5633	12.1925	12.2172	12.6235	12.2957	12.2813	12.1493	11.8228	1	1	1	1	1	1	1	1	1	1	1	1	1	1	1	1	1	1	1
P04278	P04278	SHBG_HUMAN	SHBG	Sex hormone-binding globulin	12	11	15.3059	14.245	15.4366	14.7454	13.2352	14.8845	14.2702	14.5333	14.0097	13.5678	15.1034	12.9382	15.1473	13.5898	14.5388	16.0985	14.4746	14.504	15.8584	14.7243	14.5925	16.105	14.2007	15.2789	13	10	14	13	11	11	8	13	13	8	12	5	11	11	10	13	9	10	14
P28074	P28074	PSB5_HUMAN	PSMB5	Proteasome subunit beta type-5	12	11	9.62509	8.58144	10.0049	8.50124	9.31366	9.79456	8.64767	10.1325	9.76744	8.35971	8.70227	8.76713	10.0365	9.2341	9.85714	7.55355	9.35598	10.1279	10.6123	9.85386	9.5093	10.5818	9.72018	10.1794	6	4	4	3	6	4	1	6	3	3	1	5	4	5	5	1	5	6	5
O14525	O14525	ASTN1_HUMAN	ASTN1	Astrotactin-1	12	11	10.9764	11.3504	10.8505	11.714	11.2843	11.5205	11.2171	11.8015	11.5147	11.4746	11.3556	11.4896	11.3153	11.1389	11.0875	10.6689	10.6453	11.5254	11.375	10.9698	10.8454	11.2865	11.9165	11.2284	5	8	8	9	10	9	7	9	8	10	8	9	8	7	8	3	6	9	10
P19438	P19438	TNR1A_HUMAN	TNFRSF1A	Tumor necrosis factor receptor superfamily member 1A	12	11	11.7951	12.1474	11.8206	12.2622	12.3487	12.5204	11.5515	11.7178	12.46	12.6742	12.0074	12.5782	12.5622	11.4036	12.2286	11.594	12.2228	12.7888	12.7878	12.8871	12.6938	13.0357	12.8858	11.0583	4	4	4	5	7	6	5	7	5	7	7	7	5	4	4	5	5	7	7
P55286	P55286	CADH8_HUMAN	CDH8	Cadherin-8	12	11	13.3545	13.3408	13.0943	13.6869	13.752	13.4975	13.0351	12.9213	13.647	14.0343	14.0228	13.8852	13.4545	13.136	13.0762	12.4435	13.5273	13.2569	13.6783	12.758	13.5859	13.0771	13.8653	13.364	9	9	8	11	10	8	8	10	10	12	9	9	9	10	10	4	10	11	11
A0A0G2JMI3	A0A0G2JMI3	HV692_HUMAN	IGHV1-69-2	Immunoglobulin heavy variable 1-69-2	12	11	11.6063	10.0179	12.6262	11.4164	14.015	12.846	14.1508	9.22632	7.84095	11.871	12.2649	12.5895	13.5871	12.9835	11.9732	13.5078	12.9346	11.8311	13.2974	12.3281	13.9442	12.2021	10.9804	11.8688	1	1	2	2	2	3	2	1	2	2	1	2	2	2	1	1	2	2	4
P14324	P14324	FPPS_HUMAN	FDPS	Farnesyl pyrophosphate synthase	12	11	10.9058	10.9943	10.9822	11.0099	11.0679	11.553	10.4773	11.502	10.4601	10.8659	10.9588	10.6809	10.5555	11.3868	11.2736	10.9227	10.6456	11.3505	11.4135	11.078	11.4766	11.2549	11.5731	10.9038	2	3	2	3	3	3	1	2	3	2	3	3	3	3	2	2	3	2	3
P49006	P49006	MRP_HUMAN	MARCKSL1	MARCKS-related protein	4	4	NaN	NaN	NaN	NaN	10.3241	NaN	NaN	NaN	8.43064	8.33941	8.88961	NaN	9.32033	9.894	10.7021	NaN	NaN	NaN	NaN	9.84549	NaN	NaN	NaN	NaN	0	0	0	0	1	0	0	0	1	1	1	0	1	1	1	0	0	0	0
Q06033	Q06033	ITIH3_HUMAN	ITIH3	Inter-alpha-trypsin inhibitor heavy chain H3	12	11	12.0445	12.2556	13.428	13.2085	12.3872	12.7973	12.9644	12.184	12.5153	13.0056	13.1507	12.884	12.4473	12.4001	11.79	13.4281	11.9486	12.6819	12.9421	12.1103	13.2179	11.2458	11.8337	13.705	14	21	21	19	24	20	16	17	19	20	21	20	22	18	23	21	16	21	22
P31146	P31146	COR1A_HUMAN	CORO1A	Coronin-1A	12	11	11.3668	10.6019	10.8708	10.2888	10.6626	10.9364	9.37281	11.1927	10.272	11.3909	10.3816	11.4852	11.0277	11.4267	11.0929	10.8409	11.2438	10.0376	11.1175	11.5574	11.3209	11.152	11.0137	10.6586	5	4	5	4	5	4	3	5	5	6	4	7	4	7	7	3	6	6	7
P17405	P17405	ASM_HUMAN	SMPD1	Sphingomyelin phosphodiesterase	12	11	12.3027	12.4488	12.5653	11.9051	12.1363	12.0155	12.4439	12.4655	11.8878	12.1832	12.0413	12.3991	12.7053	12.7338	12.5107	11.7801	12.2375	12.7037	12.0248	12.6739	12.117	12.5222	12.5844	12.4531	6	6	6	5	6	5	6	6	6	6	5	5	6	6	6	5	6	5	5
P00747;P08519	P08519;P00747	APOA_HUMAN;PLMN_HUMAN	LPA;PLG	Plasminogen	12	11	15.3024	14.4652	15.1634	15.0182	13.7855	14.9588	15.4759	14.3421	14.8782	14.1121	15.1383	14.3589	13.6333	15.0988	13.2514	14.8723	14.051	14.5169	13.9815	14.3669	15.1913	15.3198	13.4702	15.2699	4	4	4	4	4	4	4	4	4	4	4	4	4	4	4	4	4	4	4
A0A0B4J2H0	A0A0B4J2H0	HV69D_HUMAN	IGHV1-69D	Immunoglobulin heavy variable 1-69D	12	11	12.8081	10.8354	13.5089	11.5338	14.1591	12.9135	14.5891	9.00383	10.4146	12.1761	12.8215	12.5218	13.9016	13.2663	11.0012	13.9698	13.3235	12.6426	14.1574	13.5258	14.4645	12.7848	11.7776	13.7817	1	1	1	1	1	1	1	1	1	1	1	1	1	1	1	1	1	1	1
P0DJI8;P0DJI9	P0DJI8;P0DJI9	SAA1_HUMAN;SAA2_HUMAN	SAA1;SAA2	Serum amyloid A-1 protein	10	10	11.8835	10.2919	14.0291	11.4773	12.086	13.1987	NaN	11.3429	11.3472	11.6256	NaN	13.0036	10.2405	12.3629	10.9164	NaN	10.8727	10.1697	11.7514	10.3884	13.851	11.3813	10.4396	14.0224	2	2	3	1	3	2	0	3	2	1	0	3	1	3	2	0	1	1	2
P53041	P53041	PPP5_HUMAN	PPP5C	Serine/threonine-protein phosphatase 5	12	11	11.3099	10.6798	10.706	10.8055	10.4062	11.5875	10.5542	10.8782	11.1579	10.9253	11.1388	11.291	10.0377	9.37767	10.9249	10.1921	10.9618	10.3842	10.9588	10.8589	10.9608	10.8866	11.5134	10.3608	3	4	2	3	3	2	3	2	3	3	3	3	3	3	4	2	1	4	4
Q9UKZ4	Q9UKZ4;Q6N022	TEN1_HUMAN	TENM1	Teneurin-1	12	11	9.19794	10.1348	8.78842	8.639	9.09052	9.2669	10.2023	9.94694	8.13038	9.35471	9.11858	9.78686	9.74675	9.02318	9.83348	9.98144	9.47141	9.61781	9.6085	9.7304	9.33367	10.1328	9.45347	9.68128	2	3	1	2	4	4	1	4	2	5	3	2	1	3	1	1	1	2	2
P00734	P00734	THRB_HUMAN	F2	Prothrombin	12	11	20.0732	19.5686	19.7993	19.8436	19.1786	19.5	19.8226	19.59	19.4769	19.2715	19.7258	19.64	19.6797	19.3001	19.0548	20.0818	19.3081	19.5812	19.0676	19.571	19.7629	19.5074	18.343	20.3759	46	45	47	44	46	44	44	48	44	46	45	48	46	44	45	47	47	44	48
P55786	P55786	PSA_HUMAN	NPEPPS	Puromycin-sensitive aminopeptidase	12	11	12.6216	12.4506	12.3659	12.5133	12.658	12.6288	12.3673	12.5925	13.0197	12.5483	12.83	12.5106	12.6706	12.7535	12.7223	12.0094	12.7089	12.8533	13.0558	12.6698	12.723	13.0163	13.0335	12.3536	19	25	23	22	26	21	23	23	24	25	21	26	24	25	27	22	22	24	24
Q9Y653	Q9Y653	AGRG1_HUMAN	ADGRG1	Adhesion G-protein coupled receptor G1	12	11	12.6019	12.3255	11.8655	12.1569	12.2928	12.114	12.2253	12.4629	12.2499	12.5007	12.0585	12.1104	12.7937	12.2747	12.7147	12.7704	11.8874	12.0556	12.3284	12.9322	12.6624	12.1189	12.2134	11.8383	4	6	6	5	6	6	5	6	5	4	4	5	5	5	6	6	6	5	5
Q9BT88	Q9BT88	SYT11_HUMAN	SYT11	Synaptotagmin-11	10	11	NaN	10.9784	10.4952	9.66625	10.6481	10.3235	8.98986	9.01697	11.0431	11.1677	NaN	10.1666	10.3211	10.9601	11.5541	10.7258	11.4077	10.3922	11.202	10.4341	10.1581	10.2419	10.2656	10.6234	0	1	1	1	1	1	1	1	1	1	0	1	1	1	1	1	1	1	1
Q12765	Q12765	SCRN1_HUMAN	SCRN1	Secernin-1	12	11	9.05748	9.41264	10.6854	9.76191	10.2853	9.94169	10.115	10.0478	10.453	9.69917	9.80148	9.97611	8.35469	10.1628	10.5359	10.3854	11.1492	10.3184	10.2477	11.5465	10.8487	9.66575	10.7802	9.64449	2	1	2	1	3	2	1	3	2	2	2	2	1	1	3	2	3	2	3
P09619	P09619	PGFRB_HUMAN	PDGFRB	Platelet-derived growth factor receptor beta	12	11	12.6415	12.804	12.789	12.5313	13.0521	13.2146	13.0203	13.4105	13.2685	13.0282	12.8176	13.0009	12.8913	12.9908	12.1952	12.6032	12.4703	12.9086	12.9351	12.1942	13.3716	12.8309	13.005	12.4843	8	12	9	10	10	10	10	11	10	10	9	9	9	10	11	9	8	11	12
Q92496	Q92496	FHR4_HUMAN	CFHR4	Complement factor H-related protein 4	12	9	12.7679	13.3298	12.8889	11.5282	11.2556	11.8609	11.617	12.4138	12.725	12.2199	13.1484	10.8939	11.6804	10.5509	13.2811	11.3561	11.7345	NaN	11.3185	10.7672	11.7343	NaN	12.576	14.4968	4	4	4	3	2	3	3	4	4	3	4	2	2	2	4	2	4	0	2
Q15256	Q15256	PTPRR_HUMAN	PTPRR	Receptor-type tyrosine-protein phosphatase R	12	11	13.1719	13.5432	13.5851	13.1305	13.3879	13.6752	12.7981	13.2549	14.2173	14.0563	13.104	14.5156	13.2641	13.4301	13.821	12.5913	13.2181	13.7067	13.3389	12.3201	13.6423	13.2583	12.8636	13.3714	5	5	5	4	5	5	5	5	5	5	4	5	5	5	5	4	5	5	5
Q9UJ99	Q9UJ99	CAD22_HUMAN	CDH22	Cadherin-22	12	11	12.2829	12.5231	11.9905	12.3699	12.4277	11.9647	11.9463	12.4868	12.4481	12.7652	12.3243	11.9435	12.2698	12.2302	11.6731	11.7875	12.1527	11.9073	12.4945	12.3318	12.3334	11.4449	12.4055	12.2602	9	9	8	8	9	8	7	9	9	9	8	9	8	9	9	8	9	7	8
P07339	P07339	CATD_HUMAN	CTSD	Cathepsin D	12	11	18.655	18.5863	18.3277	17.9429	18.0792	18.088	18.3142	18.3581	18.2192	18.5255	18.4759	18.2732	18.4446	18.3424	18.3469	18.6861	18.7362	18.626	18.0667	18.6866	18.6586	18.5109	18.0457	18.2405	21	20	20	20	22	18	21	20	19	22	19	21	21	20	24	23	22	20	19
Q9ULB1	Q9ULB1	NRX1A_HUMAN	NRXN1	Neurexin-1	12	11	15.7788	16.0686	15.8291	15.7266	16.1947	15.9258	15.9102	16.1126	16.0093	15.9656	15.7366	16.0123	15.7765	15.8714	15.6966	15.1924	15.7512	16.0878	16.0291	15.8137	15.7217	15.7028	16.1985	15.6987	41	44	45	41	47	40	40	39	41	43	41	45	42	44	47	39	45	44	43
P25788	P25788	PSA3_HUMAN	PSMA3	Proteasome subunit alpha type-3	12	11	11.1039	10.3138	10.3381	9.67435	10.2971	10.9135	10.0774	11.0064	9.5497	8.45292	9.32982	10.1557	9.6422	10.0582	11.2324	10.8585	9.84463	10.8882	11.211	10.2676	9.97885	11.96	10.3667	9.14878	2	2	3	2	3	4	1	3	2	2	2	3	3	1	3	1	3	2	3
P40926	P40926	MDHM_HUMAN	MDH2	Malate dehydrogenase, mitochondrial	12	11	13.2396	13.1885	13.3035	13.1834	13.048	13.3696	12.7821	13.668	13.4828	13.2067	13.2779	13.251	12.8474	13.6828	13.3623	12.7685	13.5007	13.9639	13.6398	13.5753	13.2678	13.7465	13.468	12.9837	10	11	11	11	10	10	8	11	10	10	11	11	9	10	12	10	9	10	11
P0DJI9	P0DJI9	SAA2_HUMAN	SAA2	Serum amyloid A-2 protein	5	4	NaN	NaN	NaN	NaN	7.75299	NaN	NaN	10.7293	NaN	10.9966	9.36556	13.7242	NaN	8.85103	NaN	NaN	NaN	NaN	9.13372	NaN	NaN	9.11882	6.97963	8.41276	0	0	0	0	1	0	0	1	0	1	1	1	0	1	0	0	0	0	1
Q9NY72	Q9NY72	SCN3B_HUMAN	SCN3B	Sodium channel subunit beta-3	12	11	14.5905	14.7154	14.777	14.4942	15.2598	14.7412	14.3754	14.4149	15.2399	14.6758	14.5698	15.4649	14.9984	14.9598	15.2171	12.7552	14.2208	14.7597	14.6968	14.2167	14.4309	14.0828	14.5317	14.6374	4	4	4	4	4	4	4	4	4	4	4	4	4	4	4	4	4	4	4
Q7Z3B1	Q7Z3B1	NEGR1_HUMAN	NEGR1	Neuronal growth regulator 1	12	11	18.9229	18.8486	18.8244	18.6228	18.9961	18.5662	18.5808	18.8418	19.04	18.8367	18.3316	19.2265	18.7211	18.8292	18.9399	18.2628	18.9705	18.7224	18.6918	18.4285	18.4348	18.2627	18.8279	18.4557	17	18	18	18	18	17	18	17	18	18	17	19	17	19	18	16	19	18	18
P28827	P28827	PTPRM_HUMAN	PTPRM	Receptor-type tyrosine-protein phosphatase mu	12	11	11.377	12.2462	11.9581	12.4311	12.3036	11.4697	12.1276	11.4093	12.0745	11.4312	11.4485	11.7841	12.0086	12.0773	12.0292	11.2575	12.6308	12.2834	12.3632	12.195	11.689	12.0963	12.2503	12.1033	5	5	6	4	6	6	4	5	5	5	5	6	5	5	6	5	5	6	6
O94985	O94985	CSTN1_HUMAN	CLSTN1	Calsyntenin-1	12	11	18.628	18.5783	18.5521	18.5581	18.8163	18.4478	18.7053	18.5582	18.7369	18.9868	18.9146	18.805	18.439	18.7126	18.4642	18.3115	18.8634	18.7143	18.5732	18.6001	18.5489	18.548	18.7052	18.253	44	42	42	43	46	40	42	43	42	46	42	47	40	43	44	44	43	44	44
P04279;Q02383	Q02383;P04279	SEMG1_HUMAN;SEMG2_HUMAN	SEMG1;SEMG2	Semenogelin-1	8	7	10.1744	NaN	NaN	10.762	8.5709	7.11603	9.76132	8.70158	9.13628	NaN	NaN	10.9468	NaN	17.5914	8.8777	NaN	9.42534	10.7583	NaN	NaN	10.8282	10.1948	10.4797	10.1967	1	0	0	3	2	1	1	2	1	0	0	3	0	5	2	0	1	3	0
Q13835	Q13835	PKP1_HUMAN	PKP1	Plakophilin-1	12	11	12.8225	11.9198	12.1791	9.87939	11.3239	11.503	11.2975	11.7225	10.3266	9.38113	11.2026	10.5848	11.8601	12.2384	12.216	11.3112	11.8504	11.758	15.0121	11.3157	10.8026	12.1983	10.1173	10.9763	18	13	16	4	17	13	11	13	7	7	12	10	13	15	20	7	15	12	32
P13796;P13797	P13797;P13796	PLSL_HUMAN;PLST_HUMAN	LCP1;PLS3	Plastin-2	12	11	12.3185	13.1589	13.6944	13.5374	13.5507	13.56	13.8995	13.0807	13.0202	11.5076	11.7307	12.9303	13.7188	13.2823	13.7164	13.5255	12.1619	13.1333	13.6787	14.055	13.8605	13.2022	13.2511	13.7776	2	2	2	2	2	2	3	2	2	2	2	2	2	2	1	1	1	3	3
P19971	P19971	TYPH_HUMAN	TYMP	Thymidine phosphorylase	11	9	8.88743	8.26354	8.28923	7.86649	8.46637	8.69331	8.25367	7.42088	NaN	8.40289	7.77726	7.68649	NaN	8.89758	8.75082	10.3881	8.15723	NaN	8.96324	6.8739	8.24589	10.3348	8.04526	9.15325	1	1	1	1	1	1	1	1	0	1	1	1	0	1	1	1	2	0	2
P02741	P02741	CRP_HUMAN	CRP	C-reactive protein	11	10	12.3232	11.567	12.2471	10.4381	13.4279	11.6126	13.3999	13.8434	NaN	10.8516	12.3868	11.5365	11.9975	11.3779	10.8316	11.1546	11.7712	NaN	12.9795	10.9129	12.6953	11.364	9.42611	12.4466	5	3	2	2	5	5	6	4	0	3	4	4	4	4	3	2	4	0	5
P00751	P00751	CFAB_HUMAN	CFB	Complement factor B	12	11	20.4064	20.2123	20.628	20.5072	19.9755	20.2558	20.7539	20.356	19.7907	20.4739	21.1026	20.73	20.1367	20.4278	18.9903	20.9867	20.3659	20.1194	19.7511	20.1152	20.7641	20.4139	19.3838	20.3902	56	56	58	59	58	55	55	57	55	61	61	61	55	56	53	62	59	57	53
Q08345	Q08345	DDR1_HUMAN	DDR1	Epithelial discoidin domain-containing receptor 1	12	11	14.9533	15.3234	15.3831	15.4661	15.306	15.7557	14.461	15.7675	15.1707	15.3476	15.0603	15.3685	15.9233	15.2254	15.3243	15.1138	15.477	15.7994	15.5836	15.2445	15.6165	15.2003	15.7946	15.5031	10	11	10	11	12	10	10	10	10	11	10	11	11	10	12	10	11	11	12
Q6EMK4	Q6EMK4	VASN_HUMAN	VASN	Vasorin	12	11	15.1994	14.9199	14.8795	15.0362	15.2351	15.1997	14.6927	15.0458	15.0719	15.1102	15.1661	14.9817	15.2682	14.7455	15.4744	15.0886	15.1785	15.3764	15.259	15.0474	15.0709	15.0674	15.1369	15.0179	11	10	10	8	11	9	8	11	11	12	10	12	11	11	11	12	12	12	10
P34741	P34741	SDC2_HUMAN	SDC2	Syndecan-2	11	10	10.579	10.9478	10.5039	10.1704	10.746	11.1869	11.4585	10.051	10.7986	10.4291	NaN	9.61804	NaN	11.0369	11.5134	8.6928	8.19385	9.52193	10.2975	10.8143	9.97095	10.577	9.93324	9.04425	1	1	1	1	1	1	1	1	1	1	0	1	0	1	1	1	1	1	1
O14791	O14791	APOL1_HUMAN	APOL1	Apolipoprotein L1	12	11	14.8402	14.8859	15.0551	15.4045	14.6748	15.3315	15.2682	14.4356	14.9503	14.7429	14.1849	14.8308	15.3272	15.0998	14.387	14.4742	14.6676	14.4835	14.1212	14.336	15.3688	14.7994	13.432	15.5462	10	10	11	11	11	10	12	10	10	9	11	10	10	11	10	11	9	9	10
P62826	P62826	RAN_HUMAN	RAN	GTP-binding nuclear protein Ran	3	3	10.3833	NaN	11.6779	NaN	NaN	NaN	NaN	NaN	NaN	NaN	NaN	9.45497	NaN	8.00389	9.81496	NaN	NaN	NaN	NaN	NaN	NaN	9.20201	NaN	NaN	2	0	2	0	0	0	0	0	0	0	0	1	0	1	2	0	0	0	0
Q86UN3	Q86UN3	R4RL2_HUMAN	RTN4RL2	Reticulon-4 receptor-like 2	12	11	16.5173	16.4801	16.3308	16.687	16.8201	16.8298	15.6992	17.2901	16.4015	17.1122	16.486	17.0694	16.7377	16.4109	16.465	15.2456	16.3528	16.7815	16.3328	15.9136	16.3792	16.2266	17.0972	16.3782	13	14	15	13	14	13	11	13	13	14	13	14	13	15	14	12	15	14	15
A0A075B6I7;A0A087WSX0;A0A0G2JS06	A0A087WSX0;A0A0G2JS06;A0A075B6I7	LV539_HUMAN;LV545_HUMAN;LV548_HUMAN	IGLV5-39;IGLV5-45;IGLV5-48	Probable non-functional immunoglobulin lambda variable 5-48	11	7	9.92433	10.3562	10.377	11.3046	10.2529	10.0681	11.4866	NaN	10.5029	8.98555	12.6772	10.0445	NaN	9.26426	8.40048	11.9715	9.68168	NaN	9.53211	10.3492	NaN	NaN	9.29101	10.8588	1	1	1	1	1	1	1	0	1	1	1	1	0	1	1	1	1	0	1
Q92932	Q92932	PTPR2_HUMAN	PTPRN2	Receptor-type tyrosine-protein phosphatase N2	12	11	15.7356	16.3882	16.4721	16.08	16.6932	16.4153	15.7949	16.0482	16.973	16.4806	15.1386	16.9765	16.027	16.4252	16.9293	15.3354	15.6163	16.1293	16.0783	15.2365	16.0499	15.6422	15.9263	16.1245	14	14	16	15	15	13	12	13	14	14	12	15	15	14	15	11	14	16	15
P61018	P61018	RAB4B_HUMAN	RAB4B	Ras-related protein Rab-4B	12	11	10.8868	10.9199	10.7934	10.3948	10.9903	10.8614	11.3761	11.152	11.5992	11.1965	10.8131	11.1172	10.7756	11.5981	11.1463	10.5061	10.5931	10.695	10.623	10.3913	10.73	10.7141	11.0716	10.6918	1	2	2	1	2	2	1	2	2	2	2	2	2	2	2	2	2	2	2
P35443	P35443	TSP4_HUMAN	THBS4	Thrombospondin-4	12	11	14.5654	15.1347	14.4848	15.2255	14.8714	14.8837	14.7081	14.9795	15.221	14.9125	15.2201	14.9872	15.0431	15.1181	15.1514	14.9265	14.8296	14.994	15.1133	14.9721	15.0535	15.2825	15.1515	14.9556	25	26	24	25	24	25	23	24	26	23	25	27	24	26	28	23	23	25	25
P01031	P01031	CO5_HUMAN	C5	Complement C5	12	11	16.9664	16.7377	16.9949	16.9257	16.3399	16.9065	17.3169	16.7639	16.5768	16.5172	17.095	16.7264	16.7157	16.8218	15.6025	17.1884	16.1302	16.5108	16.434	16.4981	17.2794	17.1496	15.7593	17.5919	75	76	78	71	75	77	71	74	73	77	76	76	76	73	73	73	73	78	74
Q9HD45	Q9HD45	TM9S3_HUMAN	TM9SF3	Transmembrane 9 superfamily member 3	12	11	12.4572	12.6679	12.1268	12.6107	12.4995	12.4118	12.5744	12.3297	12.7927	12.416	11.6075	12.0344	12.4567	11.6896	11.8203	11.1637	12.4131	12.2339	12.6237	11.8571	12.5632	12.2833	12.3885	12.3584	2	3	3	2	3	4	2	2	3	3	3	3	3	3	3	2	2	3	3
Q01518	Q01518	CAP1_HUMAN	CAP1	Adenylyl cyclase-associated protein 1	11	10	9.42786	9.4735	10.1259	9.13555	9.67293	9.40679	NaN	8.6035	9.28039	8.58287	6.15257	9.36512	9.25198	10.0124	9.13641	9.48264	NaN	9.06596	10.3641	11.2181	8.61439	9.66832	9.38268	10.1169	3	1	3	2	3	3	0	3	3	2	1	2	3	4	3	2	0	4	4
P01911	P01911	DRB1_HUMAN	HLA-DRB1	HLA class II histocompatibility antigen, DRB1 beta chain	8	9	9.70075	9.67402	10.1142	NaN	10.8825	9.71001	10.6641	NaN	10.1053	9.94682	NaN	NaN	10.3922	11.3371	9.38492	11.051	9.75698	11.0622	9.95842	10.9397	NaN	10.9147	NaN	9.35733	1	1	2	0	1	2	2	0	2	1	0	0	2	3	1	3	1	2	2
O75015;P08637	O75015;P08637	FCG3A_HUMAN;FCG3B_HUMAN	FCGR3A;FCGR3B	Low affinity immunoglobulin gamma Fc region receptor III-B	12	11	14.4093	14.9447	14.8355	14.0837	14.5858	15.2543	14.6768	14.7933	15.4119	14.8345	14.7546	15.6123	14.9574	15.2109	15.4721	15.2012	14.7705	14.8973	15.7473	14.7918	15.1156	14.877	14.8511	14.933	2	3	3	3	3	2	1	2	3	3	2	3	2	2	3	3	3	3	3
O94910	O94910	AGRL1_HUMAN	ADGRL1	Adhesion G protein-coupled receptor L1	12	11	15.5501	15.8241	15.6742	15.4799	15.8935	15.6505	15.3103	15.8187	15.9675	15.4528	15.2014	15.8998	15.723	15.7616	15.5503	15.015	15.3833	15.717	15.6177	15.3563	15.5106	15.204	15.5937	15.5828	19	21	20	21	22	22	17	22	22	22	21	23	21	20	21	19	20	22	21
P78539	P78539	SRPX_HUMAN	SRPX	Sushi repeat-containing protein SRPX	12	11	14.0483	13.9041	13.9958	13.7191	13.3336	13.7899	13.7498	14.6706	13.5788	13.6285	13.5625	12.8961	13.3442	12.7264	13.1948	13.5793	13.7289	14.0491	13.247	14.0885	13.04	13.737	13.5185	13.6431	14	18	18	17	18	17	14	19	14	18	14	15	13	11	18	16	18	18	14
Q14C87	Q14C87	T132D_HUMAN	TMEM132D	Transmembrane protein 132D	12	11	12.9427	13.0669	12.4108	13.2035	13.4954	13.1886	12.6073	13.1262	13.3764	13.5831	13.3314	13.586	13.2035	12.6257	13.009	11.1527	12.8494	13.2522	13.2326	12.3212	12.7437	12.7137	13.9179	12.7081	18	19	15	17	20	17	15	20	19	21	20	20	21	18	18	13	19	20	20
Q9HB40	Q9HB40	RISC_HUMAN	SCPEP1	Retinoid-inducible serine carboxypeptidase	12	11	10.8138	9.22726	8.48053	9.2093	9.23779	10.2863	8.93486	10.0239	10.0838	9.86825	9.34439	10.4634	9.43434	10.2779	9.95994	9.90071	10.0028	9.59342	10.2852	9.69709	10.8139	10.2038	10.0015	11.1503	3	4	2	3	4	2	1	2	1	4	2	3	3	4	4	2	3	3	1
Q9HBT6	Q9HBT6	CAD20_HUMAN	CDH20	Cadherin-20	12	11	12.6938	12.8857	12.6747	12.4515	12.6144	12.9629	11.7807	12.5854	12.7422	13.1478	12.7809	12.7396	13.2032	12.6336	12.8987	12.7057	12.992	12.9414	12.8072	13.0697	12.5504	12.6372	12.8509	12.2402	5	6	6	6	6	7	4	6	6	6	5	6	6	6	6	5	6	6	6
P04075;P05062;P09972	P09972;P04075;P05062	ALDOA_HUMAN;ALDOB_HUMAN;ALDOC_HUMAN	ALDOA;ALDOB;ALDOC	Fructose-bisphosphate aldolase A	12	11	13.4156	14.5629	14.4452	8.71157	14.5326	10.4727	13.7257	9.57748	12.8384	13.3957	11.6026	13.802	11.9048	14.7446	15.5404	9.25416	14.2836	14.1618	14.504	14.4604	13.1076	14.327	15.2294	11.6353	1	1	1	1	1	1	1	1	1	1	1	1	1	1	1	1	1	1	1
A0A087WSX0;A0A0G2JS06	A0A087WSX0;A0A0G2JS06	LV539_HUMAN;LV545_HUMAN	IGLV5-39;IGLV5-45	Immunoglobulin lambda variable 5-45	12	10	10.246	10.9205	11.32	12.1069	10.5741	11.4499	10.3642	10.6446	11.2256	10.2722	11.1033	10.2018	11.4451	NaN	7.43275	12.5516	9.8052	9.02985	9.84116	11.2422	11.039	9.51478	10.0531	8.28069	1	1	1	1	1	1	1	1	1	1	1	1	1	0	1	1	1	1	1
P01889;P10321	P01889;P10321	HLAB_HUMAN;HLAC_HUMAN	HLA-B;HLA-C	HLA class I histocompatibility antigen, B alpha chain	11	11	10.5431	11.4375	10.709	NaN	9.81298	10.855	8.38948	9.39368	10.2972	9.29575	9.04642	10.8253	9.94428	10.5688	11.9763	10.0822	9.6479	11.0036	11.2373	11.5349	10.2222	11.2192	9.34225	10.1868	1	1	1	0	1	1	1	1	1	1	1	1	1	1	1	1	1	1	1
O43556	O43556	SGCE_HUMAN	SGCE	Epsilon-sarcoglycan	12	11	15.0074	15.3491	15.0674	15.2979	15.337	14.9868	14.8461	14.8467	15.1786	15.3788	15.2283	14.9683	15.1473	15.2693	15.0481	14.6398	15.2479	15.3148	15.6574	15.2142	15.4948	15.4718	15.4612	15.2876	10	10	10	8	11	8	9	9	9	9	10	11	10	10	11	8	11	9	11
P02787	P02787	TRFE_HUMAN	TF	Serotransferrin	12	11	21.7964	21.7222	21.7459	21.6869	21.6055	21.2417	22.0319	21.3504	21.5569	21.6747	22.081	21.7913	21.6387	21.4583	21.7715	22.014	21.596	21.4261	21.2669	21.3218	21.8679	21.4181	21.0337	21.8334	102	98	104	108	109	103	99	106	105	110	112	109	108	99	105	109	103	106	102
P54756;Q15375	P54756;Q15375	EPHA5_HUMAN;EPHA7_HUMAN	EPHA5;EPHA7	Ephrin type-A receptor 5	12	11	11.9487	12.2466	12.2063	11.4208	12.651	11.7099	11.2831	12.6973	12.5085	11.7764	12.1835	11.7177	11.2877	10.6534	12.3692	10.8548	11.6806	12.0437	12.4424	11.1963	12.1725	11.7326	12.2048	11.9727	1	1	1	1	1	1	1	1	1	1	1	1	1	1	1	1	1	1	1
P04004	P04004	VTNC_HUMAN	VTN	Vitronectin	12	11	20.8425	20.4997	20.6272	20.7368	20.1432	20.5991	20.8442	20.155	20.1616	20.2873	20.3132	20.6489	20.4562	20.5008	20.2279	20.7306	20.3991	20.0941	19.8302	20.2975	20.7202	20.4833	19.2022	20.704	21	22	23	21	21	20	19	23	22	21	20	21	22	21	20	21	20	21	21
P63302	P63302	SELW_HUMAN	SELENOW	Selenoprotein W	12	11	9.85814	10.698	10.8313	11.228	10.391	10.3135	11.1711	10.8663	10.4839	11.1867	11.1628	11.0167	11.8273	10.8284	10.0066	10.8365	10.591	11.1689	10.7267	11.7915	10.9835	11.5831	11.4386	10.8101	1	2	2	2	2	2	2	2	2	2	1	2	1	1	2	2	2	2	2
P26447	P26447	S10A4_HUMAN	S100A4	Protein S100-A4	10	10	11.406	NaN	12.6153	10.8204	10.3664	10.563	10.4601	10.3631	10.688	9.98155	NaN	11.0256	10.1147	10.6885	11.7351	10.2878	10.0527	NaN	10.6126	10.2255	10.4684	10.3232	9.26187	8.74562	3	0	3	3	3	3	1	2	3	3	0	3	3	3	1	1	2	0	3
P00747	P00747	PLMN_HUMAN	PLG	Plasminogen	12	11	18.4375	18.0972	18.4511	18.3338	17.3772	18.2674	18.6447	17.9941	17.9829	17.4893	18.3004	18.0599	17.3718	18.3331	17.3717	18.4933	17.7485	17.9007	17.6559	17.9312	18.3238	18.3129	16.895	18.6766	65	64	66	62	63	62	64	64	63	66	64	63	61	64	63	65	63	64	58
P13521	P13521	SCG2_HUMAN	SCG2	Secretogranin-2	12	11	17.2578	17.9309	18.2008	17.4274	17.9629	17.7392	17.3065	17.5864	18.4135	17.9267	17.0147	18.6552	17.4956	17.8327	18.4362	16.7835	17.168	17.9323	17.5655	17.0735	17.471	17.3025	17.3826	17.7493	34	39	41	37	42	37	32	40	37	41	35	41	38	35	40	39	38	42	37
P07900	P07900	HS90A_HUMAN	HSP90AA1	Heat shock protein HSP 90-alpha	12	11	11.1564	11.1386	11.8321	11.1988	11.0548	11.5225	10.8662	11.1875	11.0303	11.201	11.1357	12.0381	10.9016	11.471	11.2855	11.7494	11.2105	11.5625	11.6808	11.4237	11.428	11.4803	12.076	11.4005	7	6	9	6	6	8	4	8	10	7	6	8	5	9	6	8	7	8	10
P14618	P14618	KPYM_HUMAN	PKM	Pyruvate kinase PKM	12	11	17.097	17.0175	16.7786	16.8432	16.9929	16.9011	16.5061	16.7547	17.2689	17.0273	17.136	16.9044	16.9233	16.9879	17.1034	16.5661	16.9196	17.1919	17.3369	17.2266	17.0816	17.0165	17.3754	16.4444	33	32	34	34	36	34	29	35	34	35	34	37	38	33	34	33	35	35	39
O00241	O00241	SIRB1_HUMAN	SIRPB1	Signal-regulatory protein beta-1	11	9	9.72807	10.7136	10.4473	10.9761	10.7753	11.0189	NaN	8.91735	11.0717	9.5232	9.12396	10.029	10.0521	9.58239	10.2784	8.5713	NaN	10.1865	10.4738	10.2361	9.76691	7.63321	NaN	10.0073	1	1	1	2	1	1	0	2	1	2	2	2	2	1	2	1	0	1	2
Q6NUJ2	Q6NUJ2	CK087_HUMAN	C11orf87	Uncharacterized protein C11orf87	12	11	10.9808	10.5559	11.2673	11.2134	12.2627	12.0874	10.5548	12.14	12.6264	12.1407	10.3966	11.7821	11.2749	11.4097	11.7463	10.394	10.8307	11.2008	11.496	10.9759	10.8116	11.4529	10.7454	11.6922	1	1	1	1	1	1	1	1	1	1	1	1	1	1	1	1	1	1	1
O43909	O43909	EXTL3_HUMAN	EXTL3	Exostosin-like 3	12	11	10.0954	10.2628	8.93827	9.6937	9.86904	9.89147	9.82064	10.2048	9.8775	9.84145	9.64183	10.1177	10.1874	9.93939	10.1524	9.39908	9.51761	10.5112	10.3876	9.98758	10.4229	9.99849	10.2426	10.0827	1	2	2	3	3	4	3	4	3	3	3	3	3	3	2	1	2	2	2
P09493	P09493	TPM1_HUMAN	TPM1	Tropomyosin alpha-1 chain	10	11	NaN	11.5863	11.5564	9.93862	10.398	9.76958	10.046	9.60921	9.75705	10.5509	NaN	10.9806	9.36833	11.5003	10.5745	11.6346	10.5516	10.9828	10.8673	11.0165	10.8582	10.6663	11.293	10.5076	0	1	3	1	3	3	1	2	4	2	0	3	1	4	3	2	3	2	3
Q9HCM2	Q9HCM2	PLXA4_HUMAN	PLXNA4	Plexin-A4	12	11	10.7435	10.4347	10.7425	10.4472	10.4389	10.2578	10.6579	11.0224	10.6961	11.0151	11.0929	11.0988	10.9721	11.4197	10.3307	10.0048	10.1792	10.7831	10.1465	9.37939	10.4097	9.97049	11.2176	10.2613	4	4	4	3	3	5	2	4	4	4	5	5	4	2	3	2	5	5	3
Q16143	Q16143	SYUB_HUMAN	SNCB	Beta-synuclein	11	11	10.4944	9.90296	10.0877	10.1015	10.0517	10.4073	10.632	9.6357	10.6175	9.68678	NaN	10.7793	10.4877	9.94512	10.9133	9.6134	10.6898	10.4571	10.5395	10.894	10.59	10.3991	10.5071	10.2789	1	2	2	1	2	2	2	2	2	2	0	2	2	1	2	2	2	2	2
Q99650	Q99650	OSMR_HUMAN	OSMR	Oncostatin-M-specific receptor subunit beta	12	11	10.6337	10.9255	9.55146	11.3188	11.1256	11.7235	9.61382	11.0078	11.5089	11.3954	10.8483	10.4141	10.5965	11.4769	10.7586	11.2847	11.0451	11.0406	11.3682	11.1079	11.4832	11.9303	10.9001	10.838	3	3	1	5	4	3	3	4	4	3	4	4	3	3	2	1	2	5	4
P01876;P01877	P01876;P01877	IGHA1_HUMAN;IGHA2_HUMAN	IGHA1;IGHA2	Immunoglobulin heavy constant alpha 1	12	11	20.3128	20.2255	20.4027	20.0704	20.7183	19.1706	20.6752	19.6497	19.7767	19.6458	19.9569	20.0839	20.7724	21.2441	21.0076	20.7173	20.8495	19.5699	20.0562	20.5557	20.2762	20.302	19.0031	20.5603	8	6	7	5	10	5	6	4	7	5	5	7	6	8	9	7	9	6	8
Q8NCC3	Q8NCC3	PAG15_HUMAN	PLA2G15	Phospholipase A2 group XV	12	11	13.0948	13.4942	13.2871	13.1812	13.2757	12.7829	13.3701	13.7365	13.0406	13.1937	13.1262	13.402	13.4179	13.4757	13.3856	12.9097	13.7295	13.6079	13.1492	13.592	13.1825	13.2769	13.642	13.3513	10	9	9	7	10	9	6	8	9	9	10	9	10	10	10	7	9	9	10
P00338	P00338	LDHA_HUMAN	LDHA	L-lactate dehydrogenase A chain	12	11	15.3479	14.9548	14.7429	14.5309	14.6646	15.4325	14.4816	15.2594	15.4398	15.477	15.328	14.9426	14.8907	15.1418	15.3733	15.0036	15.1677	15.1359	15.187	15.6952	15.2375	15.1507	15.7336	14.0024	13	13	14	15	12	15	13	14	14	13	15	13	13	13	14	12	13	14	14
Q99574	Q99574	NEUS_HUMAN	SERPINI1	Neuroserpin	12	11	17.194	17.4245	17.3064	16.9963	17.5771	17.4226	16.8231	17.5241	17.3874	17.3776	17.6176	17.8974	17.2857	17.328	17.2221	16.4063	17.2147	17.4259	17.1188	17.0702	17.2051	17.3693	17.5841	17.1943	19	20	18	18	20	18	19	19	20	19	20	20	19	20	20	18	20	19	18
Q96EU7	Q96EU7	C1GLC_HUMAN	C1GALT1C1	C1GALT1-specific chaperone 1	12	11	9.16248	9.21957	10.2127	9.44026	9.06902	8.90265	9.47379	8.60177	10.2309	9.5871	8.85538	9.46834	9.77128	7.63255	9.78623	9.46345	8.8472	8.80246	9.22489	9.16759	8.08884	9.15232	9.08798	9.12701	2	2	1	1	2	1	1	1	2	1	1	2	2	2	1	1	2	1	2
P43652	P43652	AFAM_HUMAN	AFM	Afamin	12	11	17.4791	16.799	17.8073	17.6054	17.5681	17.8275	18.2067	17.5916	16.5956	17.7131	17.0953	17.7612	17.7535	17.67	16.8415	17.7338	17.5368	16.2724	16.8526	17.2437	17.7377	17.2694	16.1901	17.6117	40	39	40	39	43	38	40	39	35	42	43	45	40	37	41	43	44	39	39
P29762	P29762	RABP1_HUMAN	CRABP1	Cellular retinoic acid-binding protein 1	12	11	11.2259	10.3314	12.8879	11.7178	11.257	12.9927	11.505	12.8637	11.3229	11.0606	11.1684	10.5327	11.5163	11.3914	10.6157	10.813	10.9895	10.2168	10.4398	12.0022	11.5503	12.0953	10.4427	12.165	6	5	5	5	4	5	6	6	4	4	4	4	5	6	5	3	6	4	3
P03952	P03952	KLKB1_HUMAN	KLKB1	Plasma kallikrein	12	11	16.2594	16.0766	16.3936	16.1987	15.6436	16.1493	16.7474	16.1941	15.6749	15.9293	16.1471	15.9257	16.2821	16.1611	15.4402	16.6452	16.0091	15.6694	15.4143	15.666	16.1282	16.1722	15.0886	16.9941	37	34	37	37	37	36	35	36	34	37	37	37	37	35	36	38	37	36	34
Q8IW52	Q8IW52	SLIK4_HUMAN	SLITRK4	SLIT and NTRK-like protein 4	12	11	13.7193	13.9896	13.389	14.1951	14.1644	14.3685	13.1379	14.6494	13.7782	14.0411	13.3972	14.2265	14.3323	13.7271	13.5831	12.6688	13.1862	14.2113	13.4585	13.4381	13.7747	13.161	14.362	13.8484	7	9	8	8	9	9	6	9	9	7	9	8	8	8	9	7	7	9	9
Q9ULI3	Q9ULI3	HEG1_HUMAN	HEG1	Protein HEG homolog 1	12	11	13.0601	13.5649	13.5529	13.3176	13.3276	13.3187	13.1577	13.4054	13.8552	13.3845	12.8979	13.6784	13.1658	13.2818	13.7866	12.8933	13.1131	13.4545	13.5083	12.9607	12.8616	13.2558	13.0469	13.241	8	10	10	6	10	9	7	9	10	10	7	10	11	11	9	9	9	10	10
Q9BWP8	Q9BWP8	COL11_HUMAN	COLEC11	Collectin-11	12	11	11.7271	10.2934	10.8055	11.5839	11.5958	10.0167	12.5835	12.1354	12.5014	9.87595	11.6125	10.9929	10.9531	12.5969	11.7339	11.5495	12.9102	10.8357	13.5767	11.4744	12.4938	12.2975	10.2814	11.7548	3	3	2	2	2	3	3	3	3	2	3	2	3	3	3	3	3	3	3
Q8TCU4	Q8TCU4	ALMS1_HUMAN	ALMS1	Alstrom syndrome protein 1	12	11	13.8576	13.3257	14.4485	12.6782	13.3537	13.3031	12.1478	13.3339	11.3818	13.5218	11.5039	12.4196	11.9211	13.002	14.6906	13.9846	14.7423	14.9299	14.1472	14.7515	12.4536	12.5145	12.1476	11.6048	2	2	2	2	2	2	1	2	2	2	2	2	2	2	2	2	2	2	2
Q9UKK9	Q9UKK9	NUDT5_HUMAN	NUDT5	ADP-sugar pyrophosphatase	12	11	11.4279	10.5895	10.8332	9.42014	10.8421	10.4786	11.2239	9.29616	10.5394	10.3053	10.3257	9.3999	10.0482	11.0265	10.8249	10.0345	11.3101	10.9204	11.5462	10.3556	10.1346	11.0948	11.0953	NaN	1	3	3	1	3	3	2	3	3	3	2	3	2	1	3	3	3	3	3
Q01459	Q01459	DIAC_HUMAN	CTBS	Di-N-acetylchitobiase	12	11	14.5719	14.5688	14.5798	14.0993	14.6301	14.3176	14.3782	14.6744	14.8131	14.5682	14.9007	14.59	14.7606	14.7251	14.9102	14.257	14.7821	14.5959	14.6696	14.6539	14.6686	14.7474	14.6195	14.7415	14	13	15	14	14	14	13	15	14	15	14	15	14	14	15	15	14	15	13
P01854	P01854	IGHE_HUMAN	IGHE	Immunoglobulin heavy constant epsilon	3	3	NaN	NaN	NaN	NaN	10.3841	9.27616	NaN	9.28544	NaN	NaN	NaN	NaN	10.4588	9.97114	NaN	11.6947	NaN	NaN	NaN	NaN	NaN	NaN	NaN	NaN	0	0	0	0	4	1	0	1	0	0	0	0	1	2	0	5	0	0	0
P50995	P50995	ANX11_HUMAN	ANXA11	Annexin A11	10	10	10.1811	9.2556	10.112	NaN	9.23749	10.8589	NaN	9.09928	9.4757	8.76418	7.8471	9.28016	9.55749	10.1563	9.56447	9.81153	9.55767	10.2453	9.29603	10.4528	9.12094	10.8704	NaN	10.2846	2	2	2	0	2	1	0	2	1	2	1	1	1	3	2	2	1	2	2
P12107	P12107	COBA1_HUMAN	COL11A1	Collagen alpha-1(XI) chain	12	11	12.2118	12.3952	12.1769	11.4709	11.8971	11.7145	11.8023	12.4197	12.0377	12.1227	11.7437	11.7955	12.4307	12.1577	12.0013	11.6547	12.4446	12.1076	12.3407	12.1933	12.2242	11.6758	12.4542	11.8983	5	7	5	7	8	9	5	7	6	4	4	5	9	7	7	5	6	8	7
Q86VZ4	Q86VZ4	LRP11_HUMAN	LRP11	Low-density lipoprotein receptor-related protein 11	12	11	13.6947	14.4213	13.5335	13.9889	14.1519	13.9036	13.6279	14.1632	14.1557	14.1707	13.8218	14.2595	14.2426	13.8117	13.9095	13.0774	13.8385	13.9632	13.7284	13.8122	13.8161	13.0862	14.3856	13.7704	11	12	10	10	13	11	9	11	12	11	10	13	13	10	11	10	11	11	10
A0A075B6J1	A0A075B6J1	LV537_HUMAN	IGLV5-37	Immunoglobulin lambda variable 5-37	7	6	10.8587	NaN	11.0061	10.8926	8.78787	NaN	13.0048	10.4453	NaN	9.75422	NaN	NaN	10.6507	NaN	11.1557	12.4565	11.2824	NaN	NaN	11.5559	12.1468	NaN	NaN	11.0717	1	0	1	1	1	0	2	1	0	1	0	0	1	0	1	1	1	0	0
Q16651	Q16651	PRSS8_HUMAN	PRSS8	Prostasin	11	11	NaN	10.7353	10.1746	10.0511	9.41933	10.3861	10.3706	10.7595	11.0385	10.8034	10.4318	9.15442	9.64258	10.2015	9.6803	10.4452	8.42621	9.75547	10.051	10.6778	9.83141	10.6814	9.89852	10.0535	0	2	2	1	1	1	1	2	2	1	1	1	2	2	2	1	2	2	2
P02745	P02745	C1QA_HUMAN	C1QA	Complement C1q subcomponent subunit A	12	11	17.5944	17.4633	17.6535	17.5999	17.6308	17.6358	17.1054	17.3863	17.4866	17.4144	17.799	17.8049	17.6163	17.8293	17.5214	17.8269	17.6149	17.7345	17.7812	17.5208	17.7594	17.8473	17.2202	17.4969	8	8	7	7	9	8	8	8	9	8	8	8	8	9	9	7	8	9	8
Q9P2D8	Q9P2D8	UNC79_HUMAN	UNC79	Protein unc-79 homolog	5	6	14.3722	NaN	14.0802	NaN	NaN	NaN	13.6457	13.1267	NaN	NaN	NaN	13.6594	NaN	13.7393	NaN	NaN	14.7467	NaN	NaN	12.7729	12.9947	10.5962	11.5967	NaN	1	0	1	0	0	0	1	1	0	0	0	1	0	1	0	0	1	0	0
Q9NZL9	Q9NZL9	MAT2B_HUMAN	MAT2B	Methionine adenosyltransferase 2 subunit beta	9	9	9.99481	8.54174	9.77223	NaN	9.92082	9.1463	NaN	9.03607	8.01343	9.34341	9.47503	NaN	9.83064	10.8353	10.2117	NaN	10.341	NaN	9.84047	9.95916	7.78346	9.27947	9.79901	NaN	1	1	1	0	1	1	0	1	1	1	1	0	1	1	1	0	1	0	1
P07357	P07357	CO8A_HUMAN	C8A	Complement component C8 alpha chain	12	11	16.889	16.6585	17.1012	16.8528	16.4292	17.1734	17.0108	16.9789	16.3746	16.4027	17.4948	16.6713	16.9287	16.8797	15.4926	17.2609	16.2612	16.5389	16.3082	16.885	16.8415	17.022	15.8976	17.6651	19	16	23	22	22	22	19	23	19	20	20	23	22	21	18	24	21	22	22
Q9Y2B0	Q9Y2B0	CNPY2_HUMAN	CNPY2	Protein canopy homolog 2	12	11	11.7834	11.9808	11.8281	11.8387	11.8397	11.5978	10.8448	11.868	11.9739	9.68358	10.6914	11.591	9.53366	11.4735	11.1406	11.2483	10.7057	11.3387	11.5762	9.73658	11.7909	11.4485	11.4034	10.4523	2	2	3	2	3	3	2	2	3	2	3	3	2	2	2	2	2	3	3
Q05707	Q05707	COEA1_HUMAN	COL14A1	Collagen alpha-1(XIV) chain	12	11	14.2066	13.648	14.1834	13.9882	13.5278	13.7036	13.1286	13.9289	13.6181	13.6378	13.9456	13.6447	14.0915	13.9525	13.7918	13.8529	14.0164	13.7234	13.9229	14.2788	13.7999	13.7507	13.8171	13.8986	28	26	29	25	29	24	16	24	27	28	27	29	27	27	29	27	29	28	30
Q5TYX0	Q5TYX0	PRAM5_HUMAN	PRAMEF5	PRAME family member 5	10	11	12.1256	12.5203	13.0866	11.4191	12.5668	12.9491	12.7743	12.2997	12.0041	NaN	NaN	12.048	13.3067	12.192	12.3857	9.71889	11.7661	12.0241	12.5789	13.1298	11.4352	11.4327	10.4017	13.3255	1	1	1	1	1	1	1	1	1	0	0	1	1	1	1	1	1	1	1
P01597;P04432	P04432;P01597	KV139_HUMAN;KVD39_HUMAN	IGKV1-39;IGKV1D-39	Immunoglobulin kappa variable 1-39	12	11	14.1906	14.065	14.5306	14.7401	14.0983	15.2881	14.1911	14.1439	14.2022	13.3117	14.319	13.7779	14.739	14.8719	13.0817	14.8406	13.2499	13.4134	13.4944	13.7705	14.3666	14.1449	12.4297	15.5344	2	3	3	3	2	3	3	3	3	3	3	3	3	3	3	3	3	3	3
P49862	P49862	KLK7_HUMAN	KLK7	Kallikrein-7	12	11	13.6581	12.8297	13.1478	12.1206	12.4378	12.7355	12.106	13.7675	12.6759	13.1667	13.5005	13.3315	12.9669	13.1663	12.9183	12.862	13.959	13.2111	13.728	12.611	13.1983	13.7406	13.3731	12.2511	5	6	6	5	7	6	5	7	4	6	6	6	6	6	7	5	4	7	7
Q562R1	Q562R1	ACTBL_HUMAN	ACTBL2	Beta-actin-like protein 2	12	10	16.1388	15.3638	15.4474	15.6298	14.2411	15.7823	15.6424	15.5559	14.8554	15.7102	15.0196	15.968	15.0359	15.3407	14.5907	15.9018	15.559	15.4292	15.1697	15.4726	14.0565	NaN	14.7128	15.2674	1	1	1	1	1	2	1	2	1	1	2	1	1	1	1	1	1	1	1
P09486	P09486	SPRC_HUMAN	SPARC	SPARC	12	11	18.7401	18.8527	18.989	18.7172	18.6363	18.5534	18.911	18.7731	18.8182	18.5373	18.8829	18.7196	18.63	18.9924	19.0149	19.1314	19.1638	18.9271	18.7395	18.8952	18.8709	19.0864	18.2529	18.8146	16	15	14	13	17	13	15	14	15	14	15	17	16	15	16	16	17	14	16
P06276	P06276	CHLE_HUMAN	BCHE	Cholinesterase	12	11	14.6267	14.8129	14.555	14.9841	14.6953	15.078	15.0392	14.9562	14.449	14.5976	14.5142	14.8731	14.9683	14.6171	13.9236	14.5718	14.833	14.7273	14.5264	14.1623	15.0471	14.7836	14.4611	15.4116	11	10	13	12	12	12	12	12	12	11	10	12	11	11	11	9	10	13	12
Q8NCL9	Q8NCL9	APCDL_HUMAN	APCDD1L	Protein APCDD1-like	12	11	16.0841	16.266	16.2057	16.354	15.9348	15.9958	16.7814	16.1325	15.6374	16.0009	15.9721	16.0109	15.5569	15.2024	16.1857	16.3793	15.6851	16.3658	16.0408	16.2768	15.6039	16.2019	15.5593	15.7557	1	1	1	1	1	1	1	1	1	1	1	1	1	1	1	1	1	1	1
P07358	P07358	CO8B_HUMAN	C8B	Complement component C8 beta chain	12	11	16.1101	15.7861	16.2429	16.0518	15.3473	16.2501	16.0889	16.0511	15.4807	15.4894	16.4748	15.6393	16.0939	16.0937	14.4264	16.3192	15.114	15.6655	15.3333	15.97	15.9691	16.0385	14.9572	16.6926	31	29	30	29	31	29	30	28	28	30	31	31	29	29	28	30	29	28	28
O43278	O43278	SPIT1_HUMAN	SPINT1	Kunitz-type protease inhibitor 1	12	11	12.8132	13.1167	12.7371	12.1588	12.5481	12.8017	12.7202	12.2076	12.4996	12.5187	12.3166	11.7433	12.4836	12.9434	12.6941	12.3188	12.5018	12.301	13.0587	12.8935	12.766	13.1382	12.6803	12.8829	9	12	11	6	11	9	7	11	9	12	9	11	10	11	10	11	11	11	12
Q9NZC2	Q9NZC2	TREM2_HUMAN	TREM2	Triggering receptor expressed on myeloid cells 2	12	11	13.5945	13.9426	14.0262	14.4674	13.6816	14.4095	13.6638	14.1841	14.3443	13.8865	14.4565	13.7339	14.4642	13.7627	14.1477	14.4722	13.8259	13.9119	14.086	14.6654	14.5042	14.4831	14.0887	14.1521	6	4	4	6	5	5	3	6	5	6	6	6	5	4	6	7	4	5	4
P49184	P49184	DNSL1_HUMAN	DNASE1L1	Deoxyribonuclease-1-like 1	12	11	11.9903	11.514	11.6008	11.2904	11.083	11.5162	10.7265	11.2117	11.5777	11.3298	11.9537	11.5398	11.2226	10.7394	10.6073	10.7092	11.2489	11.4632	11.6861	11.1519	11.5845	11.2046	11.8461	11.8141	4	3	3	3	5	6	4	5	5	6	3	5	6	5	3	2	4	6	7
P49720	P49720	PSB3_HUMAN	PSMB3	Proteasome subunit beta type-3	11	11	10.9358	9.18149	9.21332	7.84675	7.40122	8.15155	NaN	9.92129	9.20053	8.27262	7.14261	9.29994	8.87775	9.71937	8.97896	8.0186	8.557	9.7506	9.82211	9.57649	9.31836	10.7253	9.43403	7.94177	3	2	3	1	2	3	0	3	1	2	1	2	2	2	2	2	2	2	2
Q8IY63	Q8IY63	AMOL1_HUMAN	AMOTL1	Angiomotin-like protein 1	10	10	13.7245	14.7172	14.6937	14.6492	14.3723	14.8672	14.1566	14.2715	11.9578	12.4988	NaN	NaN	14.0754	14.1872	13.6122	13.2081	13.8898	14.3074	13.9641	13.4597	NaN	11.4651	11.023	NaN	1	1	1	1	1	1	1	1	1	1	0	0	1	1	1	1	1	1	1
P35442	P35442	TSP2_HUMAN	THBS2	Thrombospondin-2	12	11	13.2701	13.3078	13.6457	13.5984	12.9605	13.4542	13.7561	13.8148	13.2297	13.3521	14.0089	13.2687	13.2901	13.1607	13.4749	13.7981	13.7311	13.5868	13.8373	14.115	13.8377	14.1318	13.245	13.417	29	32	32	30	32	29	32	31	30	33	31	32	26	29	34	30	33	33	33
P63267	P63267	ACTH_HUMAN	ACTG2	Actin, gamma-enteric smooth muscle	4	5	NaN	11.8758	NaN	NaN	NaN	NaN	NaN	12.4738	NaN	12.4107	12.6164	NaN	NaN	13.4139	NaN	15.0847	12.3501	12.5211	NaN	12.7185	NaN	NaN	NaN	NaN	0	1	0	0	0	0	0	1	0	1	1	0	0	1	0	1	1	1	0
O95196	O95196	CSPG5_HUMAN	CSPG5	Chondroitin sulfate proteoglycan 5	12	11	16.3152	16.8908	16.6652	16.4131	16.8501	16.4238	15.9914	16.5908	17.355	16.458	15.5979	17.4722	16.3456	16.7403	16.8674	15.7025	16.3718	16.6911	16.3896	15.9359	16.2354	16.0902	16.1994	16.0713	1	1	1	1	1	1	1	1	1	1	1	1	1	1	1	1	1	1	1
Q14624	Q14624	ITIH4_HUMAN	ITIH4	Inter-alpha-trypsin inhibitor heavy chain H4	12	11	17.7984	17.652	18.0609	17.792	16.9842	17.5396	17.8946	17.3914	17.0842	17.2901	18.1901	17.5247	17.3094	17.4902	16.8824	18.3077	17.0038	17.389	17.2296	17.593	17.8242	17.4019	16.3604	18.423	44	46	45	42	44	43	45	43	42	45	45	45	44	44	45	48	46	43	42
Q9HAT0	Q9HAT0;Q9BZX4	ROP1A_HUMAN	ROPN1	Ropporin-1A	6	8	NaN	10.3674	10.9218	NaN	10.7152	NaN	NaN	10.4285	NaN	NaN	10.0224	9.22408	9.21162	NaN	9.9198	NaN	11.4601	12.0173	11.9984	10.8486	11.9466	10.3756	NaN	10.4556	0	1	1	0	1	0	0	1	0	0	1	1	1	0	1	0	1	1	1
P05362	P05362	ICAM1_HUMAN	ICAM1	Intercellular adhesion molecule 1	12	11	12.6849	12.7591	13.1058	12.8118	12.9496	12.9341	12.7431	12.6942	13.462	12.5703	12.7052	12.9	13.189	12.8161	13.0154	13.6058	12.4256	12.9561	13.5433	13.3632	13.1811	12.7898	12.5716	12.9985	7	8	8	8	8	8	5	8	7	7	8	6	8	8	8	7	7	8	8
Q6UWH4	Q6UWH4	GAK1B_HUMAN	GASK1B	Golgi-associated kinase 1B	12	11	13.7582	13.5781	13.6509	13.2496	13.6508	13.5714	13.2942	13.6669	13.5768	13.5997	13.4025	13.2499	13.7249	13.5507	13.5526	14.0368	13.7391	13.5911	13.1106	13.8082	13.8442	13.7273	13.3949	13.1039	10	10	13	11	13	12	8	12	8	13	10	12	11	11	11	11	13	12	13
P11226	P11226	MBL2_HUMAN	MBL2	Mannose-binding protein C	11	9	11.9186	12.1649	11.7124	11.7505	12.2101	10.9792	11.4278	10.9336	10.885	10.7393	NaN	11.9268	11.4974	11.5907	11.1972	11.7271	10.7439	9.20388	10.9816	11.274	11.6852	NaN	NaN	11.5481	2	2	2	3	2	2	3	1	3	2	0	3	2	2	1	3	1	1	2
Q9Y275	Q9Y275	TN13B_HUMAN	TNFSF13B	Tumor necrosis factor ligand superfamily member 13B	12	11	9.62756	10.2538	9.56906	9.79949	10.6953	10.5669	8.87643	10.1963	10.6244	10.1096	9.47477	10.7336	10.7616	10.0719	11.1695	10.5625	10.1367	9.61122	10.6267	10.1788	10.4184	10.3095	9.90984	10.0962	2	3	3	2	3	3	2	2	3	2	2	2	3	3	3	1	3	3	3
P36957	P36957	ODO2_HUMAN	DLST	Dihydrolipoyllysine-residue succinyltransferase component of 2-oxoglutarate dehydrogenase complex, mitochondrial	12	11	11.4304	12.5639	12.4947	11.4592	11.3051	11.3664	9.82144	11.542	11.5934	11.583	10.8379	12.3371	11.3633	12.2375	12.1785	12.202	11.3991	11.7682	12.4541	11.7603	11.7674	11.8005	11.6419	11.2047	1	3	3	2	2	2	1	2	2	3	2	3	2	3	3	3	2	3	2
Q6NUJ1	Q6NUJ1	SAPL1_HUMAN	PSAPL1	Proactivator polypeptide-like 1	4	4	6.03634	NaN	NaN	NaN	8.4372	8.7654	NaN	NaN	NaN	NaN	NaN	8.04009	NaN	NaN	8.86485	NaN	NaN	7.63002	9.44417	NaN	NaN	10.5892	NaN	NaN	1	0	0	0	1	1	0	0	0	0	0	1	0	0	1	0	0	1	2
Q92896	Q92896	GSLG1_HUMAN	GLG1	Golgi apparatus protein 1	12	11	12.1089	12.2469	12.0362	12.2309	12.3175	12.1132	12.2808	11.9798	12.3782	11.7346	11.9246	12.0275	11.984	12.4014	11.2374	11.9944	11.8941	11.7551	12.006	12.4288	12.0495	12.2197	11.525	12.0363	9	10	9	8	10	10	7	10	12	10	10	9	10	7	11	8	9	10	11
Q9H0X4	Q9H0X4	F234A_HUMAN	FAM234A	Protein FAM234A	12	11	10.4726	11.097	10.4832	10.4075	10.9393	10.2553	10.9561	10.8341	10.8022	10.9571	11.6134	10.6058	10.3134	10.6278	7.84278	11.3063	10.7927	10.4444	10.1868	10.3127	10.4405	11.185	10.8297	11.0451	2	5	1	4	3	3	2	3	3	5	4	2	3	2	1	2	3	2	4
Q8TD57	Q8TD57	DYH3_HUMAN	DNAH3	Dynein axonemal heavy chain 3	11	11	14.0733	12.8623	13.3918	12.4265	13.2164	13.0639	NaN	12.5124	11.4102	13.0345	13.1571	13.7424	11.4085	12.0172	11.9773	13.8792	13.1107	12.8198	12.6547	12.6459	12.9994	13.4185	10.4668	12.0298	1	1	1	1	1	1	0	1	1	1	1	1	1	1	1	1	1	1	1
P23560	P23560	BDNF_HUMAN	BDNF	Brain-derived neurotrophic factor	12	11	9.83588	11.2763	11.061	10.3484	11.073	11.1846	10.001	11.6021	11.702	11.2159	11.0744	10.7563	11.5892	11.3104	11.4706	10.0896	9.32035	10.3024	10.6197	9.75382	10.3707	10.9209	10.3262	11.9908	1	3	3	2	3	3	1	2	2	3	1	3	2	2	3	1	2	3	3
P12532	P12532	KCRU_HUMAN	CKMT1B	Creatine kinase U-type, mitochondrial	6	10	11.006	NaN	10.8616	10.4295	9.38271	NaN	NaN	NaN	9.83066	NaN	10.8371	NaN	10.4567	10.8161	10.897	11.161	10.4169	11.1438	NaN	11.2607	10.9603	11.7884	9.53097	NaN	1	0	1	1	1	0	0	0	1	0	1	0	1	1	2	1	1	1	0
A0A075B6K4;P01717	P01717;A0A075B6K4	LV310_HUMAN;LV325_HUMAN	IGLV3-10;IGLV3-25	Immunoglobulin lambda variable 3-10	12	11	12.3511	13.1423	11.5269	14.2454	12.8193	11.9021	11.6623	11.2907	12.5499	10.3363	11.9734	12.8148	13.8146	13.9994	12.0633	12.9647	12.947	11.4072	12.8864	11.806	13.4202	12.5467	12.3558	13.2904	1	1	1	1	1	1	1	1	1	1	1	1	1	1	1	1	1	1	1
P01876	P01876	IGHA1_HUMAN	IGHA1	Immunoglobulin heavy constant alpha 1	12	11	19.5648	20.3106	20.0562	20.5404	20.4556	19.6768	20.6228	19.6171	19.7521	19.3489	19.7426	19.6706	20.7088	21.1614	20.3756	20.0155	20.0542	19.936	20.1838	20.5288	19.7743	20.1535	19.3887	20.3206	10	11	11	11	13	10	9	10	10	11	10	11	11	12	12	9	11	9	12
P35590	P35590	TIE1_HUMAN	TIE1	Tyrosine-protein kinase receptor Tie-1	12	11	12.4117	13.1722	12.934	13.2071	13.0943	12.804	12.5014	12.409	12.696	12.7087	12.5851	13.0791	12.8677	12.8467	12.3229	12.8886	12.739	13.2421	13.1778	13.1119	13.1677	13.3561	12.9162	12.7271	8	9	7	6	9	8	6	8	8	9	9	9	9	9	9	7	9	8	8
O95206	O95206	PCDH8_HUMAN	PCDH8	Protocadherin-8	12	11	13.6428	14.2801	13.7067	14.1089	14.3426	14.6524	14.0331	14.3264	14.6494	14.7775	14.1719	14.6601	14.5504	14.0346	13.8912	13.1126	13.6406	14.6303	14.3853	13.608	13.8191	13.8262	14.7844	13.8636	14	13	14	16	18	13	15	17	17	19	16	19	15	12	19	11	15	16	17
Q15303	Q15303	ERBB4_HUMAN	ERBB4	Receptor tyrosine-protein kinase erbB-4	12	11	11.4305	11.5808	11.8779	12.3849	12.2136	11.7653	12.0882	12.1444	12.1527	12.1552	12.0929	11.8717	12.1153	12.1463	11.9673	11.8123	11.8407	12.2585	12.6771	12.3139	12.0759	11.8364	12.4939	11.8273	5	8	6	8	10	10	5	8	6	8	5	8	8	7	8	8	8	9	8
A0A0C4DH67	A0A0C4DH67	KV108_HUMAN	IGKV1-8	Immunoglobulin kappa variable 1-8	12	11	12.8642	12.2601	13.8977	13.2786	12.7413	14.3945	11.8219	12.6634	12.0686	12.7217	13.383	13.0536	12.1916	12.7283	11.1431	13.1293	12.225	12.4671	12.9167	12.721	13.0628	13.2703	12.0851	13.5413	3	3	3	3	3	3	3	3	3	1	4	4	4	3	3	4	2	3	2
Q9UM47	Q9UM47	NOTC3_HUMAN	NOTCH3	Neurogenic locus notch homolog protein 3	12	11	13.6576	13.955	13.6914	13.768	13.8059	13.7444	13.4364	13.8107	13.9988	13.8615	13.4379	13.706	13.7217	13.9052	13.7068	13.194	13.7765	13.3803	13.625	13.9088	13.5707	13.4818	13.638	13.3194	16	21	20	17	21	17	18	16	21	16	17	19	18	17	20	18	17	16	20
P07311	P07311	ACYP1_HUMAN	ACYP1	Acylphosphatase-1	12	11	14.0286	12.8693	13.038	12.9192	13.5125	12.3891	12.3188	12.7716	12.956	12.7154	12.093	12.901	13.234	13.2604	13.3587	12.7732	13.27	12.85	13.1624	13.5757	13.3877	12.642	12.8191	11.828	2	2	2	2	3	3	3	2	3	3	2	2	2	2	3	2	2	3	2
P23435;Q8IUK8	Q8IUK8;P23435	CBLN1_HUMAN;CBLN2_HUMAN	CBLN1;CBLN2	Cerebellin-1	12	11	14.7361	15.3102	14.8282	14.567	14.3161	14.7698	14.7407	15.1493	15.3998	14.9583	14.8141	14.8295	15.0183	15.0216	13.4256	14.4125	14.2622	15.0766	14.8691	15.0306	15.0046	14.9887	13.2133	15.3689	1	1	1	1	1	1	1	1	1	1	1	1	1	1	1	1	1	1	1
P49747	P49747	COMP_HUMAN	COMP	Cartilage oligomeric matrix protein	12	11	12.9179	12.995	12.9582	13.5236	13.3096	13.5585	13.5517	13.3088	13.7593	12.2015	12.6431	12.2926	13.6933	13.4209	12.2605	14.1583	13.1045	13.3148	12.8023	13.6713	13.143	13.6675	13.982	13.4763	18	19	20	22	17	23	18	21	23	20	17	22	21	21	12	25	17	22	20
Q6URK8	Q6URK8	TEPP_HUMAN	TEPP	Testis, prostate and placenta-expressed protein	12	11	14.5342	15.0039	15.0194	14.9556	14.6949	14.7513	14.8841	14.6066	14.42	14.7227	14.8444	14.5527	14.9661	14.8627	15.3445	15.2512	15.0791	14.9207	14.7947	15.0897	14.6994	14.6547	14.2005	15.0547	2	2	2	2	2	2	2	2	1	2	2	2	1	2	2	2	2	2	2
P30990	P30990	NEUT_HUMAN	NTS	Neurotensin/neuromedin N	12	11	11.9824	11.7529	12.3088	11.8131	12.0331	12.3324	9.91466	11.7245	10.4165	12.2319	11.7985	11.8902	12.0661	11.2563	11.7535	12.2211	10.2688	10.8608	11.6609	11.6669	10.3487	10.7275	11.2681	11.9746	2	2	2	2	2	2	2	2	2	2	2	2	2	2	2	2	2	2	2
Q96KR4	Q96KR4	LMLN_HUMAN	LMLN	Leishmanolysin-like peptidase	9	6	9.19497	9.86024	7.12517	9.07138	9.08486	7.19558	8.98028	7.71824	NaN	7.91129	NaN	NaN	NaN	10.4979	9.97134	NaN	8.86533	9.41681	8.11176	8.18014	NaN	NaN	NaN	NaN	1	1	1	1	1	1	1	1	0	1	0	0	0	1	1	0	1	1	1
Q7L985	Q7L985	LIGO2_HUMAN	LINGO2	Leucine-rich repeat and immunoglobulin-like domain-containing nogo receptor-interacting protein 2	12	11	11.2177	9.74841	10.3059	9.73384	10.7477	10.5311	9.68462	11.4051	9.8755	9.92753	9.73059	10.9352	10.9643	9.27022	9.82827	9.56227	10.2985	10.3296	10.0086	10.0939	9.78717	9.61634	10.2931	9.55676	2	2	1	2	2	2	1	2	1	2	2	2	2	2	2	2	2	2	1
Q9Y5W5	Q9Y5W5	WIF1_HUMAN	WIF1	Wnt inhibitory factor 1	12	11	10.3432	11.1342	10.9241	11.4087	10.763	11.8827	10.8179	12.5966	11.3982	11.4199	11.9145	11.8406	12.2714	11.5323	11.272	10.3374	10.6088	10.8234	10.3373	11.2598	10.6953	10.9024	11.2998	11.2121	7	7	5	6	7	8	3	8	7	8	6	8	8	7	7	4	7	7	7
Q8NBK3	Q8NBK3	SUMF1_HUMAN	SUMF1	Formylglycine-generating enzyme	11	11	10.3788	10.7113	10.1332	10.557	10.6363	10.8916	NaN	10.9768	9.73988	9.77385	9.22231	10.0616	10.7019	10.5545	10.4528	10.6395	10.5027	9.8132	11.3644	10.2333	10.222	11.066	10.609	11.3146	3	2	3	3	3	3	0	3	2	3	3	3	3	3	3	1	3	3	3
P04406	P04406	G3P_HUMAN	GAPDH	Glyceraldehyde-3-phosphate dehydrogenase	12	11	17.0737	16.204	16.7935	16.045	16.6653	17.0691	15.999	17.4998	16.2309	16.4928	16.1696	16.4385	16.5521	16.9012	17.2858	16.8364	16.2569	16.6947	16.9947	16.991	16.321	17.0563	16.7391	15.9894	15	15	15	15	17	15	13	16	15	16	15	16	16	15	16	17	16	16	15
P49908	P49908	SEPP1_HUMAN	SELENOP	Selenoprotein P	12	11	16.4137	16.6889	16.76	16.402	16.6202	16.3976	16.6973	16.2753	16.6853	16.6599	16.1977	16.5041	16.3916	16.4591	16.5887	16.4688	16.5599	16.3664	16.4078	16.4814	16.5233	16.474	15.9511	16.3187	9	10	10	12	9	11	9	10	11	11	8	10	9	10	10	11	9	11	10
P05408	P05408	7B2_HUMAN	SCG5	Neuroendocrine protein 7B2	12	11	17.9394	18.1244	18.3218	17.6958	18.2661	17.9878	17.8468	17.9556	18.5225	18.0112	16.8727	18.431	17.8027	18.2333	18.5128	17.3321	17.6682	17.9212	17.5778	17.5858	18.0072	17.7355	16.9911	17.9454	12	11	14	11	13	10	10	11	11	12	9	12	11	10	13	12	13	13	12
Q9H1B5	Q9H1B5	XYLT2_HUMAN	XYLT2	Xylosyltransferase 2	12	11	12.0654	12.1958	11.5926	11.8124	11.7099	12.1763	12.0174	12.4255	11.7945	11.7578	11.9605	11.7306	12.2024	12.0974	11.9408	12.3204	12.0042	11.7	11.8686	12.4914	11.9746	12.0021	12.1364	12.3525	6	8	9	7	9	8	5	8	6	7	8	6	9	9	7	4	8	8	8
O00471	O00471	EXOC5_HUMAN	EXOC5	Exocyst complex component 5	12	11	12.7099	13.4075	12.3612	13.5206	12.955	13.345	12.3858	13.7694	12.8455	13.1619	11.4984	12.8682	12.7699	13.2685	12.3663	11.539	12.2987	12.5243	12.8759	12.8952	12.4009	12.0155	13.387	12.9168	1	1	1	1	1	1	1	1	1	1	1	1	1	1	1	1	1	1	1
P08174	P08174	DAF_HUMAN	CD55	Complement decay-accelerating factor	12	11	13.4959	13.5154	13.878	13.4099	13.6695	13.8313	13.442	13.0251	14.3492	14.1366	13.3585	14.7064	13.5062	13.7713	14.5429	13.2609	13.9361	14.1289	14.0454	14.1565	13.9009	14.2934	14.1371	14.076	7	6	8	8	8	8	5	6	7	8	7	8	6	6	7	4	7	8	8
A0M8Q6;B9A064;P0DOY3	P0DOY3;P0CG04;B9A064;P0CF74;A0M8Q6;P0DOY2	IGLC3_HUMAN;IGLC7_HUMAN;IGLL5_HUMAN	IGLC3;IGLC7;IGLL5	Immunoglobulin lambda constant 7	12	11	20.2271	20.1378	20.6945	20.5115	20.201	19.7259	21.7044	20.0327	19.4548	19.5807	19.5833	20.0076	20.0053	20.4296	19.9455	18.4485	20.5282	19.6468	20.0244	19.6101	20.1014	20.2011	18.9504	20.4865	1	1	1	1	1	1	1	1	1	1	1	1	1	1	1	1	1	1	1
Q14520	Q14520	HABP2_HUMAN	HABP2	Hyaluronan-binding protein 2	12	11	16.4974	16.3438	16.4465	16.2591	15.9278	16.6435	16.4497	16.2254	16.2087	16.0597	16.1743	16.3016	16.2417	16.5489	15.3443	16.6681	15.9782	16.1122	15.7038	16.0334	16.5721	16.5014	15.3487	17.4512	20	19	20	21	21	21	19	20	19	22	23	22	21	19	18	21	21	22	19
Q9UIQ6	Q9UIQ6	LCAP_HUMAN	LNPEP	Leucyl-cystinyl aminopeptidase	12	11	12.1292	11.249	10.2655	11.2265	11.8101	11.2153	11.3824	11.8167	11.6766	11.6214	10.9038	12.0688	12.1944	11.5416	11.2972	11.2166	11.9911	11.7858	11.4598	12.1251	11.878	11.2163	12.0231	10.8446	2	3	2	2	4	2	1	3	2	4	2	3	3	3	4	2	3	4	3
Q53RD9	Q53RD9	FBLN7_HUMAN	FBLN7	Fibulin-7	12	11	14.3619	14.3279	14.0096	14.1772	14.6684	14.2183	14.2516	14.55	14.3345	14.5441	14.1127	14.5493	14.2743	14.3868	14.2085	13.7934	14.1276	14.3633	14.1275	14.1803	13.5707	14.4101	14.7303	14.0109	12	15	13	14	15	15	11	15	15	15	11	14	12	12	15	12	11	13	14
P06737;P11216;P11217	P11216;P06737;P11217	PYGB_HUMAN;PYGL_HUMAN;PYGM_HUMAN	PYGB;PYGL;PYGM	Glycogen phosphorylase, liver form	4	4	NaN	NaN	10.3487	NaN	10.5234	NaN	NaN	NaN	NaN	9.34073	9.88233	NaN	NaN	NaN	16.2146	NaN	10.1258	NaN	NaN	10.3066	11.8212	NaN	NaN	NaN	0	0	1	0	2	0	0	0	0	1	1	0	0	0	5	0	2	0	0
Q8IWU5	Q8IWU5	SULF2_HUMAN	SULF2	Extracellular sulfatase Sulf-2	12	11	12.8002	13.2191	13.321	13.2616	13.0764	12.5052	13.0044	13.0659	13.1445	13.1847	12.0879	13.0406	12.1624	12.7103	13.5023	12.6491	12.6422	12.8724	12.4553	12.8087	13.0843	13.4336	11.7316	12.552	4	4	4	4	4	4	3	4	4	4	4	3	4	4	4	4	3	3	4
Q13555	Q13555	KCC2G_HUMAN	CAMK2G	Calcium/calmodulin-dependent protein kinase type II subunit gamma	12	11	12.2445	12.9092	12.0547	12.6651	12.5935	12.739	12.1842	12.8336	12.8968	12.0961	12.1028	13.3631	12.7601	13.1846	12.9124	11.8633	12.8826	12.6756	12.7823	12.8048	12.6819	12.6939	13.28	12.2798	5	4	4	4	5	5	4	5	5	5	4	5	3	4	5	4	4	5	5
Q6UXK2	Q6UXK2	ISLR2_HUMAN	ISLR2	Immunoglobulin superfamily containing leucine-rich repeat protein 2	12	11	12.6124	12.7983	12.1945	13.2024	13.2522	13.272	13.0049	13.338	12.9434	13.6887	12.7231	13.3329	12.8084	12.2733	12.8875	11.5248	13.0181	12.8336	13.1048	12.9236	12.949	12.5627	13.5995	12.7493	5	8	9	8	8	8	7	8	7	8	7	7	7	7	8	6	9	10	8
Q8IZJ3	Q8IZJ3	CPMD8_HUMAN	CPAMD8	C3 and PZP-like alpha-2-macroglobulin domain-containing protein 8	12	11	10.8375	11.6935	11.4851	11.1333	10.692	10.7299	11.3674	11.4274	11.2539	11.6508	11.3783	10.959	11.1781	10.7633	11.4054	11.3587	9.95081	11.3775	10.8481	11.0984	11.126	11.5134	10.0726	10.9384	10	17	11	12	13	11	14	16	14	15	13	13	14	13	15	12	6	13	14
Q9NTU7	Q9NTU7	CBLN4_HUMAN	CBLN4	Cerebellin-4	12	11	15.6842	15.6357	15.435	15.8165	16.0648	16.0203	15.6783	15.8883	16.0055	16.4106	15.9167	16.4001	16.1491	15.6346	15.9378	13.133	15.4535	16.0172	15.761	15.2812	15.6526	15.2637	16.731	15.6577	3	5	4	5	5	6	4	5	6	6	3	5	5	3	5	3	4	6	6
P01704	P01704	LV214_HUMAN	IGLV2-14	Immunoglobulin lambda variable 2-14	12	11	16.1385	17.4277	17.4614	14.7323	15.5716	16.6763	16.7885	15.4996	16.3545	14.5102	14.806	15.6622	17.6274	16.5804	15.4811	17.6165	11.6958	15.5913	10.9598	12.2383	14.5129	16.6625	15.8284	17.2456	1	1	1	1	1	1	1	1	1	1	1	1	1	1	1	1	1	1	1
P01127	P01127	PDGFB_HUMAN	PDGFB	Platelet-derived growth factor subunit B	12	11	13.8013	13.4299	14.0226	13.8604	13.0744	14.4306	13.3733	14.8233	14.7219	14.1345	13.0323	14.9111	14.3617	13.2066	14.0001	12.4282	13.6159	14.208	13.3527	13.9191	13.5858	13.9383	13.3267	13.9157	1	1	1	2	2	2	2	2	2	2	1	2	2	2	2	2	1	2	1
Q92542	Q92542	NICA_HUMAN	NCSTN	Nicastrin	12	11	12.6154	12.472	12.4114	12.0258	12.3872	12.2645	12.0558	12.9633	12.2453	11.8443	11.5975	12.4722	12.6433	12.5734	12.6345	12.2728	12.891	12.8979	12.3312	12.7788	11.9508	12.0832	12.1446	11.3481	5	5	5	5	5	6	2	6	5	5	4	4	5	5	5	4	5	5	5
Q8N3Z0	Q8N3Z0	PRS35_HUMAN	PRSS35	Inactive serine protease 35	10	10	8.76779	7.04878	7.80167	8.05239	7.34974	NaN	NaN	8.94159	8.50359	8.12727	7.04181	8.90616	4.18282	8.18607	8.7999	7.48021	NaN	2.93456	8.54897	8.09648	8.21826	8.21556	6.94387	8.25619	1	1	1	1	1	0	0	1	1	1	1	1	1	1	1	1	0	1	1
O60568	O60568	PLOD3_HUMAN	PLOD3	Multifunctional procollagen lysine hydroxylase and glycosyltransferase LH3	12	11	13.1671	13.0984	13.098	12.9181	12.6951	13.1721	13.2948	13.1485	12.5662	12.9336	13.2696	12.7735	13.1252	12.9149	13.3695	13.3381	13.317	13.1464	12.7984	13.4198	13.2377	13.2756	12.6544	12.8612	17	19	18	15	17	15	19	15	15	18	14	18	17	17	18	16	18	16	18
Q8TAG5	Q8TAG5	VTM2A_HUMAN	VSTM2A	V-set and transmembrane domain-containing protein 2A	12	11	15.0711	15.4806	15.1452	15.387	15.8426	15.5201	15.1241	15.2418	15.8508	15.7898	15.4029	16.1346	15.642	15.066	15.7716	14.2788	15.0546	15.7779	15.4518	14.9419	15.3044	14.8497	15.8296	14.8285	8	6	8	8	7	8	5	8	7	8	6	8	8	7	7	8	8	8	8
P17302	P17302	CXA1_HUMAN	GJA1	Gap junction alpha-1 protein	10	10	NaN	9.13501	10.2259	NaN	10.1869	9.48754	9.62497	7.53607	11.1738	10.0489	9.20964	9.46355	9.811	10.4624	10.9021	7.70363	9.12801	7.1372	8.52746	9.3674	9.0083	NaN	7.38006	NaN	0	1	2	0	2	1	1	1	2	1	2	2	1	2	2	1	1	1	2
Q8N149	Q8N149	LIRA2_HUMAN	LILRA2	Leukocyte immunoglobulin-like receptor subfamily A member 2	11	11	NaN	10.9359	9.82752	10.2165	10.3778	10.0457	9.45056	10.3655	11.252	11.1817	10.8385	10.7058	9.4391	10.2065	11.2138	11.0942	10.4017	11.4067	11.742	11.5063	11.144	10.7386	10.2435	9.94355	0	3	1	2	2	3	1	3	2	2	2	2	3	1	3	2	1	3	3
P54289	P54289	CA2D1_HUMAN	CACNA2D1	Voltage-dependent calcium channel subunit alpha-2/delta-1	12	11	16.0082	16.2774	16.0061	16.2123	15.926	16.1764	15.921	16.3341	16.3487	16.2671	16.3945	16.6832	16.3059	15.9319	16.0062	15.163	16.0089	16.3956	16.3061	15.7143	16.0932	15.8022	16.6705	15.8934	48	48	46	44	49	46	45	46	48	48	48	50	50	47	49	38	50	47	46
Q5VWW1	Q5VWW1	C1QL3_HUMAN	C1QL3	Complement C1q-like protein 3	12	11	11.6911	11.3964	11.4405	10.6753	11.9256	12.0894	10.7406	11.9954	11.4938	11.1187	11.4242	11.796	11.4241	11.2163	12.0348	10.889	11.6845	11.7362	11.2512	11.0938	10.5853	10.9738	10.63	10.0043	2	3	3	3	3	2	2	3	3	3	2	3	3	3	3	1	2	2	3
P01706	P01706	LV211_HUMAN	IGLV2-11	Immunoglobulin lambda variable 2-11	12	11	12.5473	12.4882	13.4298	13.0183	13.2032	12.0127	13.7042	12.4645	12.3301	12.1535	13.5489	13.1142	12.9628	12.2387	13.3817	13.8681	12.5465	12.9393	10.0442	12.969	13.0374	10.4955	10.8472	13.9148	1	1	1	1	1	1	1	1	1	1	1	1	1	1	1	1	1	1	1
Q9BXJ0	Q9BXJ0	C1QT5_HUMAN	C1QTNF5	Complement C1q tumor necrosis factor-related protein 5	12	11	16.0508	15.9392	15.7292	15.032	15.484	15.8811	15.1303	15.5526	14.8139	15.7777	15.7613	15.994	15.3735	14.5289	15.0997	15.7979	15.7144	15.5004	15.6857	15.4369	15.5423	15.6389	14.7766	15.2096	5	6	6	5	6	5	6	5	5	5	5	5	5	6	6	5	6	6	5
Q6FHJ7	Q6FHJ7	SFRP4_HUMAN	SFRP4	Secreted frizzled-related protein 4	12	11	15.0186	14.895	14.1954	14.6597	14.6707	14.5557	14.4772	15.1477	14.8949	13.8969	15.1294	14.5548	14.8164	15.37	14.3189	14.7175	14.8773	14.7282	14.9064	15.149	14.9132	15.5089	14.3611	14.4009	13	14	14	11	14	14	12	14	13	13	12	13	13	12	14	13	14	13	13
P30740;P50452;P50453	O75830;P50453;P50452;P30740	ILEU_HUMAN;SPB8_HUMAN;SPB9_HUMAN	SERPINB1;SERPINB8;SERPINB9	Leukocyte elastase inhibitor	12	11	11.4874	10.438	11.8851	10.4524	11.5554	10.5392	11.1938	10.7853	11.122	11.5753	11.0757	10.6387	10.1585	11.1019	12.0233	11.266	11.0699	9.00025	11.9071	10.2548	10.9124	10.2827	8.89966	10.4877	1	1	1	1	1	1	1	1	1	1	1	1	1	1	1	1	1	1	1
P04792	P04792	HSPB1_HUMAN	HSPB1	Heat shock protein beta-1	12	11	12.779	12.1248	13.4823	12.1241	12.731	13.1634	12.2471	12.3041	12.789	11.9087	11.8402	11.6062	12.3435	12.0386	12.6462	13.9269	12.6175	12.2385	14.402	12.6467	11.9094	14.2556	12.1784	11.2944	9	8	9	5	8	8	5	7	8	6	6	6	7	7	9	9	8	8	9
O14498	O14498	ISLR_HUMAN	ISLR	Immunoglobulin superfamily containing leucine-rich repeat protein	12	11	16.3947	16.3308	16.3174	16.2593	16.4669	16.3154	16.6212	16.0234	16.0435	16.3276	16.0947	16.3818	16.5427	16.4217	16.1201	16.1414	15.961	16.2137	16.0245	16.3174	16.1874	15.8344	16.3599	16.1367	9	9	9	9	9	9	9	9	9	9	9	9	9	9	9	9	9	9	9
P00742	P00742	FA10_HUMAN	F10	Coagulation factor X	12	11	17.0011	17.3408	17.3756	17.3025	16.9115	17.2752	17.0691	17.1653	17.2754	16.9376	17.1172	17.0539	17.2874	17.0218	16.7027	17.1579	16.6432	17.0043	16.8832	17.3841	17.2781	17.2449	16.802	18.0596	16	18	18	17	17	17	16	17	17	16	16	16	17	16	18	16	17	18	17
O95084	O95084	PRS23_HUMAN	PRSS23	Serine protease 23	12	11	11.6121	11.638	11.767	12.5316	12.1567	12.4195	10.9498	12.0362	11.9395	11.7946	11.4115	12.8438	10.8912	11.8023	11.5434	12.1839	11.562	11.9847	12.2417	11.5321	11.4664	11.4063	11.799	11.8235	2	2	2	2	3	2	2	2	2	2	2	2	2	2	3	2	2	2	2
P21802	P21802	FGFR2_HUMAN	FGFR2	Fibroblast growth factor receptor 2	12	11	16.2384	16.4069	16.0617	16.0399	16.4027	15.9493	16.1233	16.1306	16.324	15.9355	15.9529	16.354	15.9515	16.1171	16.4751	15.8155	16.2514	16.0126	15.9716	16.2065	16.0863	15.5158	16.0732	16.0588	7	6	6	8	9	8	8	8	9	7	6	8	9	9	8	8	9	9	8
Q9UN36	Q9UN36	NDRG2_HUMAN	NDRG2	Protein NDRG2	12	11	14.2696	14.2209	14.3155	14.4829	14.7812	14.2928	14.7195	14.507	14.5568	14.5037	14.4735	14.2953	14.2296	14.278	14.55	14.189	14.3513	14.3448	14.4351	14.3886	14.5881	14.2748	14.4066	13.5197	8	8	8	8	8	8	9	8	8	8	8	8	8	8	9	8	8	8	8
Q96P44	Q96P44	COLA1_HUMAN	COL21A1	Collagen alpha-1(XXI) chain	12	11	11.5381	11.5466	11.8683	11.516	11.0779	11.0459	11.577	10.5237	11.0768	11.2109	11.8996	10.9347	11.5199	11.1419	11.1097	11.5016	11.2245	11.8859	11.557	11.7515	11.5968	11.7582	11.4996	11.3875	7	7	7	5	5	6	2	5	7	5	7	6	6	6	7	7	6	7	6
Q96PX8	Q96PX8	SLIK1_HUMAN	SLITRK1	SLIT and NTRK-like protein 1	12	11	16.007	16.2789	15.9297	16.5651	16.699	16.5667	15.9443	16.5117	16.7058	16.8249	16.5016	16.9346	16.4594	16.094	16.2083	15.1526	16.1938	16.5284	16.7879	15.9247	16.3144	15.9991	16.9053	16.0813	18	18	18	17	19	18	17	18	18	21	18	19	16	19	18	17	20	18	19
Q9Y336	Q9Y336	SIGL9_HUMAN	SIGLEC9	Sialic acid-binding Ig-like lectin 9	10	10	9.3378	9.43516	NaN	9.02651	10.0508	9.92252	NaN	8.35023	10.1839	9.59449	9.18162	9.33226	9.6682	NaN	7.27366	8.52828	6.76277	9.59799	10.0511	10.3168	8.84595	9.50101	8.56691	9.28018	2	2	0	2	2	2	0	2	2	2	2	1	2	0	1	1	1	2	2
Q96JQ0	Q96JQ0	PCD16_HUMAN	DCHS1	Protocadherin-16	12	11	10.9637	10.6211	10.6918	10.9802	10.8334	10.9268	11.297	10.9749	10.7603	10.9027	11.0068	10.9538	10.6794	11.1923	11.225	10.8556	11.2201	10.8212	10.4937	10.3361	10.7712	10.451	10.3951	10.795	8	9	6	8	8	5	5	8	7	8	5	7	8	3	7	6	8	6	7
Q496H8	Q496H8	NRN1L_HUMAN	NRN1L	Neuritin-like protein	12	11	11.4977	11.8886	11.6713	11.2382	12.034	11.6044	11.7735	11.5381	11.248	12.0164	11.6221	12.1367	11.3878	11.7965	11.8558	11.4859	11.4072	11.2242	11.6858	11.0828	11.9939	11.7111	11.19	11.9845	3	1	3	3	4	2	3	3	3	2	2	4	2	2	4	2	2	4	2
Q15582	Q15582	BGH3_HUMAN	TGFBI	Transforming growth factor-beta-induced protein ig-h3	12	11	17.1449	17.2559	17.1244	17.1945	17.0796	17.2988	17.0664	17.226	17.214	17.275	17.265	16.9006	17.1874	17.4694	16.9195	17.2958	17.0693	17.0543	17.2076	17.5321	17.432	17.4626	17.1975	17.1514	35	34	34	36	35	36	34	36	38	36	36	36	36	37	35	34	36	37	34
P14550	P14550	AK1A1_HUMAN	AKR1A1	Aldo-keto reductase family 1 member A1	12	11	12.0305	10.816	12.0169	11.6748	11.3733	11.7495	10.7524	10.6297	11.1747	10.7878	11.1974	10.7704	10.391	11.8541	11.8213	11.6522	11.4698	11.3669	11.3689	11.8014	11.4619	11.6313	11.6768	10.6069	3	3	5	4	4	5	2	2	3	4	4	4	3	3	5	5	5	4	3
Q8WUA8	Q8WUA8	TSK_HUMAN	TSKU	Tsukushi	12	10	11.3797	10.3886	10.0089	10.7716	9.99645	11.3235	11.3579	11.1579	10.9992	10.803	11.3491	9.49007	10.1366	11.0911	10.294	10.8476	8.03858	10.3416	NaN	10.5458	10.822	10.7002	10.5701	11.0185	2	3	3	2	3	3	2	3	3	3	3	2	3	3	3	2	3	3	0
Q9Y219	Q9Y219	JAG2_HUMAN	JAG2	Protein jagged-2	11	11	NaN	10.2669	9.36919	9.00675	9.19187	9.73206	10.6601	9.43414	9.52208	9.70939	8.65059	8.25787	9.37612	8.1539	9.13427	9.27106	9.81009	9.26873	9.5285	9.42225	8.17487	8.19538	9.55473	9.5811	0	2	1	1	2	1	1	3	2	3	3	3	1	3	3	2	1	3	2
Q99519	Q99519	NEUR1_HUMAN	NEU1	Sialidase-1	12	11	12.3248	12.1039	11.7168	11.5108	11.6472	11.8685	11.2338	11.5729	11.4596	11.5119	12.4336	11.684	11.864	12.0404	11.8429	12.4347	11.8567	11.9182	11.2183	12.4345	12.209	12.0988	11.5391	12.1204	6	7	7	7	5	7	6	7	7	6	7	7	6	6	6	7	6	6	7
Q9Y644	Q9Y644	RFNG_HUMAN	RFNG	Beta-1,3-N-acetylglucosaminyltransferase radical fringe	12	11	11.4873	10.8	11.5371	11.3749	11.2246	11.4981	11.6345	11.3877	11.5622	11.6546	11.5925	11.2186	11.3597	11.713	11.579	11.7489	11.4886	11.3787	11.6313	11.9634	11.2653	11.0947	11.8156	11.1182	6	7	6	6	8	7	6	7	7	8	7	7	7	7	6	5	7	5	6
Q05996	Q05996	ZP2_HUMAN	ZP2	Zona pellucida sperm-binding protein 2	12	11	12.7878	12.7948	13.1929	13.4001	11.8414	13.4117	13.2947	14.1671	13.333	12.742	12.3306	11.7315	12.4347	12.7172	12.6081	12.7006	12.6117	12.4588	12.3076	13.1291	12.9387	12.6138	12.4331	13.3008	7	9	10	9	6	10	8	10	10	7	5	7	8	9	8	6	7	9	8
P28838	P28838	AMPL_HUMAN	LAP3	Cytosol aminopeptidase	11	11	10.439	9.54461	10.4915	NaN	10.0356	10.4782	10.3943	9.90474	10.0569	10.3272	10.2662	10.5884	10.2427	10.6446	10.2775	9.63438	10.0517	9.99529	9.60073	11.1738	9.60097	9.3209	9.04226	8.62872	1	2	1	0	2	2	1	2	1	2	1	2	2	2	1	2	1	2	2
Q8IWY4	Q8IWY4	SCUB1_HUMAN	SCUBE1	Signal peptide, CUB and EGF-like domain-containing protein 1	12	11	12.7894	12.6886	12.6882	12.0142	12.3193	12.3346	12.738	12.3615	12.6108	12.3249	12.5097	11.9775	11.8453	12.7513	12.2476	12.1643	12.283	12.157	12.6012	12.2672	12.3845	12.6047	12.0046	12.2966	10	10	12	8	13	13	8	9	12	14	11	11	10	10	10	11	11	11	13
Q9Y240	Q9Y240	CLC11_HUMAN	CLEC11A	C-type lectin domain family 11 member A	12	11	14.6984	14.2497	14.6396	14.4953	14.4503	14.5258	14.3126	14.5421	14.0321	14.5905	14.2933	13.8765	14.3621	14.0047	14.3863	14.1105	14.4964	14.2765	13.9641	14.4958	14.2302	14.2067	14.4672	14.6652	16	16	14	12	16	14	14	14	14	15	15	15	16	15	16	15	16	15	15
P0DJI8	P0DJI8	SAA1_HUMAN	SAA1	Serum amyloid A-1 protein	12	11	10.8883	9.79228	11.5627	11.0433	10.5511	12.0121	11.4108	11.0978	10.742	10.8801	10.241	14.3956	8.68344	12.4016	10.4654	10.2564	10.231	8.87334	10.8684	9.42808	13.2734	11.2192	10.1831	13.6089	2	1	2	2	2	2	2	2	2	3	2	3	1	2	1	3	1	2	2
P61978	P61978	HNRPK_HUMAN	HNRNPK	Heterogeneous nuclear ribonucleoprotein K	4	3	NaN	6.59851	8.68539	NaN	NaN	6.874	9.53045	NaN	NaN	NaN	NaN	NaN	NaN	NaN	NaN	NaN	NaN	5.95224	7.39185	NaN	NaN	NaN	6.53507	NaN	0	1	1	0	0	1	2	0	0	0	0	0	0	0	0	0	1	1	1
Q15166	Q15166	PON3_HUMAN	PON3	Serum paraoxonase/lactonase 3	12	11	17.4002	16.2556	16.721	16.6193	15.4368	16.2331	16.8384	16.5752	15.34	15.6342	16.361	16.1615	16.4225	16.0084	15.4889	16.4621	15.7675	16.0973	15.3677	16.4739	16.4482	16.4347	14.9378	17.1968	5	4	5	6	4	5	3	6	5	3	5	3	6	4	3	5	4	3	4
Q14C87;Q8N3T6	Q14C87;Q8N3T6	T132C_HUMAN;T132D_HUMAN	TMEM132C;TMEM132D	Transmembrane protein 132D	12	11	11.1122	11.7111	10.9691	12.7083	12.5224	12.5391	12.2537	12.8732	11.8929	13.2496	13.065	12.5106	12.0433	11.3147	12.2962	11.1967	11.4289	12.3489	12.2228	11.2947	12.6697	11.9768	12.534	11.1769	2	2	2	2	2	2	2	2	2	2	2	2	2	2	2	2	2	2	2
Q8N7P1	Q8N7P1	PLD5_HUMAN	PLD5	Inactive phospholipase D5	9	10	10.8941	NaN	11.3939	11.3113	11.733	11.3831	NaN	11.0559	NaN	11.3639	10.521	10.645	11.2383	11.0524	NaN	10.5416	11.035	11.1804	10.8809	11.0166	11.4925	10.6021	9.85236	12.1738	2	0	1	1	1	2	0	1	0	1	2	2	1	1	0	1	2	1	2
Q9P2S2;Q9ULB1	Q9P2S2;Q9ULB1	NRX1A_HUMAN;NRX2A_HUMAN	NRXN1;NRXN2	Neurexin-2	12	11	10.7794	9.8252	10.0567	9.65094	10.1424	8.27549	10.3098	9.33114	9.85192	9.77685	9.27332	9.05116	9.22632	10.4599	9.85758	9.17641	10.3151	8.90413	9.91925	9.14089	9.05696	8.94727	6.69993	9.21025	2	2	1	1	2	2	2	2	1	1	1	2	2	1	2	2	1	1	2
Q6NW40	Q6NW40	RGMB_HUMAN	RGMB	Repulsive guidance molecule B	12	11	14.348	15.0087	14.6783	14.5549	15.1216	15.0566	14.2182	15.0514	15.017	14.7105	14.1662	14.9883	14.6326	14.634	14.6041	13.9549	14.5064	14.8013	14.7973	14.4371	14.4918	14.4644	15.014	14.7528	8	9	9	8	9	8	8	9	9	9	8	9	9	7	8	7	9	9	9
P02671	P02671	FIBA_HUMAN	FGA	Fibrinogen alpha chain	12	11	17.8006	17.2845	17.8853	18.1765	18.0532	18.1953	17.9373	17.7921	16.8587	17.3883	17.7583	18.371	17.9922	16.9906	16.9371	18.7717	17.3083	17.1655	17.5156	17.7286	18.1872	17.1786	16.923	18.5255	44	40	42	46	47	48	40	43	45	46	48	53	45	37	42	48	45	41	45
P49763	P49763	PLGF_HUMAN	PGF	Placenta growth factor	10	11	10.6816	10.3494	NaN	10.4419	10.03	11.0064	10.2014	8.84254	10.4223	10.6115	NaN	9.68949	9.57773	9.0876	9.71953	10.9633	10.2002	10.1245	9.4727	9.51497	10.8386	9.66994	9.69853	8.89371	1	1	0	1	1	1	1	1	1	1	0	1	1	1	1	1	1	1	1
Q96J42	Q96J42	TXD15_HUMAN	TXNDC15	Thioredoxin domain-containing protein 15	12	11	7.98005	9.21766	10.1786	10.5931	9.09408	9.50277	9.8429	9.55436	10.2395	9.03644	9.3958	9.03251	10.2275	8.72942	9.36303	8.65873	8.40867	9.56887	9.78776	8.95343	9.13276	8.76756	8.9255	9.4232	1	3	5	5	4	3	2	2	4	2	2	4	3	4	5	1	2	4	2
P31321	P31321	KAP1_HUMAN	PRKAR1B	cAMP-dependent protein kinase type I-beta regulatory subunit	12	11	10.5552	10.5523	10.683	10.698	10.8043	10.7731	9.85499	10.1661	10.8059	9.43939	10.1494	10.5666	10.6963	9.74351	9.67504	9.3946	10.2972	10.5933	10.5468	10.3852	10.7311	9.20741	10.4899	10.0104	3	2	2	3	3	3	1	2	3	3	2	3	3	3	2	3	2	2	3
Q9H2A9	Q9H2A9	CHST8_HUMAN	CHST8	Carbohydrate sulfotransferase 8	12	11	13.3924	13.9265	14.4013	12.6375	13.3953	13.3263	13.4659	13.3575	14.4851	13.9081	12.9363	13.7472	12.5415	14.0495	13.2839	13.5177	13.5435	13.3964	13.258	13.0804	13.832	13.566	12.1628	14.0507	1	1	1	1	1	1	1	1	1	1	1	1	1	1	1	1	1	1	1
P07360	P07360	CO8G_HUMAN	C8G	Complement component C8 gamma chain	12	11	17.0171	16.5339	16.8471	16.7787	16.2484	16.8541	16.861	16.7759	16.3293	16.5415	17.3028	16.4885	16.775	16.9893	15.3606	17.1853	16.1479	16.3616	16.3188	16.5259	16.895	16.9085	15.862	17.3803	13	15	15	14	14	14	15	15	15	14	16	15	14	15	14	15	14	15	12
P00738;P00739	P00739;P00738	HPTR_HUMAN;HPT_HUMAN	HP;HPR	Haptoglobin	12	11	20.1523	20.1296	20.9598	20.5841	19.7524	20.3001	21.2698	19.0313	20.1794	19.1591	20.5978	20.114	19.3089	20.12	21.0863	19.4113	20.2653	20.188	19.9766	18.9294	20.6282	19.2247	18.9391	21.8931	15	16	18	18	16	17	16	17	17	16	17	16	17	18	17	16	16	18	17
P31153	P31153	METK2_HUMAN	MAT2A	S-adenosylmethionine synthase isoform type-2	9	11	NaN	10.5313	10.924	10.6205	9.65348	10.2381	NaN	10.6088	10.6145	10.0122	8.97963	NaN	10.4734	10.5028	10.8217	9.70956	11.1229	10.0388	10.8612	10.3422	11	10.2704	10.7749	11.9417	0	2	1	1	2	2	0	1	2	3	1	0	3	1	3	1	1	2	3
P11215	P11215	ITAM_HUMAN	ITGAM	Integrin alpha-M	12	11	10.4351	10.8836	11.4234	10.7478	10.4791	11.0024	11.011	10.8703	10.3116	10.5112	10.0106	10.7677	11.667	11.4225	10.9919	10.5485	9.75532	10.9414	10.6176	11.4807	10.4885	11.2518	11.3366	10.9662	2	2	1	4	2	4	2	3	3	3	2	2	3	4	4	1	3	4	4
Q9Y279	Q9Y279	VSIG4_HUMAN	VSIG4	V-set and immunoglobulin domain-containing protein 4	12	11	15.3976	15.3239	15.6378	16.0253	15.9104	15.7948	15.8333	15.2109	16.3111	16.3753	16.6267	16.3046	15.9292	16.4911	16.2205	15.5065	15.9868	15.8832	16.5615	16.2148	16.0079	16.6637	15.7617	15.6446	9	12	11	10	12	10	9	9	8	10	10	11	10	9	10	9	10	12	12
O60909	O60909	B4GT2_HUMAN	B4GALT2	Beta-1,4-galactosyltransferase 2	11	11	10.8144	12.8472	12.6528	11.6921	12.4364	11.7299	NaN	11.8606	12.2709	12.2687	12.7379	12.4173	11.6862	12.8526	11.9805	11.6864	11.5817	12.06	11.5905	11.9437	11.5024	12.2463	11.6024	11.2782	3	2	3	4	3	4	0	3	4	4	3	3	3	1	3	2	3	3	3
Q14696	Q14696	MESD_HUMAN	MESD	LRP chaperone MESD	12	11	11.3588	11.7045	11.2256	11.495	10.5397	10.9499	10.7894	11.8449	11.6898	11.2077	10.3043	11.1371	9.76248	10.819	10.9637	11.1996	10.8764	11.3696	10.9883	10.9395	11.001	11.4369	11.0504	11.2725	1	2	3	3	4	2	2	2	3	4	3	4	3	2	3	1	1	4	3
Q04917	Q04917	1433F_HUMAN	YWHAH	14-3-3 protein eta	12	11	11.4668	11.0692	10.87	11.3756	10.9846	11.0535	10.2193	10.7508	11.5678	10.9529	10.9208	10.7502	10.8369	10.9246	11.1202	11.2979	10.6662	11.1253	11.1104	11.65	11.6518	11.0169	11.6028	10.8821	4	4	3	5	5	5	1	5	4	5	4	3	4	4	4	2	3	4	5
Q01973	Q01973	ROR1_HUMAN	ROR1	Inactive tyrosine-protein kinase transmembrane receptor ROR1	12	11	11.7608	11.8795	11.3174	11.7824	11.638	11.445	10.4094	11.8538	11.4265	11.5352	11.9502	11.2263	11.9605	11.7756	11.9293	11.456	11.9322	11.8911	11.4623	11.6074	11.3855	11.9308	11.3818	11.4011	5	5	4	4	5	5	3	5	6	6	4	5	3	3	4	3	4	6	6
Q9HCB6	Q9HCB6	SPON1_HUMAN	SPON1	Spondin-1	12	11	14.7784	15.1141	14.6678	14.8322	14.811	14.6319	14.8628	14.9346	14.9936	15.0514	15.0254	14.7835	15.1495	14.7679	15.1555	14.9295	14.9699	14.8261	15.0016	15.1202	14.7908	14.8546	14.8954	14.5134	25	28	27	25	27	24	25	27	27	28	24	27	27	28	31	24	26	26	26
Q9BY67	Q9BY67	CADM1_HUMAN	CADM1	Cell adhesion molecule 1	12	11	16.5321	16.951	16.6368	16.5154	16.8196	16.3882	16.8244	16.5472	16.9533	16.7025	16.6597	16.7319	16.6285	16.6977	16.9074	16.3772	16.5743	16.5689	16.722	16.6591	16.46	16.3998	16.6223	16.2598	10	11	11	11	11	11	11	11	11	11	11	11	11	11	11	10	11	11	11
Q14162	Q14162	SREC_HUMAN	SCARF1	Scavenger receptor class F member 1	12	11	9.98983	9.75301	10.2627	9.7023	11.0971	10.1287	10.7625	10.3079	10.3307	9.82829	10.0672	10.4347	10.4288	9.67452	10.242	10.0186	10.374	9.57288	10.5189	10.1413	9.86885	10.0267	9.27359	10.1211	6	3	8	5	9	5	1	7	6	8	5	9	7	4	6	5	7	7	7
P30622	P30622	CLIP1_HUMAN	CLIP1	CAP-Gly domain-containing linker protein 1	12	11	12.093	11.5799	13.2195	12.7522	12.298	12.3252	11.9958	12.3506	10.6502	12.2436	12.9629	13.3555	12.2048	11.8534	11.0124	13.5291	11.5538	11.9823	11.3311	11.8643	13.2567	10.6152	11.6885	12.0138	1	1	1	1	1	1	1	1	1	1	1	1	1	1	1	1	1	1	1
Q04609	Q9HBA9;Q04609	FOLH1_HUMAN	FOLH1	Glutamate carboxypeptidase 2	9	10	NaN	9.86992	11.643	NaN	9.79025	10.9495	10.6512	9.4404	9.54556	10.9959	10.4677	NaN	9.84331	11.3425	8.59527	NaN	9.74623	10.7795	9.59582	9.69856	10.5517	9.36484	9.76334	NaN	0	2	2	0	2	2	1	2	2	2	2	0	2	2	1	0	2	2	2
P31937	P31937	3HIDH_HUMAN	HIBADH	3-hydroxyisobutyrate dehydrogenase, mitochondrial	12	11	10.3397	10.1767	10.7281	10.5995	10.5373	10.6763	10.2949	11.1897	11.0052	10.8032	11.3543	10.2546	10.5847	10.7884	11.4959	10.1462	10.9562	10.677	11.0696	10.8187	11.1753	10.8274	10.8346	9.98371	4	4	3	3	4	3	3	3	4	4	4	4	3	4	2	3	4	4	4
Q9NZ53	Q9NZ53	PDXL2_HUMAN	PODXL2	Podocalyxin-like protein 2	12	11	14.0864	14.3715	14.4718	13.9647	14.2324	14.0949	13.7896	14.5807	14.714	14.1083	13.2596	14.4469	13.9075	14.231	14.3995	13.7038	14.1355	14.2559	13.7088	13.5666	13.8506	14.1255	14.1073	13.9591	5	6	7	7	6	6	3	7	6	7	6	7	5	7	7	6	6	7	7
Q9UBX7	Q9UBX7	KLK11_HUMAN	KLK11	Kallikrein-11	12	11	14.8133	14.7448	15.2627	14.5447	14.1203	15.0922	14.577	14.9778	14.6095	14.9865	15.8368	14.7178	15.0418	14.8067	15.0816	15.7254	14.9576	15.507	14.9398	14.9839	14.9621	15.7162	14.1951	15.202	9	8	9	10	7	11	7	10	9	9	10	10	10	9	9	10	9	10	10
P63244	P63244	RACK1_HUMAN	RACK1	Receptor of activated protein C kinase 1	4	5	NaN	NaN	NaN	NaN	NaN	10.434	NaN	NaN	9.74655	NaN	9.81928	9.12763	NaN	NaN	10.833	10.5196	NaN	NaN	10.6914	NaN	8.92831	11.5306	NaN	NaN	0	0	0	0	0	1	0	0	1	0	1	1	0	0	2	1	0	0	2
Q86TH1	Q86TH1	ATL2_HUMAN	ADAMTSL2	ADAMTS-like protein 2	12	11	11.9025	12.1649	11.7828	11.5297	11.6747	12.0007	11.698	12.2391	12.1216	12.221	12.1369	12.3652	11.7809	11.8752	11.73	11.5712	11.8399	12.0179	12.0697	11.9042	11.8704	11.6727	12.2031	11.6039	9	11	12	10	11	11	7	14	12	12	11	13	11	10	12	8	12	13	12
P48740	P48740	MASP1_HUMAN	MASP1	Mannan-binding lectin serine protease 1	12	11	15.5691	15.3702	15.3382	15.3289	14.6215	15.104	15.0642	15.2025	14.6333	15.4259	15.1947	14.5677	15.1391	15.0656	15.4962	15.6045	14.8145	15.4986	14.9391	15.4935	15.358	15.6891	15.0322	15.3578	15	15	14	13	14	15	13	16	15	16	15	15	15	14	15	14	13	16	15
P15586	P15586	GNS_HUMAN	GNS	N-acetylglucosamine-6-sulfatase	12	11	13.9509	13.8873	13.8638	13.5656	13.6955	13.2552	13.4851	13.988	13.2718	14.0917	13.9665	13.4736	14.013	13.8358	13.7705	14.239	14.227	14.1757	12.9675	14.1721	13.8569	14.2262	13.3307	14.2157	12	12	13	12	13	12	13	12	12	12	12	13	13	12	13	12	13	13	10
P49189	P49189	AL9A1_HUMAN	ALDH9A1	4-trimethylaminobutyraldehyde dehydrogenase	10	10	11.5701	9.51093	11.2641	10.0633	10.3818	10.4748	NaN	10.6889	10.468	10.3638	NaN	9.96965	10.2134	10.1152	10.0585	9.41273	10.708	NaN	11.3389	9.31427	9.52944	11.1535	8.95436	9.30867	1	2	4	1	3	3	0	2	2	1	0	3	2	3	3	1	1	0	4
P01889;P01893;P04439;P13747;P17693	P01889;P04439;P13747;P17693;P01893	HLAA_HUMAN;HLAB_HUMAN;HLAE_HUMAN;HLAG_HUMAN;HLAH_HUMAN	HLA-A;HLA-B;HLA-E;HLA-G;HLA-H	HLA class I histocompatibility antigen, B alpha chain	9	9	9.95973	12.8038	13.6306	NaN	13.7546	NaN	13.2319	9.96511	10.926	9.3586	NaN	12.8186	10.7646	12.3633	13.7395	NaN	13.0622	12.4549	14.9101	12.7826	11.1358	NaN	13.4255	NaN	1	1	1	0	1	0	1	1	1	1	0	1	1	1	1	0	1	1	1
Q7Z7H5;Q9BVK6	Q7Z7H5;Q9BVK6	TMED4_HUMAN;TMED9_HUMAN	TMED4;TMED9	Transmembrane emp24 domain-containing protein 4	12	10	12.3266	12.5689	11.5626	11.8545	12.3545	11.8518	12.5273	11.4728	13.3157	11.9284	12.6568	12.0455	12.5713	11.6729	12.1055	11.6949	10.53	11.1604	11.4161	12.709	11.8835	NaN	12.9391	12.5215	1	1	1	1	1	1	1	1	1	1	1	1	1	1	1	1	1	1	1
A0A075B6S5	A0A075B6S5	KV127_HUMAN	IGKV1-27	Immunoglobulin kappa variable 1-27	12	11	12.8687	12.768	13.8642	13.0305	11.869	13.0288	12.0619	13.0846	12.2128	11.1433	13.1311	12.3603	13.3317	13.5349	12.1514	13.0493	12.5113	12.8778	12.1133	12.5105	14.0281	16.5032	12.056	13.929	2	2	2	3	3	3	2	4	2	3	3	4	2	2	2	3	2	2	2
P35613	P35613	BASI_HUMAN	BSG	Basigin	12	11	13.1953	13.6297	13.3775	12.825	13.4605	12.8731	13.5481	13.1304	14.0068	13.4764	13.3751	14.0355	13.6487	13.6292	13.5814	13.0908	13.3639	13.1632	12.9321	13.0922	13.0919	12.722	13.2492	13.249	6	6	5	6	6	4	5	6	6	6	6	6	6	5	6	6	6	6	6
Q8N573	Q8N573	OXR1_HUMAN	OXR1	Oxidation resistance protein 1	12	11	14.3433	13.6035	14.0962	13.47	11.9949	14.4072	13.1346	13.1827	14.1676	14.4824	12.7425	14.096	12.8586	13.8229	14.4428	13.236	13.2067	14.7183	14.7243	14.2256	15.5536	13.6069	14.1565	13.986	1	2	1	2	2	2	1	2	3	2	1	3	2	3	2	1	3	2	3
Q96SM3	Q96SM3	CPXM1_HUMAN	CPXM1	Probable carboxypeptidase X1	12	10	12.2966	12.4028	12.9568	12.4531	11.7185	12.4797	12.5763	12.9214	12.2401	13.0285	13.1477	12.7724	NaN	13.0049	12.057	12.6011	11.4706	12.2452	12.5765	12.9254	12.4528	12.4026	11.7178	12.6321	1	6	6	4	4	3	7	7	6	8	8	2	0	2	7	6	1	3	2
Q15493	Q15493	RGN_HUMAN	RGN	Regucalcin	12	11	11.5284	11.9964	11.5046	11.884	12.0561	11.4692	10.8554	11.9291	12.2086	12.0576	12.3477	11.9237	11.8785	12.1411	12.1883	11.1158	11.9122	12.2661	11.7265	12.3763	11.7599	12.2584	12.6617	11.5098	7	9	7	7	10	7	6	8	8	9	9	9	9	10	10	7	9	10	9
Q9NXS2	Q9NXS2	QPCTL_HUMAN	QPCTL	Glutaminyl-peptide cyclotransferase-like protein	12	11	10.5226	11.4248	10.4536	11.8883	11.72	11.2823	11.2398	11.6995	11.6107	12.0239	11.0426	14.1353	11.5534	11.0692	10.9243	10.4971	11.034	11.1098	11.3681	11.5824	11.1025	11.4925	11.6126	11.6284	3	2	2	3	4	3	1	4	2	4	4	4	4	3	3	2	4	3	3
P58107	P58107	EPIPL_HUMAN	EPPK1	Epiplakin	5	8	NaN	10.536	NaN	14.201	10.0508	NaN	NaN	10.3458	NaN	13.7114	NaN	NaN	NaN	10.2996	9.41627	10.9499	NaN	7.82255	11.264	NaN	12.0036	12.3304	10.3164	NaN	0	1	0	1	1	0	0	1	0	1	0	0	0	1	2	6	0	1	4
P01303	P01303	NPY_HUMAN	NPY	Pro-neuropeptide Y	12	11	13.3287	13.8633	14.7231	14.0887	13.9695	14.7867	13.8247	14.0678	13.4303	12.9605	12.3486	12.7875	13.4424	13.4494	14.7501	12.7163	12.9272	14.167	13.9254	13.4926	12.1982	12.8657	12.1731	12.207	2	2	2	2	2	2	2	2	2	2	2	2	2	2	2	2	2	2	2
P07585;P21810	P21810;P07585	PGS1_HUMAN;PGS2_HUMAN	BGN;DCN	Decorin	12	11	12.5468	12.9105	13.4834	12.9645	11.8204	13.9053	11.9545	14.0423	12.4656	13.0433	13.2536	12.5936	12.6486	14.5157	13.2559	13.8609	12.8828	13.797	13.1403	12.989	12.3395	14.1247	12.4928	12.2544	1	1	1	1	1	1	1	1	1	1	1	1	1	1	1	1	1	1	1
Q5KU26	Q5KU26	COL12_HUMAN	COLEC12	Collectin-12	12	11	13.9041	14.1708	14.3052	14.4794	14.6446	14.0805	13.8299	14.297	14.7189	14.7569	14.361	14.7518	14.4039	13.9972	14.7835	13.9181	14.7767	14.6703	14.8636	14.5003	14.6021	14.5282	14.6999	14.2576	10	9	9	7	11	8	9	8	10	10	10	11	9	9	11	9	11	8	8
P04216	P04216	THY1_HUMAN	THY1	Thy-1 membrane glycoprotein	12	11	18.4783	18.9413	18.5108	18.959	19.2682	19.1163	18.6141	19.0622	19.2504	19.2789	18.8247	19.2732	19.056	18.5442	18.5308	17.832	18.4146	19.0626	19.2543	18.2003	18.9684	18.8618	19.567	18.9199	6	6	6	6	6	6	6	6	6	6	5	6	6	6	6	6	6	6	6
P23381	P23381	SYWC_HUMAN	WARS1	Tryptophan--tRNA ligase, cytoplasmic	6	8	NaN	NaN	NaN	9.06435	8.94925	9.4987	NaN	9.17291	9.7639	NaN	NaN	8.18833	NaN	8.96947	9.46499	6.51566	NaN	NaN	8.75934	8.38408	8.63682	9.34983	8.49863	9.41112	0	0	0	1	1	2	0	1	1	0	0	2	0	2	1	1	0	0	2
Q8NBJ4	Q8NBJ4	GOLM1_HUMAN	GOLM1	Golgi membrane protein 1	12	11	14.5221	14.919	15.1208	14.4065	14.527	14.5956	14.5879	14.6727	15.4144	14.5304	14.2016	15.3018	14.2671	15.0016	14.9229	14.2849	14.3401	14.9095	14.4397	14.3539	14.4918	14.8263	14.3212	14.983	20	21	18	15	22	17	17	17	19	19	16	22	15	24	22	18	17	17	19
Q8WUM4	Q8WUM4	PDC6I_HUMAN	PDCD6IP	Programmed cell death 6-interacting protein	12	11	9.32056	8.86245	8.80375	9.13322	8.9686	10.2246	9.76231	9.11639	9.64874	9.35488	9.89047	7.52716	9.61999	8.22437	9.34311	9.35657	8.98528	10.0995	10.5761	10.1845	9.66199	10.5838	8.80804	9.60377	2	2	3	1	3	5	2	3	2	3	4	3	2	4	2	3	2	2	4
Q8IZS8	Q8IZS8	CA2D3_HUMAN	CACNA2D3	Voltage-dependent calcium channel subunit alpha-2/delta-3	12	11	13.0167	13.4442	12.9871	13.2931	13.7285	13.4497	13.2262	13.3796	13.8421	13.7546	13.5887	14.1383	13.377	13.1511	13.1216	11.9831	12.8538	13.6531	13.7973	12.6733	13.4761	13.0675	14.3812	12.9478	27	25	32	30	31	31	24	29	28	31	29	29	31	25	30	20	27	31	30
Q15904	Q15904	VAS1_HUMAN	ATP6AP1	V-type proton ATPase subunit S1	12	11	17.0633	17.2364	17.2506	17.2846	17.2419	17.6019	16.9898	17.4795	17.8809	16.648	16.3766	17.5799	17.0076	17.3965	17.6166	16.7038	16.9284	17.0238	16.6951	17.0456	17.2625	16.9368	16.7507	17.326	7	7	7	7	7	7	7	7	7	7	7	7	7	7	7	7	7	7	7
Q96S96	Q96S96	PEBP4_HUMAN	PEBP4	Phosphatidylethanolamine-binding protein 4	12	11	16.8208	17.6994	17.1438	17.2962	17.4912	17.0611	16.6452	16.8925	17.527	17.5884	17.327	17.3635	16.9622	17.5232	17.5461	16.9306	17.4168	17.3172	17.9136	17.4742	17.7459	17.2566	17.3069	16.7151	9	9	9	7	9	8	7	8	8	9	9	9	9	8	9	9	9	9	9
P43146	P43146	DCC_HUMAN	DCC	Netrin receptor DCC	12	11	14.5465	14.9762	14.3997	14.9012	15.1989	15.0455	14.4384	15.1617	14.7312	15.2841	14.9004	15.3044	15.2114	14.785	14.9064	13.697	14.8137	15.0555	14.8168	14.5982	14.5369	14.3018	15.1342	14.316	31	34	29	31	32	30	24	32	30	32	29	32	31	31	33	21	30	33	31
P08134;P61586	P61586;P62745;P08134	RHOA_HUMAN;RHOC_HUMAN	RHOA;RHOC	Rho-related GTP-binding protein RhoC	11	11	9.63446	9.52467	10.723	8.48895	8.96711	10.3102	NaN	10.3497	7.20446	8.85364	8.9223	8.906	9.2793	8.99645	8.57136	9.19129	8.49051	9.25198	9.4069	8.62172	8.26418	9.05677	8.34067	9.92251	2	2	2	1	1	2	0	2	2	1	1	2	1	2	1	2	1	2	2
P61916	P61916	NPC2_HUMAN	NPC2	NPC intracellular cholesterol transporter 2	12	11	17.8662	17.8079	17.6669	17.096	18.0056	17.1199	17.3642	17.3853	17.5243	17.6143	17.3618	17.5708	17.5588	17.665	18.3487	17.6563	18.0819	17.783	17.6089	17.7081	17.4817	17.2227	17.4092	17.0795	12	12	11	10	12	10	9	11	12	12	11	12	12	12	12	12	11	9	11
P05062	P05062	ALDOB_HUMAN	ALDOB	Fructose-bisphosphate aldolase B	9	11	12.4663	NaN	11.6575	10.7272	11.807	10.2297	12.6369	10.6348	11.3582	11.7918	NaN	NaN	9.55484	11.3755	11.6958	11.1934	11.2063	10.9164	10.9361	11.1494	12.2944	10.2273	11.0529	10.3263	2	0	2	2	1	1	1	1	2	2	0	0	2	1	1	2	2	1	2
P38571	P38571	LICH_HUMAN	LIPA	Lysosomal acid lipase/cholesteryl ester hydrolase	12	11	12.5396	12.2363	11.8873	10.514	11.4579	12.0537	11.7349	11.9386	11.1161	11.0077	12.1468	11.6894	12.4272	12.5383	11.6748	11.142	11.9876	11.9242	11.1438	12.6858	12.0873	12.3244	11.8028	13.0324	5	5	4	3	5	4	4	5	5	5	5	5	5	5	5	3	5	5	5
O95497	O95497	VNN1_HUMAN	VNN1	Pantetheinase	12	11	11.6588	12.7329	11.4729	11.584	11.766	11.4636	11.281	12.091	12.4129	11.7469	12.2212	13.2226	11.8322	11.9958	10.8564	12.1892	11.9602	10.8203	12.0961	12.1438	11.8328	11.7531	11.0957	12.3758	5	6	4	4	5	6	2	6	7	5	7	6	5	4	1	6	4	6	6
Q9UF11	Q9UF11	PKHB1_HUMAN	PLEKHB1	Pleckstrin homology domain-containing family B member 1	12	11	13.2889	13.3008	13.0068	13.7313	13.3637	12.8251	13.3536	13.4661	13.4418	13.3417	13.4952	13.4948	13.4607	13.3951	13.4921	13.5706	13.0822	13.3638	13.4433	13.2752	13.7436	13.5539	13.56	13.1982	4	4	3	3	4	3	3	3	4	3	4	4	4	4	4	3	4	3	3
O15041	O15041	SEM3E_HUMAN	SEMA3E	Semaphorin-3E	12	11	10.1844	11.1312	10.3643	10.9648	10.3268	10.8282	10.5573	11.5805	9.44981	10.9695	10.5385	10.5395	11.2383	9.25901	9.60172	10.3883	11.0044	9.57588	9.82792	10.8675	10.4468	10.3052	10.9098	11.5729	2	3	5	3	5	6	1	5	3	4	3	4	4	2	3	4	3	4	5
Q969P0	Q969P0	IGSF8_HUMAN	IGSF8	Immunoglobulin superfamily member 8	12	11	16.7103	16.8571	16.682	16.6979	16.8539	17.0645	16.8449	16.9476	16.8637	16.8148	16.4707	16.8473	16.6222	16.8671	16.8815	16.6447	16.799	16.6922	16.9783	16.799	16.6667	16.5333	16.5304	16.6753	15	14	16	13	18	14	12	14	14	15	13	15	14	15	18	12	14	15	14
Q8WZ75	Q8WZ75	ROBO4_HUMAN	ROBO4	Roundabout homolog 4	12	11	12.146	11.8784	12.1326	12.1834	12.3192	12.1048	11.9181	11.2582	12.2828	11.3609	11.645	11.7823	11.979	11.9756	11.4383	11.7063	11.7834	11.8018	11.9804	11.5223	11.8192	11.6453	11.859	12.1043	5	3	4	4	5	5	3	5	4	5	4	5	4	5	5	5	4	4	4
P07307	P07307	ASGR2_HUMAN	ASGR2	Asialoglycoprotein receptor 2	12	11	10.2424	10.7635	10.7627	10.7193	9.95164	10.9042	11.535	9.98729	10.4037	9.71146	10.4597	10.4012	10.9946	9.74632	9.30216	10.8642	9.99241	9.15938	11.3535	9.75206	10.9091	10.3674	9.2844	10.8465	3	3	3	3	2	3	3	2	3	2	2	3	3	3	2	3	3	3	3
P52758	P52758	RIDA_HUMAN	RIDA	2-iminobutanoate/2-iminopropanoate deaminase	12	11	11.3738	11.9203	11.5172	11.6696	11.1543	11.8974	11.7923	11.9316	11.5712	11.6856	12.0087	11.4084	11.4119	11.3936	11.5964	11.1839	11.0417	11.6337	11.6197	11.5719	11.6559	11.8085	11.8991	11.4638	3	4	4	4	4	4	4	4	3	4	3	4	3	3	4	3	4	4	4
O95865	O95865	DDAH2_HUMAN	DDAH2	N(G),N(G)-dimethylarginine dimethylaminohydrolase 2	12	11	11.8911	10.5278	11.7657	11.333	11.3019	11.5966	10.5963	11.1311	11.6635	11.3115	11.0321	11.1795	11.2447	11.8564	11.4795	11.6348	11.8107	11.2247	12.1084	11.4672	11.6832	11.0425	10.7854	10.5795	6	7	6	4	6	5	2	6	7	6	4	4	7	6	5	6	6	5	7
P48741	P34931;P0DMV9;P48741;P0DMV8;P17066	HSP77_HUMAN	HSPA7	Putative heat shock 70 kDa protein 7	12	10	11.0183	9.88698	11.8311	9.75898	10.1559	10.7626	10.6796	10.329	9.54202	9.53126	9.49738	8.79869	10.253	10.7643	10.6634	10.6259	9.90574	NaN	11.2941	10.6177	10.1744	10.6745	10.0334	10.5571	2	2	2	2	2	2	1	2	2	2	2	2	2	2	2	2	1	0	1
A6PVC2	A6PVC2	TTLL8_HUMAN	TTLL8	Protein monoglycylase TTLL8	10	8	14.9088	15.227	15.352	13.928	NaN	13.6485	NaN	14.2392	14.5554	15.067	13.9725	15.8774	NaN	15.4741	15.6248	14.4398	18.0272	NaN	14.586	14.5768	NaN	14.6274	14.5879	NaN	1	2	1	2	0	2	0	2	2	2	1	2	0	1	2	2	1	0	2
O43707;P12814	P12814;O43707	ACTN1_HUMAN;ACTN4_HUMAN	ACTN1;ACTN4	Alpha-actinin-4	12	11	9.63966	10.1544	11.565	10.2755	10.7095	11.5083	11.0635	10.08	10.8652	7.81323	10.0451	9.96821	9.0911	10.6456	11.9155	11.3138	10.4621	11.0645	11.4831	10.4614	9.36811	12.7703	10.5519	10.3354	2	2	2	2	3	2	1	2	2	2	2	1	2	3	2	3	2	1	3
Q13519	Q13519	PNOC_HUMAN	PNOC	Prepronociceptin	12	11	14.5023	15.4679	15.5116	15.4388	15.4161	15.1081	14.3628	15.0749	15.8307	15.4391	14.48	16.0079	15.1618	15.0484	15.8155	14.0164	15.0648	15.3234	14.9821	14.5749	14.4137	14.7137	15.4138	14.9519	5	5	5	5	5	5	5	5	5	5	5	5	5	5	5	4	5	5	5
Q9HC56	Q9HC56	PCDH9_HUMAN	PCDH9	Protocadherin-9	12	11	14.3425	14.4256	13.9569	13.7884	14.4663	14.0204	13.6838	14.2564	14.2667	14.1146	13.8973	14.3124	14.2924	14.1981	14.1759	13.3827	14.3533	14.1025	13.5038	13.9409	13.9457	13.4696	14.3101	13.7164	18	18	19	18	20	20	14	20	18	21	20	21	19	19	17	16	19	22	20
Q9P035	Q9P035	HACD3_HUMAN	HACD3	Very-long-chain (3R)-3-hydroxyacyl-CoA dehydratase 3	11	11	9.07662	8.97036	9.22551	8.37079	8.50691	9.79624	NaN	8.87171	9.10569	10.2132	7.97024	9.05946	8.17924	7.93816	9.6872	7.39926	8.56283	8.68188	8.97778	8.57448	8.09067	9.90787	9.21584	8.83841	1	1	1	1	1	1	0	1	1	1	1	1	1	1	1	1	1	1	1
Q01469	Q01469	FABP5_HUMAN	FABP5	Fatty acid-binding protein 5	12	11	16.0079	15.312	14.9414	13.8407	14.4188	14.8037	14.3649	14.1922	14.918	14.628	14.6315	13.9801	14.1582	14.9573	15.2891	14.6599	15.2615	15.2063	17.0532	14.658	14.3347	15.2129	14.4349	13.9042	10	10	10	8	10	9	10	9	10	10	10	10	9	10	10	9	10	8	11
P02746	P02746	C1QB_HUMAN	C1QB	Complement C1q subcomponent subunit B	12	11	17.909	18.0225	18.2085	18.1353	18.1441	18.2	17.9405	17.8905	18.0131	17.8756	18.4137	18.1205	18.3903	18.1499	18.0741	18.2948	17.7601	18.3082	18.3163	18.1065	18.2457	18.653	17.7223	18.4136	9	8	8	7	8	7	8	8	8	9	9	8	8	8	9	9	9	9	8
P09382	P09382	LEG1_HUMAN	LGALS1	Galectin-1	12	11	13.5307	13.9804	14.5882	13.7901	13.9304	14.0107	13.5647	13.873	14.1789	13.8822	13.39	14.0032	13.8431	13.9466	14.1744	13.7962	13.4923	13.6808	13.3088	13.9222	13.984	13.6394	13.4039	13.9317	6	7	6	7	7	7	8	7	7	7	6	7	7	7	9	6	6	7	7
Q14515	Q14515	SPRL1_HUMAN	SPARCL1	SPARC-like protein 1	12	11	18.3972	18.5736	18.7048	18.4416	18.6856	18.4526	18.6655	18.7301	18.7374	18.7777	18.9045	18.9181	18.5988	18.7312	18.5848	18.6719	18.6356	18.7408	18.5966	18.4405	18.3876	18.5476	18.5837	18.2241	48	44	50	47	52	46	45	50	45	52	49	56	47	42	47	48	53	51	49
Q14767;Q8N2S1	Q14767;Q8N2S1	LTBP2_HUMAN;LTBP4_HUMAN	LTBP2;LTBP4	Latent-transforming growth factor beta-binding protein 2	12	10	12.9823	12.2878	13.4578	13.0101	12.6473	12.9246	12.9285	12.6734	12.9789	12.9842	12.7579	12.5317	13.1334	NaN	13.0595	12.8853	13.2154	12.4931	13.0737	13.3362	13.0966	13.1875	12.5059	12.8263	1	1	1	1	1	1	1	1	1	1	1	1	1	0	1	1	1	1	1
P13489	P13489	RINI_HUMAN	RNH1	Ribonuclease inhibitor	12	11	11.5933	10.9452	11.4954	11.4456	11.5133	11.7938	11.1239	11.1214	11.6696	11.2838	11.1825	10.5471	11.0412	11.681	11.6711	10.9746	11.5717	10.8543	11.6474	12.075	11.5754	11.3611	12.0482	10.89	12	9	11	12	13	12	8	12	12	11	12	10	12	12	13	12	12	11	12
Q9NT22	Q9NT22	EMIL3_HUMAN	EMILIN3	EMILIN-3	12	11	11.5355	12.1152	11.3883	11.582	11.1538	10.6281	11.086	11.6734	11.2817	10.7301	11.1614	11.2403	11.2934	11.9315	10.863	10.7744	11.0759	10.1804	11.1757	11.2287	11.2731	11.2502	10.9132	10.8827	6	6	8	6	6	7	3	7	10	8	6	7	7	7	7	5	6	7	6
Q6UXD5	Q6UXD5	SE6L2_HUMAN	SEZ6L2	Seizure 6-like protein 2	12	11	16.1479	16.7261	16.4255	16.3283	16.8985	16.3794	16.3591	16.6369	16.6895	16.6666	16.5852	16.8525	16.2821	16.4192	16.6667	16.0131	16.6197	16.6635	16.6145	16.2563	16.2588	16.1127	16.8531	15.7009	19	19	18	18	19	19	19	19	19	19	19	19	19	19	19	17	19	19	19
O00244	O00244	ATOX1_HUMAN	ATOX1	Copper transport protein ATOX1	10	11	11.2215	10.0048	11.1979	10.0532	10.9927	10.3165	NaN	10.4358	10.0596	10.4618	NaN	9.88244	10.1075	10.1938	11.1629	10.7094	10.1521	10.7021	10.0333	9.2113	9.12389	10.6757	9.62182	10.311	2	3	4	3	3	4	0	2	1	3	0	4	3	3	4	2	4	3	3
P47755	P47755	CAZA2_HUMAN	CAPZA2	F-actin-capping protein subunit alpha-2	7	7	NaN	7.21263	8.96132	NaN	7.56068	9.9133	6.50111	9.93034	NaN	NaN	NaN	8.23111	NaN	NaN	8.52654	NaN	8.57343	9.41673	9.05993	9.22636	NaN	8.84615	9.15336	7.91178	0	1	1	0	1	1	1	1	0	0	0	1	0	0	1	0	1	1	2
P21333;Q14315	Q14315;P21333	FLNA_HUMAN;FLNC_HUMAN	FLNA;FLNC	Filamin-A	12	11	11.1702	9.96361	9.76656	10.8135	11.5411	10.2147	11.3093	10.2502	11.2302	10.3878	10.1983	8.82466	10.9614	11.3165	10.6436	11.1605	10.8015	10.4907	10.6877	11.5738	10.7583	9.37695	11.2698	NaN	1	1	1	1	1	1	1	1	1	1	1	1	1	1	1	1	1	1	1
Q9HBW1;Q9HCJ2;Q9NT99	Q9NT99;Q9HBW1;Q9HCJ2	LRC4B_HUMAN;LRC4C_HUMAN;LRRC4_HUMAN	LRRC4;LRRC4B;LRRC4C	Leucine-rich repeat-containing protein 4	12	11	13.7499	13.8663	14.4365	13.4669	13.8847	13.7411	10.5293	13.6182	12.9197	13.0422	11.9907	13.8408	13.9186	13.6592	13.9636	12.7039	14.3434	14.0855	13.6227	13.7287	12.7261	13.6902	14.0934	12.7048	1	2	1	2	2	2	1	1	1	1	1	1	1	2	2	1	2	2	2
P98160	P98160	PGBM_HUMAN	HSPG2	Basement membrane-specific heparan sulfate proteoglycan core protein	12	11	17.0008	16.952	16.8359	17.2902	17.1161	17.1901	16.8835	17.0525	17.2441	17.1958	16.8368	17.0441	17.4847	17.1132	16.8771	17.0775	16.903	16.9908	17.3482	17.4115	17.0637	16.9837	17.3714	16.9406	104	110	107	114	119	117	106	115	115	120	115	121	115	102	117	115	113	124	122
A0A0B4J1X5;P01764;P01767;P01772	P01767;A0A0C4DH42;A0A0B4J1X5;P0DP03;P01768;P01764;A0A075B7B8;A0A0J9YY99;P0DP02;P01772;A0A075B7E8	HV323_HUMAN;HV333_HUMAN;HV353_HUMAN;HV374_HUMAN	IGHV3-23;IGHV3-33;IGHV3-53;IGHV3-74	Immunoglobulin heavy variable 3-74	12	11	17.0849	17.1035	18.4818	16.0339	17.2249	17.0764	17.8471	16.9002	16.7209	17.132	17.8173	17.4573	17.457	17.8876	16.6642	17.9409	17.189	17.8265	18.0698	17.2773	17.3385	17.941	17.0521	18.1969	1	1	1	1	1	1	1	1	1	1	1	1	1	1	1	1	1	1	1
P16930	P16930	FAAA_HUMAN	FAH	Fumarylacetoacetase	12	11	12.3524	12.2226	12.8916	12.2662	12.2674	12.1322	12.2375	12.0145	12.5704	12.2723	12.1163	12.1961	12.0368	12.0444	12.1616	12.5095	12.2978	12.2382	12.2101	11.9574	12.4063	12.4306	11.6132	12.2668	7	7	8	8	7	8	7	8	8	8	8	8	6	8	7	8	7	8	8
Q16769	Q16769	QPCT_HUMAN	QPCT	Glutaminyl-peptide cyclotransferase	12	11	15.7244	15.7916	15.3247	15.8427	16.0207	15.8716	15.6574	16.2714	16.1254	16.3062	15.901	16.5217	16.1455	15.6281	16.0019	14.5245	15.7374	15.7949	15.7108	15.5285	15.6307	15.9921	16.4611	15.6613	12	11	10	9	12	11	9	12	12	12	12	11	12	10	11	9	12	11	10
O14818	O14818	PSA7_HUMAN	PSMA7	Proteasome subunit alpha type-7	12	11	9.58129	9.87169	11.0475	10.1986	9.77624	9.98553	9.15627	10.8757	9.38407	9.4828	9.64427	10.3506	10.4817	10.1214	10.9672	8.77962	10.6269	10.1587	11.0428	10.1057	9.30576	11.5017	10.0643	9.55579	2	2	3	1	3	3	1	3	2	3	1	3	2	2	3	2	2	3	3
Q13162	Q13162	PRDX4_HUMAN	PRDX4	Peroxiredoxin-4	7	6	NaN	NaN	NaN	8.98836	NaN	9.19973	12.4735	8.87256	NaN	10.4985	9.19987	8.72795	NaN	NaN	13.2979	11.004	NaN	8.25384	9.98334	NaN	10.4185	11.4843	NaN	9.25649	0	0	0	1	0	1	1	1	0	1	1	1	0	0	1	1	0	1	1
O00451	O00451	GFRA2_HUMAN	GFRA2	GDNF family receptor alpha-2	12	11	14.8931	15.0914	14.949	15.2071	15.6529	14.8883	15.0483	15.2574	15.219	15.4203	14.9633	15.6961	15.0795	15.0599	14.9753	14.2424	14.9117	15.4479	15.1874	14.5608	15.0234	14.8621	15.8254	14.776	17	18	19	17	19	16	11	17	17	19	17	19	16	15	18	14	18	19	17
Q16378	Q16378	PROL4_HUMAN	PRR4	Proline-rich protein 4	5	3	10.5043	NaN	9.71278	NaN	11.8194	NaN	NaN	NaN	12.7872	NaN	15.3076	NaN	NaN	NaN	NaN	NaN	10.6633	10.2937	10.0694	NaN	NaN	NaN	NaN	NaN	1	0	1	0	1	0	0	0	1	0	1	0	0	0	0	0	1	1	1
Q9NP80	Q9NP80	PLPL8_HUMAN	PNPLA8	Calcium-independent phospholipase A2-gamma	12	11	13.1515	14.9735	17.0461	13.8969	14.9156	11.8216	15.6258	11.9049	13.8175	13.684	15.4537	14.8996	14.506	15.8139	14.7569	15.4339	16.006	15.0063	14.6354	14.6675	15.3896	13.1634	14.3201	15.6537	1	1	1	1	1	1	1	1	1	1	1	1	1	1	1	1	1	1	1
A0A075B7D8	A0A075B7D8	A0A075B7D8_HUMAN	IGHV3OR15-7	Immunoglobulin heavy variable 3/OR15-7 (pseudogene) (Fragment)	6	5	12.9706	12.9775	NaN	NaN	14.8048	NaN	14.2351	13.2337	NaN	13.0922	NaN	NaN	14.2182	13.1646	NaN	14.24	NaN	NaN	14.0263	NaN	14.7066	NaN	NaN	NaN	1	1	0	0	2	0	1	1	0	1	0	0	1	1	0	1	0	0	1
P49588	P49588	SYAC_HUMAN	AARS1	Alanine--tRNA ligase, cytoplasmic	12	11	11.3214	10.1276	11.5412	11.0676	11.1002	10.7729	11.1164	10.4386	11.0023	10.7709	11.1637	11.0768	10.7901	10.917	9.46248	10.1488	11.4666	11.0214	10.9462	10.7522	11.1124	10.6841	10.7266	11.5521	3	3	2	1	2	3	5	3	5	2	4	4	2	4	3	1	3	1	2
Q9Y5X9	Q9Y5X9	LIPE_HUMAN	LIPG	Endothelial lipase	6	7	NaN	8.62123	9.70278	NaN	8.75033	NaN	NaN	10.1077	9.30471	NaN	NaN	9.78416	9.54413	8.6594	9.75418	NaN	NaN	9.68388	NaN	8.72356	7.36886	NaN	8.30231	NaN	0	1	1	0	1	0	0	1	1	0	0	1	1	1	1	0	0	1	0
Q8N428	Q8N428	GLT16_HUMAN	GALNT16	Polypeptide N-acetylgalactosaminyltransferase 16	12	11	10.6474	10.844	10.54	9.81333	10.4393	10.3983	10.7768	9.85514	10.1571	9.88438	10.9154	10.7492	10.8577	10.6309	10.9389	10.3206	10.5471	10.2077	10.8223	10.9432	10.31	10.9516	10.0816	9.86331	3	4	5	3	6	4	4	5	5	6	3	4	2	4	4	3	6	6	5
A0A0C4DH34	A0A0C4DH34	HV428_HUMAN	IGHV4-28	Immunoglobulin heavy variable 4-28	12	10	11.2618	11.1714	11.8535	11.5226	10.9614	12.2529	11.5885	11.1836	9.76296	11.2227	11.1461	10.4552	11.6049	11.6612	11.0784	11.8544	NaN	11.336	9.05387	8.91019	12.5319	9.52758	9.19739	9.49959	1	1	1	1	1	1	1	1	1	1	1	1	1	1	1	1	0	1	1
Q9GZM7	Q9GZM7	TINAL_HUMAN	TINAGL1	Tubulointerstitial nephritis antigen-like	12	11	11.6612	12.2865	11.4621	11.7766	11.8635	11.2907	11.5051	11.247	11.7936	11.3465	11.9721	10.7631	11.5566	11.8922	11.9523	8.93681	11.6656	10.425	10.8394	12.1113	11.7191	10.4425	11.8735	NaN	1	3	3	1	4	3	4	3	4	4	2	4	5	3	4	1	3	3	2
P48066	P48066	S6A11_HUMAN	SLC6A11	Sodium- and chloride-dependent GABA transporter 3	11	8	8.84168	10.0112	8.07916	7.8199	9.90312	10.1158	9.29992	7.84548	8.34674	8.45905	6.0729	NaN	9.75071	9.30666	10.2062	NaN	8.75939	8.98482	10.0337	8.0634	NaN	8.47853	NaN	8.66249	1	1	1	1	1	1	1	1	1	1	1	0	1	1	1	0	1	1	1
O00292	O00292;O75610	LFTY2_HUMAN	LEFTY2	Left-right determination factor 2	12	11	10.292	9.79524	10.4719	9.50213	10.0543	9.60126	9.97555	10.425	10.3911	9.76806	9.07677	9.49024	9.54344	10.0077	10.3815	10.5843	10.369	10.3608	9.83647	10.3962	10.052	10.1353	9.48442	9.05028	2	2	3	2	4	2	1	3	2	2	2	1	4	3	2	3	3	2	2
Q9UF33	Q9UF33	EPHA6_HUMAN	EPHA6	Ephrin type-A receptor 6	12	11	13.127	12.9608	12.8161	13.4445	13.3204	13.2627	13.165	13.1631	13.4653	13.25	13.529	12.7253	13.3963	13.135	13.205	12.877	13.0068	12.8799	12.8806	13.0567	13.2074	12.9327	13.2703	12.9498	8	5	10	8	10	9	5	10	9	10	8	9	8	9	9	8	10	10	10
P09871	P09871	C1S_HUMAN	C1S	Complement C1s subcomponent	12	11	18.9945	18.8668	18.823	19.0596	18.9564	18.8971	18.9549	18.7551	19.0487	19.0608	19.094	18.8916	18.9806	19.0168	18.8946	19.197	18.8876	18.8244	19.0443	19.0354	19.0729	19.195	18.92	18.7181	37	37	39	34	39	36	34	37	37	39	39	38	36	38	38	38	38	36	36
P22528;P35321	P35321;P22528	SPR1A_HUMAN;SPR1B_HUMAN	SPRR1A;SPRR1B	Cornifin-B	8	10	8.47435	NaN	10.3116	NaN	11.2019	10.6992	12.6163	10.2398	11.1671	NaN	10.6488	NaN	11.334	11.6801	11.5828	NaN	11.7777	10.6868	15.7625	11.5545	9.02233	12.5637	9.59867	NaN	1	0	2	0	2	2	1	1	2	0	2	0	2	3	1	0	2	2	3
Q5T5C0	Q5T5C0	STXB5_HUMAN	STXBP5	Syntaxin-binding protein 5	12	11	18.0278	18.0371	17.5248	17.639	17.1817	17.7479	18.1452	17.8389	17.5902	17.4645	17.9592	17.3287	17.3574	17.9993	16.6918	17.5652	17.7527	17.2914	17.4772	17.5571	18.5762	17.3564	16.9199	18.1622	2	2	2	1	1	2	1	2	2	2	2	1	2	2	1	1	2	2	1
P07384	P07384	CAN1_HUMAN	CAPN1	Calpain-1 catalytic subunit	12	11	12.1075	11.6479	11.9529	10.6363	11.9079	11.4398	11.1337	11.2969	10.979	10.2685	10.992	11.7854	11.0524	11.6311	11.7841	11.1235	11.389	11.7747	12.0756	11.5758	11.413	12.4766	11.2336	10.8816	5	4	4	3	4	4	3	3	4	3	2	4	4	4	4	4	4	4	5
P02765	P02765	FETUA_HUMAN	AHSG	Alpha-2-HS-glycoprotein	12	11	20.228	19.8977	20.4955	20.2022	19.7646	19.8767	19.8042	19.901	19.5199	19.6639	19.9647	20.1053	20.1233	19.6843	19.8124	20.2693	20.0342	19.2612	19.616	19.5954	20.2782	20.0431	18.6811	20.4023	17	16	17	14	17	15	14	15	14	15	15	16	16	13	17	15	15	14	13
Q15293	Q15293	RCN1_HUMAN	RCN1	Reticulocalbin-1	12	11	13.8052	13.5614	13.8736	13.1645	13.6215	13.2914	13.4266	13.6344	13.7836	13.0291	12.4549	13.8466	13.3414	13.6749	13.8023	13.1013	13.7403	13.5095	13.2763	13.2302	13.0299	12.707	12.213	13.5789	4	4	4	4	5	4	4	4	4	4	4	4	4	4	5	4	4	4	4
Q9UI40	Q9UI40	NCKX2_HUMAN	SLC24A2	Sodium/potassium/calcium exchanger 2	8	7	NaN	NaN	13.2859	12.8045	13.3463	13.326	NaN	12.756	NaN	12.9277	11.2359	13.3344	11.9356	NaN	NaN	12.4171	NaN	13.4256	13.207	NaN	12.9449	10.3068	12.0607	NaN	0	0	1	1	1	1	0	1	0	1	1	1	1	0	0	1	0	1	1
Q9Y4C0	Q9Y4C0	NRX3A_HUMAN	NRXN3	Neurexin-3	12	11	15.3972	15.8739	15.5312	15.7207	15.8541	15.9471	15.6085	15.9561	15.8559	15.9589	15.7816	16.0292	15.86	15.6843	15.57	14.887	15.3084	15.8698	15.9219	15.5391	15.6319	15.5565	16.3276	15.6439	38	43	41	41	46	44	41	45	42	45	42	45	40	42	43	39	44	42	40
Q86SQ4	Q86SQ4	AGRG6_HUMAN	ADGRG6	Adhesion G-protein coupled receptor G6	12	11	10.4793	10.5981	10.6792	10.1332	10.6437	11.14	10.2815	10.4137	10.9706	10.4767	10.0018	9.38375	11.217	10.6495	10.807	11.2077	9.44719	11.0426	10.5481	10.4532	10.8415	11.1655	10.0861	10.2631	2	2	2	2	2	2	1	2	2	2	1	1	2	2	2	1	2	2	2
O43827	O43827	ANGL7_HUMAN	ANGPTL7	Angiopoietin-related protein 7	12	11	14.2215	14.0005	13.924	13.7801	13.2884	14.1152	12.7519	14.3478	12.9016	13.4794	13.4892	13.4029	13.8552	14.0065	12.5684	13.5503	13.881	11.5372	12.4689	13.6803	14.0062	13.9541	12.9002	14.35	9	10	10	8	10	8	7	9	8	10	8	9	9	9	9	9	10	6	10
Q9Y6X5	Q6UWV6;Q9Y6X5	ENPP4_HUMAN	ENPP4	Bis(5'-adenosyl)-triphosphatase ENPP4	12	11	11.5601	11.6602	11.7955	11.0829	11.558	12.1557	11.0729	12.0753	11.6631	11.3102	11.2718	11.7029	11.7686	11.8032	11.7869	12.3421	11.5054	12.1613	11.1857	11.6765	11.4411	11.4355	12.1075	12.2265	4	5	5	4	5	5	4	5	3	5	4	5	5	5	5	2	5	5	5
Q9NYX4	Q9NYX4	CALY_HUMAN	CALY	Neuron-specific vesicular protein calcyon	12	11	13.4896	13.2415	15.1183	13.7139	14.5672	13.6689	14.441	13.9387	13.8238	14.5507	13.1249	15.2552	14.227	14.005	14.4	13.2796	13.1296	14.4595	14.1532	12.4832	14.0951	13.3589	13.6867	13.9439	4	4	4	4	3	4	1	4	4	4	2	4	3	4	4	3	2	4	4
P02461	P02461	CO3A1_HUMAN	COL3A1	Collagen alpha-1(III) chain	12	11	14.4389	14.4858	14.5339	14.6932	14.6231	14.8054	14.3671	14.3578	14.6267	14.793	14.762	14.5779	14.5989	13.9594	14.675	14.7504	14.7474	14.537	15.0328	14.9739	14.6437	14.8557	14.956	14.5439	14	15	13	13	15	13	10	15	14	15	14	14	13	13	15	15	15	13	14
Q6ZMM2	Q6ZMM2	ATL5_HUMAN	ADAMTSL5	ADAMTS-like protein 5	10	10	9.06788	9.05648	7.61621	NaN	8.27706	7.89313	9.15759	NaN	8.12538	8.0874	8.93229	7.17861	9.19924	9.14021	8.66036	8.18101	NaN	7.51981	5.97584	7.2935	7.45607	8.2837	7.17585	8.25588	1	2	1	0	1	1	1	0	1	1	2	2	1	1	1	1	0	1	1
A0A1W2PQ73	A0A1W2PQ73	ERFL_HUMAN	ERFL	ETS domain-containing transcription factor ERF-like	12	11	15.0524	15.92	15.0516	21.0271	14.531	14.2598	16.166	21.13	15.8117	14.3159	21.0675	15.7654	16.3973	14.877	14.9847	20.9889	13.3925	14.8085	20.8242	21.0851	20.9739	20.8953	20.0168	15.118	1	1	1	1	1	1	1	1	1	1	1	1	1	1	1	1	1	1	1
P35858	P35858	ALS_HUMAN	IGFALS	Insulin-like growth factor-binding protein complex acid labile subunit	12	11	15.7893	16.1031	15.7598	16.0463	15.3777	15.8449	16.7747	15.8572	14.8941	15.7315	15.7726	15.6669	16.2256	15.5592	15.2653	16.2601	15.8164	15.3381	14.2996	15.9189	16.0004	15.83	14.1666	16.5857	21	21	20	21	22	22	20	22	21	23	23	23	23	20	23	20	21	21	19
Q8TDQ7	P46926;Q8TDQ7	GNPI2_HUMAN	GNPDA2	Glucosamine-6-phosphate isomerase 2	12	11	10.5648	10.7249	10.0401	9.67482	10.4225	10.4265	10.397	10.6534	10.1187	9.88799	9.93762	10.9584	10.5828	10.9116	10.5276	10.7755	9.85138	9.86145	10.0478	10.8749	10.5304	10.7321	10.9162	10.1488	2	1	3	3	2	3	2	4	4	2	2	3	2	2	3	2	3	1	4
P52209	P52209	6PGD_HUMAN	PGD	6-phosphogluconate dehydrogenase, decarboxylating	12	11	8.70994	10.1606	10.8102	9.54528	8.5195	9.93881	8.82217	9.3064	9.72223	9.27792	10.4905	7.84176	8.17362	10.1941	10.0956	10.1642	9.60123	9.14217	10.2216	9.97443	9.93891	10.7977	9.62025	NaN	2	1	3	1	2	3	1	2	2	2	2	1	1	1	3	3	1	1	2
Q6UXI9	Q6UXI9	NPNT_HUMAN	NPNT	Nephronectin	12	11	10.8479	11.4314	11.1553	11.6742	11.9498	11.7461	11.4773	10.7555	11.9929	11.9166	10.8755	11.5255	12.3912	11.5979	11.2641	11.936	11.6168	11.2598	10.9538	12.082	11.2011	11.9767	12.0233	11.5588	5	6	4	5	6	5	4	4	6	5	6	6	6	5	6	5	5	5	6
Q8WXD2	Q8WXD2	SCG3_HUMAN	SCG3	Secretogranin-3	12	11	18.2871	18.994	18.8444	18.6887	18.5385	18.4089	18.6993	18.659	19.4898	18.2232	17.539	18.8529	18.7001	18.7746	18.7443	17.5193	18.3627	18.5748	18.4819	18.3546	18.4532	18.3988	17.9659	18.6534	36	39	36	34	37	34	35	36	38	36	37	38	38	37	38	32	37	35	36
Q8WVV4	Q8WVV4	POF1B_HUMAN	POF1B	Protein POF1B	12	10	12.6997	12.1603	12.1604	10.6268	12.6307	12.3286	11.845	11.7361	12.7132	11.0716	11.7888	11.6634	12.0247	11.9485	12.0952	13.137	12.2185	12.131	14.0007	10.7045	NaN	14.8122	11.221	11.2377	5	7	7	2	12	7	3	6	10	4	5	6	7	2	10	13	4	8	16
P81172	P81172	HEPC_HUMAN	HAMP	Hepcidin	12	9	8.76701	8.6505	8.55332	7.2789	10.195	8.67316	9.52762	9.32897	8.46591	9.0326	9.02582	9.94371	NaN	8.30576	9.77234	8.95517	8.892	8.14498	9.40768	8.7834	NaN	7.3285	7.24978	5.28661	1	1	1	1	1	1	1	1	1	1	1	1	0	1	1	1	1	1	1
P42658	P42658	DPP6_HUMAN	DPP6	Dipeptidyl aminopeptidase-like protein 6	12	11	13.9872	14.1552	13.5702	13.7523	14.1491	14.0337	13.6758	14.0002	14.1297	14.0145	13.7624	14.0453	13.8632	13.9455	13.8685	12.8853	13.6684	14.0242	13.9479	13.7896	13.9127	13.758	14.211	13.5046	26	26	25	23	27	25	22	26	24	26	23	24	23	23	22	18	25	26	26
Q53RT3	Q53RT3	APRV1_HUMAN	ASPRV1	Retroviral-like aspartic protease 1	12	11	11.949	11.7164	11.6036	11.5668	13.1505	11.419	8.8472	11.3937	12.5352	11.6229	11.756	11.9348	12.5108	10.8964	12.5797	13.649	11.0037	12.2059	13.0899	11.0509	11.6652	14.3423	10.7812	11.0558	2	1	2	2	2	2	1	2	2	2	2	2	2	2	2	1	2	2	2
O15230	O15230	LAMA5_HUMAN	LAMA5	Laminin subunit alpha-5	12	11	12.894	13.081	12.8791	12.7591	12.8239	12.9197	12.8273	12.8977	13.0659	12.8254	12.7159	12.8453	13.016	12.9047	12.7116	12.6558	12.725	12.531	12.9649	12.8557	12.7492	12.9139	12.9353	12.7405	37	40	38	41	40	41	32	38	47	41	37	42	40	38	34	32	37	42	42
P37802	P37802	TAGL2_HUMAN	TAGLN2	Transgelin-2	12	11	10.3911	9.75344	10.4107	10.6902	10.1784	10.3153	10.8478	9.04468	11.2726	10.6067	8.93573	9.88949	9.93293	10.0167	9.96753	10.2717	9.30543	9.66016	9.61319	10.0999	10.2349	10.5798	9.42547	10.4427	4	4	5	3	5	7	2	4	2	2	2	4	3	4	4	4	3	4	4
Q504Y2	Q504Y2	PKDCC_HUMAN	PKDCC	Extracellular tyrosine-protein kinase PKDCC	12	11	8.68057	9.26071	10.0447	10.5681	10.5309	9.47655	9.94846	10.2567	10.3213	10.0019	10.5834	10.2233	10.2417	10.5602	9.1256	10.1802	9.76193	10.558	9.97516	11.0182	10.6013	11.0737	9.89308	10.7954	1	2	1	2	2	2	2	2	2	2	1	1	2	2	2	2	2	2	2
P13942	P13942	COBA2_HUMAN	COL11A2	Collagen alpha-2(XI) chain	9	8	NaN	11.233	12.3369	12.1866	10.2188	12.1321	12.0095	12.4951	NaN	11.6722	NaN	11.2386	12.0409	10.5243	11.6019	12.4362	NaN	11.4991	10.5588	NaN	11.0631	NaN	10.8295	12.2293	0	1	1	1	1	1	1	1	0	1	0	1	1	1	1	1	0	1	1
Q9HAT2	Q9HAT2	SIAE_HUMAN	SIAE	Sialate O-acetylesterase	12	11	14.7518	14.3549	14.469	14.1663	14.133	14.4247	14.3909	14.8334	12.7723	12.6369	13.3183	13.429	14.6981	14.5966	14.2015	14.6939	14.9022	14.7612	13.8823	14.7475	13.3021	13.9814	13.4815	13.9538	12	14	13	12	13	13	12	14	10	12	12	12	13	13	13	14	12	13	12
P78380	P78380	OLR1_HUMAN	OLR1	Oxidized low-density lipoprotein receptor 1	12	11	10.3229	9.99907	10.2606	9.92313	10.2688	10.1772	10.6982	9.11245	10.6399	10.8845	10.6136	10.3983	10.1883	10.8222	10.3722	10.2089	9.71598	10.4811	11.0672	10.3405	11.2723	10.6975	10.2749	9.44487	1	3	2	2	2	3	2	2	3	3	3	3	2	2	3	2	3	3	3
A0A0C4DH73;P01597;P01611;P04432	P01611;P04432;A0A0C4DH73;A0A0C4DH72;P01597	KV112_HUMAN;KV139_HUMAN;KVD12_HUMAN;KVD39_HUMAN	IGKV1-12;IGKV1-39;IGKV1D-12;IGKV1D-39	Immunoglobulin kappa variable 1-12	12	11	17.289	16.988	17.6598	17.798	17.2737	17.1057	17.0999	16.7574	16.0356	15.752	16.4355	16.5656	16.9069	17.4012	16.5432	17.1093	16.4074	16.6124	15.5696	16.198	17.0183	16.9382	16.0973	16.2132	1	1	1	1	1	1	1	1	1	1	1	1	1	1	1	1	1	1	1
A0A075B6K5;P80748	A0A075B6K5;P80748	LV321_HUMAN;LV39_HUMAN	IGLV3-21;IGLV3-9	Immunoglobulin lambda variable 3-9	12	11	14.615	15.7482	14.7431	14.4463	15.2177	14.2096	16.723	14.2368	13.9071	14.6528	14.0713	14.4699	15.8206	16.1213	15.0161	14.5349	14.4652	13.5866	16.3093	15.0324	15.8167	15.3208	14.574	16.6405	1	1	1	1	1	1	1	1	1	1	1	1	1	1	1	1	1	1	1
Q8IWV2;Q9UQ52	Q9UQ52;Q8IWV2	CNTN4_HUMAN;CNTN6_HUMAN	CNTN4;CNTN6	Contactin-4	12	11	14.4012	14.4106	14.1765	14.0727	14.4017	13.6939	14.355	14.0588	14.3335	14.4324	14.3124	14.2801	14.1174	14.3104	14.07	13.8728	14.5609	14.3712	14.0347	14.092	14.1355	14.0107	14.0196	14.0188	1	1	1	1	1	1	1	1	1	1	1	1	1	1	1	1	1	1	1
P06748	P06748	NPM_HUMAN	NPM1	Nucleophosmin	7	5	5.17202	7.8411	9.65487	NaN	6.47961	NaN	9.41853	NaN	NaN	NaN	8.01713	7.42986	NaN	NaN	7.42866	8.5872	8.38727	8.7611	NaN	NaN	NaN	10.1849	NaN	NaN	1	1	1	0	1	0	1	0	0	0	1	1	0	0	1	1	1	1	0
Q8WWX9	Q8WWX9	SELM_HUMAN	SELENOM	Selenoprotein M	12	11	11.3025	12.3045	12.238	12.6807	12.3948	12.3132	11.5035	12.608	12.7838	12.2763	10.9199	12.1736	12.1928	11.899	12.1684	12.0628	11.6665	12.1989	11.9114	11.8111	12.1574	11.8389	10.8315	12.1744	4	4	4	5	5	5	3	4	5	5	3	4	4	4	5	4	5	5	4
P15311;P26038;P35241	P26038;P15311;P35241	EZRI_HUMAN;MOES_HUMAN;RADI_HUMAN	EZR;MSN;RDX	Ezrin	12	11	15.3298	14.5033	15.2091	15.12	15.4058	14.6508	15.3758	14.7399	14.909	15.1638	14.787	14.8003	14.8805	15.2036	15.1791	15.3054	15.0423	14.7493	15.1055	15.5582	15.1494	14.9245	15.3314	14.5321	7	9	10	7	9	10	9	8	8	10	8	8	9	9	9	10	8	10	10
Q08188	Q08188	TGM3_HUMAN	TGM3	Protein-glutamine gamma-glutamyltransferase E	12	11	14.0916	12.662	12.6339	11.6533	12.697	12.4735	12.0131	12.672	11.5329	10.3286	11.4408	11.5957	12.4639	12.8096	12.7416	12.9375	12.5006	13.1264	13.8231	12.3044	11.1561	14.0321	10.7873	11.6091	22	17	16	8	18	13	13	16	14	3	7	12	14	18	19	16	16	18	22
Q6UXD5;Q9BYH1	Q6UXD5;Q9BYH1	SE6L1_HUMAN;SE6L2_HUMAN	SEZ6L;SEZ6L2	Seizure 6-like protein 2	12	11	15.8289	15.6501	15.5488	16.3149	15.7076	16.0889	15.6047	16.1765	15.5967	16.0757	15.8368	16.1144	15.8009	15.7943	15.4464	15.6145	15.5815	15.9768	16.094	15.5123	15.9254	15.2846	16.1908	15.4005	1	1	1	1	1	1	1	1	1	1	1	1	1	1	1	1	1	1	1
P08581	P08581	MET_HUMAN	MET	Hepatocyte growth factor receptor	12	11	11.5075	11.4227	11.3316	11.1725	11.726	11.3788	10.8342	11.1639	11.382	11.0683	11.805	11.8034	11.5157	11.2209	11.5884	10.8415	11.0623	11.2573	11.2847	11.5316	10.8355	11.1292	11.4564	10.8718	8	8	7	7	11	10	6	10	10	9	10	9	9	7	6	3	10	10	10
P21266	P21266	GSTM3_HUMAN	GSTM3	Glutathione S-transferase Mu 3	12	10	10.2007	8.849	11.2494	8.87017	9.7849	10.3044	10.1885	9.38104	9.85748	8.03103	10.6826	9.23059	9.49262	9.31178	8.89648	9.54803	9.23582	NaN	9.44237	9.48275	8.87618	10.2024	9.22434	NaN	2	2	2	2	2	2	2	2	1	1	1	1	1	2	1	2	1	0	2
Q14517	Q14517	FAT1_HUMAN	FAT1	Protocadherin Fat 1	12	11	10.9834	11.3898	11.1937	10.9096	11.2108	10.9856	10.7947	10.2141	10.9787	10.8908	11.1023	10.9796	10.7586	11.3705	10.8359	11.1539	11.4652	11.192	10.9247	11.3439	11.1838	11.0909	10.7634	11.2631	7	9	8	8	8	6	6	9	9	11	8	8	9	6	8	8	8	9	9
Q9Y2E5	Q9Y2E5	MA2B2_HUMAN	MAN2B2	Epididymis-specific alpha-mannosidase	12	11	11.4776	11.3998	11.0861	11.4701	11.08	11.3081	11.5973	11.7798	11.2532	11.3756	12.5255	11.615	12.1113	10.8695	11.4842	11.5565	12.2167	11.7287	11.1809	11.9789	12.2228	11.9445	11.3579	11.7619	9	10	8	12	12	11	9	14	11	13	11	13	12	5	13	11	13	13	11
P12830	P12830	CADH1_HUMAN	CDH1	Cadherin-1	12	11	12.404	12.4756	12.79	12.1233	12.0565	12.3326	11.763	12.1617	11.8168	11.5474	11.6392	11.6299	13.1011	12.8021	12.4487	12.5515	12.6124	12.2214	12.8533	12.4868	11.9982	12.1862	10.4052	11.6711	8	8	8	8	7	8	6	6	2	4	4	4	6	7	8	8	7	8	7
P39059	P39059	COFA1_HUMAN	COL15A1	Collagen alpha-1(XV) chain	12	11	13.2184	13.0914	12.9118	12.702	12.7215	12.705	12.818	13.2834	12.897	13.0893	13.0598	12.855	13.3562	13.1066	13.0918	12.8556	13.3795	12.5089	12.9504	13.496	13.0911	13.539	12.5214	13.0331	9	6	7	8	9	8	6	9	6	8	6	5	6	9	9	6	8	7	7
P11142;P54652	P11142;P54652	HSP72_HUMAN;HSP7C_HUMAN	HSPA2;HSPA8	Heat shock cognate 71 kDa protein	12	11	13.8622	13.2513	14.0986	12.7768	13.4666	13.4002	12.9588	13.1494	12.8609	13.2013	13.3553	13.4071	13.0144	13.8309	14.1965	13.7563	13.6792	13.3265	13.724	13.2575	13.2867	13.6924	12.7817	12.6899	7	5	7	8	6	7	4	6	4	7	7	7	5	6	7	8	7	7	6
P04211	P04211	LV743_HUMAN	IGLV7-43	Immunoglobulin lambda variable 7-43	6	8	NaN	12.387	16.0447	NaN	11.5271	13.0607	13.577	12.3528	NaN	NaN	NaN	NaN	11.6893	11.2398	12.6119	14.3462	11.1586	12.866	12.6099	12.2804	NaN	NaN	NaN	NaN	0	1	1	0	1	1	1	1	0	0	0	0	1	1	1	1	1	1	1
P20933	P20933	ASPG_HUMAN	AGA	N(4)-(beta-N-acetylglucosaminyl)-L-asparaginase	12	11	11.084	11.5659	12.4999	11.0256	12.1583	10.1898	11.7733	9.91005	10.9217	10.4023	10.7243	11.3568	11.5138	11.9194	11.4677	10.6344	11.3182	11.9206	11.991	11.3444	11.2715	11.0842	11.3006	NaN	3	4	4	2	4	2	3	2	1	4	2	3	3	3	3	2	4	3	3
O75063	O75063	XYLK_HUMAN	FAM20B	Glycosaminoglycan xylosylkinase	12	11	12.2959	12.554	12.9313	12.8853	12.7249	12.8531	12.6161	12.6091	12.7154	12.7966	12.3152	11.9599	12.5384	12.9669	13.0616	12.1844	12.4092	12.8464	12.9458	13.0642	12.4351	13.0259	12.7257	12.9164	8	10	12	8	13	11	10	12	11	11	10	9	10	11	11	7	11	11	11
P00338;P07195	P07864;Q6ZMR3;P07195;P00338	LDHA_HUMAN;LDHB_HUMAN	LDHA;LDHB	L-lactate dehydrogenase A chain	12	11	17.0178	16.8872	16.9309	16.1361	16.9351	16.9177	17.0251	17.2601	17.3801	17.4152	17.6294	17.1096	17.222	16.6944	17.6662	16.6752	17.424	17.1492	16.9255	17.338	17.2292	17.3481	17.8429	16.3922	1	1	1	1	1	1	1	1	1	1	1	1	1	1	1	1	1	1	1
P20774	P20774	MIME_HUMAN	OGN	Mimecan	12	11	18.5338	18.2165	18.197	17.9442	18.2698	18.0134	18.2327	18.0313	18.1847	18.264	18.3223	18.0602	18.2189	17.9147	18.1921	18.288	18.5123	17.6857	17.5808	18.3882	18.4632	17.8638	17.5739	17.792	22	21	20	21	21	21	19	21	21	22	21	22	21	21	22	21	22	21	20
P10153	P10153	RNAS2_HUMAN	RNASE2	Non-secretory ribonuclease	11	11	11.6315	10.9685	11.3358	10.6213	10.436	10.9802	12.5877	10.9917	12.5362	11.4126	NaN	11.8653	11.9342	12.0951	11.6236	11.8878	11.5367	12.1306	11.8955	11.4952	11.0818	11.7016	11.0002	11.783	3	3	3	2	3	2	1	4	4	2	0	4	3	4	4	4	4	3	3
P42357	P42357	HUTH_HUMAN	HAL	Histidine ammonia-lyase	12	11	12.0057	10.3229	10.8426	9.14232	11.9047	10.6117	10.2449	11.1223	11.0271	9.22347	9.30754	10.9205	10.4699	10.3736	11.1085	10.8334	10.9148	11.3725	12.2909	10.8342	10.9084	12.952	9.12842	10.0708	11	5	8	3	13	6	3	12	5	1	2	8	8	6	8	7	7	9	14
P01717;P01718	P01718;P01717	LV325_HUMAN;LV327_HUMAN	IGLV3-25;IGLV3-27	Immunoglobulin lambda variable 3-25	12	11	12.092	12.3212	12.4352	13.4117	12.9294	12.3689	12.9852	12.2294	11.5671	11.1197	11.8826	11.9773	13.001	13.5339	11.7676	12.7204	11.5796	12.2198	13.1632	12.7094	13.9391	12.5328	11.5496	13.6218	2	2	2	2	2	2	2	2	2	2	2	2	2	2	2	2	2	2	2
Q8NI32	Q8NI32	LPD6B_HUMAN	LYPD6B	Ly6/PLAUR domain-containing protein 6B	12	11	10.3331	10.5985	9.9625	10.7686	10.816	10.4475	9.6841	10.8463	10.7457	10.6852	10.7475	11.0653	10.1694	9.43632	10.1082	10.0152	10.4377	10.7226	9.99441	10.3394	10.9317	10.5467	11.1605	10.7977	2	2	2	3	3	3	2	3	2	3	2	3	2	1	2	2	3	3	3
P01861	P01861	IGHG4_HUMAN	IGHG4	Immunoglobulin heavy constant gamma 4	12	11	17.3892	17.7709	16.7879	18.4177	18.7526	16.0941	18.12	16.75	15.6361	16.6595	17.9245	17.5734	16.9737	18.6109	18.8099	18.7416	17.7101	17.5694	16.5309	17.8468	18.7605	17.4816	16.3158	16.9104	7	8	7	8	8	7	8	8	6	8	8	8	7	7	8	8	8	7	7
P21810	P21810	PGS1_HUMAN	BGN	Biglycan	12	11	13.2547	12.325	13.4855	12.9546	13.3519	13.2612	13.3179	13.0264	12.8228	13.1443	12.826	12.9641	12.3775	13.3801	13.4439	13.6956	13.1915	13.5797	13.3921	13.3857	12.5665	13.2706	13.2521	12.8946	8	8	8	7	9	8	6	7	9	11	8	10	9	9	9	8	10	10	9
Q9UN72;Q9UN73;Q9UN74;Q9Y5H5;Q9Y5H6;Q9Y5H7;Q9Y5H8;Q9Y5I0;Q9Y5I3	Q9Y5I1;Q9UN72;Q9Y5H9;Q9UN73;Q9Y5H5;Q9UN74;Q9Y5H7;Q9Y5I3;Q9Y5I2;Q9Y5H8;Q9Y5I0;Q9Y5H6	PCDA1_HUMAN;PCDA3_HUMAN;PCDA4_HUMAN;PCDA5_HUMAN;PCDA6_HUMAN;PCDA7_HUMAN;PCDA8_HUMAN;PCDA9_HUMAN;PCDAD_HUMAN	PCDHA1;PCDHA13;PCDHA3;PCDHA4;PCDHA5;PCDHA6;PCDHA7;PCDHA8;PCDHA9	Protocadherin alpha-7	12	11	9.80877	9.39254	10.7396	11.3117	10.3796	9.97804	8.83907	11.3524	10.4179	10.7714	10.7427	10.3277	9.77239	11.2246	9.47595	10.4032	9.68229	9.0653	10.4177	10.0405	8.92364	10.4775	10.5218	11.6588	1	1	1	1	1	1	1	1	1	1	1	1	1	1	1	1	1	1	1
Q96BZ4	Q96BZ4	PLD4_HUMAN	PLD4	5'-3' exonuclease PLD4	12	11	14.6038	13.9085	14.7576	14.0627	14.0401	14.6642	14.1448	13.8351	13.7805	14.3113	14.2446	14.21	14.1438	14.2043	14.7198	14.4693	14.8711	13.6379	14.2949	13.8842	14.9567	14.4727	14.5724	14.5132	8	8	8	7	8	7	6	7	7	8	7	8	7	8	7	8	8	7	7
Q96GD0	Q96GD0	PLPP_HUMAN	PDXP	Chronophin	12	11	10.7495	10.6064	9.20122	10.245	10.0051	11.0637	10.1729	10.7983	10.6926	10.3841	10.9538	10.7514	9.88098	9.95592	9.74589	9.75916	10.5792	9.49996	11.1907	10.8745	9.73957	9.78462	11.1886	10.053	4	3	2	1	5	1	2	2	5	4	5	6	2	4	5	2	3	3	5
O94991	O94991	SLIK5_HUMAN	SLITRK5	SLIT and NTRK-like protein 5	12	11	12.4948	13.0089	12.9446	12.4996	13.2159	13.1171	11.9929	13.2064	13.0059	13.0929	12.8509	13.3876	13.0331	12.5491	12.5368	11.5554	11.9713	13.2521	12.9016	12.4475	13.0599	12.4993	13.5814	12.5982	5	5	6	5	8	6	5	6	5	5	5	6	5	5	7	4	6	6	8
P00488	P00488	F13A_HUMAN	F13A1	Coagulation factor XIII A chain	12	11	13.3682	13.448	13.4357	13.9909	12.7491	13.4561	14.1117	13.0852	13.6402	12.9688	13.2546	12.5299	14.0324	13.469	12.5811	13.5074	13.2289	12.2545	12.7983	13.3043	13.248	13.0311	12.7813	14.465	11	8	9	14	10	13	13	11	11	10	10	7	14	9	7	10	14	9	9
Q8IZP7	Q8IZP7	H6ST3_HUMAN	HS6ST3	Heparan-sulfate 6-O-sulfotransferase 3	12	11	13.5531	14.0372	13.5321	13.8041	14.305	13.705	13.6461	13.4177	14.2599	14.3922	13.7344	14.371	13.934	13.4853	13.8779	12.8185	13.4628	14.0069	14.1035	13.3147	13.5919	13.6475	14.5225	13.1476	16	17	15	17	16	15	14	17	17	17	17	17	15	17	17	12	16	16	15
P22891	P22891	PROZ_HUMAN	PROZ	Vitamin K-dependent protein Z	12	11	13.7526	13.7287	12.9126	14.1649	12.7602	12.5307	13.5599	13.2679	12.8984	13.4713	13.3188	11.9973	13.5813	13.2305	12.2506	14.2758	12.2303	12.9726	12.1421	14.0159	11.8361	12.1947	12.7503	13.0208	8	9	8	9	7	8	7	8	9	8	8	8	8	8	6	8	8	8	6
Q15286	Q15286	RAB35_HUMAN	RAB35	Ras-related protein Rab-35	10	11	12.4782	11.0504	12.6474	10.9686	11.5905	11.8387	NaN	10.5311	10.4176	NaN	10.6651	11.9602	10.6167	11.0223	12.1225	12.0692	12.5258	11.3306	12.4491	12.0007	11.7674	12.4838	11.1157	11.4182	1	1	1	1	1	1	0	1	1	0	1	1	1	1	1	1	1	1	1
Q96NZ9	Q96NZ9	PRAP1_HUMAN	PRAP1	Proline-rich acidic protein 1	12	11	14.3947	14.3429	15.2562	13.84	13.843	14.9077	13.0913	14.632	14.5717	14.4466	13.034	15.077	13.9541	14.1285	13.9069	14.9771	14.0207	13.9137	14.2369	13.9291	13.7061	14.5823	12.1998	14.6065	5	5	4	4	5	4	5	4	5	3	5	5	5	5	5	5	5	4	5
P15309	P15309	PPAP_HUMAN	ACP3	Prostatic acid phosphatase	10	11	9.57682	8.5385	NaN	8.26805	8.59636	9.23577	8.3081	9.80227	7.43744	NaN	9.25303	9.5789	9.5975	8.61934	7.85044	10.2395	9.45393	9.63565	8.69084	9.11434	9.19637	11.2012	8.40016	9.51941	1	1	0	2	2	2	1	2	1	0	1	2	1	1	1	2	1	2	2
A0A0B4J1X5;A0A0J9YVY3;P01762;P01767;P01772;P01780	P01767;A0A0C4DH42;A0A0B4J1X5;P01762;P01780;A0A0J9YVY3;A0A0B4J1V1;P01763;P0DP02;P01772	HV307_HUMAN;HV311_HUMAN;HV333_HUMAN;HV353_HUMAN;HV374_HUMAN;HV741_HUMAN	IGHV3-11;IGHV3-33;IGHV3-53;IGHV3-7;IGHV3-74;IGHV7-4-1	Immunoglobulin heavy variable 3-74	12	11	16.5995	16.1428	17.0297	17.5485	15.1808	17.617	17.0367	15.846	16.2224	15.6951	16.325	17.3425	16.6457	16.33	15.671	16.7758	16.2226	16.5589	16.2448	16.3019	16.1943	16.5371	15.2885	18.0696	1	1	1	1	1	1	1	1	1	1	1	1	1	1	1	1	1	1	1
P24821	P24821	TENA_HUMAN	TNC	Tenascin	12	11	12.3215	12.2964	12.42	12.2526	12.0568	12.4754	11.7768	12.47	12.6782	12.5559	12.4589	12.0607	12.6234	11.7902	12.3952	12.2714	12.1724	12.3421	12.684	12.7904	12.733	12.6011	12.4974	12.6263	12	22	21	12	21	22	9	25	24	26	22	23	25	14	21	20	19	24	28
P05543	P05543	THBG_HUMAN	SERPINA7	Thyroxine-binding globulin	12	11	16.9736	16.7978	17.2234	16.9048	16.5339	16.8417	16.8816	16.6121	16.4152	16.7152	17.0279	17.0058	16.9421	16.601	16.1263	17.2937	16.3779	16.696	16.9462	16.4486	17.0173	17.0659	15.7893	17.131	21	21	21	20	22	19	21	20	21	19	21	22	21	19	20	20	21	19	22
Q86TY3	Q86TY3	ARMD4_HUMAN	ARMH4	Armadillo-like helical domain-containing protein 4	12	11	12.7862	12.9635	12.6163	12.5533	12.5287	12.5212	12.6401	12.443	13.1406	12.7417	12.3038	12.8205	12.1405	12.7798	12.9459	12.5427	12.4129	12.7744	12.6421	12.2326	12.7515	12.7036	12.155	12.8495	2	3	3	3	3	3	2	3	3	3	2	3	2	2	3	2	2	3	2
Q96QA5	Q96QA5	GSDMA_HUMAN	GSDMA	Gasdermin-A	12	11	11.8202	10.8094	10.6813	9.45014	11.4675	10.4848	10.798	11.0345	10.9083	9.64798	9.91882	10.8677	10.839	10.5527	11.2908	10.8824	10.9092	11.7237	11.7689	10.4904	10.2652	12.2022	9.88346	10.8607	7	5	5	2	7	5	2	7	5	1	3	5	4	2	6	6	5	6	7
P35625	P35625	TIMP3_HUMAN	TIMP3	Metalloproteinase inhibitor 3	5	8	NaN	NaN	NaN	NaN	8.72482	8.88307	NaN	10.3729	NaN	9.5523	10.4697	NaN	10.7399	9.56419	9.87612	NaN	NaN	9.5899	9.64673	10.3874	NaN	9.96177	10.1099	NaN	0	0	0	0	1	1	0	1	0	1	1	0	1	1	1	0	0	1	1
O00115	O00115	DNS2A_HUMAN	DNASE2	Deoxyribonuclease-2-alpha	12	11	12.7473	12.686	12.622	12.6485	12.3787	13.0371	11.7126	12.6996	11.7624	11.7788	11.6498	12.3775	12.6264	12.3935	12.8797	12.7647	12.8718	12.7975	12.0836	12.8875	12.5148	11.8623	12.2586	13.0407	4	4	4	3	5	4	2	4	3	4	4	4	3	4	4	3	5	5	3
P04746;P19961	P0DUB6;P19961;P0DTE7;P04746;P0DTE8	AMY2B_HUMAN;AMYP_HUMAN	AMY2A;AMY2B	Pancreatic alpha-amylase	12	11	11.1568	11.2691	11.8755	11.8023	11.959	10.5292	11.2355	11.515	12.2725	11.8782	11.8125	12.4351	11.94	12.2739	12.3655	12.1227	11.5385	11.3804	11.818	11.7379	11.8891	11.6293	11.6357	11.8626	5	4	4	5	5	4	3	4	5	5	5	5	5	5	5	5	5	5	5
Q9UGM5	Q9UGM5	FETUB_HUMAN	FETUB	Fetuin-B	12	11	16.884	16.2151	16.2837	16.3233	15.9077	16.1924	16.161	16.2047	16.2105	16.7455	16.3827	15.9013	15.1251	16.4394	14.7541	16.9976	16.5559	16.5814	15.9113	16.1171	16.1919	16.3062	15.5713	17.2699	13	13	12	13	14	12	9	13	11	15	14	14	10	12	11	15	15	13	11
P20618	P20618	PSB1_HUMAN	PSMB1	Proteasome subunit beta type-1	12	11	12.4179	11.8778	12.0606	11.5659	12.3302	11.2495	11.5706	12.0754	11.8694	11.4345	11.5945	11.9115	11.7738	12.0257	12.1108	12.1495	12.1957	11.7119	11.8143	11.9427	11.6191	12.9675	11.6853	11.9306	4	2	2	3	2	4	2	4	3	3	2	3	2	2	2	3	2	3	4
Q14126	Q14126	DSG2_HUMAN	DSG2	Desmoglein-2	12	11	13.0217	13.1527	13.1769	13.1381	13.0727	12.9505	13.3567	13.2763	13.2635	13.1629	13.5209	12.8882	13.3006	13.1606	13.051	12.8433	13.5323	13.5263	13.0819	13.209	13.4609	13.2417	13.4063	13.0479	10	14	15	12	14	15	13	14	14	13	13	13	14	12	15	14	12	16	14
Q9BYC5	Q9BYC5	FUT8_HUMAN	FUT8	Alpha-(1,6)-fucosyltransferase	12	11	10.2567	10.2614	9.44685	10.0239	10.0799	9.42325	9.89316	10.4116	9.90712	9.76327	9.9889	8.77717	9.79268	10.5931	10.3606	9.93692	10.5064	9.15225	10.0284	9.90737	10.4052	9.71475	10.2108	10.358	2	3	2	2	2	2	2	3	4	3	3	1	3	1	2	2	3	3	2
P07900;P08238	P08238;Q14568;Q58FF8;P07900	HS90A_HUMAN;HS90B_HUMAN	HSP90AA1;HSP90AB1	Heat shock protein HSP 90-alpha	12	11	10.7374	10.526	12.1767	10.4284	11.0575	11.2857	11.24	10.7163	11.0777	10.8212	10.8614	11.6054	9.9575	11.6787	11.0849	11.4476	11.5225	11.0111	11.4059	11.6742	11.024	11.7844	11.4406	10.614	6	4	7	4	7	6	6	4	7	6	6	7	4	6	5	5	5	6	7
P50395	P50395	GDIB_HUMAN	GDI2	Rab GDP dissociation inhibitor beta	12	11	12.0247	11.4502	12.2252	11.7301	12.1019	11.864	11.5494	11.8934	11.8023	11.77	11.7065	11.8081	11.7015	11.7195	11.7285	11.7038	11.6521	11.6572	12.6175	12.1555	11.9633	12.2596	12.3852	11.3962	10	8	8	8	10	8	8	9	10	10	7	9	10	10	8	6	8	9	9
A0A0C4DH43	A0A0C4DH43	HV70D_HUMAN	IGHV2-70D	Immunoglobulin heavy variable 2-70D	11	10	NaN	16.6757	18.1941	17.0964	15.5661	17.0748	14.6392	17.6808	15.2793	14.5951	16.9705	17.2495	16.8624	17.7755	9.99886	16.7306	15.5962	16.3714	15.7502	15.8235	NaN	16.1594	15.2276	15.6741	0	2	3	3	4	3	3	3	2	3	4	3	4	4	1	3	2	3	3
Q4LDE5	Q4LDE5	SVEP1_HUMAN	SVEP1	Sushi, von Willebrand factor type A, EGF and pentraxin domain-containing protein 1	12	11	10.6745	9.45437	9.15584	10.0305	10.8468	10.6442	9.55772	10.1465	10.6192	10.7029	10.522	10.2287	10.8753	10.0171	10.8401	9.46391	10.2827	10.0602	10.8432	10.2933	10.9509	11.4501	10.1491	10.1998	5	4	3	6	9	11	5	7	10	9	5	7	10	7	7	4	11	8	15
A8K2U0	A8K2U0	A2ML1_HUMAN	A2ML1	Alpha-2-macroglobulin-like protein 1	10	11	10.1594	9.99697	10.7367	9.45848	10.3258	10.6333	9.90446	10.9028	9.73636	NaN	NaN	10.5506	10.4568	9.36701	10.9041	11.5109	10.407	10.3716	10.9845	10.3908	10.3404	11.7621	9.47324	NaN	5	4	4	1	6	4	1	3	3	0	0	4	3	1	3	2	4	5	4
P05067	P05067	A4_HUMAN	APP	Amyloid-beta precursor protein	12	11	19.3939	19.7032	19.5514	19.7372	19.5716	19.7165	19.4808	20.1468	19.5762	19.6836	19.3745	20.013	19.7179	19.8314	19.36	19.4392	19.4857	19.653	19.5114	19.3943	19.5207	19.0687	20.057	19.4686	30	30	32	31	31	31	30	31	31	34	31	33	32	32	32	32	33	31	31
P36980	P36980	FHR2_HUMAN	CFHR2	Complement factor H-related protein 2	12	11	15.4217	14.4526	15.4587	15.2155	14.4479	14.9441	15.1552	14.4487	14.35	14.4925	15.3575	14.8653	15.5686	13.3225	15.1579	14.6709	15.0914	13.6901	14.4061	14.6934	14.4885	15.4009	14.3621	15.9642	2	2	3	2	2	3	3	3	2	2	2	2	3	2	3	2	2	2	3
Q9BT09	Q9BT09	CNPY3_HUMAN	CNPY3	Protein canopy homolog 3	12	11	11.5607	11.237	11.6231	11.3604	11.2618	11.428	10.885	11.1315	11.3468	11.3157	10.8469	11.4972	11.1722	11.1618	11.4124	11.0922	11.3308	11.2003	11.7976	11.4144	11.3943	11.7439	11.7351	11.2842	3	4	3	4	3	3	3	4	4	4	4	4	3	4	4	3	2	4	4
Q8N475	Q8N475	FSTL5_HUMAN	FSTL5	Follistatin-related protein 5	12	11	13.1914	13.549	13.2002	13.3733	13.4206	13.4604	12.673	13.8527	13.2302	13.1064	12.8656	12.8551	12.9849	13.1779	12.6845	13.4153	12.6794	13.1731	12.7199	13.4888	12.931	13.5152	13.147	13.2667	24	27	28	29	31	27	22	29	30	29	28	30	28	28	29	27	24	29	29
Q9UBV2	Q9UBV2	SE1L1_HUMAN	SEL1L	Protein sel-1 homolog 1	12	11	11.7746	11.2029	11.3791	10.9347	11.5038	11.7514	11.0322	11.1231	12.8765	11.5202	10.5496	12.0387	11.943	11.6217	11.0863	11.3038	11.2087	11.5531	11.8057	10.2478	11.2399	11.4191	9.37065	12.1127	1	1	1	1	1	1	1	1	1	1	1	1	1	1	1	1	1	1	1
P11217	P11217	PYGM_HUMAN	PYGM	Glycogen phosphorylase, muscle form	5	5	10.8463	8.1938	NaN	NaN	9.16327	NaN	NaN	10.8513	NaN	NaN	10.2114	NaN	NaN	NaN	15.961	NaN	9.82483	NaN	8.95164	NaN	10.9506	11.1829	NaN	NaN	1	1	0	0	1	0	0	1	0	0	1	0	0	0	2	0	1	0	1
Q9Y5Y7	Q9Y5Y7	LYVE1_HUMAN	LYVE1	Lymphatic vessel endothelial hyaluronic acid receptor 1	12	11	15.291	15.699	15.2858	15.7297	15.2141	15.3986	15.6432	15.2263	16.2065	16.0342	15.1599	15.4632	15.7544	15.315	15.6707	15.0707	15.5704	15.2243	15.2762	15.4101	15.0421	15.6829	15.2956	15.075	7	8	5	7	7	7	9	7	8	7	8	8	8	8	8	7	8	6	8
Q9Y287	Q9Y287	ITM2B_HUMAN	ITM2B	Integral membrane protein 2B	12	11	12.6336	11.8961	13.0455	11.2687	12.402	13.0102	11.1477	12.4963	12.5647	11.2174	11.5344	10.8576	12.4649	12.6429	12.3359	12.8465	11.7913	12.2936	12.5323	12.5874	12.2507	11.7149	11.7557	12.6494	5	5	4	5	5	5	3	5	3	4	4	3	6	5	4	3	6	5	5
P62328	P62328	TYB4_HUMAN	TMSB4X	Thymosin beta-4	12	11	14.2572	14.5349	14.2742	14.4113	14.4647	14.4854	13.6134	14.1868	15.1998	14.5369	13.3484	14.9419	14.198	14.5827	15.3042	14.6381	14.6811	14.2466	14.861	14.3603	14.8984	14.7842	13.7083	14.806	5	5	5	4	5	4	4	4	5	5	5	5	5	5	5	4	5	4	4
P21796	P21796	VDAC1_HUMAN	VDAC1	Voltage-dependent anion-selective channel protein 1	7	6	NaN	NaN	8.01435	9.18275	8.79521	6.02895	NaN	8.77486	7.39936	NaN	NaN	10.2951	8.59523	NaN	9.32637	9.20848	NaN	8.42163	8.53492	NaN	NaN	10.2399	NaN	NaN	0	0	2	1	3	1	0	1	2	0	0	2	1	0	1	3	0	2	3
P21453	P21453	S1PR1_HUMAN	S1PR1	Sphingosine 1-phosphate receptor 1	6	5	NaN	8.39973	7.9517	NaN	9.65987	NaN	12.1657	NaN	10.5087	NaN	NaN	8.47928	NaN	8.98715	9.67604	NaN	NaN	7.38684	NaN	NaN	NaN	9.76371	6.5381	NaN	0	1	1	0	1	0	1	0	1	0	0	1	0	1	1	0	0	1	0
Q9NS85	Q9NS85	CAH10_HUMAN	CA10	Carbonic anhydrase-related protein 10	12	11	12.291	12.6359	12.4485	12.1332	12.808	12.5317	11.8491	13.2237	12.2498	12.433	11.7202	12.4119	12.3346	12.7681	12.2305	12.3513	12.2297	12.4911	11.8052	12.5267	11.81	12.1137	11.84	11.946	5	6	5	5	6	5	4	6	5	6	4	6	4	5	6	4	5	6	6
P02743	P02743	SAMP_HUMAN	APCS	Serum amyloid P-component	12	11	15.1827	14.794	15.0847	14.8421	14.6191	14.5151	15.0043	14.8003	12.3569	12.5646	14.0187	11.9717	14.7112	15.3035	13.0149	13.56	14.1063	13.582	12.6231	14.228	14.144	12.7189	12.2391	15.4102	10	8	10	8	9	8	9	9	5	7	6	4	8	10	7	9	7	7	4
A0A0B4J1U3	A0A0B4J1U3	LV136_HUMAN	IGLV1-36	Immunoglobulin lambda variable 1-36	12	11	13.8615	14.6508	14.9129	14.6561	14.7385	15.0441	16.3327	14.7161	14.5908	11.9073	15.9225	14.4212	15.7353	12.6611	13.3433	13.7325	15.1265	14.1227	14.5525	14.4596	14.9696	14.637	12.4204	13.5026	1	2	1	1	2	1	1	1	1	1	1	2	1	1	2	2	1	1	1
P25774	P25774	CATS_HUMAN	CTSS	Cathepsin S	12	11	12.6323	12.7727	12.6494	12.1484	12.7909	12.5817	12.4626	12.084	12.8504	12.445	12.4947	12.4333	12.0831	12.4579	13.231	13.2813	13.0311	12.5108	12.4977	13.2065	12.3922	12.3833	12.4409	12.0608	7	9	9	8	9	8	10	8	8	9	6	8	7	8	8	9	9	9	8
Q9H0W9	Q9H0W9	CK054_HUMAN	C11orf54	Ester hydrolase C11orf54	11	11	10.5594	9.69281	11.5944	NaN	10.2643	10.4595	9.95284	10.9694	11.0026	11.1024	9.97767	10.3397	9.70849	11.8577	10.4419	11.4891	11.2857	11.3865	11.2228	11.276	10.1287	10.7516	9.77033	10.9949	2	2	3	0	2	2	2	2	1	2	2	2	2	2	2	1	1	3	3
Q9P2E7	Q9P2E7	PCD10_HUMAN	PCDH10	Protocadherin-10	12	11	13.2523	13.6362	13.448	13.9025	13.8643	13.7712	13.6395	13.6134	13.9505	14.0318	13.8884	13.892	13.6927	13.6847	13.591	12.5757	13.8421	13.8162	13.9962	13.2628	13.7182	13.3583	13.9699	13.4438	13	15	13	14	18	15	12	16	18	17	14	19	17	14	18	10	15	16	17
P06307	P06307	CCKN_HUMAN	CCK	Cholecystokinin	12	11	13.6724	13.4522	14.5758	13.8783	14.8159	14.419	13.2114	14.3885	14.3081	13.8301	12.3095	15.0236	14.1501	14.5114	14.2214	12.0828	13.4297	13.7265	14.1544	13.4379	13.3245	13.7454	13.5243	13.878	2	2	2	3	2	2	2	2	2	2	2	3	2	2	2	2	2	2	3
O14514	O14514	AGRB1_HUMAN	ADGRB1	Adhesion G protein-coupled receptor B1	12	11	14.529	14.6138	14.1248	14.8877	15.0439	14.8014	13.6399	15.0932	14.7907	14.8133	14.5913	14.9777	14.778	14.5198	14.5159	13.9528	14.5218	14.6969	14.5447	14.1466	14.551	14.2435	14.9637	14.5668	13	12	11	14	13	14	9	15	14	13	13	15	12	12	11	11	12	13	12
Q08828	Q08828	ADCY1_HUMAN	ADCY1	Adenylate cyclase type 1	11	10	11.2201	9.30741	10.9066	12.0816	10.102	11.6312	10.9301	8.20115	9.96059	NaN	10.5368	8.85197	11.4209	11.8467	NaN	12.2816	9.44961	11.1717	10.1308	11.0387	10.0363	11.818	9.53936	11.5805	1	1	1	1	1	1	1	1	1	0	1	1	1	1	0	1	1	1	1
Q5BLP8	Q5BLP8	CD048_HUMAN	C4orf48	Neuropeptide-like protein C4orf48	12	11	16.0949	16.1844	16.2836	15.9305	16.8897	15.9606	15.6759	15.8861	16.8525	16.4791	14.6455	16.6679	16.1141	16.0539	16.889	15.3019	16.2018	16.0889	15.9791	15.2531	15.6907	15.6305	15.4601	16.206	6	6	5	6	6	6	6	6	6	6	6	6	6	6	6	6	6	6	6
Q9HCJ2	Q9HCJ2	LRC4C_HUMAN	LRRC4C	Leucine-rich repeat-containing protein 4C	12	9	8.54146	8.83008	9.97696	9.51266	8.35998	9.37438	9.08885	10.368	8.76768	9.38923	9.05139	9.27968	9.3346	8.81413	9.33288	NaN	10.015	9.38621	9.37899	10.3345	NaN	9.23376	9.35778	9.27379	1	2	1	1	2	1	2	2	1	1	1	1	1	1	2	0	2	2	2
P30046	P30046;A6NHG4	DOPD_HUMAN	DDT	D-dopachrome decarboxylase	12	11	11.6276	11.0422	12.3998	12.8247	11.5045	12.759	11.8471	12.6476	12.3416	12.6971	11.9721	11.9592	12.0885	12.1099	12.5322	11.9864	12.1227	12.4438	12.5142	12.5112	12.3585	12.5014	12.5059	11.9401	3	2	2	2	3	1	2	1	2	2	2	2	2	3	2	1	3	3	3
Q6UXZ4	Q6UXZ4	UNC5D_HUMAN	UNC5D	Netrin receptor UNC5D	12	11	11.6106	12.8316	12.1796	12.1521	12.7151	12.1718	11.9034	12.4439	12.9179	12.4776	12.6312	12.7719	12.2299	12.315	11.448	10.6849	12.3221	12.5614	12.8249	12.3481	12.1003	12.1164	12.8555	11.9347	3	5	5	5	5	7	6	5	6	6	5	6	4	5	5	2	5	6	7
P07988	P07988	PSPB_HUMAN	SFTPB	Pulmonary surfactant-associated protein B	5	5	7.05123	NaN	NaN	7.03178	7.21659	NaN	NaN	9.49283	8.76838	NaN	NaN	NaN	NaN	NaN	NaN	NaN	NaN	8.27422	9.26713	8.79533	7.80369	8.65432	NaN	7.44982	1	0	0	1	1	0	0	1	1	0	0	0	0	0	0	0	0	1	1
O43291	O43291	SPIT2_HUMAN	SPINT2	Kunitz-type protease inhibitor 2	12	11	13.8855	14.5867	14.3878	14.3854	14.903	14.3868	14.081	14.5386	14.9581	14.2916	13.7558	14.7858	14.19	14.3907	14.9758	13.2427	14.2417	14.6093	14.6856	14.07	14.2561	13.5421	14.1524	14.03	3	3	3	4	4	4	3	4	4	4	4	4	4	4	4	4	3	4	4
P20962	P20962	PTMS_HUMAN	PTMS	Parathymosin	8	11	9.20853	NaN	11.546	NaN	9.85886	8.75119	NaN	NaN	9.00127	8.89427	9.20737	9.99193	9.68941	10.5981	10.4975	10.5372	9.5288	10.146	9.53303	9.87549	8.4471	10.3246	10.2277	NaN	1	0	2	0	1	2	0	0	1	1	1	1	1	1	2	1	1	1	1
P23526	P23526	SAHH_HUMAN	AHCY	Adenosylhomocysteinase	9	11	8.12601	4.23989	9.23723	6.97012	7.37496	7.37178	NaN	8.58481	8.58363	NaN	NaN	6.4176	8.89173	8.40094	8.31153	9.23285	9.15616	3.69586	8.1889	9.22941	8.10145	10.3308	7.03383	9.29714	2	1	2	2	1	1	0	2	2	0	0	2	2	1	1	1	1	1	1
P98172	P98172	EFNB1_HUMAN	EFNB1	Ephrin-B1	12	11	12.8965	13.4315	13.4644	13.337	13.6383	13.1943	13.0619	13.32	13.4181	13.2539	13.1308	13.6198	13.3678	13.2832	13.5909	13.4598	13.4418	13.4513	13.5107	13.4895	13.519	13.2194	13.0748	12.5886	4	4	3	5	4	4	4	4	4	4	4	5	4	4	4	5	4	4	5
Q16799	Q16799	RTN1_HUMAN	RTN1	Reticulon-1	12	11	10.773	10.0269	9.8265	7.87903	9.95853	8.7752	9.87278	9.19866	10.6985	9.04981	8.7387	9.10086	10.6985	9.52581	11.2787	9.36498	8.92964	9.98008	9.94432	10.6716	8.68397	10.7562	8.89226	9.08691	2	2	2	1	2	1	1	2	2	3	1	2	2	1	2	1	1	2	2
Q9UBS9	Q9UBS9	SUCO_HUMAN	SUCO	SUN domain-containing ossification factor	10	8	NaN	10.7378	NaN	11.2038	9.94044	11.1961	10.2889	10.4508	9.64625	10.7552	9.61835	10.2257	NaN	NaN	10.3477	11.9026	10.9558	NaN	10.7982	10.7916	10.5802	10.169	10.091	11.0193	0	1	0	2	3	2	2	1	2	2	1	2	0	0	3	1	2	0	2
Q15843	Q15843	NEDD8_HUMAN	NEDD8	NEDD8	12	11	10.0676	9.64431	9.80053	10.0124	10.5981	10.6563	10.8864	10.427	11.8846	11.0737	10.1865	10.9239	9.67572	9.61469	11.4665	10.3556	9.74997	9.88248	11.0529	9.88062	10.9536	10.4004	9.33923	11.8161	1	1	1	1	1	1	1	1	1	2	1	2	1	1	2	1	2	2	1
P42785	P42785	PCP_HUMAN	PRCP	Lysosomal Pro-X carboxypeptidase	12	11	15.7864	15.7433	15.6347	15.2945	15.2202	15.5934	15.7942	15.8235	15.2946	15.2349	15.8132	15.1514	15.6921	15.6934	15.5901	15.5249	15.9262	15.5274	15.1929	15.843	15.5464	15.8339	15.6744	16.067	18	18	18	15	19	15	17	18	18	16	17	18	18	16	18	18	16	17	14
O94923	O94923	GLCE_HUMAN	GLCE	D-glucuronyl C5-epimerase	12	11	10.3402	10.6341	9.70247	10.132	9.46993	8.42959	9.79746	9.39084	10.497	10.2474	9.48773	9.20008	9.49711	9.41282	8.78807	10.4474	9.18562	8.94404	9.95183	7.90096	10.6828	9.62287	9.61529	9.91454	2	2	1	2	3	3	2	2	1	3	1	3	2	3	2	3	2	2	2
P13473	P13473	LAMP2_HUMAN	LAMP2	Lysosome-associated membrane glycoprotein 2	12	11	13.2828	14.5241	14.3346	14.6239	14.5002	14.699	14.2801	14.9009	14.3238	14.53	14.5266	14.2989	14.8512	14.204	14.6003	13.7706	13.5819	15.0932	15.4869	14.6217	14.4563	14.9648	15.3029	14.2325	4	4	3	5	5	5	5	4	5	5	5	5	5	5	5	4	5	5	5
Q9NVJ2	Q9NVJ2;Q96BM9	ARL8B_HUMAN	ARL8B	ADP-ribosylation factor-like protein 8B	10	11	8.01285	9.38795	9.30266	9.16121	9.20354	10.0032	NaN	9.63104	8.93035	7.22781	NaN	9.318	8.84634	10.0301	9.17422	9.10771	9.8875	9.8193	10.053	9.00521	8.42708	9.51765	8.90898	9.48565	1	2	2	2	2	2	0	2	2	1	0	1	2	2	1	2	1	2	1
P08887	P08887	IL6RA_HUMAN	IL6R	Interleukin-6 receptor subunit alpha	12	11	10.9141	11.1345	10.7998	11.3083	10.9281	11.053	10.9502	11.0041	10.7817	11.3195	11.7969	11.2814	11.3241	10.571	10.8806	10.3863	11.7196	11.312	11.4908	11.7323	11.5378	11.4231	11.6867	11.2849	6	6	6	7	7	7	6	6	7	6	5	6	7	5	6	5	6	5	6
P49721	P49721	PSB2_HUMAN	PSMB2	Proteasome subunit beta type-2	12	11	11.707	11.0374	11.3567	10.3034	11.2566	11.0051	10.5593	11.4491	10.3003	10.6474	11.0473	10.7294	10.54	11.4965	11.6247	10.7461	10.6513	11.3868	11.9168	11	10.7072	12.7275	10.5347	10.4869	2	2	2	2	2	2	2	2	2	2	2	2	2	2	2	2	2	2	2
Q8IUC8	Q8IUC8	GLT13_HUMAN	GALNT13	Polypeptide N-acetylgalactosaminyltransferase 13	12	11	11.9376	12.2314	11.8524	12.3926	12.1361	12.4483	12.4754	12.6339	12.5017	12.3826	12.0003	11.9746	12.3765	12.0412	12.0559	11.7778	12.1602	12.2383	12.1282	12.3752	12.3301	11.8252	12.2421	11.8665	7	9	9	7	10	9	7	8	9	8	7	8	7	10	7	5	8	8	7
Q9H251	Q9H251	CAD23_HUMAN	CDH23	Cadherin-23	12	11	10.4611	11.2699	11.0294	11.0787	11.3068	9.8192	11.3908	10.7855	10.0705	10.4124	10.4991	10.4301	10.3748	10.3186	9.73135	10.556	10.8676	10.1863	10.6595	10.8119	10.8226	10.8135	10.5157	10.715	2	3	1	4	4	3	1	3	3	4	4	4	5	4	3	2	4	3	3
P23470	P23470	PTPRG_HUMAN	PTPRG	Receptor-type tyrosine-protein phosphatase gamma	12	11	16.6163	16.9237	16.7588	16.8859	17.2358	16.9127	16.8139	17.0309	17.018	17.0156	16.8106	17.0884	16.9776	17.0908	16.7853	16.1482	16.8459	17.0619	16.8088	16.4594	17.0323	16.7979	17.0251	16.6514	12	13	12	11	15	12	12	12	13	14	12	15	13	12	14	10	14	10	14
P55327	P55327	TPD52_HUMAN	TPD52	Tumor protein D52	10	10	NaN	10.8328	8.95655	9.12985	10.882	9.24916	10.8587	8.13101	11.4302	9.83075	NaN	9.45252	NaN	10.1627	11.3739	7.19929	6.90335	8.87424	10.1858	9.63324	9.39353	10.1395	8.88467	10.4336	0	1	1	1	1	1	1	1	1	1	0	1	0	1	1	1	1	1	1
P22303	P22303	ACES_HUMAN	ACHE	Acetylcholinesterase	12	11	13.0397	13.0627	12.7188	12.7276	12.3809	12.7181	12.7575	13.1654	12.5878	12.9697	12.6354	12.7183	12.6726	12.8816	12.7146	13.2992	12.7616	12.43	13.2328	13.2933	12.8588	12.9393	12.8517	12.6595	12	13	11	12	12	12	10	13	13	13	13	12	13	11	12	13	12	13	13
Q9H299	Q9H299	SH3L3_HUMAN	SH3BGRL3	SH3 domain-binding glutamic acid-rich-like protein 3	12	11	13.4392	13.078	13.8646	12.9765	13.9152	13.161	12.3731	12.9032	14.7656	12.716	13.4276	13.6188	13.353	13.979	14.2996	13.1715	13.141	13.2452	13.9329	13.1329	14.0533	13.6162	13.6636	12.7816	3	3	4	3	4	3	2	3	2	4	3	4	3	3	3	4	4	4	4
Q96FQ6	Q96FQ6	S10AG_HUMAN	S100A16	Protein S100-A16	9	9	9.95799	10.0819	10.1212	NaN	9.18827	NaN	9.83403	9.41974	10.3013	NaN	10.1181	7.80234	10.4907	9.23945	10.0696	8.95032	9.86425	10.4921	12.0522	9.47348	NaN	10.1068	NaN	NaN	3	3	4	0	2	0	2	4	1	0	2	2	2	3	4	2	3	3	4
P02763	P02763	A1AG1_HUMAN	ORM1	Alpha-1-acid glycoprotein 1	12	11	19.9859	19.3674	21.0439	20.6321	19.2019	20.1808	19.9618	20.7792	18.9977	19.7195	20.0152	21.0584	19.2992	20.0184	20.2548	21.2395	19.8257	20.1373	19.008	19.3318	19.9019	20.1235	17.9159	20.6602	14	12	13	12	12	12	10	11	11	11	11	13	12	14	14	11	12	11	11
A0A0B4J1Y8	A0A0B4J1Y8	LV949_HUMAN	IGLV9-49	Immunoglobulin lambda variable 9-49	12	11	13.8109	13.4119	15.3655	13.1229	13.9563	13.7931	15.1927	12.2122	10.6537	12.5068	13.8173	14.0849	12.8882	14.7539	12.6753	13.7853	13.9288	12.0474	11.8583	13.5813	13.6403	11.711	11.7664	14.2801	4	4	4	3	4	2	2	3	2	4	3	4	4	4	3	4	4	3	3
P01859;P01860;P01861	P01861;P01859;P01860	IGHG2_HUMAN;IGHG3_HUMAN;IGHG4_HUMAN	IGHG2;IGHG3;IGHG4	Immunoglobulin heavy constant gamma 2	12	11	22.2278	22.1049	22.9735	22.3506	21.8938	22.1876	22.8249	22.1186	21.9376	21.6086	22.1891	22.2846	22.4224	22.31	22.0758	22.5777	22.4965	15.6786	22.0763	22.2977	22.2656	22.0604	21.2886	22.6784	1	1	1	1	1	1	1	1	1	1	1	1	1	1	1	1	1	1	1
Q9BY11	Q9BY11	PACN1_HUMAN	PACSIN1	Protein kinase C and casein kinase substrate in neurons protein 1	6	10	NaN	NaN	7.09897	NaN	9.07115	8.62838	NaN	NaN	9.64731	7.95783	NaN	9.3053	8.27818	8.99986	9.71008	8.79871	9.33984	10.5839	NaN	9.24383	9.91396	7.52502	8.80338	NaN	0	0	1	0	1	2	0	0	2	2	0	2	1	1	2	1	2	1	0
P01764	P01764	HV323_HUMAN	IGHV3-23	Immunoglobulin heavy variable 3-23	12	11	14.1024	14.813	16.3121	15.5465	14.4399	16.0382	15.3263	14.5207	14.3189	13.9621	15.5577	14.8816	15.3114	15.2723	14.9042	14.367	15.2053	14.0258	14.6659	14.2213	15.1997	14.4762	13.93	17.7657	2	2	2	2	2	2	2	2	2	2	2	2	2	2	2	2	2	2	2
O60477	O60477	BRNP1_HUMAN	BRINP1	BMP/retinoic acid-inducible neural-specific protein 1	12	11	10.0846	10.6113	9.97807	9.7236	11.0979	10.5868	10.3555	10.9643	11.0399	10.6201	11.206	10.9014	11.1457	10.8494	11.0362	11.013	11.1338	10.4159	10.0724	10.872	10.2818	10.892	10.9667	10.5781	3	5	4	2	3	3	3	4	4	4	2	4	3	3	3	2	3	5	4
O15118	O15118	NPC1_HUMAN	NPC1	NPC intracellular cholesterol transporter 1	12	10	10.3926	10.2945	9.60941	6.25434	10.5938	8.06604	8.82012	9.64405	9.37414	9.91577	9.1043	10.7747	9.91724	9.46437	11.0029	10.2999	10.3964	9.03692	NaN	9.85365	9.55283	8.86265	10.4352	10.0694	1	1	1	1	1	1	1	1	1	1	1	1	1	1	1	1	1	1	0
Q99435	Q99435	NELL2_HUMAN	NELL2	Protein kinase C-binding protein NELL2	12	11	18.8467	19.3325	18.9045	19.192	19.5034	19.2168	18.9288	19.1205	19.5347	19.7753	19.5782	19.6466	19.3986	18.9955	19.0233	18.1815	18.9698	19.4104	19.6007	18.8868	19.199	19.0729	19.7344	19.0984	48	50	48	49	51	48	43	50	49	55	53	52	51	48	52	44	49	47	47
Q92832	Q92832	NELL1_HUMAN	NELL1	Protein kinase C-binding protein NELL1	12	11	10.9697	11.0924	11.5318	11.6834	11.8733	11.4659	11.0205	11.9728	11.3534	11.6501	11.7288	12.25	11.7125	11.8062	11.401	10.4554	9.99265	11.771	11.47	11.4104	11.1022	11.3015	12.101	11.5928	5	11	6	7	9	9	5	10	7	10	10	12	7	6	8	6	4	10	9
P01236	P01236	PRL_HUMAN	PRL	Prolactin	12	11	8.22619	10.3353	10.9411	11.1551	10.0034	11.48	10.7509	10.1976	10.4737	10.6103	12.3237	10.8544	10.6109	10.943	11.2305	11.7229	11.0874	10.6589	10.8257	11.3797	10.8132	11.2584	10.0155	11.5582	1	3	4	1	4	3	3	4	4	2	5	2	4	3	5	4	5	3	2
P11021	P11021	BIP_HUMAN	HSPA5	Endoplasmic reticulum chaperone BiP	12	11	15.5031	15.4686	15.39	15.6232	15.473	15.2469	15.3148	15.4479	15.5507	15.691	15.8433	15.3776	15.3686	15.5838	15.4388	15.39	15.6848	15.4986	15.7909	15.6072	15.5542	15.7297	15.5376	15.237	32	35	36	35	36	34	33	34	35	37	32	33	31	33	34	34	36	36	38
P35555	P35555	FBN1_HUMAN	FBN1	Fibrillin-1	12	11	14.9241	14.911	14.8608	14.8678	14.8531	14.6923	15.0333	14.6168	14.5523	14.8594	15.0463	14.5378	14.7313	14.7803	14.856	14.8135	14.8072	14.6319	14.5487	14.8938	14.8544	14.8332	14.3714	14.67	73	76	73	74	81	74	74	77	72	75	74	72	76	68	75	71	75	74	76
Q96RP7	Q96RP7	G3ST4_HUMAN	GAL3ST4	Galactose-3-O-sulfotransferase 4	11	11	9.81971	9.94743	10.3407	9.58604	9.8086	10.5749	NaN	10.596	10.6379	9.59662	10.9393	9.08786	9.93753	10.8887	10.5013	10.7636	10.3572	10.0783	10.0759	10.2249	10.6404	10.2441	9.63906	10.3159	2	3	3	2	3	2	0	2	3	3	2	3	2	3	3	2	2	3	3
Q8IYR6	Q8IYR6	TEFF1_HUMAN	TMEFF1	Tomoregulin-1	10	9	NaN	9.66856	10.1076	9.08115	9.45768	8.98213	NaN	8.95427	9.53404	8.09519	7.0762	8.90394	7.69331	9.26427	6.76435	NaN	10.0481	8.34348	9.17998	8.86012	8.17554	NaN	8.51172	NaN	0	2	2	1	2	2	0	2	1	1	1	2	2	2	2	0	2	2	2
O95445	O95445	APOM_HUMAN	APOM	Apolipoprotein M	12	11	14.3297	14.2147	14.9494	14.873	13.8368	14.6627	15.1898	14.602	13.8835	13.838	13.9962	13.9556	14.7719	14.273	13.3918	14.791	13.8403	13.959	13.8964	14.3373	14.604	14.5144	13.0298	15.7084	9	9	11	11	9	10	10	11	9	11	11	10	10	8	9	11	11	10	10
Q13683	Q13683	ITA7_HUMAN	ITGA7	Integrin alpha-7	12	11	13.1456	12.6884	14.2137	13.1749	12.9266	12.7212	11.4902	13.0789	12.8323	12.1142	11.9293	10.8721	12.2602	13.0599	13.5003	11.7228	13.7724	13.6009	13.5293	13.4084	12.342	13.1689	12.1522	NaN	1	2	1	2	2	2	1	2	2	2	2	2	2	2	2	2	1	2	2
Q10471	Q10471	GALT2_HUMAN	GALNT2	Polypeptide N-acetylgalactosaminyltransferase 2	12	11	14.3281	14.5205	14.588	14.4091	14.6367	14.5245	14.3136	14.6885	14.7011	14.1119	14.8407	14.4633	14.6104	14.5565	14.5042	14.3339	14.6843	14.6032	14.7427	14.618	14.6016	14.5816	14.5708	14.3429	26	23	25	23	28	23	24	26	28	26	26	27	23	26	28	24	27	27	26
Q9Y4D7	Q9Y4D7	PLXD1_HUMAN	PLXND1	Plexin-D1	12	11	17.0982	16.9602	16.7906	17.1834	16.8676	17.25	16.8989	16.7645	16.8521	17.1438	16.9996	17.0655	17.1632	16.8454	16.5933	16.7228	17.2333	17.0783	16.7712	16.8153	16.8158	16.7363	17.1814	16.484	9	7	6	9	8	10	7	7	9	10	9	10	9	6	10	6	7	9	10
O60243;Q8IZP7	Q8IZP7;O60243	H6ST1_HUMAN;H6ST3_HUMAN	HS6ST1;HS6ST3	Heparan-sulfate 6-O-sulfotransferase 1	12	11	12.1346	12.233	12.273	12.332	12.969	12.3498	12.0521	12.5478	12.4714	12.7961	11.8261	12.3622	11.8594	12.129	12.253	11.6279	11.8832	13.01	12.3151	12.1555	12.0611	12.2944	12.6914	11.8879	2	3	2	3	2	3	2	3	3	3	3	3	3	3	2	2	2	2	2
Q9UKB5	Q9UKB5	AJAP1_HUMAN	AJAP1	Adherens junction-associated protein 1	12	11	11.764	12.5669	11.773	11.7569	13.0694	11.5673	12.0238	12.3271	12.875	12.1367	10.9229	12.7273	12.4663	12.7164	13.3065	11.9127	12.5399	12.4869	12.7027	12.7428	12.1353	12.1206	11.1426	12.7053	3	3	3	2	3	3	2	3	3	3	3	3	3	3	3	3	3	3	3
Q04756	Q04756	HGFA_HUMAN	HGFAC	Hepatocyte growth factor activator	12	11	14.4066	13.8135	14.4873	14.9153	13.5238	14.1057	14.8056	14.3043	13.6614	13.8264	14.4647	14.0319	13.7984	13.3413	13.8642	14.8785	14.0754	13.5281	14.0916	14.096	14.6079	14.2235	13.3966	14.9824	22	18	21	20	23	21	21	20	20	20	20	22	19	19	18	20	19	20	22
P98173	P98173	FAM3A_HUMAN	FAM3A	Protein FAM3A	12	11	11.4343	11.5848	11.9663	11.1142	11.7808	11.4681	11.9629	11.9635	11.4509	11.902	11.3443	10.9166	11.8797	11.9609	11.94	11.7912	11.9267	11.6839	11.5117	11.784	11.7715	11.0338	11.567	10.7413	6	5	6	6	5	6	4	6	5	6	5	6	5	6	6	4	6	6	6
Q9BUN1	Q9BUN1	MENT_HUMAN	MENT	Protein MENT	12	11	12.105	12.3249	12.3483	12.3126	11.926	12.4167	12.1114	12.4293	12.6602	11.6685	11.8289	12.031	12.2178	11.9888	12.0918	11.7845	12.1151	12.3152	12.2605	12.3873	11.734	12.0161	11.8162	12.2853	3	3	3	4	4	4	4	4	3	4	3	4	4	4	3	4	4	3	3
P02790	P02790	HEMO_HUMAN	HPX	Hemopexin	12	11	20.9529	20.8022	21.0354	20.7513	20.4061	20.5814	20.9486	20.4762	20.506	20.7215	21.1055	21.0105	20.9129	20.8295	20.1943	21.2102	20.7676	20.6387	20.409	20.6247	20.9349	20.6309	19.8382	20.9454	40	41	41	40	40	37	42	42	39	42	41	42	41	40	42	41	42	39	40
Q9NZ08	Q9NZ08	ERAP1_HUMAN	ERAP1	Endoplasmic reticulum aminopeptidase 1	12	11	13.7458	13.9301	12.5809	14.1276	13.8057	13.5022	14.0371	14.0154	13.3923	14.302	13.9702	14.0034	13.6404	13.9399	13.6558	12.494	13.617	13.8614	13.7008	13.7313	12.5566	14.0903	13.9233	12.4116	24	26	24	28	31	27	29	31	23	32	30	28	28	28	28	14	27	31	31
P16035	P16035	TIMP2_HUMAN	TIMP2	Metalloproteinase inhibitor 2	12	11	16.4584	16.3848	16.1059	15.8768	16.0617	15.7271	16.0866	15.8761	15.8956	15.9586	16.3408	15.9367	16.1118	16.1369	16.1358	16.513	16.3387	15.979	16.0216	16.5588	16.1381	16.2235	15.6601	15.7451	15	17	17	16	17	16	17	16	16	16	15	15	15	16	17	15	16	17	17
P00736	P00736	C1R_HUMAN	C1R	Complement C1r subcomponent	12	11	18.507	18.3163	18.2061	18.5335	18.4705	18.3882	18.4071	18.1028	18.2113	18.4653	18.5464	18.3248	18.5352	18.5326	18.3292	18.3472	18.347	18.2771	18.5172	18.4229	18.4604	18.5976	18.3572	18.2751	40	38	42	38	41	37	36	38	35	41	38	39	39	38	39	37	40	40	41
P54802	P54802	ANAG_HUMAN	NAGLU	Alpha-N-acetylglucosaminidase	12	11	14.1019	13.9129	13.7857	13.6869	13.7026	13.7448	12.9545	14.5098	13.7635	13.9745	14.2831	13.4627	14.0691	14.0288	13.9249	13.9078	13.958	14.0235	13.8335	13.4682	14.5946	14.2505	13.6984	14.0599	17	19	19	17	19	20	15	20	18	20	19	18	18	18	20	19	20	21	20
P00738	P00738	HPT_HUMAN	HP	Haptoglobin	12	11	18.8337	19.6229	19.1206	19.4574	18.9518	18.7794	20.4771	18.0558	19.3852	18.5299	19.5065	19.204	18.2858	19.3075	20.3808	17.9388	19.0584	19.1349	19.1664	17.9819	19.6183	18.1043	18.4116	20.3299	12	12	12	12	13	10	12	10	11	12	13	13	12	10	14	13	12	11	11
Q86YZ3	Q86YZ3	HORN_HUMAN	HRNR	Hornerin	12	11	16.3405	16.157	14.9723	13.6157	14.288	14.8959	14.8559	15.0317	14.2038	14.1025	14.9112	13.7731	15.7858	16.5851	15.5089	13.9341	14.9613	15.2973	17.4787	14.3591	13.8958	14.9546	14.3831	14.6175	22	15	17	16	18	19	11	23	10	22	26	17	29	11	13	20	23	22	27
A0A0A0MT36	A0A0C4DH26;A0A0A0MT36	KVD21_HUMAN	IGKV6D-21	Immunoglobulin kappa variable 6D-21	12	11	12.6994	13.4874	12.8027	15.8983	14.8316	11.9331	14.8173	14.4522	12.3908	12.7897	15.447	14.3941	13.1769	14.532	11.9824	12.6367	14.3119	13.915	12.9717	12.895	15.6261	11.5739	12.3804	12.6579	1	1	1	1	1	1	1	1	1	1	1	1	1	1	1	1	1	1	1
P07437;Q13885	Q13885;Q9BVA1;P07437;Q13509	TBB2A_HUMAN;TBB5_HUMAN	TUBB;TUBB2A	Tubulin beta chain	6	9	NaN	8.75188	12.7524	NaN	NaN	10.7112	12.7553	10.5042	NaN	NaN	NaN	10.457	9.94354	11.0014	12.2611	10.6354	10.3054	8.16224	9.00854	NaN	9.21358	11.3391	NaN	9.13856	0	1	1	0	0	1	1	1	0	0	0	1	1	1	1	1	1	1	1
A0A0B4J2H0;P01742	P01742;A0A0B4J2H0	HV169_HUMAN;HV69D_HUMAN	IGHV1-69;IGHV1-69D	Immunoglobulin heavy variable 1-69D	10	11	11.0537	NaN	11.1102	8.1828	11.5481	9.5091	10.7292	NaN	8.01681	9.92101	8.11636	10.7953	11.9168	11.2367	10.1148	8.67479	12.541	9.85235	11.4607	10.6048	11.3513	8.92484	8.98734	10.178	1	0	1	1	1	1	1	0	1	1	1	1	1	1	1	1	1	1	1
P07737	P07737	PROF1_HUMAN	PFN1	Profilin-1	12	11	14.4293	13.8049	14.4684	14.2686	14.3539	14.0441	14.2169	13.8206	14.1617	14.3584	13.854	14.3475	13.7919	14.4093	14.0766	14.4691	14.2724	13.9282	14.5172	14.5899	14.502	14.2189	14.3845	14.0038	8	9	8	9	9	8	8	9	9	9	9	9	9	9	9	8	9	7	9
P78417	P78417	GSTO1_HUMAN	GSTO1	Glutathione S-transferase omega-1	12	11	14.4124	14.0682	14.5496	14.2353	14.6347	14.5633	14.035	14.3292	14.4753	14.6636	14.6052	14.1008	14.4475	14.4592	14.6012	13.806	14.5278	14.2831	14.8142	14.7913	14.5837	14.5172	14.6775	13.6585	9	8	7	9	8	9	7	8	9	10	10	8	10	9	10	8	9	8	8
Q8IUK5	Q8IUK5	PLDX1_HUMAN	PLXDC1	Plexin domain-containing protein 1	12	11	13.4363	13.8389	13.8696	13.8364	13.6838	13.799	13.6121	14.0132	14.2553	14.3827	14.0652	14.3323	13.7431	13.6814	13.4611	12.6013	13.5292	14.1348	14.0486	13.5004	14.1397	13.9674	14.4522	13.921	8	11	11	11	11	11	11	8	11	10	10	11	12	10	10	7	12	11	12
P04233	P04233	HG2A_HUMAN	CD74	HLA class II histocompatibility antigen gamma chain	12	11	13.9699	13.975	13.8611	13.4654	14.1491	14.1267	13.8726	13.4065	15.456	14.2095	13.6791	15.0756	14.1742	14.4657	13.7763	14.5505	14.3725	14.7213	14.7484	14.2307	14.2378	14.4427	13.788	14.2602	1	1	1	1	1	1	1	1	1	1	1	1	1	1	1	1	1	1	1
O60939	O60939	SCN2B_HUMAN	SCN2B	Sodium channel subunit beta-2	12	11	12.9648	13.2563	13.8712	13.6672	14.1697	13.0404	13.6846	13.449	13.8111	13.5772	13.527	14.4948	13.6068	14.1869	14.1521	13.0629	13.8044	13.7854	13.866	13.2133	14.0091	14.0189	14.1578	13.2198	2	2	2	1	2	2	2	2	2	2	2	2	1	2	2	2	2	2	2
A0A075B6S6;P06310	A0A075B6S6;P06310	KV230_HUMAN;KVD30_HUMAN	IGKV2-30;IGKV2D-30	Immunoglobulin kappa variable 2D-30	10	11	NaN	10.5503	13.17	13.9809	10.2234	11.1307	11.1366	11.9269	NaN	10.5582	11.5961	11.4458	9.18502	12.732	9.6717	13.2379	11.5813	12.3566	9.46873	9.95664	10.2906	11.8971	10.2298	12.2341	0	1	1	1	1	1	1	1	0	1	1	1	1	1	1	1	1	1	1
Q13790	Q13790	APOF_HUMAN	APOF	Apolipoprotein F	12	11	13.1966	12.4293	13.7275	12.2735	11.8109	12.6015	13.8555	13.1203	12.6639	11.9148	12.0079	13.628	12.7214	13.1711	12.5929	13.7495	11.5213	11.9419	11.1374	12.5553	12.9274	13.31	10.8503	14.086	3	3	3	1	3	2	2	2	3	3	3	4	3	2	3	4	2	2	3
P01717	P01717	LV325_HUMAN	IGLV3-25	Immunoglobulin lambda variable 3-25	12	11	12.0666	12.2196	11.7704	13.2797	13.463	11.6852	12.6829	12.2786	12.084	11.4177	11.7103	11.9646	13.4848	14.0123	12.4478	12.6212	11.4456	11.9464	12.9158	12.5791	13.7732	11.5558	11.3936	12.2533	3	3	2	2	3	2	2	2	2	2	2	2	2	3	3	2	3	2	3
P29120	P29120	NEC1_HUMAN	PCSK1	Neuroendocrine convertase 1	12	11	12.7147	12.6108	13.7337	13.5745	14.5518	13.7474	12.6185	13.3066	14.2399	13.9676	13.6298	13.8898	13.904	13.7331	14.2367	10.9495	13.0402	13.4123	13.3616	13.115	13.6055	12.5584	13.4883	13.7803	4	7	9	8	8	9	5	6	10	9	7	10	6	8	7	4	4	9	7
P19823	P19823	ITIH2_HUMAN	ITIH2	Inter-alpha-trypsin inhibitor heavy chain H2	12	11	18.6214	17.0169	18.9718	18.7873	17.8937	18.6824	18.6714	17.8528	17.9687	18.1481	18.1763	18.5197	18.3345	18.2248	17.7561	18.3889	17.9622	18.0782	17.7822	18.247	18.7582	17.9821	17.1982	19.0283	37	37	35	36	37	35	36	35	37	39	37	38	37	34	38	39	37	38	35
P61266	P61266	STX1B_HUMAN	STX1B	Syntaxin-1B	12	11	10.8042	11.1603	10.7771	10.856	10.6276	10.5603	10.8942	11.0898	11.6086	10.4175	10.1688	10.892	10.4339	10.5905	10.9471	9.66247	11.5117	10.9249	10.8841	10.1482	10.2263	10.4502	11.1195	10.6427	3	4	3	4	4	4	3	4	4	4	4	4	4	4	4	3	3	4	4
O00468	O00468	AGRIN_HUMAN	AGRN	Agrin	12	11	15.4501	15.2347	14.9964	15.376	15.2591	15.2361	15.1927	15.3669	15.4302	15.422	15.3394	15.2772	15.2431	15.553	15.5023	15.3673	15.4024	15.339	15.2768	15.7361	15.0652	15.3381	15.2067	15.0201	42	44	44	44	44	46	41	44	44	47	41	47	42	44	46	44	44	43	42
P06331	P06331	HV434_HUMAN	IGHV4-34	Immunoglobulin heavy variable 4-34	9	10	NaN	11.7108	10.6522	NaN	12.084	11.4142	12.7197	11.2399	10.9335	NaN	12.1256	11.7912	12.0377	10.557	11.7677	NaN	10.2333	10.4053	12.425	11.9134	11.3341	11.0521	11.236	12.5676	0	1	1	0	1	1	1	1	1	0	1	1	1	1	1	0	1	1	1
Q8N3C0	Q8N3C0	ASCC3_HUMAN	ASCC3	Activating signal cointegrator 1 complex subunit 3	12	11	14.4252	13.5796	14.1654	12.6217	13.5514	13.4456	14.4082	13.3715	13.716	13.2121	13.7141	13.9705	14.5342	13.8616	13.352	12.9961	14.2445	11.9333	13.5605	13.9902	13.5272	12.6752	12.7486	13.6616	1	2	2	1	1	2	1	2	2	2	2	2	1	2	2	1	1	1	1
A0A0B4J2H0;A0A0C4DH29;P01742;P01743;P0DP01	P01742;P01743;A0A0B4J2H0;A0A0C4DH29;P0DP01	HV103_HUMAN;HV108_HUMAN;HV146_HUMAN;HV169_HUMAN;HV69D_HUMAN	IGHV1-3;IGHV1-46;IGHV1-69;IGHV1-69D;IGHV1-8	Immunoglobulin heavy variable 1-69D	12	11	14.8252	14.2896	14.1974	14.5663	14.6595	14.9736	14.6942	13.4902	13.72	13.3812	14.2503	14.7226	15.0492	14.9229	14.1221	14.8802	14.7144	13.7277	14.9735	14.7214	15.1354	14.7871	13.1676	14.951	1	1	1	1	1	1	1	1	1	1	1	1	1	1	1	1	1	1	1
Q16568	Q16568	CART_HUMAN	CARTPT	Cocaine- and amphetamine-regulated transcript protein	12	11	12.9944	13.5358	12.6282	12.9247	13.1236	12.8558	12.5803	12.5683	13.4721	13.3042	12.3405	13.4461	13.0404	13.6037	14.094	12.1345	12.6636	13.1158	12.7159	11.7487	12.7528	12.6817	11.3159	12.0785	6	6	6	6	6	6	5	6	6	6	6	6	5	6	6	6	6	6	6
P17677	P17677	NEUM_HUMAN	GAP43	Neuromodulin	12	11	13.4495	13.6176	13.5615	13.2111	13.7641	13.6397	12.5681	13.4135	14.2448	13.271	12.9077	13.9958	13.4653	13.3991	14.3872	13.0044	13.8824	14.0939	14.0058	13.7069	13.474	13.5875	13.2188	13.3352	9	9	10	11	12	11	7	11	11	11	11	12	13	9	10	9	12	10	11
Q9NRX4	Q9NRX4	PHP14_HUMAN	PHPT1	14 kDa phosphohistidine phosphatase	6	7	NaN	NaN	9.91219	NaN	8.40173	10.0283	NaN	9.07754	9.25471	8.39962	NaN	NaN	8.82597	NaN	9.34219	NaN	8.58444	NaN	8.24851	9.59933	8.75285	NaN	8.45327	9.41978	0	0	1	0	1	1	0	1	1	1	0	0	1	0	1	0	1	0	1
Q13822	Q13822	ENPP2_HUMAN	ENPP2	Ectonucleotide pyrophosphatase/phosphodiesterase family member 2	12	11	19.6474	19.5408	19.8564	19.2483	19.2549	19.708	19.81	19.7071	19.5361	19.7661	20.5427	19.4072	19.6427	19.3323	19.6857	19.8727	20.2483	19.9815	19.828	20.1097	19.8611	20.2145	19.1898	19.7442	50	50	47	48	52	51	51	49	50	57	55	51	49	48	53	52	54	52	52
Q6UVY6	Q6UVY6	MOXD1_HUMAN	MOXD1	DBH-like monooxygenase protein 1	11	11	10.5749	10.4818	10.7864	11.0579	10.5995	10.9172	NaN	11.7299	10.2552	11.1707	10.1675	10.7956	11.1369	9.80463	10.1958	10.7232	9.79288	10.9628	10.2313	10.09	11.4117	11.4364	10.1474	9.73637	1	2	2	2	2	2	0	2	2	1	2	1	2	1	2	1	2	2	1
P27169	P27169	PON1_HUMAN	PON1	Serum paraoxonase/arylesterase 1	12	11	18.2174	18.124	18.1367	18.4332	16.8099	18.1235	18.338	17.9944	17.7383	17.2201	17.322	17.209	17.7867	18.1181	16.948	17.8282	17.4652	17.3307	16.8667	17.9201	18.2613	18.188	16.4833	18.3385	12	11	12	14	11	13	12	13	12	13	13	14	11	13	13	13	12	11	11
Q8N2Q7;Q8NFZ4	Q8NFZ4;Q8N2Q7	NLGN1_HUMAN;NLGN2_HUMAN	NLGN1;NLGN2	Neuroligin-1	11	10	13.0872	13.0535	12.7664	13.86	13.0006	14.3055	NaN	13.9847	12.7491	11.7705	12.9508	12.8684	13.8709	13.3512	12.874	12.6971	12.7169	13.8954	13.4602	13.7948	NaN	13.6428	13.6834	13.6913	1	1	1	1	1	1	0	1	1	1	1	1	1	1	1	1	1	1	1
Q07507	Q07507	DERM_HUMAN	DPT	Dermatopontin	12	11	11.7135	11.9008	11.5682	10.5316	11.9194	11.0396	11.6799	11.5646	11.6835	12.1787	11.8575	10.7761	11.5585	10.7545	10.1281	11.4796	11.3276	11.8288	12.3599	11.8664	9.95713	11.8763	10.7104	11.4266	5	5	4	1	4	5	3	3	3	5	4	5	5	5	2	3	5	5	5
P00450	P00450	CERU_HUMAN	CP	Ceruloplasmin	12	11	20.7179	20.3715	20.7864	20.4634	20.3301	20.2324	20.7055	20.5013	20.1897	20.0709	20.5343	20.6021	20.2813	20.3548	20.3419	20.917	20.5798	20.2239	20.2834	20.314	20.3668	20.6227	19.1307	20.829	73	67	69	67	73	68	71	68	68	70	70	72	68	67	71	70	72	68	69
Q7Z5N4	Q7Z5N4	SDK1_HUMAN	SDK1	Protein sidekick-1	12	11	12.049	11.6336	11.0875	11.1958	11.5641	11.8012	11.6728	11.3911	11.4829	10.9347	11.7788	11.4202	11.6081	11.5238	10.9688	10.8057	11.2092	11.0934	11.7409	11.609	11.5512	11.279	11.6347	11.1546	2	3	3	3	3	3	2	3	3	3	3	3	3	3	3	3	2	3	2
P54760	P54760	EPHB4_HUMAN	EPHB4	Ephrin type-B receptor 4	12	10	10.0017	10.8414	10.3152	9.13969	9.85261	10.2748	10.3826	9.16854	10.3722	11.7564	10.0253	11.1123	9.6037	10.5435	10.5072	NaN	11.0399	10.602	10.8185	10.2875	10.596	10.0869	11.4619	9.87224	1	1	1	1	1	1	1	1	1	1	1	1	1	1	1	0	1	1	1
P51693	P51693	APLP1_HUMAN	APLP1	Amyloid-like protein 1	12	11	20.2351	20.5144	20.3571	20.3133	20.7457	20.2641	20.345	20.4077	20.4958	20.2412	19.7204	20.7257	20.4115	20.3466	20.6025	19.8827	20.4078	20.5666	20.4355	20.1525	20.1009	19.8057	20.0289	20.1488	45	39	44	36	46	37	38	39	43	45	42	46	41	35	41	43	45	39	38
P78504;Q9Y219	P78504;Q9Y219	JAG1_HUMAN;JAG2_HUMAN	JAG1;JAG2	Protein jagged-1	12	11	11.6277	11.7727	10.9039	11.2493	11.7918	11.3657	11.7092	11.4702	11.6446	11.3722	11.4488	11.8071	12.0431	11.8534	12.0332	11.0313	11.4463	11.2	11.4866	10.6532	10.3547	10.6374	11.7827	11.1942	1	1	1	1	1	1	1	1	1	1	1	1	1	1	1	1	1	1	1
P35542	P35542	SAA4_HUMAN	SAA4	Serum amyloid A-4 protein	12	11	17.4848	16.8578	17.6547	16.9102	16.331	17.0655	17.239	17.1171	15.7552	16.628	17.2664	17.3131	17.1711	17.288	16.3508	16.782	16.7512	16.7999	16.7756	16.8692	17.4122	16.4128	15.639	17.7162	7	6	7	6	7	7	5	7	6	6	7	7	6	6	7	7	7	6	7
P08185	P08185	CBG_HUMAN	SERPINA6	Corticosteroid-binding globulin	12	11	18.5614	18.3283	18.7736	18.3078	17.7298	18.6178	18.783	18.4043	18.3441	18.0581	18.7024	18.3022	18.4033	18.3362	17.5577	19.0447	17.9979	18.1496	18.2206	18.4869	18.2051	18.8717	17.2809	18.9975	12	12	11	12	12	12	11	12	12	12	12	12	11	12	12	11	12	12	11
P10124	P10124	SRGN_HUMAN	SRGN	Serglycin	11	11	10.9881	10.425	10.6841	10.0815	10.4034	12.1254	10.8193	10.7799	10.5951	9.50081	NaN	11.1636	10.4394	11.091	11.4783	11.0231	10.3694	10.9148	10.4541	10.5187	9.17365	9.09838	9.51565	7.52257	3	3	1	2	3	1	2	3	3	3	0	3	2	2	3	1	3	3	3
P30044	P30044	PRDX5_HUMAN	PRDX5	Peroxiredoxin-5, mitochondrial	9	11	9.44361	7.95382	10.4581	NaN	8.96913	10.4701	10.3673	10.3403	NaN	9.01379	9.71782	NaN	7.26855	8.38915	8.97194	9.54682	10.1981	8.32913	9.81029	8.96279	10.1321	10.0713	9.74471	8.3361	1	1	1	0	1	1	1	1	0	1	1	0	1	1	1	1	1	1	1
Q9Y5F7	Q9Y5F7	PCDGL_HUMAN	PCDHGC4	Protocadherin gamma-C4	8	9	NaN	NaN	9.02098	8.221	9.58033	9.7228	NaN	8.39464	9.76195	9.01597	NaN	9.69216	7.8836	NaN	NaN	8.20534	8.38921	9.99999	9.59808	8.72391	9.53203	8.54962	8.70271	9.64027	0	0	1	3	3	2	0	2	3	2	0	2	2	0	0	1	2	2	2
A0A075B6J9	A0A075B6J9	LV218_HUMAN	IGLV2-18	Immunoglobulin lambda variable 2-18	12	11	14.1421	13.7442	15.5243	15.8259	14.2851	14.0041	16.1272	15.251	14.6403	15.0211	14.1378	14.0152	14.6598	15.0646	12.6996	14.5381	16.3185	14.0356	15.3656	13.3218	15.0738	13.6139	12.7139	15.8384	1	1	2	3	2	2	2	2	2	3	1	3	2	1	2	3	2	3	2
Q5VV43	Q5VV43	K0319_HUMAN	KIAA0319	Dyslexia-associated protein KIAA0319	12	11	14.569	14.5426	13.6156	14.2507	14.4734	14.5107	14.1771	14.4721	14.7789	14.7987	13.9197	14.6809	13.9621	14.0901	14.1561	13.7457	14.4992	14.22	14.4641	14.5192	14.4671	14.1424	14.6355	14.0764	8	9	7	8	10	8	4	9	10	9	8	8	8	7	9	4	7	9	9
Q9UI15	Q9UI15	TAGL3_HUMAN	TAGLN3	Transgelin-3	12	11	12.0296	11.7315	11.991	11.637	11.721	11.3384	11.1905	11.7047	12.8593	12.1893	11.8438	12.3822	11.8509	11.4562	11.7482	11.7074	10.8915	11.6084	11.9658	11.7136	12.0083	11.4055	12.4036	10.9092	4	5	4	5	5	5	5	4	5	5	4	5	6	4	6	4	5	5	5
Q96FW1	Q96FW1	OTUB1_HUMAN	OTUB1	Ubiquitin thioesterase OTUB1	9	8	5.62533	5.81416	8.78753	6.71844	2.95168	8.91027	8.25584	NaN	8.43191	6.80316	NaN	NaN	3.51307	NaN	NaN	7.78936	NaN	8.09937	7.59334	8.82993	8.463	9.3762	9.36843	8.71467	1	1	1	1	1	2	1	0	1	1	0	0	1	0	0	1	0	2	2
P07359	P07359	GP1BA_HUMAN	GP1BA	Platelet glycoprotein Ib alpha chain	12	11	10.7829	10.5009	11.7861	11.7379	9.80471	11.0868	11.1344	10.7152	9.82251	10.7935	11.0013	10.4684	11.0185	11.0669	11.1957	12.2836	11.2052	10.4984	10.4361	10.865	11.7773	11.0974	10.2198	12.2457	2	2	1	3	2	2	2	3	3	1	3	2	3	2	2	3	2	1	3
P0DTE1	P0DTE1	HV383_HUMAN	IGHV3-38-3	Probable non-functional immunoglobulin heavy variable 3-38-3	12	11	13.076	12.786	13.8127	14.1274	12.8945	12.8563	12.3588	13.2451	13.2475	12.7291	13.9229	12.734	13.8067	13.2685	12.0022	13.3606	12.8102	13.9686	12.8234	13.2831	15.0885	14.5483	13.0135	14.674	1	1	1	1	1	1	1	1	1	1	1	1	1	1	1	1	1	1	1
Q5SZI1	Q5SZI1	LRAD2_HUMAN	LDLRAD2	Low-density lipoprotein receptor class A domain-containing protein 2	12	11	12.3591	10.7904	12.1159	11.4999	12.3206	11.6071	11.0446	11.5074	11.6568	12.0492	12.5339	12.4	12.2478	11.7383	11.7358	12.4315	10.8154	12.1064	12.4121	12.8502	12.6571	12.0668	11.6305	11.3963	2	2	2	2	2	2	1	2	2	2	2	2	2	2	2	2	2	2	2
Q15819	Q15819	UB2V2_HUMAN	UBE2V2	Ubiquitin-conjugating enzyme E2 variant 2	12	11	10.7848	11.9177	10.6941	11.0912	10.8341	10.7405	10.844	11.7524	11.2474	11.2007	11.3305	11.4938	10.4224	10.7855	11.2735	11.0265	10.5011	11.4156	11.051	11.0468	11.0302	10.3467	11.8689	10.5729	2	1	2	2	1	2	1	1	2	2	2	2	2	1	1	1	1	1	2
A0A0A0MS14	A0A0A0MS14	HV145_HUMAN	IGHV1-45	Immunoglobulin heavy variable 1-45	11	10	11.4926	12.288	10.0697	10.2814	13.0947	12.9996	11.5912	NaN	11.3073	8.02772	11.4314	12.0302	12.3665	12.8125	11.7345	NaN	10.4349	11.4255	12.1065	11.8272	12.9361	12.269	10.685	14.0254	1	1	1	1	1	1	1	0	1	1	1	1	1	1	1	0	1	1	1
O00241;P78324	P78324;O00241	SHPS1_HUMAN;SIRB1_HUMAN	SIRPA;SIRPB1	Signal-regulatory protein beta-1	12	11	13.3019	12.9973	15.5851	12.9785	14.1361	12.3637	13.2896	12.985	12.9961	14.3425	13.0179	13.8869	13.3606	12.4356	13.9978	11.1494	12.3472	14.168	14.2181	13.9517	12.7994	12.8385	12.9055	11.6206	2	2	1	2	2	2	1	2	2	2	2	3	2	2	1	1	2	2	2
Q9HCU4	Q9HCU4	CELR2_HUMAN	CELSR2	Cadherin EGF LAG seven-pass G-type receptor 2	12	11	13.9726	14.2553	14.4209	14.0793	14.3558	14.3038	13.8401	14.2765	14.5071	14.1078	13.2782	14.6802	14.1318	14.1655	14.6416	13.7697	13.9692	14.1651	14.3272	13.7835	13.7621	13.862	13.802	14.1648	16	20	15	14	20	20	13	19	20	19	17	16	21	18	19	10	16	18	19
Q9UPU3	Q9UPU3	SORC3_HUMAN	SORCS3	VPS10 domain-containing receptor SorCS3	12	11	15.6637	15.6007	15.8915	15.4197	15.6439	15.5296	15.619	16.0172	15.8188	16.0484	15.0194	16.1495	15.827	15.5792	15.6787	15.3269	15.5917	15.9822	15.5738	15.4275	15.4808	15.3519	15.676	15.831	12	16	14	13	16	16	11	17	16	15	14	15	13	13	14	11	13	17	18
A0A0B4J1V2	A0A0B4J1V2	HV226_HUMAN	IGHV2-26	Immunoglobulin heavy variable 2-26	12	11	13.0616	12.5353	14.4833	13.0061	13.4003	13.278	14.3283	13.401	11.9617	12.3434	12.0063	13.221	13.7173	13.5845	13.1986	13.6074	12.4862	11.8435	13.106	12.0856	13.2194	11.6159	11.7359	14.1627	2	3	3	3	3	2	2	2	2	2	3	3	2	3	2	2	3	3	3
P05160	P05160	F13B_HUMAN	F13B	Coagulation factor XIII B chain	12	11	14.8442	13.6821	14.287	14.2497	13.0247	14.2277	14.0798	13.2715	13.4784	13.3722	13.3326	13.0502	14.1416	13.4008	13.0772	14.0655	13.9012	13.2616	13.1076	13.7586	13.6534	13.4949	12.9409	15.0269	19	18	19	18	14	20	16	17	18	15	16	16	18	17	17	16	18	16	15
P01889;P01893;P10321;P13747	P01889;P10321;P13747;P01893	HLAB_HUMAN;HLAC_HUMAN;HLAE_HUMAN;HLAH_HUMAN	HLA-B;HLA-C;HLA-E;HLA-H	HLA class I histocompatibility antigen, B alpha chain	9	11	12.4016	10.45	13.0236	10.7417	12.5995	12.8694	NaN	12.2378	13.2178	NaN	11.5475	NaN	10.302	9.7461	9.79073	12.3982	12.5605	13.024	10.131	11.5396	12.6525	13.3149	11.8239	12.9498	1	1	1	1	1	1	0	1	1	0	1	0	1	1	1	1	1	1	1
P99999	P99999	CYC_HUMAN	CYCS	Cytochrome c	12	11	14.2604	14.1231	14.1989	13.484	14.5055	13.4607	13.622	14.2019	14.1638	13.9734	12.9564	14.5793	13.4249	14.2679	14.7581	14.247	14.7563	14.6494	14.2153	14.3599	14.082	13.5949	13.4583	13.4224	9	11	9	9	10	8	10	9	10	10	9	10	10	9	11	10	10	11	10
P24593	P24593	IBP5_HUMAN	IGFBP5	Insulin-like growth factor-binding protein 5	12	11	15.9763	16.0011	15.9175	15.5223	15.8636	15.4891	15.8623	15.343	15.4826	15.559	15.4989	15.52	15.7704	15.8047	15.7188	15.7687	16.0753	15.5531	16.0012	16.349	15.6328	15.8168	15.1351	15.5455	11	10	11	11	11	11	9	12	11	12	10	12	12	10	10	12	11	11	10
Q99731	Q99731	CCL19_HUMAN	CCL19	C-C motif chemokine 19	12	10	10.1727	9.28191	8.60534	8.52824	10.1998	9.47564	9.74476	9.31299	8.67616	8.02778	10.3722	7.65067	9.86027	9.85788	9.8017	8.86568	7.96147	NaN	8.89844	9.68256	10.3248	10.9572	9.22494	10.3572	1	1	1	1	1	1	1	1	1	1	1	1	1	1	1	1	1	0	1
P61204;P84077	P84077;P61204	ARF1_HUMAN;ARF3_HUMAN	ARF1;ARF3	ADP-ribosylation factor 3	12	11	11.2459	9.52043	11.7935	10.4617	9.89799	11.5858	11.9724	11.4961	10.607	10.1296	11.0934	10.1872	10.2972	11.0795	11.5719	11.411	10.8167	10.939	11.4102	11.0827	10.8874	11.8327	10.8505	10.4877	4	2	5	2	3	4	1	2	3	3	5	1	2	3	3	1	1	3	4
P14314	P14314	GLU2B_HUMAN	PRKCSH	Glucosidase 2 subunit beta	12	11	15.0821	15.2143	15.1196	15.231	15.4087	15.1136	15.0821	15.4039	15.3504	15.1551	15.021	15.5122	15.2928	15.1759	15.2161	14.8315	15.3058	15.2303	15.3202	15.1553	15.0081	14.9938	15.2197	14.8398	13	16	16	17	16	14	15	15	15	16	15	17	17	16	15	17	16	15	17
Q8IZJ1	Q8IZJ1	UNC5B_HUMAN	UNC5B	Netrin receptor UNC5B	12	11	11.4826	12.0152	10.8788	12.0177	11.8715	11.5717	11.9697	11.6113	11.9807	11.8916	11.7946	11.2898	11.6447	11.5763	11.5004	11.2181	11.6406	11.715	12.0944	11.4689	11.8186	10.8596	11.5963	10.9059	4	3	5	3	3	3	2	4	4	4	3	4	3	4	4	3	4	5	5
Q10471;Q8N428	Q10471;Q96FL9;Q8N428	GALT2_HUMAN;GLT16_HUMAN	GALNT16;GALNT2	Polypeptide N-acetylgalactosaminyltransferase 2	11	6	9.73265	10.0353	8.81498	10.2742	10.8564	NaN	9.82677	9.7548	11.0097	10.8595	10.4533	11.0199	9.13023	NaN	NaN	NaN	10.8503	10.0414	NaN	9.63258	10.3463	NaN	9.3551	9.1138	1	1	1	1	1	0	1	1	1	1	1	1	1	0	0	0	1	1	0
Q6IBS0	Q6IBS0	TWF2_HUMAN	TWF2	Twinfilin-2	11	5	NaN	9.01586	9.2869	9.5001	9.43762	9.87304	9.27211	9.20312	7.46957	9.62804	9.1236	8.1498	NaN	NaN	10.0016	7.10982	9.25256	NaN	NaN	NaN	NaN	8.55716	8.25633	9.08278	0	1	1	1	1	1	1	1	1	1	1	1	0	0	1	1	1	0	0
Q9BZM5	Q9BZM5	ULBP2_HUMAN	ULBP2	UL16-binding protein 2	11	11	12.2875	13.3829	12.89	12.6197	13.1305	13.4392	NaN	13.8266	13.0027	12.7636	12.5184	13.1952	13.1389	13.1428	12.5402	12.2005	13.0041	13.127	12.3356	12.7465	13.0389	12.7417	13.1495	13.0178	1	1	1	1	1	1	0	1	1	1	1	1	1	1	1	1	1	1	1
O75503	O75503	CLN5_HUMAN	CLN5	Ceroid-lipofuscinosis neuronal protein 5	12	11	14.6579	14.1825	13.9711	13.6604	14.2409	14.0256	13.9149	14.4195	14.2614	14.3408	13.8138	14.3534	14.1659	14.2245	14.2967	14.418	14.5357	14.0611	13.4988	14.605	14.4212	14.5809	14.2508	14.408	7	8	7	6	8	7	6	7	5	7	7	8	7	7	8	6	8	8	7
P55291	P55291	CAD15_HUMAN	CDH15	Cadherin-15	12	11	15.5067	15.2614	15.4953	15.0313	15.5485	15.3448	15.551	15.7265	15.2667	15.3288	15.0512	14.7624	14.7248	15.5233	15.1287	15.2495	15.758	15.0446	14.595	15.4825	15.1701	15.3782	15.0886	15.4257	23	21	24	24	24	23	20	25	23	24	24	25	23	22	23	21	23	23	23
P09972	P09972	ALDOC_HUMAN	ALDOC	Fructose-bisphosphate aldolase C	12	11	15.8691	16.2508	16.1538	16.1354	16.2825	16.0692	16.0594	16.1935	16.4751	16.448	16.1242	16.1009	15.858	16.3449	16.4709	15.8163	16.1725	16.3564	16.2849	16.4409	16.2372	16.5324	16.3988	15.6996	23	23	23	23	25	23	22	24	23	25	23	24	23	23	25	24	24	23	23
A0A0B4J1X5;P01780;P01782	A0A075B7F0;A0A0B4J1X5;P01762;P01780;S4R460;A0A0C4DH32;P01782;A0A0B4J1V1;P01763	HV307_HUMAN;HV309_HUMAN;HV374_HUMAN	IGHV3-7;IGHV3-74;IGHV3-9	Immunoglobulin heavy variable 3-74	10	11	10.7941	10.6056	12.2544	10.9305	9.26529	10.9337	NaN	10.7217	NaN	11.8414	10.8089	10.6208	11.3633	10.902	10.8477	12.7082	12.493	9.96848	7.81897	9.1181	10.9327	8.78274	8.51864	10.9798	1	1	1	1	1	1	0	1	0	1	1	1	1	1	1	1	1	1	1
P12277	P12277	KCRB_HUMAN	CKB	Creatine kinase B-type	12	11	11.992	10.8736	11.7628	11.8147	11.5915	11.2553	12.6683	11.3675	11.3722	11.254	11.2555	10.7886	10.738	11.659	11.6758	11.3881	11.3351	11.1302	11.2885	11.726	11.2286	11.064	11.3238	11.7537	6	5	7	6	7	7	4	5	6	7	5	7	7	8	7	7	3	6	8
Q8IZ69	Q8IZ69	TRM2A_HUMAN	TRMT2A	tRNA (uracil-5-)-methyltransferase homolog A	12	11	16.8393	16.9065	16.4309	16.4272	16.519	16.2532	16.1382	17.1227	16.2553	16.2985	15.7916	16.8413	16.5541	16.4827	16.1288	15.6808	16.7672	16.9257	16.2856	16.5028	16.2372	15.7385	16.2858	14.9275	1	1	1	1	1	1	1	1	1	1	1	1	1	1	1	1	1	1	1
P02748	P02748	CO9_HUMAN	C9	Complement component C9	12	11	17.7145	17.1993	17.3677	16.8848	16.8577	16.98	17.1898	17.2934	16.5054	16.9384	17.9957	17.4129	17.0793	17.1789	16.6223	17.7673	16.4203	16.8598	16.9558	16.508	17.8884	17.442	16.2563	17.6415	35	30	34	30	34	33	30	34	28	36	35	35	33	29	30	35	33	35	34
Q8WY21;Q9UPU3	Q8WY21;Q9UPU3	SORC1_HUMAN;SORC3_HUMAN	SORCS1;SORCS3	VPS10 domain-containing receptor SorCS1	11	10	12.3545	11.4463	10.2744	NaN	12.0374	11.013	11.2501	11.4642	10.7415	12.0268	11.0548	12.4156	11.8154	12.3854	12.2036	NaN	11.6963	12.0339	11.8982	11.2574	10.8283	10.7039	12.7211	11.6615	1	1	1	0	1	1	1	1	1	1	1	1	1	1	1	0	1	1	1
P0DMV8;P0DMV9	P34931;P0DMV9;P0DMV8	HS71A_HUMAN;HS71B_HUMAN	HSPA1A;HSPA1B	Heat shock 70 kDa protein 1A	12	11	13.3349	12.5285	14.5032	12.6567	13.0085	13.5342	12.6554	12.8809	13.0189	12.5708	12.4495	12.8624	12.7904	13.0817	12.8178	13.0594	12.7239	12.2172	12.8516	13.2747	12.5535	13.3036	12.0449	12.86	12	8	13	9	13	12	9	10	9	12	11	11	10	12	13	13	11	8	12
Q92626	Q92626	PXDN_HUMAN	PXDN	Peroxidasin homolog	12	11	10.266	9.50261	9.83465	8.86727	9.73974	8.01256	8.81725	7.98033	8.59772	9.68474	10.3428	9.20703	9.88708	8.81722	9.51778	9.16172	10.6093	9.78541	9.1313	9.92469	10.134	9.80852	8.2108	9.04715	5	3	4	1	7	3	3	1	5	4	4	6	4	5	6	6	5	1	5
P21817	P21817	RYR1_HUMAN	RYR1	Ryanodine receptor 1	4	4	NaN	NaN	8.03572	NaN	NaN	NaN	NaN	7.88664	NaN	9.57122	NaN	8.97854	NaN	9.32719	9.2932	NaN	8.83812	NaN	NaN	NaN	NaN	8.80308	NaN	NaN	0	0	1	0	0	0	0	1	0	1	0	1	0	2	1	0	1	0	0
Q96PD5	Q96PD5	PGRP2_HUMAN	PGLYRP2	N-acetylmuramoyl-L-alanine amidase	12	11	17.8551	17.7896	18.1452	18.3617	17.1775	18.0236	18.4252	17.8908	17.7625	17.1484	17.4129	17.402	17.8536	17.7923	17.2582	18.3477	17.6347	17.3572	17.5649	17.6631	17.9962	17.5745	16.553	17.9986	20	20	20	20	20	20	18	20	20	20	18	22	21	17	19	21	21	20	19
Q93063	Q93063	EXT2_HUMAN	EXT2	Exostosin-2	12	11	12.1239	12.2602	11.6285	12.5726	12.0786	11.8869	11.962	12.1162	11.7512	12.1748	11.9315	11.8091	12.0889	12.2691	11.8515	10.8968	11.6669	11.7771	12.2605	12.1788	11.6743	11.744	12.319	11.8136	6	7	5	6	8	7	7	5	8	8	7	8	8	7	8	5	6	5	8
Q96JA1	Q96JA1	LRIG1_HUMAN	LRIG1	Leucine-rich repeats and immunoglobulin-like domains protein 1	12	11	11.7736	11.6013	10.7702	11.5018	10.6844	11.8116	10.8927	11.2895	10.949	11.0038	11.2054	10.3233	9.9207	11.3367	10.4511	9.41886	11.5304	10.5516	10.9259	11.6183	11.5115	10.9135	11.6835	11.816	3	3	2	2	3	3	2	4	4	2	2	2	3	3	3	3	3	3	2
Q7Z6L0	Q7Z6L0	PRRT2_HUMAN	PRRT2	Proline-rich transmembrane protein 2	12	11	12.4397	12.8279	12.4501	12.3453	12.8213	12.1469	11.7109	11.6527	13.5628	12.4369	11.377	13.1873	11.7995	12.7376	13.2147	10.8591	12.5585	12.33	12.3816	11.7167	12.1928	11.9861	11.9142	12.3583	1	1	2	1	2	1	1	2	2	2	2	1	1	2	1	1	1	1	2
Q9NPH0	Q9NPH0	PPA6_HUMAN	ACP6	Lysophosphatidic acid phosphatase type 6	10	9	10.1666	10.3367	NaN	9.95928	10.9272	9.87747	10.4325	11.291	NaN	10.046	11.522	10.5484	10.8737	10.7753	9.60118	9.43507	9.33698	10.1724	10.7537	NaN	10.8442	NaN	10.3401	7.46515	2	2	0	2	2	2	2	1	0	2	2	2	2	1	1	1	1	2	2
P13637	P13637	AT1A3_HUMAN	ATP1A3	Sodium/potassium-transporting ATPase subunit alpha-3	9	10	NaN	9.93088	10.3947	NaN	9.96385	9.66263	9.61599	9.81876	10.5428	9.79478	NaN	10.4529	9.44396	9.84394	10.1988	9.81539	10.3464	9.69463	10.4603	NaN	9.86308	9.24312	9.58348	6.24685	0	2	1	0	2	1	2	2	2	1	0	1	1	1	2	1	1	2	2
Q8IVU3	Q8IVU3	HERC6_HUMAN	HERC6	Probable E3 ubiquitin-protein ligase HERC6	12	11	12.0172	14.2372	14.6646	13.5874	13.9308	13.8718	14.2947	14.3119	14.7819	14.258	12.9547	14.2444	13.875	13.8645	13.7833	13.592	14.0165	13.9038	13.9108	12.7934	13.7764	14.1134	12.6342	13.8914	1	1	1	1	1	1	1	1	1	1	1	1	1	1	1	1	1	1	1
P48960	P48960	AGRE5_HUMAN	ADGRE5	Adhesion G protein-coupled receptor E5	9	9	10.2238	10.8727	9.98319	NaN	9.24621	NaN	NaN	10.1441	9.94269	9.69419	9.14353	9.70226	10.0225	9.92888	10.0657	NaN	9.8759	9.66178	8.89477	9.15537	9.29971	NaN	10.016	NaN	2	1	1	0	1	0	0	2	2	1	1	1	1	2	2	0	2	1	1
P15291	P15291	B4GT1_HUMAN	B4GALT1	Beta-1,4-galactosyltransferase 1	12	11	13.7973	14.25	13.9768	14.622	14.326	14.2721	13.6478	14.558	14.1626	14.5193	14.4168	14.2123	14.1702	14.0121	14.3167	14.1784	13.9275	13.4751	13.7143	14.6843	14.4183	14.1271	14.0867	14.0694	8	9	9	8	7	9	8	8	8	8	8	7	9	7	7	8	8	8	9
O94973	O94973	AP2A2_HUMAN	AP2A2	AP-2 complex subunit alpha-2	12	10	10.1858	10.9441	10.8278	10.8518	10.3032	11.6561	10.2249	10.4285	11.6513	10.3184	11.5226	11.0322	NaN	11.0059	10.5574	10.1539	10.6817	10.6014	9.82933	10.7972	10.8623	10.4798	11.2364	NaN	2	2	2	3	2	2	3	1	3	3	2	1	0	1	2	2	3	2	3
Q9UKZ9	Q9UKZ9	PCOC2_HUMAN	PCOLCE2	Procollagen C-endopeptidase enhancer 2	10	9	NaN	9.82265	9.92441	9.98968	9.96786	NaN	9.32125	9.82862	10.0598	9.5192	9.68852	9.60549	10.2021	9.80905	NaN	9.418	10.213	NaN	9.3291	10.6528	9.9145	10.7056	9.35584	9.69568	0	2	1	1	1	0	1	1	2	1	2	2	1	2	0	1	1	0	2
P52943	P52943	CRIP2_HUMAN	CRIP2	Cysteine-rich protein 2	12	11	12.0516	9.81726	11.1785	11.5143	11.5035	10.2927	10.4848	10.8365	11.1122	11.4845	10.0842	10.2166	11.3593	10.9269	11.0282	11.2888	11.0182	10.8618	11.6209	11.7504	10.973	10.1743	11.3434	10.6064	3	2	2	3	3	3	3	3	3	3	2	3	3	3	3	3	1	2	2
Q8TF09;Q9NP97	Q9NP97;Q8TF09	DLRB1_HUMAN;DLRB2_HUMAN	DYNLRB1;DYNLRB2	Dynein light chain roadblock-type 2	3	3	NaN	NaN	NaN	NaN	NaN	NaN	8.99508	NaN	9.18377	NaN	NaN	9.37033	NaN	NaN	11.175	NaN	8.55287	10.3954	NaN	NaN	NaN	NaN	NaN	NaN	0	0	0	0	0	0	1	0	1	0	0	1	0	0	1	0	1	1	0
Q0VD83	Q0VD83	APOBR_HUMAN	APOBR	Apolipoprotein B receptor	12	10	16.3576	16.1102	16.3302	16.1547	15.7356	15.2815	16.6059	15.4946	16.0324	14.7704	15.6727	16.3346	16.2805	16.1127	15.8727	NaN	16.0635	15.3022	15.4018	15.386	15.9058	15.7877	14.8836	15.8099	1	1	1	1	1	1	1	1	1	1	1	1	1	1	1	0	1	1	1
O60279	O60279	SUSD5_HUMAN	SUSD5	Sushi domain-containing protein 5	12	11	14.4945	15.0678	14.7999	15.3072	15.2311	15.3011	14.8858	15.2189	15.5532	15.2109	14.8936	15.4662	15.0724	14.9807	14.7687	14.7059	14.6326	15.4778	15.1253	14.9356	14.9404	14.8796	15.4785	14.855	11	12	13	12	13	13	12	13	14	13	13	13	13	13	14	11	13	15	11
P34096	P34096	RNAS4_HUMAN	RNASE4	Ribonuclease 4	12	11	15.3916	15.0891	14.8591	15.3091	14.6644	15.4259	15.2894	14.887	15.6107	14.5439	14.8727	15.0435	15.4021	15.3463	15.3192	14.8947	15.4117	14.8607	15.1313	15.2743	15.3321	15.8668	14.5782	15.8692	7	7	7	8	7	8	4	8	7	8	7	8	8	7	7	7	6	8	8
Q14894	Q14894	CRYM_HUMAN	CRYM	Ketimine reductase mu-crystallin	12	11	11.77	12.1779	11.922	12.2041	11.9434	11.8377	11.9532	12.1491	12.2141	11.3576	11.8611	11.9459	12.2955	11.8993	12.0332	11.8139	11.9566	12.4197	11.9734	12.1415	11.6176	11.7658	12.7508	11.6551	7	7	5	6	7	7	5	7	7	6	7	6	7	7	6	5	6	7	7
Q92956	Q92956	TNR14_HUMAN	TNFRSF14	Tumor necrosis factor receptor superfamily member 14	12	11	10.7008	10.7045	11.2141	11.7078	10.7762	11.3661	8.88175	11.4634	12.4068	11.5604	10.3389	12.2128	11.2221	10.0701	10.952	10.2114	10.8485	10.4748	11.3511	10.2432	10.9949	11.5339	10.9161	10.1667	2	3	3	2	3	3	2	3	3	3	3	3	3	2	3	1	2	3	3
Q9NS00	Q9NS00	C1GLT_HUMAN	C1GALT1	Glycoprotein-N-acetylgalactosamine 3-beta-galactosyltransferase 1	12	11	12.4824	12.3578	12.1076	12.0256	11.9733	11.9339	11.8269	11.9175	11.7849	12.5035	11.6698	12.102	11.1749	11.974	11.9295	11.3458	11.9538	12.1123	12.3249	12.2909	11.9548	11.8834	12.2522	11.9121	5	7	5	8	6	7	3	6	7	8	6	6	7	4	7	4	7	8	6
P06454	P06454	PTMA_HUMAN	PTMA	Prothymosin alpha	6	7	7.05792	7.4494	9.13616	NaN	9.59405	NaN	NaN	NaN	8.32557	NaN	NaN	9.11054	NaN	7.69878	NaN	7.94764	NaN	8.40781	NaN	7.85832	6.17974	8.7086	8.67194	NaN	1	2	2	0	1	0	0	0	1	0	0	2	0	1	0	1	0	2	0
P14174	P14174	MIF_HUMAN	MIF	Macrophage migration inhibitory factor	12	11	14.1262	14.186	14.1842	13.8123	14.2741	14.3024	14.391	14.4096	15.2521	14.2398	13.7162	14.2264	12.9801	14.9285	14.9879	14.7585	14.345	14.4478	14.2337	14.3265	14.9427	15.1063	14.0435	13.9481	1	1	1	1	1	1	1	1	1	1	1	1	1	1	1	1	1	1	1
P01706;P01709	P01706;P01709	LV208_HUMAN;LV211_HUMAN	IGLV2-11;IGLV2-8	Immunoglobulin lambda variable 2-11	12	11	16.8607	15.8693	17.0793	15.6381	16.1173	15.7397	16.6247	16.3135	15.96	16.8508	17.0618	16.7468	15.891	15.0792	16.309	18.0902	17.2149	15.6971	16.3295	15.0117	17.0768	14.77	15.3064	14.5322	2	2	2	2	2	1	2	2	2	2	2	2	2	2	2	2	2	1	1
P06310	A0A075B6S6;P06310	KV230_HUMAN	IGKV2-30	Immunoglobulin kappa variable 2-30	12	11	16.9064	15.5759	16.8539	16.0767	16.3654	14.2173	16.1964	16.1438	14.7529	15.5411	16.8963	17.4068	15.0515	16.2602	16.7718	17.3474	17.2936	15.7022	13.9508	15.2287	15.2632	14.55	14.8375	15.392	1	1	1	2	1	1	2	1	1	1	1	1	1	1	2	1	1	1	2
P54756	P54756	EPHA5_HUMAN	EPHA5	Ephrin type-A receptor 5	12	11	13.9204	14.5744	14.146	14.1484	14.937	14.0942	13.6085	13.5947	14.5973	14.3962	14.3099	14.7105	14.2014	14.457	14.5293	13.0968	13.3093	14.4316	14.3583	13.9596	14.3363	13.8608	14.2457	13.9641	5	5	5	4	5	4	3	5	4	5	4	5	4	5	5	4	5	5	4
P06753	P06753	TPM3_HUMAN	TPM3	Tropomyosin alpha-3 chain	11	11	10.7847	9.98228	11.4084	9.67008	9.88345	9.7113	10.4476	9.93632	9.71833	NaN	8.75762	10.507	9.90536	9.77981	10.7079	11.326	9.41229	10.5462	10.6226	10.5975	10.4701	11.8592	9.0376	9.46216	3	2	3	1	2	1	1	1	3	0	1	3	2	1	3	1	2	3	3
Q16270	Q16270	IBP7_HUMAN	IGFBP7	Insulin-like growth factor-binding protein 7	12	11	17.9287	17.6071	17.9027	17.4169	17.57	17.7281	18.018	17.69	17.6393	17.1115	17.4781	17.4019	17.6594	17.7477	17.5896	18.2496	18.113	17.9573	17.5938	18.1409	17.2954	18.2309	16.8553	17.8285	16	15	16	15	15	15	14	16	14	16	15	15	15	13	14	15	16	16	16
Q7Z3D4	Q7Z3D4	LYSM3_HUMAN	LYSMD3	LysM and putative peptidoglycan-binding domain-containing protein 3	8	7	7.5792	9.54649	8.7287	NaN	NaN	NaN	NaN	7.03044	9.78926	7.80391	7.0622	8.21982	8.18587	8.85707	10.2928	NaN	9.7754	NaN	8.92259	7.50312	7.72655	NaN	NaN	8.00726	2	1	2	0	0	0	0	2	1	2	1	1	1	1	1	0	1	0	1
Q9HBW1	Q9HBW1	LRRC4_HUMAN	LRRC4	Leucine-rich repeat-containing protein 4	12	11	12.7821	13.7109	13.169	13.1669	13.3787	13.7134	12.6625	13.9685	13.3218	13.6565	12.9867	13.7565	13.8068	13.292	13.2825	12.7708	13.6213	13.9342	13.6692	14.0076	13.2634	13.309	13.7072	13.5316	6	6	4	5	5	5	4	5	5	5	4	4	5	5	6	5	5	6	5
Q9Y6C2	Q9Y6C2	EMIL1_HUMAN	EMILIN1	EMILIN-1	12	11	10.342	9.70784	10.3565	11.3288	10.5792	10.428	10.8153	10.4504	10.6865	10.0991	9.4367	10.2852	10.2558	11.4969	10.6367	10.8643	10.5845	10.0984	10.873	10.6724	9.78847	10.8792	10.1433	10.8734	6	5	7	6	6	5	6	7	4	6	5	6	3	9	7	4	4	8	6
P46087	P46087	NOP2_HUMAN	NOP2	Probable 28S rRNA (cytosine(4447)-C(5))-methyltransferase	9	9	9.63812	9.45372	11.4201	10.4314	9.87514	NaN	NaN	8.47225	9.3834	10.1836	10.4039	NaN	10.3396	10.7737	NaN	8.08263	NaN	11.4019	11.0646	9.85314	10.3119	10.5792	10.5526	10.4969	1	1	1	1	1	0	0	1	1	1	1	0	1	1	0	1	0	1	1
P21579	P21579	SYT1_HUMAN	SYT1	Synaptotagmin-1	12	11	12.1636	12.5697	11.7558	12.6661	12.2275	12.616	12.0211	12.6683	12.577	12.0274	11.9731	12.1884	12.8359	12.3897	12.313	12.3308	11.9687	12.5507	13.0186	12.6446	12.1297	12.0389	12.3719	12.1972	4	3	4	4	5	4	3	4	4	5	4	4	3	4	5	2	4	4	4
P08133	P08133	ANXA6_HUMAN	ANXA6	Annexin A6	12	11	11.6153	9.68129	12.0438	10.7199	9.04195	9.74092	11.1823	9.97935	10.6894	10.3097	10.0702	11.293	9.86299	11.2178	10.0882	10.3205	10.1151	9.27042	10.9734	11.8211	8.96855	8.79445	10.3588	11.6836	1	1	2	1	2	4	1	2	3	3	2	3	3	2	2	2	1	2	3
P54652	P54652	HSP72_HUMAN	HSPA2	Heat shock-related 70 kDa protein 2	12	11	10.797	10.8263	11.5701	10.5847	11.4555	11.2029	11.3937	11.5833	11.478	10.4925	9.98529	11.3745	11.5441	11.5029	11.2729	11.0617	11.0524	10.6384	12.2796	11.5534	11.0503	10.8802	10.9933	11.9642	3	3	2	2	3	2	1	2	3	1	2	3	3	3	2	1	2	3	3
Q8WYK1	Q8WYK1	CNTP5_HUMAN	CNTNAP5	Contactin-associated protein-like 5	12	11	12.3394	13.2243	12.577	12.6732	13.0436	12.7209	12.5455	12.6011	13.1739	12.9696	12.8341	13.0797	12.8166	12.9067	12.7193	11.8153	12.3259	12.8841	12.8664	12.7352	12.549	12.837	13.1039	12.7205	10	14	11	11	13	14	8	15	15	14	14	14	13	13	11	5	13	14	15
O95633	O95633	FSTL3_HUMAN	FSTL3	Follistatin-related protein 3	12	11	13.6241	13.6165	13.8111	14.2031	13.8957	14.1013	14.0262	14.1503	13.7602	13.8031	13.8546	13.6255	13.0662	13.9245	13.3597	14.0876	13.7952	13.508	13.5216	13.9704	14.0521	14.0412	14.0318	13.2931	8	10	7	7	7	7	5	6	7	8	9	8	8	8	9	7	7	9	6
A0A0B4J1V0	A0A0B4J1V0	HV315_HUMAN	IGHV3-15	Immunoglobulin heavy variable 3-15	12	11	15.2507	14.7374	15.9417	15.9492	16.1787	15.4865	16.1474	14.0668	14.7439	13.8294	15.3468	15.1124	15.0026	14.8658	13.4791	16.3888	14.7898	14.6608	14.8932	14.1493	14.868	16.4479	14.3763	17.3427	1	2	2	2	3	2	2	1	2	2	2	3	3	2	3	3	3	2	2
P01591	P01591	IGJ_HUMAN	JCHAIN	Immunoglobulin J chain	12	11	14.2882	14.0623	15.8958	14.8063	15.5907	15.4049	16.8634	14.8515	14.3593	14.9477	15.0183	15.3328	15.2538	17.0969	15.5637	15.01	14.4985	14.5756	16.2312	14.8409	16.2479	16.7874	14.1055	17.4604	5	5	6	6	7	6	7	6	6	7	6	7	7	7	7	7	6	6	6
P25189	P25189	MYP0_HUMAN	MPZ	Myelin protein P0	10	7	7.67348	10.4174	12.788	NaN	9.0738	9.4421	9.60576	9.99037	9.57672	NaN	8.95757	9.2111	NaN	10.053	NaN	10.0519	NaN	8.38774	7.29887	7.41451	9.50403	10.5806	NaN	10.5656	1	1	4	0	1	1	1	1	2	0	2	2	0	2	0	2	0	1	1
O43508	O43508	TNF12_HUMAN	TNFSF12	Tumor necrosis factor ligand superfamily member 12	11	11	10.4902	10.9917	10.9489	10.2554	11.2987	10.124	NaN	10.7806	11.0946	10.6262	10.9104	10.2314	10.2124	11.5145	10.7365	10.8727	10.9868	11.4715	11.0163	10.5248	10.7011	10.3859	11.1424	10.1576	2	3	2	3	2	3	0	3	3	3	1	3	2	2	2	1	3	3	3
Q9Y2I2	Q9Y2I2	NTNG1_HUMAN	NTNG1	Netrin-G1	12	11	14.1861	14.3142	14.0324	14.0311	14.091	14.3052	13.3741	14.4751	14.2773	13.8941	13.6972	14.3499	14.4407	14.237	13.707	13.1912	13.8513	14.1886	14.0101	13.9218	13.7677	14.0353	14.1683	14.4167	11	11	10	11	13	12	9	12	11	11	10	11	12	11	14	8	12	13	12
P20155	P20155	ISK2_HUMAN	SPINK2	Serine protease inhibitor Kazal-type 2	11	11	6.67706	9.42142	9.59821	7.14048	7.1718	9.1328	8.75723	10.2539	10.4311	9.76215	NaN	10.3593	7.23738	7.81158	10.3846	9.65104	8.53722	8.41374	8.44973	8.6174	4.60713	9.91013	8.49262	9.76926	1	1	1	1	1	1	1	1	1	1	0	1	1	1	1	1	1	1	1
Q6WN34	Q6WN34	CRDL2_HUMAN	CHRDL2	Chordin-like protein 2	11	11	9.84285	9.65142	9.63213	10.3951	10.0619	9.53653	NaN	10.185	10.32	8.96453	9.69223	9.79836	9.05754	9.32678	8.94131	10.326	10.4667	9.42638	10.072	8.57814	10.2937	9.86381	9.3316	9.71496	1	1	1	1	1	1	0	1	1	1	1	1	1	1	1	1	1	1	1
Q13508	Q13508	NAR3_HUMAN	ART3	Ecto-ADP-ribosyltransferase 3	12	11	15.1381	15.3882	15.2062	15.5651	15.3884	15.6519	14.9731	15.4727	15.6236	15.5764	15.2272	14.9865	15.7139	15.5638	15.107	15.1072	15.0217	15.2944	15.9035	15.402	15.5417	15.9634	15.4571	15.6086	9	9	9	10	12	12	10	12	11	12	11	10	10	11	10	9	10	12	11
Q9BS26	Q9BS26	ERP44_HUMAN	ERP44	Endoplasmic reticulum resident protein 44	12	11	11.4973	11.4801	11.1515	11.3125	11.4126	11.3395	11.8594	10.8107	11.1786	11.3631	11.4464	10.8024	11.327	11.2979	11.2924	10.8887	11.4212	11.2002	10.6501	11.3404	10.9992	11.4556	11.2795	11.5819	4	6	7	6	8	5	4	6	6	4	7	6	4	6	6	5	5	7	7
Q8NHG7	Q8NHG7	SVIP_HUMAN	SVIP	Small VCP/p97-interacting protein	12	9	11.4086	11.4016	10.8698	10.7019	11.3187	9.97057	10.9357	11.0743	11.5731	11.048	10.8178	11.8226	10.4988	10.6363	11.185	NaN	11.2423	11.4462	11.2382	9.91324	10.8781	NaN	10.845	10.5046	1	1	1	1	1	1	1	1	1	1	1	1	1	1	1	0	1	1	1
Q9H2A7	Q9H2A7	CXL16_HUMAN	CXCL16	C-X-C motif chemokine 16	12	11	13.445	13.7085	14.6597	13.2842	14.9597	13.3407	13.9475	13.1968	13.9636	12.9136	13.531	13.3814	14.2021	13.1885	13.9637	13.1775	13.5599	14.3282	14.1111	14.4023	14.2482	14.0804	13.6974	14.1922	4	4	3	3	3	4	4	4	4	4	4	3	4	4	4	4	4	4	4
P13987	P13987	CD59_HUMAN	CD59	CD59 glycoprotein	12	11	18.1928	18.2947	18.3679	18.0967	18.5724	18.0151	18.031	18.1242	18.327	18.5703	17.9973	18.721	18.0389	18.1776	18.9008	18.2441	18.4864	18.0604	18.1193	17.8669	18.2229	17.6416	18.0251	17.9735	6	6	6	6	7	6	6	7	7	7	6	7	6	6	7	7	7	7	7
P50452	P50452	SPB8_HUMAN	SERPINB8	Serpin B8	10	11	10.3239	8.48303	9.87534	9.08252	9.08306	7.8278	NaN	8.29116	8.74223	NaN	8.56793	8.67311	9.73131	9.84765	9.01232	8.70843	10.2555	9.10621	11.0503	8.88191	7.71513	11.2518	7.115	NaN	1	1	1	1	1	1	0	1	1	0	1	1	1	1	1	1	1	1	1
P30047	P30047	GFRP_HUMAN	GCHFR	GTP cyclohydrolase 1 feedback regulatory protein	12	11	9.57825	10.6675	7.98754	10.0404	10.4589	10.3977	9.28817	9.78718	10.8246	10.14	8.47037	9.18201	8.11096	8.79311	10.8984	9.45853	10.0412	9.43331	10.0316	9.50566	9.75097	10.1686	6.17719	10.005	1	1	1	1	1	1	1	1	1	1	1	1	1	1	1	1	1	1	1
Q96AQ6	Q96AQ6	PBIP1_HUMAN	PBXIP1	Pre-B-cell leukemia transcription factor-interacting protein 1	12	11	11.6048	11.5904	11.3284	12.1893	12.0733	11.9808	11.336	11.5329	11.7962	10.4355	12.1062	11.8423	11.7415	11.6304	11.9598	12.4023	11.7287	12.0324	11.7048	12.4231	11.3434	11.6982	11.3603	11.4199	7	6	7	6	7	3	5	5	8	7	6	8	6	7	8	7	5	8	7
P60842	P60842;Q14240	IF4A1_HUMAN	EIF4A1	Eukaryotic initiation factor 4A-I	8	8	10.1123	8.66812	10.3223	NaN	NaN	10.2013	10.0013	10.03	NaN	NaN	7.98492	9.70514	NaN	8.85181	9.98981	9.52176	6.70245	9.64694	9.57362	NaN	NaN	10.024	8.99988	9.65934	2	1	3	0	0	3	1	1	0	0	1	3	0	1	3	2	1	2	3
P14415	P14415	AT1B2_HUMAN	ATP1B2	Sodium/potassium-transporting ATPase subunit beta-2	12	11	12.3834	12.5947	12.4204	12.0124	12.4289	12.3639	11.7251	12.5964	12.6745	12.2534	12.144	12.2163	12.0184	12.6521	12.4019	12.1718	12.764	12.4491	12.2163	12.494	12.5812	12.4521	12.367	12.0572	7	6	6	7	7	7	4	7	5	5	6	5	7	6	6	7	7	7	7
Q96CS7	Q96CS7	PKHB2_HUMAN	PLEKHB2	Pleckstrin homology domain-containing family B member 2	11	10	11.6403	NaN	11.5544	11.8028	10.8319	10.4754	12.0664	9.94363	11.0487	11.3958	10.9301	11.6281	11.953	11.3735	11.2932	NaN	10.6281	10.6811	12.6068	11.3725	11.2514	11.4064	12.128	10.6261	1	0	1	2	2	2	1	1	2	2	2	2	2	1	2	0	1	1	2
Q96HF1	Q96HF1	SFRP2_HUMAN	SFRP2	Secreted frizzled-related protein 2	12	11	11.5251	10.7044	10.2605	10.8754	9.59254	9.24464	11.5363	10.5969	10.1282	10.3157	10.0819	9.99137	10.0027	7.74202	10.2449	11.1496	9.64898	10.8327	9.84465	10.5882	10.4122	10.244	10.2975	10.5049	3	3	3	4	2	3	1	4	3	4	2	3	2	2	3	3	3	4	4
Q9UI42	Q9UI42	CBPA4_HUMAN	CPA4	Carboxypeptidase A4	12	11	12.3504	11.0932	11.2853	10.0361	11.2373	10.0483	11.0662	10.9162	10.3161	10.904	10.0637	10.5639	11.4901	11.8273	11.0124	10.5045	11.2188	11.223	11.5288	10.5492	10.6618	11.7583	10.0201	10.6859	4	4	4	3	4	3	3	4	4	2	4	5	2	4	3	5	4	5	5
P08603;Q03591	Q03591;P08603	CFAH_HUMAN;FHR1_HUMAN	CFH;CFHR1	Complement factor H	12	11	18.0107	17.8518	17.8768	17.9893	17.6681	17.6545	17.9942	17.7803	17.9356	18.0593	18.2141	17.8084	18.1589	17.7886	16.8877	18.0849	17.6638	17.6943	17.5644	18.007	18.2384	18.0785	17.4909	18.5202	5	5	5	5	5	5	5	5	5	5	5	5	5	5	5	5	5	5	5
Q9NT68	Q9NT68	TEN2_HUMAN	TENM2	Teneurin-2	10	11	9.15829	9.60527	NaN	NaN	9.51739	8.56756	9.02576	9.17344	7.8692	9.41851	9.62553	8.73415	8.55611	8.63756	8.20124	9.21555	8.56163	9.51364	9.0124	8.88461	9.76001	7.63911	9.14583	7.1652	2	3	0	0	3	4	1	5	3	5	3	4	4	3	2	1	2	4	3
Q96ID5	Q96ID5	IGS21_HUMAN	IGSF21	Immunoglobulin superfamily member 21	12	11	15.1325	15.3343	15.3284	14.7599	15.3096	14.987	15.2717	15.207	15.5223	15.3712	14.748	15.5494	15.2395	15.3834	15.5316	14.2761	15.2235	15.0105	14.9991	15.1216	14.9676	14.7982	15.4325	14.8311	9	10	9	8	10	9	7	9	10	9	10	10	9	10	8	9	10	10	10
P02753	P02753	RET4_HUMAN	RBP4	Retinol-binding protein 4	12	11	20.0791	19.8331	19.8524	19.5788	19.3504	19.6693	19.5938	19.6545	19.4788	19.3774	18.9365	19.8553	19.6348	19.7328	19.3578	20.0517	19.5893	19.4647	19.3276	19.5605	19.188	19.5091	18.9667	20.0658	14	13	14	13	13	12	12	13	13	13	13	13	14	13	14	13	13	13	12
A0M8Q6;P0DOY3	P0DOY3;P0CF74;A0M8Q6;P0DOY2	IGLC3_HUMAN;IGLC7_HUMAN	IGLC3;IGLC7	Immunoglobulin lambda constant 7	12	11	20.3241	19.9478	20.3009	19.6816	20.2251	19.1254	22.5327	19.2589	19.1317	19.079	19.1889	19.6395	19.5309	20.0916	19.5467	20.3069	20.0431	18.4328	20.0018	18.9815	20.2871	18.9614	18.7624	19.7645	1	1	1	1	1	1	1	1	1	1	1	1	1	1	1	1	1	1	1
P11684	P11684	UTER_HUMAN	SCGB1A1	Uteroglobin	12	10	10.7512	11.3881	10.3312	10.7073	9.43333	9.52045	9.23398	10.4156	11.3917	9.1637	8.91858	10.2974	9.27239	9.69742	10.197	11.2165	10.4666	10.2681	11.5482	10.7699	11.147	9.93988	NaN	10.2859	2	1	2	2	2	1	1	2	2	2	2	2	2	1	2	1	1	2	2
Q15768	Q15768	EFNB3_HUMAN	EFNB3	Ephrin-B3	12	11	12.4129	12.6526	12.3235	12.33	13.0036	12.6053	12.0618	12.5223	12.7302	12.8398	12.5927	12.9207	12.7325	12.4354	12.4236	10.9283	12.3227	12.31	12.9071	12.3409	12.8094	12.4999	12.8718	12.2769	5	6	5	5	7	6	5	5	6	6	5	6	6	5	7	1	6	7	7
P22105	P22105	TENX_HUMAN	TNXB	Tenascin-X	12	11	15.2891	14.6513	14.6361	14.6753	14.4967	14.29	14.4738	14.8352	14.3552	14.725	15.4218	14.6033	14.6	15.0758	14.529	15.0394	14.9897	14.4392	15.0064	15.2686	14.97	14.8336	14.3804	14.6624	122	115	116	114	116	108	106	125	119	128	123	125	117	122	120	121	125	119	123
P02452	P02452	CO1A1_HUMAN	COL1A1	Collagen alpha-1(I) chain	12	11	17.0096	16.788	17.0332	16.7844	16.744	16.6485	16.8946	16.8916	16.9495	16.6992	16.6988	16.548	17.1404	16.7229	17.166	16.7265	16.8439	16.5587	16.924	17.2252	16.7266	17.1465	16.5743	17.1421	21	21	22	18	21	19	20	22	20	20	20	20	22	20	22	22	22	20	21
Q03591;Q9BXR6	Q9BXR6;Q03591	FHR1_HUMAN;FHR5_HUMAN	CFHR1;CFHR5	Complement factor H-related protein 1	12	11	13.935	13.8639	13.8911	13.6375	14.2284	13.8648	14.9338	14.4085	13.457	13.9399	14.5084	14.2873	13.7965	14.1117	13.9859	14.904	14.6441	14.3484	13.5648	14.6313	14.3701	14.8269	13.5993	14.926	1	1	1	1	1	1	1	1	1	1	1	1	1	1	1	1	1	1	1
P16949	P16949	STMN1_HUMAN	STMN1	Stathmin	12	11	11.9483	12.5968	12.0291	11.8813	12.522	11.2833	12.1165	11.9707	12.555	12.1542	11.472	12.5058	11.7594	12.033	13.1866	12.12	12.6986	12.3332	12.5014	12.2298	12.0192	12.0272	11.843	11.8519	7	5	7	4	7	7	3	6	7	8	6	8	8	5	7	7	8	8	8
Q8IZ83	Q8IZ83	A16A1_HUMAN	ALDH16A1	Aldehyde dehydrogenase family 16 member A1	6	3	10.3101	10.6957	NaN	10.6083	10.0279	9.22384	NaN	NaN	NaN	NaN	8.95109	NaN	NaN	9.70769	NaN	NaN	7.10161	10.6744	NaN	NaN	NaN	NaN	NaN	NaN	1	1	0	1	1	1	0	0	0	0	1	0	0	1	0	0	1	1	0
Q9HCK4	Q9HCK4	ROBO2_HUMAN	ROBO2	Roundabout homolog 2	12	11	12.118	12.3567	11.9961	12.346	12.3823	12.3512	11.4597	12.2676	12.1798	12.4109	12.4071	12.3569	12.5758	11.9843	12.4525	11.5712	12.2321	12.1695	11.845	11.7011	12.0087	11.7458	12.7249	12.0096	12	14	11	12	14	11	7	15	13	15	12	14	12	12	13	9	12	13	12
P16083	P16083	NQO2_HUMAN	NQO2	Ribosyldihydronicotinamide dehydrogenase [quinone]	12	10	10.1612	11.2032	12.0046	10.9766	11.4698	11.8075	11.3864	11.1369	12.1689	12.4054	12.1714	11.863	10.0508	10.8002	10.8833	11.719	11.7673	12.4869	NaN	11.765	11.515	11.1322	10.8525	NaN	1	3	4	3	3	4	2	3	4	4	4	3	2	1	1	4	3	3	0
P55899	P55899	FCGRN_HUMAN	FCGRT	IgG receptor FcRn large subunit p51	11	11	10.0094	9.96435	8.76561	9.75515	9.22672	9.70424	9.51431	NaN	10.1025	9.57082	9.36243	9.08722	10.0397	9.74648	8.92389	10.2757	10.379	8.90231	8.98354	9.9225	10.4699	10.3702	9.36697	8.90258	2	1	2	1	2	2	1	0	1	2	2	1	2	2	2	1	2	2	2
Q8N0W4	Q8N0W4	NLGNX_HUMAN	NLGN4X	Neuroligin-4, X-linked	12	11	10.8191	10.954	11.1874	9.66463	10.6686	11.0391	9.14619	10.3353	10.4626	10.1029	9.88198	10.0909	10.3527	11.0611	10.5993	9.80473	10.477	10.5113	10.9264	10.7265	9.87678	10.8198	11.1397	10.7909	3	4	3	3	4	3	3	4	4	5	4	4	4	5	4	1	4	5	5
O60512	O60512	B4GT3_HUMAN	B4GALT3	Beta-1,4-galactosyltransferase 3	12	11	9.88963	10.3294	9.88241	9.68862	10.111	9.87619	9.42505	10.4831	9.04675	9.22999	9.91709	9.57252	9.76082	10.471	10.3965	8.49148	9.95436	9.32817	7.98478	9.32556	10.3702	9.18499	9.70566	NaN	2	2	2	1	2	1	1	1	2	2	1	2	1	1	2	1	2	2	1
Q8WY21	Q8WY21	SORC1_HUMAN	SORCS1	VPS10 domain-containing receptor SorCS1	12	11	12.8189	12.9642	12.499	12.9945	12.98	13.4192	12.7358	13.7039	12.8807	13.23	13.28	13.5408	13.2558	12.9076	12.3987	12.0933	12.8274	13.3175	13.1032	12.5303	13.1115	12.7968	13.8248	13.4837	18	20	15	20	24	18	11	22	17	23	16	24	17	18	21	11	18	21	22
P46199	P46199	IF2M_HUMAN	MTIF2	Translation initiation factor IF-2, mitochondrial	11	9	14.4311	14.2784	14.4688	14.1152	13.7543	NaN	14.7133	13.9826	14.0544	13.7651	14.0962	14.1033	NaN	14.2788	13.7043	14.6543	13.9667	14.2846	NaN	13.9936	14.0319	14.0538	13.1068	14.6871	1	1	1	1	1	0	1	1	1	1	1	1	0	1	1	1	1	1	0
Q9NPC4	Q9NPC4	A4GAT_HUMAN	A4GALT	Lactosylceramide 4-alpha-galactosyltransferase	12	11	12.5691	12.2821	11.5054	11.9575	11.8225	11.9474	11.5014	12.2368	11.9028	11.9844	11.8174	11.7299	12.1439	12.1778	11.406	11.8501	11.2721	11.6931	11.5991	12.2115	11.7502	12.2675	11.538	11.7485	9	12	8	12	11	13	6	12	12	13	13	11	11	12	11	10	10	12	12
Q96IU4	Q96IU4	ABHEB_HUMAN	ABHD14B	Protein ABHD14B	11	11	11.5265	11.2779	11.1595	11.5742	11.1558	11.5456	NaN	10.8794	11.2656	10.0929	11.3107	11.4188	11.3661	10.9634	11.3197	11.257	11.0953	11.314	11.7183	11.1691	11.1188	11.8205	11.6168	11.6268	5	5	4	5	5	5	0	4	5	4	5	5	5	5	5	3	5	5	5
P11597	P11597	CETP_HUMAN	CETP	Cholesteryl ester transfer protein	12	11	12.2531	12.119	11.3445	11.6773	11.4363	11.4858	11.1451	11.3648	10.788	10.8963	11.7077	10.8151	12.2821	11.6114	11.0789	11.5983	12.2876	11.0756	11.9467	11.5391	11.6528	10.8314	11.7313	12.2318	9	9	5	9	10	9	4	8	5	5	6	4	8	8	6	7	7	7	8
P80404	P80404	GABT_HUMAN	ABAT	4-aminobutyrate aminotransferase, mitochondrial	11	11	9.66593	9.58166	10.0021	9.71666	9.03615	9.6659	NaN	10.1001	8.98467	10.3466	9.04532	9.45658	9.43493	6.6581	10.2261	10.0902	9.27337	9.17787	9.31493	9.68278	9.34791	9.72039	9.44939	8.70303	2	2	1	2	2	2	0	2	1	1	2	1	1	2	2	1	2	2	2
Q9NRA1	Q9NRA1	PDGFC_HUMAN	PDGFC	Platelet-derived growth factor C	7	8	9.63531	NaN	NaN	9.43429	8.99562	9.71761	NaN	NaN	8.53694	8.30027	8.43407	NaN	NaN	8.86474	8.61712	NaN	9.35386	8.42227	7.93853	9.10045	NaN	8.89246	8.86111	9.6512	1	0	0	1	1	2	0	0	2	1	1	0	0	2	2	0	1	2	1
Q9P121	Q9P121	NTRI_HUMAN	NTM	Neurotrimin	12	11	18.7098	19.1041	19.1217	18.8176	19.0773	18.657	18.7727	18.8913	18.9062	18.8965	18.5895	19.1475	18.6272	18.7714	19.0733	18.5433	19.0994	18.889	18.8565	18.6277	18.7447	18.8543	18.9244	18.314	10	10	10	10	12	9	12	10	10	10	11	13	11	11	12	11	12	10	12
Q92954	Q92954	PRG4_HUMAN	PRG4	Proteoglycan 4	12	11	15.0324	14.8807	14.0727	14.4068	14.0895	14.4178	14.9789	15.081	14.5798	14.2616	15.383	13.6382	15.1513	15.0599	14.9889	15.5464	14.7953	14.4575	13.8017	14.9344	14.7541	15.2475	13.7982	14.3756	21	21	20	21	21	20	20	22	24	21	24	21	21	22	22	24	24	20	20
A6NDG6	A6NDG6	PGP_HUMAN	PGP	Glycerol-3-phosphate phosphatase	6	10	10.907	NaN	NaN	8.3883	NaN	NaN	NaN	8.19207	8.66613	8.54631	NaN	9.88463	3.83321	8.03	NaN	9.48234	8.90597	8.84365	9.56714	7.22785	9.39744	8.73203	9.47442	8.73606	1	0	0	1	0	0	0	1	2	1	0	1	1	1	0	1	2	2	2
Q9UGT4	Q9UGT4	SUSD2_HUMAN	SUSD2	Sushi domain-containing protein 2	12	11	10.7849	10.1618	9.53821	10.5399	10.2639	10.0959	10.7015	10.3052	10.6521	10.8047	10.2234	10.1524	9.92503	10.2184	10.9506	9.40582	10.4721	9.90721	10.7722	10.5114	10.5614	9.43051	9.81252	9.85514	4	5	3	3	4	2	5	3	5	4	4	3	5	4	4	3	3	4	4
P02652	P02652	APOA2_HUMAN	APOA2	Apolipoprotein A-II	12	11	19.2055	18.9457	19.6958	18.9588	18.725	18.9813	19.3899	19.1214	19.4139	18.6042	17.7639	19.1514	18.6062	19.264	19.1628	19.56	19.0383	18.5036	18.079	18.7069	19.3125	19.1303	16.9674	19.8794	9	9	9	9	8	9	8	9	9	9	7	8	9	9	9	9	9	8	8
Q9GZX3	Q9GZS9;Q9GZX3	CHST6_HUMAN	CHST6	Carbohydrate sulfotransferase 6	12	11	12.3118	10.0817	10.9093	11.2771	11.2858	11.5492	11.1991	11.38	10.9724	11.9944	11.6866	11.1171	11.6381	11.4943	10.9668	11.6232	11.8796	11.3506	11.2082	12.1037	11.6743	11.2161	11.2882	11.1552	3	3	5	4	3	4	4	4	4	3	4	4	4	5	5	4	4	4	4
Q6UXH1	Q6UXH1	CREL2_HUMAN	CRELD2	Protein disulfide isomerase CRELD2	11	10	NaN	10.4812	8.94364	12.0965	11.7084	8.92227	11.1258	11.3978	10.5341	9.03763	10.2809	10.5825	10.9184	9.62141	10.9631	NaN	9.98611	8.92923	10.9141	7.31748	9.55118	10.9317	10.8421	8.81117	0	1	1	1	2	2	1	2	1	1	2	1	1	2	1	0	1	2	2
P81605	P81605	DCD_HUMAN	DCD	Dermcidin	12	11	17.0968	17.5105	15.8905	13.5113	15.399	13.3721	15.8138	14.5016	13.9513	13.3667	14.306	15.5397	15.7797	16.665	16.8532	15.4911	16.6393	14.9475	15.1922	15.2943	15.0848	14.7213	13.7279	14.9048	3	3	3	2	2	3	3	3	2	3	2	2	3	2	3	1	2	3	2
Q86T13	Q86T13	CLC14_HUMAN	CLEC14A	C-type lectin domain family 14 member A	12	11	11.3521	11.8244	11.1977	11.2437	11.9809	10.7867	11.4379	11.6256	11.3559	11.7476	11.3174	11.4143	11.2264	11.0877	10.9691	11.5883	11.4206	11.9147	11.1743	11.0897	11.5031	11.3303	11.2767	11.563	2	2	2	3	3	3	3	3	3	2	1	3	2	2	2	3	2	3	1
P06702	P06702	S10A9_HUMAN	S100A9	Protein S100-A9	12	10	11.8366	11.3138	11.6018	10.7872	10.8036	12.177	12.0075	12.0601	11.3623	10.3618	11.8325	10.9522	11.6629	11.1201	12.0129	13.4094	12.7719	11.6107	11.8658	10.9721	NaN	13.0534	9.34125	11.5073	5	5	5	6	4	7	2	8	6	4	5	6	4	6	7	6	8	7	6
Q13510	Q13510	ASAH1_HUMAN	ASAH1	Acid ceramidase	12	11	14.9997	14.899	14.9544	14.6069	14.5169	14.7776	13.8011	14.9333	14.2268	14.1428	14.5738	14.3749	14.7343	15.023	14.9316	15.0878	14.9508	15.0338	13.9506	14.922	14.4702	14.9144	13.9174	14.8374	13	14	11	12	10	10	11	15	15	14	12	13	15	14	14	13	14	11	13
P26927	P26927	HGFL_HUMAN	MST1	Hepatocyte growth factor-like protein	12	11	12.6492	14.5614	14.5328	14.3599	14.0278	14.3445	14.8472	14.2664	13.4495	13.9629	14.3181	14.6874	14.6735	14.717	11.4185	13.7459	13.7589	14.0482	14.2709	14.1409	14.5595	14.1683	12.9992	15.275	19	29	28	27	29	30	29	30	26	30	28	30	29	31	15	27	25	26	27
Q6IS24	Q6IS24	GLT17_HUMAN	GALNT17	Polypeptide N-acetylgalactosaminyltransferase 17	12	11	11.4945	11.9394	12.0802	11.4478	12.0623	11.6184	10.5763	11.707	11.7086	11.5971	11.3601	11.3442	11.7628	12.011	11.3644	11.7912	11.7893	11.1868	11.8802	11.7193	11.5734	11.4807	12.3442	11.1475	3	6	4	4	5	6	2	5	6	5	4	5	3	5	4	4	5	5	6
O75094	O75094	SLIT3_HUMAN	SLIT3	Slit homolog 3 protein	12	11	11.2461	10.9001	10.6438	10.878	10.3105	11.342	10.7244	10.4474	11.3177	10.5552	11.0054	10.3262	10.2929	10.3358	10.2679	10.3472	11.2588	11.027	10.2411	10.9174	10.7824	11.2661	10.5154	11.3555	2	3	2	3	3	4	1	3	4	3	3	3	1	3	3	4	2	3	3
Q9BQT9	Q9BQT9	CSTN3_HUMAN	CLSTN3	Calsyntenin-3	12	11	14.854	15.183	14.9522	14.6248	14.928	14.791	14.8218	14.9552	15.0666	14.9812	15.2429	14.9996	14.7085	15.2467	14.9677	14.5709	14.8876	15.0137	14.8063	14.8323	14.9151	15.0242	14.7304	14.6794	20	22	21	20	23	21	20	19	23	20	21	19	22	18	21	17	22	21	22
P30085	P30085	KCY_HUMAN	CMPK1	UMP-CMP kinase	12	10	8.85952	8.40389	9.24885	8.52795	8.29034	8.49778	8.22666	8.61857	6.63253	8.8685	7.88114	8.93058	7.78533	9.41492	7.96357	8.3409	8.84108	8.46204	9.5231	8.18368	NaN	9.75485	8.55783	8.34103	1	1	2	1	2	2	2	1	2	2	2	2	2	2	1	2	2	2	2
P15311	P15311	EZRI_HUMAN	EZR	Ezrin	11	11	9.68677	8.78191	9.6667	9.53923	9.5126	9.26304	NaN	9.43882	9.00847	9.43311	9.03794	10.4357	9.66004	9.43662	9.02147	10.1125	9.9343	9.51319	8.68677	9.7914	9.7182	10.399	9.51776	9.31808	2	1	2	1	3	2	0	1	1	2	3	1	3	3	2	2	3	3	3
Q9HCJ2;Q9NT99	Q9NT99;Q9HCJ2	LRC4B_HUMAN;LRC4C_HUMAN	LRRC4B;LRRC4C	Leucine-rich repeat-containing protein 4C	12	11	14.7248	14.6969	14.3484	14.455	14.6743	14.9238	14.3649	14.7971	14.57	14.6122	14.1096	14.6971	14.7174	14.0581	14.348	13.7517	14.7417	15.0724	14.4773	14.5499	14.5254	14.2882	14.6144	14.2945	2	2	2	2	2	2	2	2	2	2	2	2	2	2	2	2	2	2	2
Q8N0W4;Q8NFZ3;Q8NFZ4;Q9NZ94	Q8NFZ3;Q8N0W4;Q9NZ94;Q8NFZ4	NLGN2_HUMAN;NLGN3_HUMAN;NLGNX_HUMAN;NLGNY_HUMAN	NLGN2;NLGN3;NLGN4X;NLGN4Y	Neuroligin-4, X-linked	12	11	14.1431	14.4341	14.2282	14.3215	14.1652	14.5186	13.4726	14.7592	14.1579	14.3004	13.8556	14.2768	14.5427	14.4921	14.2664	13.9588	14.3358	14.2872	13.9637	14.5283	14.611	14.1731	14.4431	14.4825	1	1	1	1	1	1	1	1	1	1	1	1	1	1	1	1	1	1	1
Q92854	Q92854	SEM4D_HUMAN	SEMA4D	Semaphorin-4D	12	11	11.2449	11.3435	10.9344	10.9634	11.1062	11.3935	11.1636	11.3441	11.5195	11.4238	11.2656	11.6355	11.2316	11.6281	11.6629	11.1198	10.8305	11.2866	11.7321	11.2413	11.2571	11.7083	11.4124	11.5235	5	7	3	4	7	6	4	6	7	7	6	8	7	6	6	2	6	7	5
Q9NZU1	Q9NZU1	FLRT1_HUMAN	FLRT1	Leucine-rich repeat transmembrane protein FLRT1	12	11	11.289	11.1753	10.8265	10.8785	11.3618	10.8349	11.6621	11.151	11.4328	10.9831	10.8916	11.081	11.4564	10.9597	11.1318	11.1011	11.5161	11.5776	11.1684	11.1245	10.8535	11.0526	11.6101	11.1071	6	6	5	7	7	6	4	8	7	7	6	5	5	5	6	2	7	7	7
P04217	P04217	A1BG_HUMAN	A1BG	Alpha-1B-glycoprotein	12	11	20.2419	20.081	20.58	20.2914	19.8665	19.9598	20.4435	20.0105	19.7035	19.7788	20.0417	20.2776	19.8204	19.9664	20.0191	20.9096	20.3606	19.9548	19.7907	19.8015	20.0754	20.0651	18.6347	20.2342	18	17	17	17	18	16	16	16	15	18	18	19	17	17	17	19	19	17	17
O75487	O75487	GPC4_HUMAN	GPC4	Glypican-4	12	11	11.1281	11.4908	11.2381	10.9124	10.8945	11.4894	10.8764	11.8662	11.1019	11.3281	10.8991	11.4242	11.2863	11.1512	11.4511	11.7618	10.9362	11.6182	11.0793	11.6127	11.1633	11.5615	11.054	11.0219	5	6	7	7	7	9	3	9	10	9	8	5	8	7	8	9	6	9	10
Q12797	Q12797	ASPH_HUMAN	ASPH	Aspartyl/asparaginyl beta-hydroxylase	12	11	13.2243	13	12.8326	13.2545	13.2111	12.7861	13.3171	12.8531	13.1421	12.9782	12.9182	12.802	12.7907	13.2398	13.0128	13.077	13.2844	12.8991	13.0783	13.3142	13.3459	12.9823	13.0567	12.7544	12	13	14	12	14	12	8	14	14	13	12	15	14	15	11	12	13	13	12
Q6ZSJ9	Q6ZSJ9	SHSA6_HUMAN	SHISA6	Protein shisa-6	12	11	16.6397	15.7212	17.2115	16.4071	17.3515	17.0595	17.3067	16.8683	17.2185	17.0562	15.1494	16.5032	16.8291	15.6466	17.0378	14.8827	16.8011	16.7113	16.8974	16.4983	16.3456	16.8909	16.4394	17.1067	2	1	2	2	2	3	1	3	1	3	2	3	2	1	2	2	2	3	2
Q8NFZ3	Q8NFZ3	NLGNY_HUMAN	NLGN4Y	Neuroligin-4, Y-linked	5	3	NaN	7.95471	NaN	6.40146	NaN	NaN	7.89603	8.1435	7.32543	NaN	NaN	NaN	6.1536	7.01752	NaN	NaN	NaN	NaN	NaN	NaN	7.84997	NaN	NaN	NaN	0	1	0	1	0	0	1	1	1	0	0	0	1	1	0	0	0	0	0
Q7Z7H5	Q7Z7H5	TMED4_HUMAN	TMED4	Transmembrane emp24 domain-containing protein 4	12	11	11.2262	10.6276	9.88779	10.4917	11.1306	11.0622	11.7177	11.0976	11.4087	11.0453	11.3032	11.2894	10.6303	10.5086	11.0897	11.6605	11.067	10.5471	10.6881	10.7604	10.898	10.8423	10.8258	10.598	2	5	1	2	3	2	2	3	3	3	3	4	2	3	6	2	2	2	4
P61956	Q6EEV6;P61956;P55854	SUMO2_HUMAN	SUMO2	Small ubiquitin-related modifier 2	9	9	NaN	10.5193	11.7165	11.0608	NaN	10.9316	11.4019	11.3363	11.708	11.2862	NaN	11.8469	10.7001	10.9997	9.83776	11.2811	NaN	11.3057	11.2653	NaN	11.1921	12.0162	11.2124	NaN	0	1	1	2	0	2	1	2	1	2	0	1	1	2	1	2	0	1	1
O14717	O14717	TRDMT_HUMAN	TRDMT1	tRNA (cytosine(38)-C(5))-methyltransferase	12	11	16.2397	16.6785	15.8043	15.3773	16.1299	15.4233	15.4414	15.6029	15.1969	15.8331	15.7556	15.8215	15.5152	15.9738	16.0777	15.7975	16.1744	15.1885	16.6595	16.2676	16.0387	16.0268	15.5375	14.9822	1	1	1	1	1	1	1	1	1	1	1	1	1	1	1	1	1	1	1
P0DMQ5	P0DMQ5	INAM2_HUMAN	INAFM2	Putative transmembrane protein INAFM2	10	11	13.1022	13.291	14.0392	10.1829	12.4976	NaN	NaN	12.1414	13.1713	10.9452	8.79366	12.5784	12.5563	13.6906	13.0125	12.4768	12.7593	13.3915	13.1604	13.5613	12.005	12.6592	9.61424	13.4639	1	1	1	1	1	0	0	1	1	1	1	1	1	1	1	1	1	1	1
P50993	P50993	AT1A2_HUMAN	ATP1A2	Sodium/potassium-transporting ATPase subunit alpha-2	12	11	11.4699	12.0703	12.1259	11.5796	11.7666	11.277	11.8826	11.4589	12.5781	12.2437	11.7038	12.1357	11.3533	11.9025	12.288	12.1601	11.5031	12.1064	11.5469	11.1945	11.7705	11.9249	11.0097	12.1401	2	3	3	3	4	4	3	4	3	4	3	3	3	2	3	3	3	4	3
P25789	P25789	PSA4_HUMAN	PSMA4	Proteasome subunit alpha type-4	11	11	11.8678	11.1971	11.8991	NaN	10.6668	10.7472	11.8409	11.2104	11.2722	9.79076	10.3103	10.4485	10.8952	11.2604	11.363	12.2	9.92925	10.7404	12.3504	11.4434	11.4486	11.8752	10.7385	11.0796	1	3	2	0	3	1	2	1	2	2	2	2	2	2	2	1	2	2	2
P60981	P60981	DEST_HUMAN	DSTN	Destrin	10	4	10.9431	NaN	10.1486	9.61758	9.82458	10.5819	10.385	9.08681	10.1652	9.82083	NaN	6.80081	8.5862	NaN	8.23148	NaN	10.1471	9.58912	NaN	NaN	NaN	NaN	NaN	NaN	1	0	1	1	1	1	1	1	1	1	0	1	1	0	1	0	1	1	0
B2RUY7	B2RUY7	VWC2L_HUMAN	VWC2L	von Willebrand factor C domain-containing protein 2-like	12	11	9.75212	10.81	10.4557	9.80182	11.0699	9.83209	10.0522	9.89325	10.9401	9.91139	10.3188	11.0212	10.1513	10.4345	11.1093	8.7361	10.5655	9.05472	10.7489	9.81227	10.0927	10.0249	10.2666	10.6708	2	2	2	1	2	1	1	2	2	2	1	2	2	2	2	2	2	1	1
Q99542	Q99542	MMP19_HUMAN	MMP19	Matrix metalloproteinase-19	12	11	8.99029	9.95036	9.86536	10.1524	9.99111	9.65992	10.7965	9.81923	9.41715	9.9421	9.63498	9.81517	10.0811	9.92849	8.76149	9.41146	10.0376	8.50433	10.0477	10.3999	9.85769	10.079	8.81406	10.181	2	2	2	1	2	1	2	1	2	1	1	2	2	2	2	1	2	1	2
O43854	O43854	EDIL3_HUMAN	EDIL3	EGF-like repeat and discoidin I-like domain-containing protein 3	11	11	10.43	9.83141	10.5773	10.0266	10.2873	10.3383	NaN	10.7762	9.75182	9.69069	10.7458	9.23822	9.23474	10.4545	10.088	10.4327	10	10.2256	9.70081	10.4914	10.2716	9.76293	8.87078	11.1147	3	4	3	2	3	3	0	3	3	3	4	1	3	5	4	4	1	3	4
A0A0J9YW62	A0A0J9YW62	A0A0J9YW62_HUMAN		IGv domain-containing protein (Fragment)	6	9	10.5468	12.1364	10.9597	NaN	11.0167	NaN	10.1751	NaN	NaN	11.5524	NaN	NaN	NaN	10.8005	10.1553	10.1309	10.6502	10.733	11.1171	10.994	12.4139	NaN	8.75746	NaN	1	1	1	0	1	0	1	0	0	1	0	0	0	1	1	1	1	1	1
P02774	P02774	VTDB_HUMAN	GC	Vitamin D-binding protein	12	11	20.3732	20.0784	20.5088	20.1283	19.6618	20.1229	20.5565	19.9866	19.7775	19.8377	20.1056	20.1076	20.0923	19.962	19.5715	20.7753	20.1628	20.0484	19.7658	20.1083	20.0919	20.1266	18.8519	20.6394	43	42	41	39	45	38	41	41	40	43	44	42	43	42	44	44	43	37	38
P02763;P19652	P19652;P02763	A1AG1_HUMAN;A1AG2_HUMAN	ORM1;ORM2	Alpha-1-acid glycoprotein 1	12	11	18.9096	18.6793	20.4387	19.2391	18.0708	19.149	18.9379	20.4975	17.6896	18.6978	18.0905	19.3675	18.2979	18.832	19.2949	19.7848	18.5658	19.3673	18.0425	18.4901	18.5327	19.3133	16.7521	18.9668	5	4	6	5	6	5	4	5	4	4	4	6	5	4	4	6	5	5	4
P02042;P02100;P68871;P69891;P69892	P69892;P69891;P02042;P68871;P02100	HBB_HUMAN;HBD_HUMAN;HBE_HUMAN;HBG1_HUMAN;HBG2_HUMAN	HBB;HBD;HBE1;HBG1;HBG2	Hemoglobin subunit delta	7	7	15.9839	NaN	17.3963	NaN	10.591	13.7817	9.85884	11.9246	NaN	NaN	NaN	11.6573	NaN	15.227	16.6707	NaN	15.0241	11.5945	14.1556	NaN	11.4537	15.4616	NaN	NaN	1	0	1	0	1	1	1	1	0	0	0	1	0	1	1	0	1	1	1
Q504Y0	Q504Y0	S39AC_HUMAN	SLC39A12	Zinc transporter ZIP12	12	11	12.2443	11.0861	11.9557	10.9959	10.9252	11.8946	10.5115	10.9907	11.5123	11.525	11.9834	11.3442	11.6552	11.3589	11.313	10.9903	11.77	11.5801	12.1262	12.0327	11.6651	12.1946	10.8878	11.8719	7	8	8	6	6	10	5	5	6	9	8	4	7	7	6	7	9	8	10
Q16851	Q16851	UGPA_HUMAN	UGP2	UTP--glucose-1-phosphate uridylyltransferase	5	6	NaN	7.97871	7.29193	9.19808	NaN	8.18675	NaN	8.06796	NaN	NaN	NaN	NaN	NaN	NaN	7.01205	6.85726	NaN	NaN	8.15406	NaN	8.45984	7.91553	8.18572	NaN	0	1	1	1	0	1	0	2	0	0	0	0	0	0	1	1	0	0	1
Q9P0K1	Q9P0K1	ADA22_HUMAN	ADAM22	Disintegrin and metalloproteinase domain-containing protein 22	12	11	17.0104	17.1696	16.607	17.0198	16.8569	16.856	16.6197	17.1953	17.2968	16.8915	16.7394	16.7666	16.8466	16.984	16.8308	16.4239	17.0618	16.9702	16.5945	16.9476	16.6572	16.8732	17.0338	16.8112	31	30	30	29	33	33	27	32	32	35	32	31	32	32	32	29	31	33	32
Q86VB7	Q86VB7	C163A_HUMAN	CD163	Scavenger receptor cysteine-rich type 1 protein M130	12	11	14.7454	15.2568	15.1239	15.2562	15.1139	15.2544	15.1383	14.8107	15.4876	15.4147	15.3065	15.0037	15.2715	15.3109	15.0688	14.6944	15.1975	15.1301	15.5676	15.219	15.5096	15.6571	15.1398	15.3387	29	30	29	25	32	24	29	29	29	31	29	34	28	30	33	31	32	31	29
P01019	P01019	ANGT_HUMAN	AGT	Angiotensinogen	12	11	20.8962	20.8973	20.8697	20.8851	20.8266	20.795	20.8019	20.9552	20.6194	20.5713	21.013	20.6758	20.9149	20.8411	20.7503	20.8302	20.9364	20.9232	20.6139	20.9804	21.1521	20.9703	20.6705	20.8455	26	26	26	26	25	25	25	26	26	28	28	26	24	24	26	26	25	25	27
A6NCE7;Q9GZQ8	Q9GZQ8;A6NCE7;Q9H492	MLP3B_HUMAN;MP3B2_HUMAN	MAP1LC3B;MAP1LC3B2	Microtubule-associated proteins 1A/1B light chain 3 beta 2	12	11	11.4567	11.8887	11.127	11.4592	12.1057	10.288	12.1807	10.9502	12.095	11.1669	11.9132	12.0281	12.0915	11.9096	12.3671	10.0117	12.1007	12.3602	12.1589	12.6819	11.7919	10.8596	11.5767	10.0744	2	2	2	1	2	2	2	2	2	1	1	2	2	2	2	1	2	2	2
Q7Z5L7	Q7Z5L7	PODN_HUMAN	PODN	Podocan	12	11	12.1044	11.4445	11.2673	12.0324	11.2238	11.1291	12.277	11.8606	11.1794	11.3867	11.2209	11.7984	11.9091	12.4771	11.5526	11.8316	11.7922	11.0101	11.6059	12.2046	11.9911	11.7268	11.0154	11.4262	7	10	8	10	6	8	8	9	9	9	10	6	6	10	9	7	6	7	9
P04003	P04003	C4BPA_HUMAN	C4BPA	C4b-binding protein alpha chain	12	11	15.5743	13.2744	16.2117	14.7935	15.0317	15.957	15.5218	14.1415	13.1286	13.4983	14.022	14.4693	15.5264	14.694	13.1586	15.0238	13.7267	14.1418	13.8575	14.4059	15.0954	13.91	13.6877	16.9619	27	14	25	23	25	24	22	21	19	20	21	21	26	22	14	23	17	20	22
P61026	P61026	RAB10_HUMAN	RAB10	Ras-related protein Rab-10	12	11	11.3631	10.7795	11.8313	10.4064	10.2531	11.1628	10.6574	10.429	10.7221	10.6951	10.7959	11.3623	10.6738	11.7563	11.4129	11.4174	11.1629	11.1599	11.1777	10.8909	10.3082	10.9594	10.5169	10.9207	2	1	1	1	2	1	1	2	2	2	1	1	1	1	2	2	1	2	3
P06865	P06865	HEXA_HUMAN	HEXA	Beta-hexosaminidase subunit alpha	12	11	15.143	14.8852	14.8826	14.7955	14.6754	14.8964	14.6189	15.3656	14.6969	14.8362	14.6284	14.7687	15.357	15.1738	14.8467	14.8351	14.6778	15.1568	14.5152	15.1448	15.0155	14.939	14.6645	15.2625	17	18	18	19	16	17	16	19	16	18	14	18	18	17	16	15	16	18	17
B4DU55;O94892;Q6P3V2;Q8N184;Q8N883;Q8N8J6	Q8N184;Q9GZX5;Q52M93;Q6P3V2;Q3MJ62;B4DU55;Q8N8J6;O94892;Q8N883	Z585A_HUMAN;ZN432_HUMAN;ZN567_HUMAN;ZN614_HUMAN;ZN615_HUMAN;ZN879_HUMAN	ZNF432;ZNF567;ZNF585A;ZNF614;ZNF615;ZNF879	Zinc finger protein 879	7	9	10.4332	11.6246	NaN	NaN	NaN	11.2137	9.79632	11.8455	11.5947	NaN	11.2829	NaN	11.2495	11.0375	8.7029	NaN	11.1269	10.5391	11.313	11.036	11.94	NaN	9.26195	11.4776	1	1	0	0	0	1	1	1	1	0	1	0	1	1	1	0	1	1	1
Q96DD7	Q96DD7	SHSA4_HUMAN	SHISA4	Protein shisa-4	12	11	12.9274	12.7789	11.9871	13.0085	13.4294	12.5795	12.8556	13.0892	13.1452	12.9107	12.862	13.0983	13.2529	13.1563	13.3645	11.6307	13.1931	13.3091	13.2474	13.1419	12.8168	13.1848	13.2371	12.1478	1	1	1	1	1	1	1	1	1	1	1	1	1	1	1	1	1	1	1
Q8NFY4	Q8NFY4	SEM6D_HUMAN	SEMA6D	Semaphorin-6D	12	11	13.7113	14.0339	13.7149	13.842	14.0075	14.0175	13.7291	14.0682	13.9435	13.9276	14.0069	13.8158	13.9829	13.9048	14.0015	13.5031	13.9625	14.023	14.0542	14.0544	14.0566	13.7501	14.3349	13.804	16	16	16	15	19	15	14	17	15	18	17	17	18	13	15	15	17	19	19
Q9NQ79	Q9NQ79	CRAC1_HUMAN	CRTAC1	Cartilage acidic protein 1	12	11	17.4576	17.8284	17.3508	17.6323	17.6756	17.3618	17.3175	17.6033	17.8023	18.0473	17.6837	17.8368	17.72	17.5909	17.7017	17.1928	17.6496	17.5907	17.6976	16.2838	17.7578	17.3464	17.9758	17.3549	25	25	24	26	27	25	24	26	25	27	25	25	24	25	28	24	27	27	25
P07738	P07738	PMGE_HUMAN	BPGM	Bisphosphoglycerate mutase	11	10	12.337	10.2557	13.4304	8.2843	12.226	11.2688	NaN	10.3645	9.84687	10.1549	10.4103	9.6313	10.5874	10.7061	10.5666	10.766	10.0939	10.7986	10.0849	10.153	NaN	10.4622	8.79884	9.57812	7	3	7	1	1	3	0	2	3	3	1	3	1	3	2	2	2	2	4
P27348	P27348	1433T_HUMAN	YWHAQ	14-3-3 protein theta	12	11	10.8927	8.95663	11.8392	10.6205	10.288	10.4699	11.2328	10.8633	10.3176	9.94849	10.0873	9.72394	11.1395	10.8951	10.8841	10.1981	10.9142	10.3515	11.0513	10.3638	10.2729	10.3606	10.805	10.0927	3	3	3	4	3	4	1	3	4	4	3	4	3	4	3	4	2	3	3
P14854	P14854	CX6B1_HUMAN	COX6B1	Cytochrome c oxidase subunit 6B1	9	10	10.0237	10.9366	10.5868	NaN	11.2336	10.6089	NaN	9.98644	11.5131	10.5769	NaN	10.9985	10.391	NaN	12.4358	10.9905	11.449	10.7784	11.3967	10.3205	10.8951	10.1987	10.801	10.1451	1	1	1	0	1	1	0	1	1	1	0	1	1	0	1	1	1	1	1
Q9ULB1;Q9Y4C0	Q9ULB1;Q9Y4C0	NRX1A_HUMAN;NRX3A_HUMAN	NRXN1;NRXN3	Neurexin-1	12	11	16.5801	16.6887	16.6497	16.9268	16.7053	17.0849	16.7635	17.0161	16.8741	16.9882	16.9246	16.9572	16.8523	16.866	16.5394	15.9996	16.6733	16.9555	16.936	16.5598	16.8662	16.8112	17.2325	16.8612	2	2	2	2	2	2	2	2	2	2	2	2	2	2	2	2	2	2	2
P04908;P0C0S8;P20671;Q16777;Q6FI13;Q7L7L0;Q93077;Q96KK5;Q99878;Q9BTM1	Q99878;P04908;Q93077;Q96KK5;P0C0S8;P20671;Q6FI13;Q7L7L0;Q16777;Q9BTM1	H2A1B_HUMAN;H2A1C_HUMAN;H2A1D_HUMAN;H2A1H_HUMAN;H2A1J_HUMAN;H2A1_HUMAN;H2A2A_HUMAN;H2A2C_HUMAN;H2A3_HUMAN;H2AJ_HUMAN	H2AC12;H2AC14;H2AC17;H2AC19;H2AC20;H2AC6;H2AC7;H2AC8;H2AJ;H2AW	Histone H2A type 1-B/E	7	9	NaN	10.407	11.0911	NaN	6.96974	10.0236	11.2971	11.4857	NaN	NaN	NaN	13.4305	9.90833	9.94741	11.0923	10.6743	11.1277	8.33429	9.96532	NaN	NaN	10.548	8.23644	NaN	0	3	3	0	1	1	2	3	0	0	0	3	1	2	1	3	2	2	2
P02654	P02654	APOC1_HUMAN	APOC1	Apolipoprotein C-I	12	11	15.3113	15.7402	16.2869	15.9022	15.1274	15.7856	15.6373	15.8042	15.4622	15.2201	14.6102	15.4074	16.0116	14.6214	15.1753	15.9493	14.7306	15.1324	15.5394	15.545	15.8212	15.9984	13.9613	17.686	8	8	8	7	6	8	7	8	8	7	6	6	7	6	7	8	6	7	7
P19320	P19320	VCAM1_HUMAN	VCAM1	Vascular cell adhesion protein 1	12	11	14.3058	14.2168	14.4629	14.2275	14.4624	14.3337	14.5779	14.0646	14.5445	14.5983	13.9921	14.0667	14.5164	14.1086	14.4725	14.5107	13.9862	14.0605	14.5955	14.6939	14.3367	14.761	14.4526	14.2741	26	27	27	28	28	28	28	26	27	28	25	26	25	26	29	26	24	28	27
Q658N2	Q658N2	WSCD1_HUMAN	WSCD1	WSC domain-containing protein 1	12	11	12.6882	13.182	13.2758	13.0332	13.2316	12.8437	12.9036	13.0326	13.2825	13.1813	13.2048	13.2326	12.7113	13.0419	13.2692	12.3175	13.0208	12.7036	13.2819	12.9871	13.1923	13.6941	12.5419	13.0974	5	4	6	6	7	6	5	7	7	7	5	7	6	7	6	6	6	6	7
P29218	P29218	IMPA1_HUMAN	IMPA1	Inositol monophosphatase 1	12	11	12.2235	12.8418	12.6764	12.8273	12.529	13.2293	12.8318	12.6598	13.103	12.6944	13.1607	13.0357	12.8394	12.1428	12.9477	11.761	12.3821	13.4252	12.944	12.673	12.516	12.5595	13.211	12.6936	6	7	7	8	9	9	5	10	6	8	8	8	8	7	8	4	7	9	10
P43004	P43004	EAA2_HUMAN	SLC1A2	Excitatory amino acid transporter 2	7	11	NaN	9.15234	10.1298	NaN	9.85089	NaN	11.8465	NaN	11.4123	10.6373	NaN	10.3233	11.2399	10.831	10.1344	9.4918	9.72349	10.5065	9.70675	9.66273	10.2449	10.4829	9.85149	10.9595	0	1	1	0	1	0	1	0	1	1	0	2	1	2	1	1	1	1	1
O43529	O43529	CHSTA_HUMAN	CHST10	Carbohydrate sulfotransferase 10	12	11	13.631	13.9957	13.4708	13.9426	14.1274	13.8239	13.3747	13.8234	13.8651	13.9667	13.9718	13.8148	13.8133	13.7936	13.7922	13.3917	13.9798	13.5309	13.8214	13.836	13.8404	13.4287	13.9045	12.7873	11	10	10	9	10	10	9	10	10	12	8	11	10	11	11	8	11	11	10
Q9NPY3;Q9UHG2	Q9NPY3;Q9UHG2	C1QR1_HUMAN;PCS1N_HUMAN	CD93;PCSK1N	Complement component C1q receptor	12	11	17.6723	18.1405	18.6603	17.5706	18.1616	17.1328	16.7868	17.9241	17.9559	17.9305	16.2947	18.3912	17.7172	18.0385	18.5937	17.4618	17.507	17.9353	17.2081	17.2208	16.7851	17.1996	16.6683	17.6243	1	1	1	1	1	1	1	1	1	1	1	1	1	1	1	1	1	1	1
Q4G0I0	Q4G0I0	CSMT1_HUMAN	CCSMST1	Protein CCSMST1	12	11	11.3603	11.5467	11.6315	11.1767	10.7881	11.657	11.0673	11.2024	12.6638	11.9836	9.97988	11.2585	11.1553	11.6039	11.3548	10.7783	11.3538	11.8369	11.4229	10.6395	10.546	11.6539	10.1738	11.226	1	3	2	3	3	3	2	3	3	3	1	3	2	1	3	3	2	3	2
P07355	P07355;A6NMY6	ANXA2_HUMAN	ANXA2	Annexin A2	12	11	14.459	13.7823	14.7431	12.0756	13.9097	13.398	13.4378	13.6694	13.4288	12.3263	12.964	13.4148	13.3486	14.1381	13.8411	13.4237	13.6421	13.8246	15.328	13.6449	12.8539	14.8434	12.4668	12.6166	22	21	23	13	22	21	17	21	20	17	15	19	19	22	21	20	21	23	22
P23468	P23468	PTPRD_HUMAN	PTPRD	Receptor-type tyrosine-protein phosphatase delta	12	11	15.082	15.2584	14.8516	15.3455	15.5931	14.9343	15.0194	15.0625	15.1523	15.45	15.0015	15.3179	15.358	15.1118	15.2919	14.9439	15.2777	15.3402	15.4991	15.2445	15.2596	14.9556	15.4421	14.648	34	36	36	30	38	36	33	36	37	39	33	37	35	35	36	31	35	39	39
A0A075B6S2;A0A075B6S6;A2NJV5;P06310	A0A075B6S6;A0A075B6P5;A0A087WW87;A0A0A0MRZ7;A0A075B6S2;P01615;P01614;P06310;A2NJV5	KV229_HUMAN;KV230_HUMAN;KVD29_HUMAN;KVD30_HUMAN	IGKV2-29;IGKV2-30;IGKV2D-29;IGKV2D-30	Immunoglobulin kappa variable 2D-29	12	11	18.3851	17.7151	19.7685	18.8827	18.0974	18.4728	18.2693	17.9933	18.027	17.4089	18.732	18.3962	18.4945	18.7112	17.8976	18.5705	17.9292	17.9444	17.9718	18.0222	18.5789	18.1184	17.4764	19.7494	1	1	1	1	1	1	1	1	1	1	1	1	1	1	1	1	1	1	1
A0A075B6I4	A0A075B6I4	LVX54_HUMAN	IGLV10-54	Immunoglobulin lambda variable 10-54	9	6	NaN	11.2131	11.8804	11.0287	10.5713	9.89061	12.5842	13.1678	9.84737	NaN	11.0686	NaN	11.0837	12.0134	NaN	10.327	10.9655	9.81658	NaN	NaN	NaN	10.4455	NaN	9.9807	0	1	1	1	1	1	1	1	1	0	1	0	1	1	0	1	1	1	0
Q92752	Q92752	TENR_HUMAN	TNR	Tenascin-R	12	11	14.1437	14.5306	14.7724	14.311	14.5422	14.0506	14.3199	14.904	14.6539	14.8006	14.3874	14.5468	14.5218	14.5899	14.54	14.417	14.2298	14.3858	14.336	14.2937	14.4521	14.4301	14.437	14.0565	26	28	29	28	28	27	27	30	32	28	31	29	28	29	26	27	29	29	31
O60814;P57053;P58876;P62807;Q5QNW6;Q93079;Q99877;Q99879;Q99880	P23527;P33778;Q8N257;P62807;Q99877;O60814;Q16778;Q99880;Q93079;P57053;Q5QNW6;A0A2R8Y619;Q96A08;P06899;P58876;Q99879	H2B1C_HUMAN;H2B1D_HUMAN;H2B1H_HUMAN;H2B1K_HUMAN;H2B1L_HUMAN;H2B1M_HUMAN;H2B1N_HUMAN;H2B2F_HUMAN;H2BFS_HUMAN	H2BC10;H2BC12;H2BC13;H2BC14;H2BC15;H2BC18;H2BC5;H2BC9;H2BS1	Histone H2B type 1-K	7	10	9.66466	12.5044	12.9537	NaN	11.8737	NaN	12.4555	12.349	NaN	NaN	NaN	13.5409	12.0486	11.0672	14.1536	12.4437	11.7447	11.7717	11.03	11.9029	9.07109	11.135	NaN	NaN	1	2	2	0	1	0	2	1	0	0	0	3	2	2	2	2	2	2	2
Q5SZK8	Q5SZK8	FREM2_HUMAN	FREM2	FRAS1-related extracellular matrix protein 2	12	11	11.6469	12.5324	11.763	12.0087	12.3263	12.2383	12.4647	12.2138	12.8212	12.1467	11.4017	10.7736	12.615	11.3645	11.9508	11.4808	11.5278	11.8098	12.4105	11.8941	12.3034	12.1454	10.4544	11.3841	6	6	5	7	6	5	4	6	5	7	5	3	6	5	5	5	6	5	6
Q9H6B4	Q9H6B4	CLMP_HUMAN	CLMP	CXADR-like membrane protein	12	11	12.7827	12.8491	12.7745	12.1159	12.9438	11.8657	12.7307	12.2645	12.7144	12.4124	12.1013	13.2573	12.5494	12.5823	13.0464	12.1357	12.5045	12.4913	12.6185	12.9537	12.7668	13.2613	12.8209	12.1947	2	3	4	4	3	2	2	4	3	2	4	3	3	3	4	3	2	4	4
Q13641	Q13641	TPBG_HUMAN	TPBG	Trophoblast glycoprotein	12	11	13.168	13.3243	12.3295	12.9558	12.9562	13.2012	12.5659	13.3252	13.5268	12.5395	12.4139	13.7113	13.0639	13.2172	13.083	11.606	12.6413	13.1314	12.9123	12.7392	13.2923	12.2486	13.1424	12.7676	5	5	5	5	5	5	4	5	5	5	5	5	5	5	5	4	5	5	5
O43612	O43612	OREX_HUMAN	HCRT	Orexin	11	11	12.9792	12.9252	12.8806	12.6385	12.8569	13.506	12.1754	13.0933	11.0765	11.1716	NaN	8.90777	12.324	12.6989	11.4777	11.764	13.4965	12.8202	12.3442	12.9171	10.4651	10.2641	7.0321	11.3499	1	1	1	1	1	1	1	1	1	1	0	1	1	1	1	1	1	1	1
Q9BY79	Q9BY79	MFRP_HUMAN	MFRP	Membrane frizzled-related protein	12	11	10.7458	10.5771	8.39708	10.0431	9.51027	11.119	10.5871	10.2039	10.9731	11.2024	10.448	10.6552	10.5715	9.86575	10.4528	10.9985	11.0479	10.2436	11.207	10.9852	10.4287	11.2921	9.72252	10.879	4	3	2	3	4	5	3	6	4	3	3	2	5	2	4	3	4	6	6
Q9Y6R7	Q9Y6R7	FCGBP_HUMAN	FCGBP	IgGFc-binding protein	12	11	16.644	17.3645	15.9624	16.7147	17.1379	16.7862	17.5872	17.2104	17.2055	16.7807	17.2505	16.9731	17.2618	17.4306	16.7795	16.255	15.8082	16.5975	16.3015	17.8343	16.525	17.7768	15.6494	17.1704	91	96	87	89	103	91	96	96	93	97	92	92	95	95	95	86	82	96	96
P23142	P23142	FBLN1_HUMAN	FBLN1	Fibulin-1	12	11	19.6092	19.5112	19.4623	19.3471	19.4675	19.4141	19.4797	19.5226	19.4049	19.573	19.7152	19.3358	19.6299	19.3593	19.3042	19.4002	19.5825	19.6587	19.5576	19.8443	19.5585	19.7809	19.2888	19.2538	36	35	36	34	35	34	35	35	35	36	36	35	35	33	36	36	35	34	34
P10645	P10645	CMGA_HUMAN	CHGA	Chromogranin-A	12	11	18.8509	19.285	19.0711	19.0568	19.5119	19.0845	18.8787	18.9152	20.0146	19.306	18.4949	20.0537	19.288	19.2039	19.6215	17.8985	18.7622	19.4077	19.2555	18.1902	19.0687	18.9717	19.6009	19.1953	34	34	30	28	34	27	31	29	33	30	32	30	34	32	34	28	33	28	30
P03950	P03950	ANGI_HUMAN	ANG	Angiogenin	12	11	14.9977	14.5837	14.5531	14.3569	14.3409	14.4423	14.7192	14.7094	15.0343	14.8262	15.1786	14.593	14.6187	14.7028	14.4203	14.8923	14.4512	14.6239	14.5861	14.7007	14.6781	14.8796	14.0754	14.6656	8	9	8	9	9	10	8	9	9	10	7	9	9	8	7	10	8	9	9
P15259	P15259	PGAM2_HUMAN	PGAM2	Phosphoglycerate mutase 2	12	11	10.3795	9.19619	8.75397	10.0578	10.6049	9.87589	9.71226	10.2954	10.5126	10.0239	10.6376	10.0459	9.4722	9.80718	10.033	9.28884	10.576	10.1881	11.2052	11.2295	10.2305	10.5732	9.89592	7.48409	3	2	1	4	3	4	2	4	4	3	2	2	2	2	2	3	2	3	3
P01871	P01871	IGHM_HUMAN	IGHM	Immunoglobulin heavy constant mu	12	11	15.917	15.2473	17.0664	16.8036	16.1748	17.4142	18.0309	16.2414	14.7347	16.6085	17.0358	17.1452	17.3515	17.3769	14.5974	18.3419	15.8636	16.1405	18.2848	16.046	17.7591	19.6335	15.438	20.6092	14	14	17	17	15	17	16	17	12	18	15	18	16	17	14	17	15	15	20
P23284	P23284	PPIB_HUMAN	PPIB	Peptidyl-prolyl cis-trans isomerase B	12	11	16.1226	16.4513	16.5759	16.0275	16.404	16.0845	15.9002	16.2548	16.1832	16.1975	16.2251	15.8192	15.9537	16.5691	16.2988	16.3908	17.0223	16.418	15.9436	16.528	16.1647	16.4054	15.595	16.3647	13	16	13	12	17	11	12	12	14	15	14	15	13	16	16	15	16	12	14
P06331;P0DP08	P01825;P0DP08;P0DP06;P01824;A0A0J9YWU9;P06331;A0A0C4DH41	HV434_HUMAN;HVD82_HUMAN	IGHV4-34;IGHV4-38-2	Immunoglobulin heavy variable 4-34	12	11	16.9808	16.8	17.5906	17.2161	17.009	16.4574	16.5372	17.412	16.2916	15.3046	17.7536	16.8717	17.5534	17.6939	16.7101	17.3324	16.4087	15.9235	16.5086	15.4449	17.0736	16.3298	15.5205	17.2158	2	2	2	2	2	2	2	2	2	2	2	2	2	2	2	2	2	2	2
P78324	P78324;Q9P1W8	SHPS1_HUMAN	SIRPA	Tyrosine-protein phosphatase non-receptor type substrate 1	12	11	17.4269	17.3726	17.1407	17.3525	17.4787	17.0142	17.2893	17.3946	17.4734	17.6073	17.2715	17.8271	17.5409	17.3495	17.8951	16.3589	17.5214	17.6139	17.1728	17.3929	17.0434	16.9681	17.1191	17.3601	18	20	11	19	12	19	19	21	19	18	16	17	19	18	20	10	17	17	19
Q9Y4L1	Q9Y4L1	HYOU1_HUMAN	HYOU1	Hypoxia up-regulated protein 1	12	11	14.0385	14.0949	14.31	13.7742	14.241	13.8787	13.7198	14.202	14.4157	13.989	13.4871	14.6907	14.0204	13.9997	14.4687	14.1115	13.9758	14.1411	13.5705	13.7391	14.0081	13.6464	13.9075	14.0008	14	14	13	12	13	14	13	14	13	13	13	14	12	13	14	13	14	13	12
Q9BXJ1	Q9BXJ1	C1QT1_HUMAN	C1QTNF1	Complement C1q tumor necrosis factor-related protein 1	11	11	13.395	13.1227	13.0524	13.3938	13.1834	13.0925	13.3936	12.7883	NaN	12.5289	11.7719	11.3049	13.3921	13.125	12.7682	13.4008	13.4001	12.5513	13.0471	13.177	11.0991	10.6622	10.5802	NaN	2	2	2	2	2	2	1	2	0	2	1	1	2	2	2	1	1	2	2
P04279	P04279	SEMG1_HUMAN	SEMG1	Semenogelin-1	9	7	8.04238	7.48386	NaN	10.5372	7.93261	NaN	8.74914	9.22416	7.74715	NaN	8.86485	10.1172	7.7478	15.7551	9.95007	6.57447	8.37401	8.94678	NaN	NaN	NaN	10.4049	NaN	10.0185	1	1	0	9	1	0	2	1	1	0	2	9	2	22	1	1	1	3	0
P02768	P02768	ALBU_HUMAN	ALB	Albumin	12	11	22.3776	22.0914	22.3468	22.124	21.6725	21.8372	22.5148	21.9954	21.9154	21.9037	22.1806	21.9082	22.1954	22.1583	21.7102	22.6011	22.2256	21.7967	21.5509	22.0236	22.1942	21.8979	21.1297	22.3073	129	126	126	125	127	125	126	128	129	128	129	131	128	125	126	123	127	123	125
Q5T749	Q5T749	KPRP_HUMAN	KPRP	Keratinocyte proline-rich protein	12	11	13.8505	12.2755	13.0654	11.7914	13.6326	13.2013	13.6651	12.1093	12.6421	11.2882	13.5125	13.625	13.1988	13.4197	13.3421	12.1495	12.9515	13.6192	16.0579	12.7146	13.2726	13.7059	11.3474	11.3704	12	8	12	7	16	13	13	6	9	6	10	16	12	11	11	6	11	15	20
Q15363	Q15363	TMED2_HUMAN	TMED2	Transmembrane emp24 domain-containing protein 2	12	11	9.03729	8.26592	6.91771	9.24984	9.4782	5.92298	7.21364	8.46061	7.77288	7.71234	9.01583	9.2028	8.6411	8.78795	7.60224	7.0989	7.01274	8.66178	10.1982	8.68388	9.55695	8.46829	9.556	5.78737	1	1	1	1	1	1	1	1	1	1	1	1	1	1	1	1	1	1	1
Q8IUK8	Q8IUK8	CBLN2_HUMAN	CBLN2	Cerebellin-2	12	11	14.2795	14.7197	13.8367	14.381	14.6413	14.6952	14.0623	14.8764	14.9876	14.4192	14.8181	15.1866	14.5273	14.4148	13.7081	12.6377	14.3504	15.1678	15.1284	14.1553	14.6903	14.3182	14.964	13.8692	4	5	4	5	5	5	4	5	6	6	4	6	6	4	4	2	3	3	4
P35269	P35269	T2FA_HUMAN	GTF2F1	General transcription factor IIF subunit 1	12	10	12.4417	13.8447	13.803	13.9425	12.5278	13.9898	13.6705	13.4816	13.1968	12.0471	13.0928	12.124	13.5919	13.4786	12.5078	NaN	12.4225	13.1612	12.9461	13.3506	12.9448	12.8408	12.2801	12.4488	1	1	1	1	1	1	1	1	1	1	1	1	1	1	1	0	1	1	1
Q14CZ8	Q14CZ8	HECAM_HUMAN	HEPACAM	Hepatocyte cell adhesion molecule	12	11	11.4518	12.0222	12.5662	11.9705	11.6167	11.7723	12.0389	12.1732	11.9771	12.3648	10.858	11.1953	11.8516	11.9809	12.585	12.3615	12.3866	12.7389	12.5831	12.0533	11.0102	11.4275	11.2939	11.3922	3	4	3	3	3	4	2	3	3	4	1	4	2	3	4	2	3	4	4
O75144	O75144;A0A087X1L8	ICOSL_HUMAN	ICOSLG	ICOS ligand	12	11	15.1352	17.6627	17.0486	17.4129	17.4842	18.1269	17.996	17.7625	17.8836	17.426	17.1078	16.8244	18.4218	17.0026	17.8876	16.7625	17.1278	18.0094	18.0594	17.4244	17.2254	17.2801	18.0439	17.7905	3	4	3	4	4	4	3	4	4	4	4	3	4	3	4	4	2	4	3
P28072	P28072	PSB6_HUMAN	PSMB6	Proteasome subunit beta type-6	7	10	11.0575	10.6365	11.4835	NaN	9.76919	8.21497	NaN	9.87338	NaN	NaN	NaN	10.2171	11.082	10.8353	10.5605	NaN	9.73735	10.5187	10.6578	10.8468	10.1629	11.767	9.29015	NaN	2	1	2	0	2	1	0	1	0	0	0	1	1	1	2	0	2	2	2
O75608	O75608	LYPA1_HUMAN	LYPLA1	Acyl-protein thioesterase 1	6	9	9.96053	NaN	9.72128	NaN	10.7948	NaN	NaN	9.36043	8.75074	NaN	NaN	10.4951	9.74179	NaN	9.33823	9.92322	10.7771	9.22875	11.2033	10.1299	10.1198	11.2012	NaN	NaN	2	0	1	0	2	0	0	2	1	0	0	1	1	0	1	1	1	1	2
P27824	P27824	CALX_HUMAN	CANX	Calnexin	12	11	12.9196	13.1269	12.9327	13.0043	13.2859	13.1082	13.0493	13.0566	13.4175	13.3867	13.1144	13.1795	13.1696	12.9914	13.2394	12.9575	12.9885	13.2026	13.4986	13.1759	13.3286	13.2954	13.2387	12.8262	10	13	12	12	15	13	12	15	17	16	16	17	15	14	15	11	13	15	17
P0CG47;P0CG48;P62979;P62987	A0A2R8Y422;P0CG47;P62979;P0CG48;P62987	RL40_HUMAN;RS27A_HUMAN;UBB_HUMAN;UBC_HUMAN	RPS27A;UBA52;UBB;UBC	Polyubiquitin-B	12	11	16.2905	16.5403	16.43	15.7098	16.397	16.1164	16.789	15.8144	16.1745	15.446	14.6712	16.3938	16.1696	16.4964	17.4918	16.0459	16.3844	16.6413	16.6802	16.1619	15.5105	15.7515	15.619	16.2543	5	5	5	5	5	5	5	5	5	5	6	6	5	5	5	3	5	5	6
P05156	P05156	CFAI_HUMAN	CFI	Complement factor I	12	11	18.2256	17.9839	18.0547	18.0886	17.9436	18.1683	18.5326	17.8638	17.8907	18.0637	18.6042	18.3671	18.2769	18.3756	17.3698	18.3541	17.9533	17.9599	17.9874	17.9533	18.4985	18.3084	17.353	18.6671	33	32	32	29	33	32	31	32	31	34	32	34	30	33	32	32	33	32	31
P27918	P27918	PROP_HUMAN	CFP	Properdin	12	11	14.6361	14.228	14.6556	14.2679	13.945	14.4356	14.5431	13.5575	13.7807	13.238	13.9449	13.8035	14.6915	14.8655	13.0074	14.7059	13.5386	13.0595	13.818	13.8389	14.459	13.2968	13.416	14.9532	5	7	6	6	7	6	7	6	7	6	7	6	7	7	6	7	6	6	7
Q8IYE1	Q8IYE1	CCD13_HUMAN	CCDC13	Coiled-coil domain-containing protein 13	12	11	15.9703	16.2095	16.2029	16.4941	14.4573	16.8405	15.4314	16.5525	16.0675	16.677	16.2213	16.0191	15.7865	15.1618	15.8935	16.817	15.7802	17.1359	16.8711	16.331	16.6274	16.9072	16.1804	16.4808	1	1	1	1	1	1	1	1	1	1	1	1	1	1	1	1	1	1	1
Q5D862	Q5D862	FILA2_HUMAN	FLG2	Filaggrin-2	12	11	14.34	13.902	13.7093	12.8512	14.9005	13.7595	13.4324	14.3261	14.5798	12.3454	13.4289	14.1584	13.742	13.7754	13.878	13.6321	14.1059	14.5796	15.8136	13.5294	13.6823	15.9836	12.5897	12.8716	17	20	18	14	27	17	15	20	19	13	19	23	18	14	22	20	23	22	33
Q99497	Q99497	PARK7_HUMAN	PARK7	Parkinson disease protein 7	12	11	15.5776	15.5433	15.7961	15.4319	15.7907	15.5491	15.5638	15.7331	15.639	15.5416	15.8148	15.54	15.7945	15.6508	15.8925	15.2501	15.3732	15.3805	15.8366	15.9278	16.1003	15.6085	15.8924	15.1797	14	11	12	11	14	13	11	11	14	14	14	15	12	14	15	11	13	13	14
P29122	P29122	PCSK6_HUMAN	PCSK6	Proprotein convertase subtilisin/kexin type 6	12	11	10.8944	11.0192	9.85884	10.7843	11.0346	10.663	11.4375	10.2525	10.5343	11.2966	11.2522	10.4782	10.4885	10.4483	11.4393	8.20792	11.1451	9.07454	11.5106	10.2011	11.1473	10.72	11.2515	10.7676	2	4	2	3	5	2	2	3	2	3	2	4	4	4	5	2	5	3	4
Q8N128	Q8N128	F177A_HUMAN	FAM177A1	Protein FAM177A1	11	11	10.6297	10.0708	NaN	9.2619	9.58947	8.87148	8.57502	10.1328	11.0136	9.92389	8.15862	10.4251	9.1187	10.1673	10.2098	9.48809	8.83084	9.86507	10.468	7.42004	8.66012	9.38201	9.52953	11.0698	1	1	0	1	1	1	1	1	1	1	1	1	1	1	1	1	1	1	1
P00352	P00352	AL1A1_HUMAN	ALDH1A1	Retinal dehydrogenase 1	12	11	11.8961	11.6882	12.6955	11.8153	11.3072	11.2934	12.6388	12.5931	11.4403	11.6876	11.4094	10.8062	10.7097	12.3072	11.7035	11.5661	11.4025	11.5913	10.9086	12.0035	11.6558	11.9821	11.5743	11.2782	3	6	8	7	7	6	3	8	5	7	4	5	4	6	8	6	5	6	7
Q9NS68	Q9NS68	TNR19_HUMAN	TNFRSF19	Tumor necrosis factor receptor superfamily member 19	11	11	9.95779	9.84855	10.4876	9.85247	10.4015	10.4126	NaN	9.65788	10.5315	9.05406	6.82	10.0326	10.5241	10.8048	9.50915	10.7145	10.1159	9.9212	10.2106	10.6575	9.51326	9.52464	8.99271	9.65416	1	2	1	3	3	1	0	2	3	1	1	3	3	1	3	1	2	2	2
Q6UX15	Q6UX15	LAYN_HUMAN	LAYN	Layilin	12	11	15.9372	16.2098	16.0873	16.2099	16.3369	15.9737	15.5577	16.1208	16.5075	15.8716	15.5737	16.3454	16.3558	16.2494	16.3696	15.4688	15.7011	16.0837	16.7743	16.4791	16.2011	16.0745	16.1795	16.056	8	6	7	4	8	6	6	6	7	7	5	8	8	5	7	6	7	7	8
Q16563	Q16563	SYPL1_HUMAN	SYPL1	Synaptophysin-like protein 1	4	6	NaN	10.0792	NaN	NaN	11.1347	NaN	NaN	10.6215	NaN	NaN	NaN	9.97334	NaN	10.4806	10.4172	NaN	NaN	10.248	11.1669	10.4338	NaN	12.6809	NaN	7.74325	0	1	0	0	1	0	0	1	0	0	0	1	0	1	1	0	0	1	1
Q9UHI8	Q9UHI8	ATS1_HUMAN	ADAMTS1	A disintegrin and metalloproteinase with thrombospondin motifs 1	12	11	14.0624	14.4936	14.3177	14.4769	14.5852	14.2186	13.6535	14.2806	15.0803	14.2645	13.8276	15.0296	14.0997	14.3691	14.6239	14.1874	14.1878	13.9958	14.1994	14.4601	14.5883	14.1166	13.727	14.4718	5	6	4	4	6	4	5	5	6	5	5	6	6	6	5	4	5	5	6
P62805	P62805	H4_HUMAN	H4-16	Histone H4	11	10	9.6254	11.8761	12.425	9.16525	8.1229	8.6246	11.7818	11.5436	8.41459	NaN	9.47957	13.5757	12.4411	11.2955	14.6534	12.5738	11.1622	8.79198	10.4141	9.76811	NaN	11.13	8.78368	9.10029	3	4	5	1	1	1	5	4	1	0	1	6	4	3	8	5	3	2	3
P28066	P28066	PSA5_HUMAN	PSMA5	Proteasome subunit alpha type-5	12	11	10.1544	9.55369	10.5883	9.76507	9.89808	10.0995	10.1861	10.2168	10.0129	9.58115	9.37756	10.8952	9.8635	10.1078	9.95955	9.12986	9.98708	10.0057	10.9165	10.4231	10.1572	11.3083	10.3899	10.0995	3	3	3	3	3	2	2	3	1	2	3	2	2	3	2	1	3	3	3
Q9Y623	Q9Y623	MYH4_HUMAN	MYH4	Myosin-4	3	3	NaN	NaN	NaN	9.06823	14.6853	NaN	NaN	NaN	NaN	14.9949	NaN	NaN	NaN	NaN	NaN	NaN	12.0771	NaN	NaN	NaN	11.3906	9.57038	NaN	NaN	0	0	0	1	1	0	0	0	0	1	0	0	0	0	0	0	1	0	0
Q8N3G9	Q8N3G9	TM130_HUMAN	TMEM130	Transmembrane protein 130	11	10	8.8686	10.465	9.46538	9.4981	9.5601	9.37667	NaN	10.2478	9.73924	9.55271	8.67081	10.6311	9.66282	9.1048	9.65475	9.63115	8.53499	10.2146	9.27675	10.1329	NaN	8.75732	9.3292	9.18071	3	2	3	2	2	3	0	3	3	3	3	3	3	1	2	1	1	3	3
O75509	O75509	TNR21_HUMAN	TNFRSF21	Tumor necrosis factor receptor superfamily member 21	12	11	14.6637	15.4749	15.0107	15.2234	15.0677	15.089	14.8721	15.1264	15.6258	15.1832	14.8042	15.4559	14.9222	15.0572	15.259	13.9613	15.0993	15.5089	15.4377	14.642	15.1592	14.8659	15.164	14.8439	9	9	10	10	10	10	9	10	9	9	9	10	10	9	9	8	8	10	10
Q9NWK9	Q9NWK9	BCD1_HUMAN	ZNHIT6	Box C/D snoRNA protein 1	11	11	10.9299	11.304	10.3372	11.2263	10.3418	10.4942	NaN	11.5824	10.0858	10.7375	8.63823	10.4969	9.74567	9.19147	8.86926	10.5048	10.966	11.6091	11.6231	9.0932	9.68634	10.6987	10.6689	NaN	1	1	1	1	1	1	0	1	1	1	1	1	1	1	1	1	1	1	1
Q9NQ30	Q9NQ30	ESM1_HUMAN	ESM1	Endothelial cell-specific molecule 1	8	8	7.66838	NaN	9.73106	NaN	6.94041	9.54751	NaN	9.17948	9.655	9.02134	NaN	9.75861	9.25762	NaN	8.69473	10.1512	NaN	8.91326	NaN	9.75671	8.54506	9.52524	9.52628	10.9127	1	0	1	0	1	1	0	1	1	1	0	1	1	0	1	1	0	1	0
Q9NZ94	Q9NZ94	NLGN3_HUMAN	NLGN3	Neuroligin-3	12	11	12.6581	12.2828	12.9755	11.8884	11.3829	12.9471	11.691	12.2655	11.0794	12.0544	12.1505	11.8553	12.8856	12.1908	12.4355	11.0334	12.8354	12.4174	12.2756	12.6191	12.615	11.7459	12.2185	13.0128	3	4	5	5	5	4	4	4	5	5	6	5	4	4	4	3	3	3	4
P35080	P35080	PROF2_HUMAN	PFN2	Profilin-2	12	11	11.6091	11.0179	11.0277	10.8788	11.2314	11.1922	11.4151	11.2152	11.2135	11.2029	11.4469	11.2608	11.1723	11.3888	11.5515	10.1849	11.9926	10.4101	11.2933	10.9516	11.3071	10.7025	11.0486	11.3693	3	3	3	3	3	3	3	3	3	3	2	3	3	3	3	3	3	3	3
P05452	P05452	TETN_HUMAN	CLEC3B	Tetranectin	12	11	18.1699	18.5947	18.7842	18.6849	18.6374	18.5253	18.0853	18.267	18.434	18.3753	17.6706	18.2748	18.5112	18.5054	18.4814	18.098	18.5044	18.8164	18.5806	18.6063	18.5688	18.4936	18.013	18.6498	14	15	17	15	17	14	15	15	16	16	16	16	15	16	17	16	16	16	14
Q92686	Q92686	NEUG_HUMAN	NRGN	Neurogranin	12	10	10.7743	10.5968	10.0904	11.5203	11.1514	11.1226	11.0787	11.8958	11.1841	11.5624	10.419	11.6166	10.8899	11.3865	11.7614	NaN	11.8832	11.6498	11.0319	11.2826	10.7057	11.0689	10.9089	10.64	1	2	2	1	2	2	2	1	2	1	1	2	2	2	2	0	2	2	2
P04070	P04070	PROC_HUMAN	PROC	Vitamin K-dependent protein C	12	11	13.9132	13.9222	13.8123	13.7477	14.0004	14.3954	14.3016	13.4913	13.8941	14.3403	14.0856	13.9788	13.504	13.6037	13.9063	13.7333	13.7061	13.8986	13.7536	14.3245	14.1372	14.337	13.9563	14.3174	12	12	12	12	12	10	11	11	12	13	11	13	10	11	12	10	12	13	12
P61106	P61106	RAB14_HUMAN	RAB14	Ras-related protein Rab-14	12	11	10.5627	10.7584	11.041	10.8106	10.9827	10.551	10.4329	11.1436	11.4104	10.3722	11.007	10.99	10.6035	10.6084	11.2963	10.8813	10.8474	10.8083	11.1668	11.1351	11.1051	11.4922	10.4904	11.2715	3	2	3	4	3	4	3	3	3	4	4	3	3	4	4	3	3	3	4
O95897	O95897	NOE2_HUMAN	OLFM2	Noelin-2	12	11	12.6266	13.1632	13.3189	13.3298	12.9192	13.3012	12.7425	13.3228	13.2818	12.876	13.1578	12.9938	12.8801	12.7057	12.9808	13.4345	12.827	13.1663	12.8092	13.1701	12.9308	12.9586	13.1927	13.2439	8	7	7	6	6	7	5	8	6	7	6	7	6	7	7	8	8	7	7
Q96CG8	Q96CG8	CTHR1_HUMAN	CTHRC1	Collagen triple helix repeat-containing protein 1	12	11	12.228	12.3945	11.6542	12.1945	12.403	12.1046	11.7972	12.6045	11.9893	11.7792	11.8225	11.9468	12.0528	11.9379	11.4124	11.5608	12.0548	11.7032	12.0852	11.9157	12.2457	12.0366	12.6344	12.0621	5	5	6	6	6	6	5	6	6	6	6	6	6	4	6	6	4	5	4
P35475	P35475	IDUA_HUMAN	IDUA	Alpha-L-iduronidase	12	11	11.3169	11.7673	12.1569	11.7395	11.3653	12.2133	11.6465	11.752	11.3129	11.5167	11.721	11.3763	11.1376	12.6464	11.2072	11.8221	11.6932	11.2431	11.2369	11.9456	11.0838	11.431	11.2758	11.2797	6	5	4	4	4	5	3	4	5	6	7	6	4	7	4	4	6	6	4
Q8NCL4	Q8NCL4	GALT6_HUMAN	GALNT6	Polypeptide N-acetylgalactosaminyltransferase 6	12	11	12.2301	12.9206	13.2789	13.4079	13.1914	13.7599	12.481	12.5358	13.4528	13.0826	13.3695	13.8277	13.194	13.2826	13.2088	12.9795	12.2858	13.7249	13.7406	12.8971	13.3577	13.4517	14.2103	12.7871	7	13	10	14	17	16	9	11	16	14	16	17	17	17	17	10	14	15	16
Q13228	Q13228	SBP1_HUMAN	SELENBP1	Methanethiol oxidase	12	11	16.339	16.8012	16.6387	16.6073	16.216	16.3997	16.1017	16.5059	17.1495	16.7148	16.4719	16.892	16.4858	16.8768	16.4963	15.9209	16.4725	16.8719	15.7087	16.3137	16.7754	16.585	16.4971	16.3903	22	25	26	26	27	24	23	25	27	26	25	28	25	26	27	19	27	28	24
Q9BUJ0	Q9BUJ0	ABHEA_HUMAN	ABHD14A	Protein ABHD14A	12	11	12.8438	11.9279	12.5704	12.4434	12.7555	12.6138	12.1512	12.821	13.1679	11.9237	12.5097	12.4608	11.7672	13.0416	12.5331	12.2931	12.486	12.575	12.8944	12.8554	12.9338	12.8204	12.8942	12.6581	4	6	6	5	6	5	6	5	6	6	5	6	5	6	6	5	6	6	6
Q5FWE3	Q5FWE3	PRRT3_HUMAN	PRRT3	Proline-rich transmembrane protein 3	12	11	15.5673	16.3385	16.2554	15.8255	16.3445	15.9942	15.995	15.7405	16.7232	16.248	14.7462	16.8203	15.8799	16.3817	16.6246	15.6394	15.5821	16.0309	15.956	15.5617	15.8897	15.7664	15.4371	16.1227	5	7	7	6	8	6	5	7	7	7	7	7	5	7	8	7	7	6	7
Q14118	Q14118	DAG1_HUMAN	DAG1	Dystroglycan	12	11	18.18	18.3216	18.0234	18.1391	18.3519	18.1149	18.1689	18.2565	18.4834	18.1921	18.275	18.2959	18.3348	18.2884	18.3558	18.2876	18.0859	18.1696	18.3847	18.262	18.4847	18.2593	18.1156	18.0731	16	17	17	16	17	16	14	16	17	17	16	17	18	17	17	17	16	15	16
P54803	P54803	GALC_HUMAN	GALC	Galactocerebrosidase	12	11	11.6172	12.7742	12.7141	12.1288	12.7896	12.2366	11.5087	12.8681	11.4915	12.0663	12.8267	12.607	11.3724	11.7791	12.9928	12.8929	12.8236	13.2972	12.6799	13.104	12.493	12.3945	11.7095	13.682	2	7	8	4	8	9	2	7	5	9	6	9	3	5	8	6	9	10	9
P41217	P41217	OX2G_HUMAN	CD200	OX-2 membrane glycoprotein	12	11	13.7063	13.7288	13.7812	13.6295	13.7734	14.2324	12.7272	14.2561	13.2502	13.7622	13.433	14.158	13.7417	13.3786	13.1854	13.4524	13.2986	13.6343	13.8316	13.4399	13.4362	13.5565	14.3361	13.7462	4	5	5	5	5	5	5	5	5	5	5	5	5	5	4	3	5	5	5
P08603	P08603	CFAH_HUMAN	CFH	Complement factor H	12	11	18.8809	18.7633	18.8028	18.8394	18.6039	18.5915	18.9572	18.3593	18.5068	18.4538	18.4601	18.4096	18.8244	18.7033	17.5445	18.734	18.6336	18.4671	18.5662	18.756	18.8426	18.637	18.1381	18.7919	78	75	75	75	76	75	75	76	72	77	74	78	76	75	75	73	75	73	73
Q16853	Q16853	AOC3_HUMAN	AOC3	Membrane primary amine oxidase	10	11	NaN	10.285	10.82	11.4737	10.4045	11.6467	10.535	10.8105	NaN	11.1874	11.7142	11.3139	11.6904	8.68828	11.1219	10.9422	10.0186	9.96753	11.8065	8.75825	11.2406	12.0859	11.223	11.5152	0	1	2	1	1	1	2	1	0	1	1	1	1	1	1	1	1	1	1
P18075	P18075	BMP7_HUMAN	BMP7	Bone morphogenetic protein 7	12	11	10.9742	11.2942	11.1153	10.2392	10.4321	10.7771	10.8571	10.4071	11.234	10.5269	11.0647	9.85715	10.7068	11.3012	11.087	9.42536	10.9766	11.4042	10.9401	10.5913	10.9899	11.185	11.3204	10.0037	4	4	3	2	2	3	3	4	4	3	4	4	4	3	3	3	4	4	4
P08572	P08572	CO4A2_HUMAN	COL4A2	Collagen alpha-2(IV) chain	12	11	13.56	13.8167	13.9772	13.5949	13.5204	13.2253	13.3753	13.9057	13.9065	13.5597	13.3826	13.9479	13.3114	13.4343	13.3293	13.456	13.5892	13.628	13.9041	13.6707	13.5653	13.6031	13.7886	13.6107	10	11	12	11	12	12	8	10	12	12	11	10	12	11	8	10	11	12	12
O95490	O95490	AGRL2_HUMAN	ADGRL2	Adhesion G protein-coupled receptor L2	12	11	12.1433	11.5043	11.595	11.7454	11.9626	11.6955	10.7952	11.666	12.055	11.7721	11.8132	12.2375	12.0627	11.8658	11.3768	10.4604	11.4584	12.1424	11.8056	11.5698	11.534	11.227	12.0999	11.8523	6	5	5	5	7	7	4	6	6	7	6	7	5	5	5	5	6	6	5
Q96GW7	Q96GW7	PGCB_HUMAN	BCAN	Brevican core protein	12	11	18.6074	18.6892	18.0468	18.35	18.3044	18.1616	18.2426	18.9241	18.0903	17.9402	18.0701	18.6342	18.5591	18.4458	18.9738	18.0708	18.5662	18.8755	18.2134	18.7818	18.2574	17.8539	18.3578	18.2018	32	30	28	28	33	30	27	30	29	29	29	34	31	28	32	29	30	31	32
O15014	O15014	ZN609_HUMAN	ZNF609	Zinc finger protein 609	12	11	14.5402	14.1986	14.8411	14.8743	14.0033	14.6502	14.4481	14.484	13.9579	14.1811	14.1119	13.8674	14.0452	13.2719	14.0461	15.1711	14.3204	14.4966	14.3293	14.27	14.3656	14.3379	13.5712	14.3339	1	1	1	1	1	1	1	1	1	1	1	1	1	1	1	1	1	1	1
O95980	O95980	RECK_HUMAN	RECK	Reversion-inducing cysteine-rich protein with Kazal motifs	12	11	13.4613	13.7127	13.4093	13.6462	13.4623	13.702	13.4583	13.5993	13.6854	13.5345	13.6874	13.309	13.669	13.5673	13.2401	13.6721	13.4569	13.4868	13.7304	13.6319	13.5909	13.8431	13.8008	13.688	11	13	13	13	16	14	11	14	14	13	14	13	13	15	14	12	13	17	16
O75368	O75368	SH3L1_HUMAN	SH3BGRL	SH3 domain-binding glutamic acid-rich-like protein	12	11	12.8565	12.8698	13.4392	13.1353	13.224	13.1473	11.7866	12.8587	13.7154	13.3233	12.4711	13.2791	13.1733	13.2671	13.3047	12.9869	13.0831	12.8019	13.6109	13.075	13.4418	12.7262	13.1475	12.9632	7	7	7	7	7	7	4	7	7	7	7	7	7	7	7	7	7	7	7
O75629	O75629	CREG1_HUMAN	CREG1	Protein CREG1	12	11	10.3847	11.5867	11.6728	11.4263	11.452	12.1013	11.0287	11.8459	11.3388	10.9843	10.9224	11.981	11.7446	10.9548	10.5015	12.2907	11.751	11.7314	11.6288	11.3088	11.8074	11.4397	12.0381	11.8941	2	2	3	3	2	3	3	3	2	3	2	3	3	2	3	2	3	3	2
Q8N0W4;Q8N2Q7;Q8NFZ3;Q9NZ94	Q8NFZ3;Q8N0W4;Q9NZ94;Q8N2Q7	NLGN1_HUMAN;NLGN3_HUMAN;NLGNX_HUMAN;NLGNY_HUMAN	NLGN1;NLGN3;NLGN4X;NLGN4Y	Neuroligin-4, X-linked	11	10	13.2001	12.5403	13.825	13.7749	13.7102	13.7048	12.4064	14.3181	12.4389	13.8465	13.0214	NaN	12.9214	13.1415	12.9515	13.9138	14.2301	14.4065	13.6859	NaN	13.2907	13.1138	13.9623	11.9049	1	1	1	1	1	1	1	1	1	1	1	0	1	1	1	1	1	1	1
P52823	P52823	STC1_HUMAN	STC1	Stanniocalcin-1	12	11	11.3062	10.8225	10.714	9.82264	9.47452	10.2529	11.0569	10.9683	10.5178	10.2674	10.4017	10.3695	11.1262	10.6979	10.6923	10.8674	10.7993	9.3824	10.6586	11.107	10.919	10.4307	10.662	10.5728	1	2	1	1	2	2	1	2	2	2	2	1	2	2	1	1	2	2	2
Q08426	Q08426	ECHP_HUMAN	EHHADH	Peroxisomal bifunctional enzyme	12	11	14.6876	14.3624	14.5667	13.1766	14.0408	14.7357	14.7323	14.5568	13.8944	14.4445	14.7192	14.8151	13.9427	14.5739	14.0132	14.7666	14.7221	14.1273	13.9179	14.1511	14.5077	14.4575	13.5177	14.6804	1	1	1	1	1	1	1	1	1	1	1	1	1	1	1	1	1	1	1
Q96HY6	Q96HY6	DDRGK_HUMAN	DDRGK1	DDRGK domain-containing protein 1	12	11	9.5717	10.6354	10.5507	9.15777	11.4472	10.2699	8.78222	9.66652	10.2894	6.82265	9.13267	10.6032	10.6155	9.63146	11.4206	8.1759	9.67761	9.98218	10.908	10.536	10.1394	11.2142	8.98794	9.79134	2	2	2	2	2	2	1	2	2	1	1	2	2	2	2	2	2	2	2
P17936	P17936	IBP3_HUMAN	IGFBP3	Insulin-like growth factor-binding protein 3	12	11	15.5905	14.8034	14.9047	15.1486	14.8896	15.3461	15.8287	14.5072	15.264	15.337	15.0254	15.1912	15.009	16.4309	15.2129	15.5523	14.6829	15.3839	15.1583	15.4676	14.8123	15.4885	15.0389	15.2178	14	12	13	13	16	15	13	12	15	16	14	15	12	13	15	14	13	15	16
P52803	P52803	EFNA5_HUMAN	EFNA5	Ephrin-A5	12	11	12.8821	12.9348	12.453	12.7596	13.1274	12.7893	12.7221	13.0907	13.1049	13.2448	12.6209	13.393	13.2146	12.5668	12.5951	12.32	12.9121	13.1049	12.6963	13.0505	12.7854	12.5208	13.3228	12.598	7	8	9	8	8	8	5	8	8	8	7	8	8	9	8	7	8	9	9
Q9BYJ1	Q9BYJ1	LOXE3_HUMAN	ALOXE3	Hydroperoxide isomerase ALOXE3	6	8	9.36082	9.27355	9.45055	NaN	9.24307	NaN	NaN	9.30406	NaN	NaN	NaN	9.06213	9.09287	NaN	10.567	8.37236	8.74692	7.10061	10.0337	NaN	8.64909	8.82714	NaN	NaN	2	2	1	0	2	0	0	2	0	0	0	1	1	0	2	1	1	1	2
Q7Z4W1	Q7Z4W1	DCXR_HUMAN	DCXR	L-xylulose reductase	5	9	9.45022	8.7448	9.26749	NaN	9.61173	NaN	NaN	NaN	NaN	NaN	NaN	9.23894	10.1663	8.71873	NaN	NaN	8.30218	8.96058	9.61251	6.82	8.69267	10.0124	8.56961	NaN	1	1	1	0	1	0	0	0	0	0	0	1	1	1	0	0	1	1	1
Q9HCL0	Q9HCL0	PCD18_HUMAN	PCDH18	Protocadherin-18	9	9	NaN	NaN	9.62748	10.4082	9.31832	9.81993	NaN	9.361	8.25696	9.65472	10.0468	9.8514	10.3412	NaN	9.60592	8.14925	10.0173	8.9944	9.81836	NaN	9.29506	8.99761	8.91788	9.62424	0	0	1	1	2	2	0	2	2	2	1	1	1	0	2	1	2	2	1
Q14019	Q14019	COTL1_HUMAN	COTL1	Coactosin-like protein	12	11	15.1487	15.2912	14.8212	15.1423	15.2281	15.1754	14.952	15.6776	14.6362	15.6644	15.3107	14.9599	15.1639	15.6925	15.5109	15.2311	15.4739	14.5647	15.6434	15.443	15.7525	14.3133	15.5017	14.6914	5	5	4	2	5	3	5	2	4	3	3	4	5	5	6	3	5	4	5
Q969L2	Q969L2	MAL2_HUMAN	MAL2	Protein MAL2	5	5	9.90484	NaN	9.91485	NaN	10.2706	9.4328	NaN	NaN	NaN	NaN	NaN	8.76556	NaN	NaN	10.105	NaN	NaN	8.60357	11.1841	NaN	9.62357	11.0401	NaN	9.93223	1	0	1	0	1	1	0	0	0	0	0	1	0	0	1	0	0	1	1
Q92890	Q92890	UFD1_HUMAN	UFD1	Ubiquitin recognition factor in ER-associated degradation protein 1	12	11	11.3649	12.5453	11.7429	12.6408	12.6218	12.4681	12.1708	11.2363	12.786	12.6776	12.5166	12.5892	12.7411	11.9443	12.5785	12.382	12.3286	11.6893	13.0281	12.6792	12.7755	11.8308	12.9603	12.0871	1	2	1	1	2	1	1	1	2	1	1	1	1	1	2	1	1	2	2
Q00872	Q00872	MYPC1_HUMAN	MYBPC1	Myosin-binding protein C, slow-type	5	3	NaN	NaN	8.33201	7.56775	10.2284	12.6837	NaN	NaN	NaN	12.6367	NaN	NaN	NaN	13.9466	12.9027	NaN	8.70759	NaN	NaN	NaN	NaN	NaN	NaN	NaN	0	0	1	1	1	1	0	0	0	1	0	0	0	1	1	0	1	0	0
Q92597	Q92597	NDRG1_HUMAN	NDRG1	Protein NDRG1	12	11	10.176	10.9159	11.1774	10.827	9.80409	10.5484	10.1113	10.532	11.1078	9.86324	10.6765	11.0268	11.7104	11.399	10.751	10.5734	9.32092	10.8691	11.2007	10.2761	10.7845	10.8147	10.5582	9.40294	2	2	2	1	2	2	1	1	2	2	2	1	1	2	2	1	2	1	1
O75973;Q5VWW1	Q7Z5L3;Q5VWW1;O75973	C1QL3_HUMAN;C1QRF_HUMAN	C1QL1;C1QL3	C1q-related factor	11	11	NaN	11.6935	11.4375	12.1809	11.9631	11.9492	11.1064	11.7583	10.3391	12.0393	12.0162	12.8694	11.591	11.7674	11.5762	11.6023	11.5962	12.3471	11.8773	11.0068	11.1409	11.2523	11.5979	9.87697	0	1	1	1	1	1	1	1	1	1	1	1	1	1	1	1	1	1	1
Q86UW8	Q86UW8	HPLN4_HUMAN	HAPLN4	Hyaluronan and proteoglycan link protein 4	12	11	12.2115	12.7609	12.3175	12.2704	11.9824	12.2912	12.0138	12.2832	12.6209	12.6854	11.698	12.8117	12.2102	12.2693	12.7578	12.2717	11.9279	12.7449	11.7516	11.7894	11.998	11.83	12.7162	12.2549	5	5	5	6	6	5	4	5	6	5	4	5	6	5	6	3	4	4	4
P05451	P48304;P05451	REG1A_HUMAN	REG1A	Lithostathine-1-alpha	7	10	9.11061	8.06061	9.37156	6.69994	9.39096	NaN	NaN	NaN	NaN	9.44396	NaN	10.1822	9.34629	8.9952	8.94612	10.3387	NaN	9.93173	9.24086	8.99398	8.3782	9.28219	8.88881	6.80845	1	1	1	1	1	0	0	0	0	2	0	1	1	1	1	2	0	2	1
P04732;P04733;P07438	P04733;P04732;Q93083;P07438	MT1B_HUMAN;MT1E_HUMAN;MT1F_HUMAN	MT1B;MT1E;MT1F	Metallothionein-1E	9	9	13.5643	NaN	13.7194	12.8165	13.7487	13.6141	NaN	12.6151	NaN	13.283	12.0978	13.3488	13.0846	NaN	NaN	11.6223	13.039	13.6165	13.3048	13.3362	13.1241	13.2388	12.4198	14.0373	1	0	1	1	1	1	0	1	0	1	1	1	1	0	0	1	1	1	1
Q86TE4	Q86TE4	LUZP2_HUMAN	LUZP2	Leucine zipper protein 2	12	11	9.74154	11.0087	11.4425	10.9668	9.98458	10.8386	11.4732	11.3351	12.7236	11.1914	10.6828	11.4009	11.1288	11.4235	12.3848	10.0726	10.29	11.4628	9.30686	11.0312	11.645	9.9662	9.85919	11.2181	2	2	2	2	1	2	2	1	2	2	2	2	2	1	2	2	1	2	2
P68363	Q71U36;Q9BQE3;P68363	TBA1B_HUMAN	TUBA1B	Tubulin alpha-1B chain	11	11	10.7461	NaN	13.4224	9.9156	10.7765	12.2279	13.6929	11.8239	11.1443	10.2035	10.3273	9.45467	10.4369	11.8441	11.0143	11.5635	11.4186	11.2997	9.39617	9.74665	10.4126	11.9327	10.2982	10.3108	1	0	2	2	1	2	1	2	1	1	1	2	2	1	2	2	2	2	2
Q9BZC7	Q9BZC7	ABCA2_HUMAN	ABCA2	ATP-binding cassette sub-family A member 2	12	11	13.2862	13.9654	13.8294	13.3501	13.7478	12.9521	13.0502	13.4359	12.6303	12.3872	12.0264	12.4429	13.5727	14.1279	14.2976	13.4127	13.545	13.917	14.0182	13.6246	12.995	12.7563	10.7572	12.4184	3	3	3	3	3	2	2	3	3	1	1	3	3	2	3	1	2	3	2
P02647	P02647	APOA1_HUMAN	APOA1	Apolipoprotein A-I	12	11	21.443	21.1823	21.7115	21.1779	20.9071	20.9198	21.6965	21.068	21.0437	20.797	20.461	21.2536	21.1657	21.415	21.1486	21.7149	21.481	20.9828	20.4397	21.0598	20.9936	20.7778	19.574	21.7045	48	46	44	40	48	42	46	43	45	43	45	48	46	46	50	46	49	42	40
Q8IVN8	Q8IVN8	SBSPO_HUMAN	SBSPON	Somatomedin-B and thrombospondin type-1 domain-containing protein	12	11	11.6171	11.7177	11.7307	11.251	11.4924	11.1382	11.3794	11.2168	11.9766	11.5002	11.5656	10.972	12.0171	11.027	11.3734	12.263	11.4022	11.3914	11.2056	11.7944	12.0142	11.563	11.2996	11.4272	4	4	4	4	5	4	4	4	4	4	4	3	4	5	5	4	4	4	4
P07951;P67936	P07951;P67936	TPM2_HUMAN;TPM4_HUMAN	TPM2;TPM4	Tropomyosin beta chain	12	11	8.19964	8.74027	10.8857	10.2121	7.13905	8.79864	9.04935	7.79246	9.20045	9.34258	8.56744	9.05371	9.29106	9.09153	9.54944	9.11301	8.99871	9.82718	9.1246	9.79251	7.52483	8.92552	9.99292	10.105	1	1	1	1	1	1	1	1	1	1	1	1	1	1	1	1	1	1	1
P55083	P55083	MFAP4_HUMAN	MFAP4	Microfibril-associated glycoprotein 4	12	11	15.6317	15.7188	15.5737	15.8324	15.5147	15.4475	15.4899	15.6497	16.0511	16.0984	15.9963	15.7911	15.9107	15.5435	15.3258	15.4954	15.5861	15.9927	15.8283	16.0282	16.1672	16.0862	16.0331	15.8834	4	4	4	4	4	4	4	4	4	4	4	4	4	4	4	4	4	4	4
A0A0G2JS06	A0A0G2JS06	LV539_HUMAN	IGLV5-39	Immunoglobulin lambda variable 5-39	11	10	NaN	12.8265	12.7018	12.7745	11.7262	14.409	14.7533	12.3404	12.8645	13.6045	13.5724	12.4345	14.2313	12.926	11.3004	17.6734	11.2354	11.2083	11.7102	10.0797	NaN	12.6474	12.232	13.6507	0	1	1	1	1	1	1	1	1	1	1	1	1	1	1	1	1	1	1
P43234	P43234	CATO_HUMAN	CTSO	Cathepsin O	12	11	13.6903	14.149	13.6324	13.6671	13.4598	13.5555	13.6896	13.6974	13.6694	13.5814	13.2481	13.6346	13.4264	13.5752	13.7518	12.9246	13.6616	14.0452	13.1196	13.9625	13.4413	13.4934	13.6326	13.448	6	8	7	6	8	7	7	7	8	7	7	8	8	8	8	8	8	8	6
O94933	O94933	SLIK3_HUMAN	SLITRK3	SLIT and NTRK-like protein 3	12	11	12.546	12.8027	12.0267	12.4405	12.6259	13.2403	11.4523	13.6296	12.2101	12.3704	12.0722	12.4901	12.6239	12.1565	12.0008	11.8153	12.5063	12.7924	12.0349	12.3792	12.2619	12.2199	12.8855	12.8076	9	9	6	6	9	7	3	6	8	8	5	8	7	7	6	5	8	9	8
Q5XPI4	Q5XPI4	RN123_HUMAN	RNF123	E3 ubiquitin-protein ligase RNF123	12	11	16.7805	16.7492	15.8547	16.1508	16.4475	16.3972	16.4685	16.7322	16.7087	16.0386	16.1451	15.6823	17.1298	16.6796	16.1146	16.433	16.0782	16.2737	16.8873	16.9665	15.97	16.1772	16.5033	16.5724	1	1	1	1	1	1	1	1	1	1	1	1	1	1	1	1	1	1	1
P27037	P27037	AVR2A_HUMAN	ACVR2A	Activin receptor type-2A	12	9	9.30689	9.81178	9.19178	9.3795	9.74378	9.25015	7.32112	8.79487	9.9844	9.9958	9.48316	9.44797	9.9792	9.35603	9.59764	NaN	8.34187	8.37205	9.67871	NaN	8.54493	8.36841	9.34738	9.19165	1	2	2	2	2	1	2	2	2	1	2	2	1	2	2	0	1	2	2
P08253	P08253	MMP2_HUMAN	MMP2	72 kDa type IV collagenase	12	11	17.2391	16.8572	16.6422	16.6349	16.9676	16.739	16.748	16.4542	16.6011	16.8247	16.7952	16.6293	16.9676	16.9324	16.8099	16.9999	16.8044	16.803	16.8027	16.7956	16.6411	16.8726	16.5716	16.7273	36	37	36	34	37	33	34	34	37	38	37	37	38	37	36	35	38	36	35
P78504	P78504	JAG1_HUMAN	JAG1	Protein jagged-1	12	11	12.3083	12.179	12.0537	12.6084	12.5092	12.4189	11.9465	12.1635	12.4921	12.7376	12.4671	12.6628	12.6851	12.1462	12.1109	12.1757	12.2488	12.1997	12.2928	12.4674	12.3608	12.3439	12.354	12.007	11	12	11	11	11	11	10	13	13	12	14	13	14	11	12	12	12	13	12
Q8TER0	Q8TER0	SNED1_HUMAN	SNED1	Sushi, nidogen and EGF-like domain-containing protein 1	12	11	14.2724	14.437	14.1716	14.3216	14.1345	13.6394	14.1785	14.267	14.2339	14.1582	14.0734	13.8596	14.1059	14.3326	13.8632	14.3546	13.8906	13.7109	13.905	14.3535	14.3182	14.1658	13.7498	14.1971	30	33	31	29	31	29	31	30	32	32	31	32	29	30	31	28	32	31	32
Q9HBR0	Q9HBR0	S38AA_HUMAN	SLC38A10	Putative sodium-coupled neutral amino acid transporter 10	12	11	12.6469	12.4716	12.8372	12.1137	12.4527	12.5835	12.4518	12.3058	13.1875	12.1815	11.609	12.9417	12.3704	12.9293	12.7839	12.2277	12.2862	12.4209	12.2963	12.3447	12.12	12.5329	11.5784	13.0595	16	14	15	12	17	15	8	14	16	14	14	17	15	16	14	13	14	15	15
P22061	P22061	PIMT_HUMAN	PCMT1	Protein-L-isoaspartate(D-aspartate) O-methyltransferase	12	11	14.9567	14.8267	15.5676	14.9072	15.0283	15.3047	14.7948	15.5958	14.9749	14.795	15.2885	15.11	15.2142	14.77	15.4594	14.8274	14.5108	14.2455	14.9336	14.7299	15.6655	14.8201	15.5305	14.8825	11	11	9	10	11	9	10	9	11	12	9	12	11	10	11	10	11	11	11
O75077	O75077	ADA23_HUMAN	ADAM23	Disintegrin and metalloproteinase domain-containing protein 23	12	11	12.1778	12.2784	12.4032	12.4304	12.5254	12.4534	12.3166	12.2418	12.5142	12.6033	12.5188	12.5309	12.5437	12.5176	11.8845	11.3163	11.9215	12.9864	12.7368	12.1077	12.3084	12.1769	12.804	12.0409	12	11	10	12	12	9	7	11	12	13	11	14	11	11	12	6	10	9	12
Q9NRN5	Q9NRN5	OLFL3_HUMAN	OLFML3	Olfactomedin-like protein 3	12	11	15.7777	15.2204	15.3317	15.3938	15.0467	15.2926	15.1141	15.3603	15.1179	15.1143	15.1929	15.1803	15.5094	15.3312	15.5115	15.4693	15.597	15.0888	14.8482	15.4426	15.3244	15.4148	15.1131	15.0535	21	21	20	19	21	20	18	18	21	18	19	19	22	19	22	18	22	18	19
Q9UNA0	Q9UNA0	ATS5_HUMAN	ADAMTS5	A disintegrin and metalloproteinase with thrombospondin motifs 5	8	3	NaN	8.47894	9.07049	NaN	NaN	9.1462	NaN	9.75339	10.0237	9.38917	9.49896	8.03284	NaN	NaN	NaN	8.93455	NaN	NaN	NaN	NaN	NaN	9.55193	7.8733	9.21681	0	1	1	0	0	1	0	1	1	2	1	1	0	0	0	1	0	0	0
P98164	P98164	LRP2_HUMAN	LRP2	Low-density lipoprotein receptor-related protein 2	12	11	10.3376	10.7711	10.6259	10.1743	10.46	10.6281	10.8555	10.6608	10.1685	10.0603	10.6647	10.5373	10.8479	10.621	10.8978	10.8551	8.97108	10.868	10.629	11.0931	10.9233	10.3457	11.0343	10.818	3	5	3	5	5	2	2	3	3	3	1	3	6	4	6	4	3	4	3
P05546	P05546	HEP2_HUMAN	SERPIND1	Heparin cofactor 2	12	11	18.275	18.2796	18.1136	18.6581	17.6306	18.5149	18.5956	18.3504	18.2538	18.1649	18.342	17.7959	18.3965	18.1866	17.9285	18.3812	17.9551	18.1087	17.9293	18.3075	18.4725	18.3729	17.6652	18.8516	26	26	28	27	27	26	25	26	27	28	28	28	28	25	26	27	27	27	26
O75752	O75752	B3GL1_HUMAN	B3GALNT1	UDP-GalNAc:beta-1,3-N-acetylgalactosaminyltransferase 1	12	11	13.7352	13.9612	13.5637	13.872	13.6772	14.1275	13.6498	13.805	14.0391	14.0588	14.0952	13.9998	13.9943	13.8621	13.5542	12.9505	13.5819	13.9337	14.0998	13.905	13.9421	13.8648	14.0481	13.6904	11	11	11	9	12	9	10	9	12	11	11	12	9	11	12	10	10	11	12
P01023;P20742	P01023;P20742	A2MG_HUMAN;PZP_HUMAN	A2M;PZP	Alpha-2-macroglobulin	12	11	19.0483	18.7736	18.9812	18.7399	19.0141	18.9006	18.8432	18.6744	18.9444	19.0252	18.9595	18.8901	18.776	18.9147	18.9148	18.7944	19.0488	18.8527	18.8783	19.0792	19.1694	19.3003	18.7171	18.3709	7	7	7	7	7	7	7	7	7	7	7	7	7	7	7	7	7	7	7
P01857;P01861	P01861;P01857	IGHG1_HUMAN;IGHG4_HUMAN	IGHG1;IGHG4	Immunoglobulin heavy constant gamma 1	12	11	13.6073	15.4819	15.6228	14.4864	16.7141	14.0883	14.5943	14.3917	15.1322	13.4268	15.2285	15.5671	16.2501	16.001	16.4127	15.1536	15.1778	15.1849	15.5712	15.7113	13.8598	12.792	15.0016	15.3297	1	1	1	1	1	1	1	1	1	1	1	1	1	1	1	1	1	1	1
P01714	P01714	LV319_HUMAN	IGLV3-19	Immunoglobulin lambda variable 3-19	12	11	14.138	12.9632	12.8251	13.6253	14.5638	12.8621	14.8539	13.0768	13.5219	12.391	12.9339	13.7562	14.415	13.7114	13.3367	14.3759	13.0148	12.7578	18.2444	13.7499	14.7528	12.4953	11.8839	14.1954	5	5	3	4	5	4	5	5	5	4	5	5	5	5	5	5	5	5	5
P98153	P98153	IDD_HUMAN	DGCR2	Integral membrane protein DGCR2/IDD	12	11	12.0244	12.246	12.2698	12.2839	12.6352	12.2815	12.0493	12.5554	12.1391	12.1897	12.2133	12.1603	12.4319	12.3386	12.314	12.5443	11.8526	12.6607	12.359	12.1053	12.4098	11.9035	12.723	12.5655	4	4	4	4	4	5	2	5	5	3	3	5	3	4	4	1	3	4	5
P35237	P35237	SPB6_HUMAN	SERPINB6	Serpin B6	12	11	12.4401	12.233	12.509	12.2506	12.5838	11.9987	12.204	12.0108	12.2588	12.1602	11.662	12.0295	12.0913	12.2319	12.6116	12.0625	12.4298	11.9233	12.7588	12.3101	12.2529	12.1346	12.2388	11.1817	9	13	7	8	12	9	7	10	11	13	11	11	9	12	13	9	9	11	13
Q9Y2U5	Q9Y2U5	M3K2_HUMAN	MAP3K2	Mitogen-activated protein kinase kinase kinase 2	9	8	13.0041	10.6815	NaN	11.2551	NaN	11.8759	NaN	12.7707	12.1632	9.83604	12.4516	11.8661	12.0327	11.6651	12.436	11.838	NaN	NaN	14.1486	NaN	10.9444	13.4285	10.9537	10.5269	1	1	0	1	0	1	0	1	1	1	1	1	1	1	1	1	0	0	1
P11166	P11166	GTR1_HUMAN	SLC2A1	Solute carrier family 2, facilitated glucose transporter member 1	3	5	8.23054	NaN	12.4327	NaN	NaN	9.6481	NaN	NaN	NaN	NaN	NaN	NaN	NaN	10.4323	NaN	NaN	9.05473	NaN	9.26548	NaN	8.11377	9.40549	NaN	NaN	1	0	2	0	0	1	0	0	0	0	0	0	0	2	0	0	2	0	2
Q13501	Q13501	SQSTM_HUMAN	SQSTM1	Sequestosome-1	11	11	11.5308	11.0045	11.8063	11.2191	10.0665	12.5603	NaN	12.5423	10.1248	11.7746	9.87023	12.0911	12.3234	11.0491	12.7015	12.6156	10.0437	8.17254	10.3146	9.97401	9.80669	12.0275	11.0849	11.7694	1	1	1	1	1	1	0	1	1	1	1	1	1	1	1	1	1	1	1
P01602	P01602	KV105_HUMAN	IGKV1-5	Immunoglobulin kappa variable 1-5	12	11	16.3664	15.9664	16.6283	16.9221	16.035	16.7158	16.8383	16.0879	15.8486	15.3173	16.6854	16.5746	16.6567	16.9276	15.5571	17.1482	15.7979	15.9513	16.0005	15.6606	16.7438	16.1204	15.0376	17.3016	3	3	3	3	4	3	3	3	3	4	4	4	3	4	3	3	3	3	3
Q6E0U4	Q6E0U4	DMKN_HUMAN	DMKN	Dermokine	11	10	9.83164	10.6097	10.2549	11.2913	9.16562	10.1799	NaN	10.2451	9.23917	9.29612	9.15058	9.92982	10.6868	NaN	10.305	11.5683	8.95881	9.24562	11.251	10.4362	8.84037	11.6373	9.38902	10.8432	2	1	1	1	1	1	0	1	1	1	2	1	2	0	2	1	1	1	1
Q13867	Q13867	BLMH_HUMAN	BLMH	Bleomycin hydrolase	12	11	14.0272	13.5857	13.7562	13.3859	14.3927	13.1462	13.447	13.9301	13.8752	13.0639	13.3727	13.9704	13.3197	13.8553	13.9345	13.3057	13.5448	14.0308	14.5559	13.4265	13.5718	15.4198	13.2523	13.4243	16	16	16	15	21	13	11	15	18	16	14	19	17	15	18	10	15	17	22
Q96QV1	Q96QV1	HHIP_HUMAN	HHIP	Hedgehog-interacting protein	11	10	11.3853	10.5602	11.9174	11.575	10.5255	11.1715	11.0475	NaN	10.5646	11.5669	10.7224	11.4755	11.7366	11.5377	9.40668	NaN	10.9021	11.3985	11.3076	9.96374	11.0114	10.466	11.4816	10.6071	2	3	1	2	3	2	1	0	3	3	2	3	2	2	2	0	2	2	2
O75369;P21333;Q14315	Q14315;O75369;P21333	FLNA_HUMAN;FLNB_HUMAN;FLNC_HUMAN	FLNA;FLNB;FLNC	Filamin-B	12	11	11.6749	9.41787	11.081	12.3194	11.3546	11.5111	12.0362	10.2157	11.0551	11.1311	10.6986	9.26372	10.2656	11.4394	11.7133	11.535	10.5287	10.4507	11.3438	11.5556	11.4234	11.4619	11.8863	11.118	2	2	2	3	3	2	2	1	2	2	2	2	2	2	2	3	2	2	2
P56817	P56817	BACE1_HUMAN	BACE1	Beta-secretase 1	12	11	11.1758	11.7914	11.6999	11.3299	11.8156	11.603	11.8295	11.4854	11.9994	11.9794	11.8245	11.9593	11.5531	11.6153	11.5132	10.9658	11.9655	11.6642	11.9794	11.2257	11.6387	11.5471	12.0629	11.3513	5	5	5	4	7	6	4	6	8	7	5	7	6	7	6	4	5	7	6
P02100	P02100	HBE_HUMAN	HBE1	Hemoglobin subunit epsilon	4	4	12.0675	NaN	13.7786	NaN	NaN	12.1831	NaN	10.1288	NaN	NaN	NaN	NaN	NaN	11.7748	NaN	NaN	9.62201	NaN	11.5327	NaN	NaN	12.1531	NaN	NaN	1	0	1	0	0	1	0	1	0	0	0	0	0	1	0	0	1	0	1
Q96AP7	Q96AP7	ESAM_HUMAN	ESAM	Endothelial cell-selective adhesion molecule	12	11	12.6395	13.2703	13.0779	13.1197	13.6275	12.7823	12.6642	12.8177	13.6624	13.4465	12.7045	14.0436	13.0223	13.2628	13.4665	12.5398	13.1254	13.072	12.9147	12.7381	12.9231	13.1877	13.0987	12.9286	6	7	6	7	7	7	7	7	7	7	7	7	7	7	7	7	7	7	7
P50238	P50238	CRIP1_HUMAN	CRIP1	Cysteine-rich protein 1	9	11	10.1549	9.25911	10.3324	11.0841	8.52926	NaN	NaN	8.63567	10.6253	NaN	8.49839	9.09146	10.2745	10.042	7.02844	9.49578	8.94378	9.7253	9.43371	9.65111	9.39086	8.16695	9.54682	NaN	2	1	1	1	1	0	0	1	2	0	1	1	2	1	2	1	2	1	1
Q9ULZ3	Q9ULZ3	ASC_HUMAN	PYCARD	Apoptosis-associated speck-like protein containing a CARD	11	11	10.3209	7.04719	9.74973	9.19401	10.457	9.77366	NaN	8.50383	9.68247	10.079	9.97229	10.4473	9.15998	9.958	10.0782	10.2325	10.0106	9.17222	9.82226	9.5719	9.93023	10.7508	9.43222	7.28033	2	2	2	2	2	1	0	3	3	3	1	3	2	2	2	2	1	2	2
A0A075B6S2	A0A075B6S2	KVD29_HUMAN	IGKV2D-29	Immunoglobulin kappa variable 2D-29	11	10	NaN	10.9271	11.3952	9.96826	9.84051	11.3114	11.6076	13.0686	10.0796	10.7714	11.0179	8.89163	10.2943	12.4669	9.52901	NaN	10.5755	11.3112	9.32535	9.59278	9.43672	11.4781	10.3937	12.9783	0	2	1	1	1	2	1	2	1	1	1	1	2	1	1	0	1	1	1
Q76LX8	Q76LX8	ATS13_HUMAN	ADAMTS13	A disintegrin and metalloproteinase with thrombospondin motifs 13	12	11	13.7151	13.2123	16.1217	15.0307	14.5125	14.8428	13.7739	14.3469	12.0082	13.8012	14.9898	14.0476	12.7691	14.4269	14.3712	13.9589	14.8436	15.5239	14.8975	13.9234	15.5144	14.9093	14.378	14.1858	1	1	1	1	1	2	2	1	1	1	1	2	1	1	1	1	1	1	1
P15924	P15924	DESP_HUMAN	DSP	Desmoplakin	12	11	15.3101	14.5802	14.7363	13.0936	15.1312	14.106	13.831	14.5054	13.8855	13.1485	13.768	13.7316	14.3074	14.322	14.8151	14.102	14.1432	14.3988	17.2284	13.7119	13.2868	15.9843	12.888	13.2894	125	117	124	59	146	105	73	109	86	86	92	102	98	114	148	100	114	111	188
P01817	P01817	HV205_HUMAN	IGHV2-5	Immunoglobulin heavy variable 2-5	12	11	10.9039	13.454	12.1324	13.5116	12.7624	12.4902	13.7524	12.7424	12.7188	12.6712	12.2787	13.6165	12.1745	12.8998	12.5551	11.7813	13.3227	11.0911	12.3376	12.4647	13.4904	12.7372	12.7916	13.3549	1	2	3	2	3	3	2	1	1	3	1	2	1	3	3	2	3	2	2
Q9UBP4	Q9UBP4	DKK3_HUMAN	DKK3	Dickkopf-related protein 3	12	11	19.298	19.6329	19.5332	19.8794	19.5249	19.8031	19.4932	19.6626	19.8812	19.6393	19.938	19.455	19.6699	19.6094	19.4897	19.2354	19.0849	19.819	19.8785	19.5076	19.7981	19.294	19.8693	19.5221	18	17	20	16	20	19	18	19	16	17	16	20	16	16	17	16	20	16	19
P07602	P07602	SAP_HUMAN	PSAP	Prosaposin	12	11	18.4968	18.4794	18.4441	17.9982	18.0448	18.2322	18.1816	18.5762	18.4436	17.9486	17.6932	18.5826	18.2515	18.5507	18.8002	18.5664	18.4843	18.4156	17.9638	18.4336	18.5523	18.3015	17.6268	18.3823	27	26	25	26	27	26	23	26	25	24	23	27	25	26	28	26	28	25	24
P13667	P13667	PDIA4_HUMAN	PDIA4	Protein disulfide-isomerase A4	12	11	11.4489	12.3478	12.0082	12.5051	12.2791	12.5111	12.1582	12.5307	12.6027	12.0114	12.8422	12.5321	12.3597	12.0874	12.7204	12.0116	12.2287	12.1404	12.7313	12.4554	12.7784	12.4929	12.6184	12.3496	9	12	9	8	12	8	9	10	11	9	13	13	10	11	12	6	11	9	11
P78310	P78310	CXAR_HUMAN	CXADR	Coxsackievirus and adenovirus receptor	9	11	NaN	10.6206	10.3417	11.2398	10.788	10.2244	NaN	11.5324	10.84	11.5026	NaN	10.7744	9.5848	10.3646	10.9373	11.0234	10.6362	11.2004	10.4278	10.3107	10.6271	11.6579	10.8829	11.3057	0	1	2	1	3	1	0	2	2	2	0	3	2	3	2	1	2	2	2
Q86VW0	Q86VW0	SESD1_HUMAN	SESTD1	SEC14 domain and spectrin repeat-containing protein 1	9	11	11.0704	NaN	15.257	15.4398	NaN	15.4246	NaN	15.5418	10.9112	14.0079	12.1704	13.0945	9.77236	7.30697	12.082	15.1902	12.5155	14.923	14.3645	11.3134	13.7088	16.222	13.9131	NaN	1	0	1	1	0	1	0	1	1	1	1	1	1	1	1	1	1	1	1
O75874	O75874	IDHC_HUMAN	IDH1	Isocitrate dehydrogenase [NADP] cytoplasmic	12	11	12.447	12.3408	12.8382	12.311	12.6106	12.3432	12.0825	12.657	12.5503	12.1876	12.0937	12.4147	12.164	12.4005	12.5715	12.3086	12.3562	11.9486	13.0258	12.8351	12.4544	12.9941	12.4216	12.1416	11	13	12	10	12	9	10	8	12	11	11	11	12	12	12	9	11	11	13
P15289	P15289	ARSA_HUMAN	ARSA	Arylsulfatase A	12	11	13.137	13.1975	13.3924	12.2963	13.0554	13.4416	12.9033	13.6626	12.4741	12.4081	12.7963	13.2682	13.4923	13.3589	13.8211	13.4099	13.3287	13.8304	12.3408	13.0459	12.437	12.5413	13.1117	13.625	5	5	4	3	5	5	4	5	4	4	5	5	5	5	5	4	5	4	4
P36269	P36269	GGT5_HUMAN	GGT5	Glutathione hydrolase 5 proenzyme	11	10	11.8402	12.0199	11.3487	11.7167	11.3319	10.872	NaN	9.82109	12.0298	10.2381	11.1709	12.0661	11.4545	11.6904	11.3274	11.2503	12.2954	NaN	10.7606	10.1191	11.4812	9.04947	10.9349	10.7421	1	2	1	1	2	2	0	1	1	2	1	1	2	1	2	1	1	0	2
Q9ULP0	Q9ULP0	NDRG4_HUMAN	NDRG4	Protein NDRG4	12	11	11.5138	11.0609	10.9339	11.8747	11.8259	12.0946	12.0638	11.4379	12.1736	11.8539	11.1927	11.5387	10.0841	11.8333	11.9153	11.0104	11.2511	11.5028	11.2619	12.0067	11.3244	11.5213	12.3996	11.3175	2	4	5	4	6	3	4	3	4	4	3	5	2	4	6	2	4	5	6
Q9H461	Q9H461	FZD8_HUMAN	FZD8	Frizzled-8	12	11	10.3327	11.4554	11.6693	10.8318	10.8381	11.3838	11.0718	10.8057	11.4754	10.7427	9.47995	11.1692	10.9386	11.3512	11.4797	11.2836	11.183	11.2667	10.989	11.1289	11.1452	11.1862	10.1191	11.5493	1	2	3	1	3	2	2	2	3	1	2	2	3	3	2	1	3	3	3
Q9UMD9	Q9UMD9	COHA1_HUMAN	COL17A1	Collagen alpha-1(XVII) chain	12	11	12.1396	13.2682	12.2516	12.3852	13.6098	12.7649	11.5037	13.0742	11.756	12.6298	12.0626	12.9493	11.0004	12.6813	12.9898	13.3909	13.5688	13.1034	13.4659	13.1548	11.9089	12.5094	12.5346	NaN	1	1	1	1	1	1	1	1	1	1	1	1	1	1	1	1	1	1	1
Q16674	Q16674	MIA_HUMAN	MIA	Melanoma-derived growth regulatory protein	12	11	16.1545	16.3085	16.5517	16.2753	15.6836	16.1734	15.8213	16.0065	15.5641	16.0645	16.256	15.4	15.5291	16.6062	15.5634	16.3251	15.9717	15.9357	16.0888	17.0121	16.7032	16.5067	15.5102	16.758	4	5	4	5	5	4	3	5	5	5	5	5	4	5	4	5	5	4	5
P56705	P56705	WNT4_HUMAN	WNT4	Protein Wnt-4	12	11	10.2997	8.84853	9.6628	10.4939	9.05205	10.0268	10.4416	10.3807	9.89225	10.562	10.0691	9.75483	10.8741	9.02633	9.40969	9.74356	10.1089	9.58254	9.7126	9.28369	9.75342	10.3918	9.7568	9.85277	3	2	3	2	3	3	3	3	1	2	2	3	3	3	4	2	3	3	1
P04114	P04114	APOB_HUMAN	APOB	Apolipoprotein B-100	12	11	15.8667	13.6028	15.3158	14.4463	14.1917	16.609	16.2126	14.6633	13.7937	13.5069	14.1081	13.9648	15.6287	14.5637	13.8802	14.5352	14.3168	13.6655	14.6289	14.3133	14.896	14.2696	13.9031	17.4316	152	98	139	122	123	165	154	139	113	105	109	111	152	121	109	114	108	110	139
Q9UJ70	Q9UJ70	NAGK_HUMAN	NAGK	N-acetyl-D-glucosamine kinase	8	10	11.9505	10.6647	10.8877	NaN	11.3968	10.7645	NaN	NaN	10.4395	NaN	9.94711	10.9725	NaN	11.0685	10.8032	10.8929	9.75263	10.1002	12.3285	9.72389	10.0757	11.2846	10.077	NaN	2	1	2	0	2	2	0	0	2	0	1	1	0	1	2	1	1	1	2
P04196	P04196	HRG_HUMAN	HRG	Histidine-rich glycoprotein	12	11	20.0322	19.2293	20.1289	19.4254	18.8944	19.9864	19.667	19.3214	19.1047	18.5964	19.5265	19.1049	19.5389	19.4711	19.0145	20.7128	19.5244	18.608	18.663	19.4131	19.4309	19.1773	17.9898	20.3266	26	25	27	27	26	25	26	25	26	26	23	27	25	25	28	26	25	25	27
P05937	P05937	CALB1_HUMAN	CALB1	Calbindin	12	11	13.1703	13.7798	14.2354	12.9298	13.5952	13.5598	13.5503	13.5338	13.9645	13.3561	12.7026	13.4797	12.5953	13.6605	14.2304	13.866	12.8008	13.5467	13.7488	13.437	13.0753	13.3553	12.296	13.7925	9	11	12	10	12	12	10	11	9	9	6	9	11	11	12	9	10	11	10
Q9UNN8	Q9UNN8	EPCR_HUMAN	PROCR	Endothelial protein C receptor	12	11	14.8846	15.2458	15.3123	15.5218	15.3557	15.7285	14.6674	15.3989	15.4362	15.38	15.3224	15.3805	16.1706	15.0036	15.1942	14.7665	14.7391	15.294	15.7022	15.3067	16.0887	15.5118	15.9504	15.1519	4	4	4	4	4	4	4	4	4	4	4	4	4	4	4	4	4	4	4
Q15113	Q15113	PCOC1_HUMAN	PCOLCE	Procollagen C-endopeptidase enhancer 1	12	11	18.4029	18.5084	18.137	18.4983	18.1029	18.4499	18.1692	18.3332	18.4535	18.3018	18.4821	17.9864	18.4101	18.3381	18.0304	18.3641	18.242	18.125	18.4114	18.5572	18.6698	18.6763	18.3468	18.6318	27	26	28	27	28	26	26	26	26	27	28	28	27	25	27	26	28	26	25
A0A0A0MS15;A0A0B4J1V0;A0A0B4J1V6;A0A0B4J1Y9	A0A0B4J1V6;A0A0B4J1Y9;A0A0A0MS15;A0A0B4J1V0	HV315_HUMAN;HV349_HUMAN;HV372_HUMAN;HV373_HUMAN	IGHV3-15;IGHV3-49;IGHV3-72;IGHV3-73	Immunoglobulin heavy variable 3-49	12	11	13.6161	13.2303	14.6667	13.7904	13.8508	12.6447	13.2992	12.7828	11.5073	11.9299	13.5962	13.3617	12.8076	13.2674	13.4247	14.8064	14.6227	12.4151	11.3408	12.4947	13.485	11.4476	11.3406	12.4187	1	1	1	1	1	1	1	1	1	1	1	1	1	1	1	1	1	1	1
A0A075B6I7	A0A075B6I7	LV548_HUMAN	IGLV5-48	Probable non-functional immunoglobulin lambda variable 5-48	12	9	11.2281	11.5869	10.9068	12.1322	10.3634	10.3109	15.2745	11.7267	11.002	10.1329	11.7474	10.873	12.4751	13.1612	NaN	10.357	11.3724	NaN	11.6255	13.9304	11.1086	11.1817	11.5409	9.55102	2	1	2	2	2	1	1	1	1	1	2	2	1	1	0	1	2	0	2
O95185	O95185	UNC5C_HUMAN	UNC5C	Netrin receptor UNC5C	12	11	13.0534	13.1688	12.537	13.029	12.8353	12.8525	12.7512	13.0442	13.4357	13.0679	13.1079	12.4218	13.0585	12.6539	12.8268	11.978	12.789	13.1357	13.3778	12.7218	12.6857	13.191	12.8185	12.3732	9	10	7	8	10	10	8	8	9	8	10	10	9	8	8	7	7	9	10
Q9NRR1	Q9NRR1	CYTL1_HUMAN	CYTL1	Cytokine-like protein 1	12	11	14.8435	14.9526	13.2906	14.5384	15.078	13.0457	14.174	14.2894	15.4033	13.8878	14.8557	14.9821	14.6243	13.9779	15.065	14.8254	14.9013	14.784	14.4218	15.1282	14.8203	14.2273	14.1657	13.1136	6	7	5	7	7	5	6	7	7	6	6	7	7	5	7	6	6	7	7
P48735	P48735	IDHP_HUMAN	IDH2	Isocitrate dehydrogenase [NADP], mitochondrial	6	5	NaN	NaN	9.37749	5.89785	8.05598	8.44208	NaN	7.3635	NaN	NaN	NaN	7.53445	6.553	NaN	NaN	5.72831	NaN	NaN	7.03365	8.1319	NaN	8.68938	NaN	NaN	0	0	1	1	1	1	0	1	0	0	0	1	1	0	0	1	0	0	1
P01024	P01024	CO3_HUMAN	C3	Complement C3	12	11	20.3989	20.2436	20.4589	20.2367	20.1408	20.3313	20.63	20.045	20.2603	20.3177	20.6104	20.4817	20.3395	20.3184	19.9766	20.6185	20.4422	20.086	20.1785	20.1834	20.8027	20.321	19.6979	20.4758	164	155	163	156	161	161	154	157	159	175	169	176	161	164	170	171	171	153	161
P01889	P01889	HLAB_HUMAN	HLA-B	HLA class I histocompatibility antigen, B alpha chain	12	11	11.9268	11.2735	12.1565	10.6371	11.2538	10.9968	11.2561	10.1186	12.1616	10.0921	7.98922	11.6268	10.9993	11.4561	10.7824	9.11766	10.3407	10.9646	11.0542	9.20139	11.0442	12.1963	9.6891	8.30006	2	2	2	2	2	2	2	1	2	2	1	2	1	1	2	1	2	2	2
P11766	P11766	ADHX_HUMAN	ADH5	Alcohol dehydrogenase class-3	8	8	11.6999	NaN	12.2282	NaN	NaN	10.7972	10.4722	9.62853	10.481	9.2036	NaN	10.106	NaN	10.0518	10.7871	NaN	11.0522	NaN	10.5667	11.0392	9.0927	9.70286	9.67053	NaN	1	0	2	0	0	2	1	1	1	1	0	2	0	2	1	0	1	0	2
P50502	Q8IZP2;P50502	F10A1_HUMAN	ST13	Hsc70-interacting protein	12	11	10.2642	10.7945	11.9537	10.9545	11.2599	10.0237	9.629	10.4534	10.7113	10.4936	10.3793	10.9718	10.7044	11.1592	10.1839	10.1501	10.9404	10.6481	11.1504	11.6231	10.3637	10.8626	11.3251	9.74547	5	2	5	4	4	4	1	4	4	5	4	4	3	4	5	3	4	5	5
P28300	P28300	LYOX_HUMAN	LOX	Protein-lysine 6-oxidase	11	11	13.0201	12.625	12.9392	12.8067	13.1882	13.3167	12.7828	12.5576	13.194	11.3377	NaN	12.4723	12.9863	12.59	11.8682	13.1671	12.4775	12.1602	12.1884	13.3976	12.3471	12.6435	12.6485	13.3406	2	2	2	2	2	2	1	2	2	2	0	2	2	2	2	2	2	2	2
P15509	P15509	CSF2R_HUMAN	CSF2RA	Granulocyte-macrophage colony-stimulating factor receptor subunit alpha	12	11	11.8842	12.1776	11.5763	12.4755	11.9945	12.0235	11.8883	12.2957	12.5636	13.0708	11.8064	12.2069	12.4748	11.6916	12.3408	11.6645	11.8403	11.9936	12.9888	11.7787	12.2013	11.819	11.5793	11.1013	7	8	7	8	8	8	5	7	6	8	6	6	8	7	7	4	7	7	8
Q9UKJ1	Q9UKJ1	PILRA_HUMAN	PILRA	Paired immunoglobulin-like type 2 receptor alpha	12	11	13.7505	13.4313	13.0145	13.4113	13.9248	14.0127	13.299	13.9379	13.8402	13.624	13.5129	13.7647	12.927	13.649	13.939	13.7003	13.4166	13.7134	13.5764	13.1751	13.4841	14.045	13.1778	13.3014	2	2	2	2	2	2	2	2	2	2	2	2	2	2	2	2	2	2	2
P01033	P01033	TIMP1_HUMAN	TIMP1	Metalloproteinase inhibitor 1	12	11	18.0269	17.784	17.8954	17.8658	17.8523	17.8898	18.1849	17.6935	17.9254	17.8343	17.8936	17.7342	17.9101	18.0535	17.6573	18.0993	17.8206	17.875	17.9665	18.2592	17.9512	17.9875	17.6524	18.1275	9	9	9	9	9	9	9	8	9	10	9	10	9	9	10	10	10	8	8
P98095	P98095	FBLN2_HUMAN	FBLN2	Fibulin-2	12	11	14.5057	14.4866	14.0907	14.7626	14.5404	14.4378	14.2631	14.8901	14.461	14.9602	14.6762	14.7352	14.6163	14.3356	14.8	14.8328	14.361	14.7127	14.5146	14.8417	14.2812	14.751	15.047	14.357	28	30	29	30	31	29	25	29	27	30	28	29	30	29	31	31	26	30	30
Q86VP6	Q86VP6	CAND1_HUMAN	CAND1	Cullin-associated NEDD8-dissociated protein 1	11	11	9.18726	NaN	10.124	8.44595	8.48836	9.33054	8.79588	8.73869	9.29703	8.48916	9.15093	9.05922	8.64447	8.11753	8.80578	9.32736	8.78396	9.13957	8.75841	9.72658	8.13596	8.44594	9.44238	8.97151	4	0	4	4	4	4	1	4	3	3	3	3	3	2	4	4	3	4	4
P07711	P07711	CATL1_HUMAN	CTSL	Procathepsin L	12	11	15.2235	15.7338	15.3602	15.2563	15.2913	15.3102	15.2559	15.553	15.2544	15.0566	14.6988	15.2058	15.5585	15.4473	15.2682	15.3926	15.4929	15.4887	14.9275	15.6131	14.975	15.2691	15.3126	15.6114	12	13	13	13	13	12	13	12	13	13	12	12	13	13	13	12	12	13	13
Q8NB12	Q8NB12	SMYD1_HUMAN	SMYD1	Histone-lysine N-methyltransferase SMYD1	10	11	13.5942	13.1079	13.0154	12.1293	NaN	12.2206	10.1615	12.7641	12.602	12.5999	NaN	12.8201	13.3065	13.714	12.5207	11.8326	12.4335	12.1654	12.9427	13.175	13.5038	12.7283	12.0046	13.3745	1	1	1	1	0	1	1	1	1	1	0	1	1	1	1	1	1	1	1
Q08209	P48454;P16298;Q08209	PP2BA_HUMAN	PPP3CA	Serine/threonine-protein phosphatase 2B catalytic subunit alpha isoform	12	11	6.69449	10.1589	9.71694	9.76642	10.2698	9.13887	8.06962	8.98237	10.3295	9.24652	10.177	9.80914	10.2628	9.73727	9.9279	9.47686	9.91989	10.4612	9.20242	10.2197	9.97025	7.29177	9.86938	10.381	1	1	1	1	1	1	1	1	1	1	1	1	1	1	1	1	1	1	1
P67936	P67936	TPM4_HUMAN	TPM4	Tropomyosin alpha-4 chain	8	8	NaN	NaN	10.4479	7.6211	NaN	9.4385	8.54921	NaN	7.47498	7.44473	5.60086	8.3852	7.19939	10.1536	9.1829	8.03361	NaN	9.39653	7.65915	NaN	7.59557	9.64431	NaN	NaN	0	0	3	2	0	3	1	0	1	1	1	1	1	1	1	2	0	1	1
Q02809	Q02809	PLOD1_HUMAN	PLOD1	Procollagen-lysine,2-oxoglutarate 5-dioxygenase 1	12	11	13.0412	13.3314	13.0783	13.024	13.001	13.1218	12.9873	13.1299	12.8626	13.0027	13.2455	13.203	12.9994	13.0467	13.1027	13.1328	13.5945	13.2648	12.6541	13.2794	12.9543	13.4926	13.11	13.1491	25	26	25	22	26	22	20	23	23	24	22	24	23	25	26	23	29	26	25
Q7Z553	Q7Z553	MDGA2_HUMAN	MDGA2	MAM domain-containing glycosylphosphatidylinositol anchor protein 2	12	11	11.8982	11.9117	11.8915	12.2178	12.0795	12.2613	12.0922	12.2685	12.1215	12.3394	11.9201	12.4471	12.2822	11.9641	11.8998	11.5724	11.9297	12.3543	12.1396	11.9122	11.9147	11.8357	12.6744	12.2572	13	15	12	14	16	12	11	14	14	15	13	14	13	12	15	9	15	13	15
Q6P4A8	Q6P4A8	PLBL1_HUMAN	PLBD1	Phospholipase B-like 1	11	11	11.4705	10.7914	11.3135	8.90544	10.1605	10.0748	NaN	10.0754	9.9851	9.30945	9.82553	10.145	10.2041	10.0666	9.9125	10.5883	11.0412	9.68773	11.403	10.9197	10.229	11.099	9.38499	NaN	3	2	2	2	3	2	0	4	3	3	2	3	3	3	4	3	3	3	4
P37173	P37173	TGFR2_HUMAN	TGFBR2	TGF-beta receptor type-2	12	10	11.1004	11.6888	10.9997	11.2307	10.9016	11.4526	10.305	10.5193	11.9349	9.52518	9.85915	10.7734	11.3962	11.3961	11.3495	NaN	10.379	10.5821	11.9221	10.9316	11.1977	11.0301	10.3892	11.6901	1	1	1	1	1	1	1	1	1	1	1	1	1	1	1	0	1	1	1
Q5SYB0	Q5SYB0	FRPD1_HUMAN	FRMPD1	FERM and PDZ domain-containing protein 1	12	11	17.0266	16.863	16.6892	17.0007	16.6953	17.1328	14.633	17.2859	17.011	16.9111	17.0227	16.5458	16.807	16.7795	16.4059	16.9665	17.1303	17.1177	16.8668	17.3065	16.9716	17.3225	16.2873	17.211	1	1	1	1	1	1	1	1	1	1	1	1	1	1	1	1	1	1	1
Q6DJT9	Q6DJT9	PLAG1_HUMAN	PLAG1	Zinc finger protein PLAG1	6	6	14.1067	10.9205	NaN	NaN	11.5041	NaN	NaN	NaN	13.4314	NaN	12.8438	11.3296	13.7094	12.6501	10.7397	NaN	12.1044	NaN	8.96587	12.0774	NaN	NaN	NaN	10.8102	1	1	0	0	1	0	0	0	1	0	1	1	1	1	1	0	1	0	1
O94856	O94856	NFASC_HUMAN	NFASC	Neurofascin	12	11	17.1298	17.2849	17.6748	17.2318	17.472	17.3006	17.0127	17.4603	17.2598	17.4487	17.1441	17.6074	17.4739	17.2135	17.4035	16.7464	17.2252	17.4833	17.2146	17.2152	17.2922	17.0671	17.6165	17.046	46	48	51	45	51	45	39	46	48	46	44	48	46	47	49	38	49	48	47
Q14213	Q14213	IL27B_HUMAN	EBI3	Interleukin-27 subunit beta	12	11	12.1293	12.0715	12.2911	11.9875	12.4445	12.6437	11.4703	12.3816	12.4331	12.6123	12.5482	12.0197	11.2372	12.0626	12.2486	12.6109	11.7133	12.3256	12.187	12.334	12.45	12.6063	11.7073	12.5436	2	1	1	1	2	2	1	2	2	2	2	2	2	2	2	2	2	1	2
P84157	P84157	MXRA7_HUMAN	MXRA7	Matrix-remodeling-associated protein 7	10	8	NaN	12.6814	13.3387	12.8762	12.4916	12.879	11.4571	12.9237	NaN	12.5242	12.0886	12.9321	NaN	12.7279	NaN	12.8189	NaN	13.3167	12.9674	12.6028	12.73	12.9609	12.1197	12.2319	0	1	1	1	1	1	1	1	0	1	1	1	0	1	0	1	0	1	1
Q13201	Q13201	MMRN1_HUMAN	MMRN1	Multimerin-1	11	11	10.9248	9.94971	9.78784	10.1235	10.5143	10.4165	NaN	9.58245	10.8345	10.0529	10.4647	9.30883	11.1275	11.2018	10.966	9.54042	10.9537	9.60705	9.87016	10.272	10.6439	9.42202	10.4165	10.1687	2	1	1	2	1	1	0	2	2	2	1	2	1	2	2	1	2	2	2
Q14257	Q14257	RCN2_HUMAN	RCN2	Reticulocalbin-2	12	11	10.7851	11.9341	12.1679	12.0075	11.2545	11.6137	11.6475	11.8332	11.8865	11.2574	10.9947	12.0546	11.3818	11.505	11.8209	12.1352	11.4527	11.4694	11.5815	11.3353	10.7818	11.6396	11.3657	11.6408	5	6	7	6	7	5	5	7	7	7	2	6	6	5	6	4	5	7	6
O43505	O43505	B4GA1_HUMAN	B4GAT1	Beta-1,4-glucuronyltransferase 1	12	11	19.4765	19.7567	19.5986	19.5139	19.7169	19.6679	19.6119	19.8342	19.6119	19.768	19.5196	19.868	19.7142	19.7554	19.6056	19.1437	19.6248	19.6754	19.6221	19.5818	19.7787	19.3837	19.8392	19.4434	28	27	28	25	28	26	25	27	28	28	28	28	27	28	28	28	28	27	26
P20851	P20851	C4BPB_HUMAN	C4BPB	C4b-binding protein beta chain	12	11	12.4274	9.8471	12.9657	11.6758	12.0275	12.9404	11.8751	10.5315	10.592	9.72043	11.0227	11.394	12.5071	11.6795	9.44554	12.1589	10.5197	11.0502	10.3406	11.0374	12.1462	11.2463	9.93549	13.9928	5	3	5	4	4	5	3	5	3	3	3	3	4	4	2	4	2	3	3
Q9NX62	Q9NX62	IMPA3_HUMAN	BPNT2	Golgi-resident adenosine 3',5'-bisphosphate 3'-phosphatase	12	11	14.6191	15.0662	14.7124	14.8869	15.0366	14.8321	14.921	14.8973	14.6771	14.9579	14.4615	15.0896	14.8146	14.8437	14.817	14.363	14.5684	14.6477	14.8771	15.131	14.8775	14.4562	15.1609	14.2231	11	14	15	15	14	15	14	15	15	15	15	15	15	15	14	15	13	15	15
P04439	P04439	HLAA_HUMAN	HLA-A	HLA class I histocompatibility antigen, A alpha chain	11	11	12.5563	12.3935	12.2495	10.8153	13.2026	11.1931	12.6446	11.4435	11.3753	11.5204	NaN	13.1098	13.456	11.2047	12.3997	11.9629	12.2318	13.2348	13.5882	11.5324	13.3517	10.9085	11.6991	11.3438	2	1	3	2	3	3	4	2	3	2	0	5	1	5	2	1	4	1	3
P59665;P59666	P59666;P59665	DEF1_HUMAN;DEF3_HUMAN	DEFA1B;DEFA3	Neutrophil defensin 1	12	11	12.7366	11.836	12.9095	12.5211	11.3333	12.1552	12.5396	12.2637	10.6324	11.0556	12.9859	11.0516	12.4947	12.9349	12.0966	12.762	11.002	12.4656	11.9239	11.9507	11.2555	11.6217	7.51393	12.2197	2	2	2	2	2	2	2	2	2	2	2	2	2	2	2	2	2	2	2
P04275	P04275	VWF_HUMAN	VWF	von Willebrand factor	12	11	13.0864	12.6646	12.5354	13.4721	13.5467	13.6444	13.6974	12.936	13.4367	13.5761	13.0214	13.434	13.5843	12.8729	12.8875	13.5089	12.9778	13.173	14.3818	13.4331	13.3493	13.6033	13.4071	12.7635	39	38	35	52	55	49	45	42	55	57	41	51	54	41	50	50	49	50	56
P45877	P45877	PPIC_HUMAN	PPIC	Peptidyl-prolyl cis-trans isomerase C	12	11	13.0281	13.7938	13.1053	13.38	13.6646	13.401	13.4221	13.2796	13.4604	13.2953	13.661	12.9146	13.0747	13.7493	13.5428	13.5806	13.77	13.446	12.5508	13.9442	13.3282	13.7601	13.4065	13.2862	5	3	4	4	4	4	4	4	2	4	3	4	4	3	4	3	4	4	4
Q96CX2	Q68DU8;Q96CX2	KCD12_HUMAN	KCTD12	BTB/POZ domain-containing protein KCTD12	12	11	12.1901	12.0044	12.4916	11.8244	12.2742	11.9481	11.6891	12.6931	12.0995	12.3354	11.6423	12.1268	12.5111	12.6792	11.7508	12.4421	12.4006	12.1306	11.8485	12.3135	12.2088	12.1544	11.81	11.6996	5	5	4	5	4	5	3	5	5	5	5	5	3	5	5	4	5	5	5
Q08043	Q08043	ACTN3_HUMAN	ACTN3	Alpha-actinin-3	12	11	12.3284	13.3334	13.0071	12.4802	12.3222	11.6579	13.11	11.6648	9.48324	13.2847	12.0271	12.6135	11.158	12.8327	13.2896	12.2913	13.8358	13.4394	11.7867	13.3723	11.338	12.9271	12.0745	12.2055	1	2	1	1	2	1	1	2	2	2	2	1	1	1	1	1	2	1	2
P29622	P29622	KAIN_HUMAN	SERPINA4	Kallistatin	12	11	16.6971	16.8453	16.9865	16.998	16.0606	17.0825	17.2188	16.6091	16.3554	16.0756	16.1594	16.3416	16.6506	17.1743	15.8346	17.002	16.3995	16.4199	16.2192	16.6882	16.7441	16.6285	15.556	17.2659	24	24	23	24	24	24	22	24	24	25	24	25	24	24	24	25	24	24	24
P26038	P26038	MOES_HUMAN	MSN	Moesin	12	11	13.5215	13.0774	13.506	13.7246	13.9283	13.4056	13.6287	13.1898	13.8486	13.5163	13.1316	13.3314	13.6535	13.7538	13.6121	13.5571	13.1979	13.0949	13.7161	13.8716	13.76	13.2904	13.7071	13.123	21	15	18	17	24	18	19	15	20	20	19	15	19	21	20	19	24	18	23
Q9ULB4;Q9Y6N8	Q9ULB4;Q9Y6N8	CAD10_HUMAN;CADH9_HUMAN	CDH10;CDH9	Cadherin-9	8	10	10.4805	10.2559	11.1581	NaN	10.7078	NaN	NaN	NaN	10.3431	11.6272	10.3704	11.5834	9.74385	9.67435	10.9238	NaN	10.1199	10.3905	10.647	9.87895	11.8458	10.8085	11.7249	9.17706	1	1	1	0	1	0	0	0	1	1	1	1	1	1	1	0	1	1	1
P25445	P25445	TNR6_HUMAN	FAS	Tumor necrosis factor receptor superfamily member 6	10	9	NaN	10.0322	8.77769	6.61229	9.58074	8.27578	NaN	8.955	9.37208	9.48608	9.13381	7.78574	8.6573	8.37283	8.15777	9.15339	9.73211	9.62476	9.39668	10.1534	NaN	NaN	8.59899	8.58952	0	1	1	1	1	1	0	1	2	2	1	1	1	2	1	2	2	2	2
Q13813	Q13813	SPTN1_HUMAN	SPTAN1	Spectrin alpha chain, non-erythrocytic 1	8	9	NaN	NaN	9.84843	NaN	NaN	10.2344	9.34156	9.73102	9.51224	10.3271	11.2879	9.04595	NaN	8.42883	9.83258	9.96782	9.59041	9.65195	8.97066	10.0139	9.39476	11.0846	NaN	10.0311	0	0	4	0	0	2	1	1	1	4	2	2	0	1	2	4	1	3	2
P25705	P25705	ATPA_HUMAN	ATP5F1A	ATP synthase subunit alpha, mitochondrial	7	5	7.89134	NaN	9.85949	10.1835	10.1619	8.65274	10.6045	NaN	NaN	NaN	NaN	7.80994	NaN	NaN	10.819	NaN	8.52511	11.1269	NaN	NaN	10.5792	8.21595	NaN	NaN	1	0	3	1	1	2	3	0	0	0	0	2	0	0	4	0	1	1	0
Q7Z5A7	Q7Z5A7	TAFA5_HUMAN	TAFA5	Chemokine-like protein TAFA-5	12	11	13.9376	13.5174	14.3999	14.8484	15.0873	14.742	13.9746	15.239	14.2094	14.4731	13.5358	15.0418	15.0444	15.3894	13.9443	14.3919	13.503	14.8797	15.0673	14.5369	14.568	14.5988	14.5464	14.4614	3	3	4	4	4	3	1	3	3	4	4	4	4	2	3	4	3	3	4
P30048	P30048	PRDX3_HUMAN	PRDX3	Thioredoxin-dependent peroxide reductase, mitochondrial	12	11	11.8564	12.0299	12.3454	12.3979	12.2638	12.2592	10.1974	12.4324	12.3241	12.3156	12.7307	12.3446	12.0305	12.1616	12.385	12.7098	12.0079	12.4507	12.0522	11.5026	12.647	12.5378	12.658	10.1357	2	3	3	3	3	2	3	2	3	3	2	3	3	3	3	2	3	3	3
Q9H3S1	Q9H3S1	SEM4A_HUMAN	SEMA4A	Semaphorin-4A	12	11	10.4095	10.813	10.2784	9.85175	10.1794	10.9623	9.39748	10.6966	9.87861	10.7224	9.96712	10.778	10.7761	10.4488	10.7141	9.48546	10.4426	10.5831	10.3346	10.5315	10.4748	10.4735	10.7633	10.8596	6	8	7	5	8	9	3	9	8	9	5	8	8	7	6	3	7	7	8
P13727	P13727	PRG2_HUMAN	PRG2	Bone marrow proteoglycan	11	11	11.6848	9.1038	10.2384	11.6001	10.1634	8.59928	11.7348	11.2659	NaN	11.4244	12.4362	11.4928	11.5269	12.2575	10.9081	10.4521	11.1914	11.17	11.6068	10.5319	10.4576	12.3784	10.5924	12.2353	2	2	2	1	1	1	1	1	0	2	1	2	2	2	1	2	2	2	1
O75223	O75223	GGCT_HUMAN	GGCT	Gamma-glutamylcyclotransferase	12	11	13.8452	13.6986	13.1609	13.3741	13.3965	13.8159	12.9488	13.706	13.4971	13.5583	13.8403	13.771	13.4852	13.7704	13.4883	13.0457	13.3993	13.807	14.2291	13.5238	13.3662	14.3535	13.7058	13.1854	6	6	6	6	6	6	5	6	6	6	6	6	6	6	5	5	6	6	6
P04899	P04899	GNAI2_HUMAN	GNAI2	Guanine nucleotide-binding protein G(i) subunit alpha-2	8	8	NaN	7.40745	10.082	NaN	NaN	8.50185	7.15676	8.24109	NaN	8.98064	8.02165	8.40139	9.79721	9.22239	8.79251	NaN	NaN	8.46962	7.65844	8.53467	NaN	8.93593	7.77381	8.01134	1	1	2	0	0	2	1	1	0	2	1	2	1	2	1	0	0	1	1
O94788	O94788	AL1A2_HUMAN	ALDH1A2	Retinal dehydrogenase 2	9	6	10.378	NaN	12.2349	10.6977	10.6613	9.51839	9.93645	NaN	9.78623	9.95563	9.42302	NaN	9.43552	11.6229	NaN	9.13847	NaN	9.47142	10.5145	NaN	9.47484	NaN	NaN	9.9406	2	0	2	1	1	1	1	0	2	1	1	0	1	1	0	1	0	2	1
P01008	P01008	ANT3_HUMAN	SERPINC1	Antithrombin-III	12	11	19.8267	19.6777	19.7695	19.6765	18.9806	19.4308	19.9425	19.5181	19.437	19.2749	19.6269	19.579	19.5457	19.5382	19.0471	20.3609	19.4988	19.5915	19.1109	19.5386	19.4698	19.754	18.4903	20.1926	36	35	35	33	36	34	35	34	36	36	35	36	35	35	37	34	35	35	34
Q02747	Q02747	GUC2A_HUMAN	GUCA2A	Guanylin	8	7	12.6637	13.2043	NaN	12.0341	11.7423	NaN	NaN	11.7844	12.7887	NaN	12.6373	12.1194	12.1726	NaN	12.7562	10.2599	13.0737	NaN	NaN	12.8445	12.3241	NaN	11.0552	12.7905	1	1	0	1	1	0	0	1	1	0	1	1	1	0	1	1	1	0	0
Q03405	Q03405	UPAR_HUMAN	PLAUR	Urokinase plasminogen activator surface receptor	12	11	11.5737	10.3791	10.6658	11.1481	11.5767	11.0365	11.5393	11.1444	11.3986	11.1702	11.1877	11.3189	11.2104	11.3577	11.3483	11.1005	11.0789	11.3116	11.2624	11.4909	11.1003	10.9728	11.7152	10.9877	6	6	5	6	7	5	3	6	7	6	5	6	6	5	8	5	5	6	7
Q8IXL6	Q8IXL6	FA20C_HUMAN	FAM20C	Extracellular serine/threonine protein kinase FAM20C	12	11	13.5017	13.8464	13.5955	13.6748	13.7152	14.0076	13.654	13.7981	13.8468	13.8137	13.7891	13.5766	13.9327	13.9828	13.4657	13.485	13.4658	13.7514	13.6195	13.6173	13.7639	13.7329	13.742	13.7073	15	14	13	14	14	13	12	14	14	13	12	14	14	15	14	13	11	14	13
P19835	P19835	CEL_HUMAN	CEL	Bile salt-activated lipase	12	11	12.8067	12.4956	11.4829	11.1385	12.4381	11.8949	12.1665	11.2318	12.2765	11.9902	11.808	11.5268	11.622	12.3091	11.1426	12.1426	12.9416	12.8925	12.0209	12.581	11.4087	13.0365	11.238	11.7887	11	12	11	7	11	12	9	8	13	14	7	10	8	12	11	9	11	14	12
P11021;P11142;P54652	P11021;P34931;P0DMV9;P11142;P54652;P0DMV8	BIP_HUMAN;HSP72_HUMAN;HSP7C_HUMAN	HSPA2;HSPA5;HSPA8	Endoplasmic reticulum chaperone BiP	12	11	13.8946	14.2905	14.0345	14.5608	14.299	13.7011	14.319	14.0587	14.2677	14.3426	14.2765	13.9929	14.0244	14.3422	14.3015	14.0688	14.1088	13.7864	13.7213	14.4144	14.0917	14.2078	14.0555	14.2909	2	2	2	2	2	2	2	2	2	2	2	2	2	2	2	2	2	2	2
P68371	P68371	TBB4B_HUMAN	TUBB4B	Tubulin beta-4B chain	5	10	9.8008	NaN	11.7286	NaN	NaN	NaN	NaN	10.2261	NaN	8.8352	NaN	9.89483	NaN	10.997	9.73752	8.43566	10.628	9.52175	7.57083	10.7256	10.1078	10.4574	8.25389	NaN	1	0	3	0	0	0	0	2	0	1	0	1	0	2	3	1	2	1	1
Q9H3T2	Q9H3T2	SEM6C_HUMAN	SEMA6C	Semaphorin-6C	12	11	9.78339	9.09202	9.70707	9.88207	9.43504	9.98513	10.3513	9.49591	9.01124	9.97272	9.54178	8.6468	9.40858	10.0794	8.77955	10.0738	9.50632	9.35528	8.69199	9.07771	9.48558	9.17505	10.0955	9.57145	2	2	4	3	4	5	2	4	5	5	4	3	4	4	3	2	2	4	4
P22314	P22314	UBA1_HUMAN	UBA1	Ubiquitin-like modifier-activating enzyme 1	10	10	10.0702	NaN	10.7709	9.0348	8.68591	10.4232	NaN	9.3312	9.76691	9.09556	8.00638	7.21597	9.93441	9.23378	9.11087	NaN	9.14431	9.71941	9.94716	9.32899	9.17611	9.78359	9.61381	9.14809	2	0	4	2	2	3	0	2	2	3	1	1	1	2	3	0	3	2	2
Q6NSI3	Q6NSI3	FA53A_HUMAN	FAM53A	Protein FAM53A	12	9	14.3979	11.7703	7.80881	11.7801	10.2254	8.91774	10.2764	10.9545	13.726	12.4066	13.8079	13.5184	12.1092	11.9242	11.198	13.3283	10.1257	NaN	8.75052	11.1877	11.8392	NaN	8.94319	10.8051	1	1	1	1	1	1	1	1	1	1	1	1	1	1	1	1	1	0	1
Q15084	Q15084	PDIA6_HUMAN	PDIA6	Protein disulfide-isomerase A6	12	11	11.9001	11.9198	11.5519	12.219	11.7905	12.0522	11.467	12.0565	12.2682	11.7705	12.0576	11.8719	11.8429	11.6647	12.1904	12.3451	12.011	11.8443	11.8523	12.2219	12.1601	11.7086	11.9399	11.5216	10	10	8	8	10	10	9	11	11	11	7	11	9	9	11	9	9	11	9
A0A0C4DH25	A0A0C4DH25	KVD20_HUMAN	IGKV3D-20	Immunoglobulin kappa variable 3D-20	12	11	18.6984	18.9049	20.1391	18.7051	19.498	17.3382	18.5708	19.0212	18.6331	17.6299	19.8763	18.9512	19.2704	20.1023	18.3991	20.0585	19.571	19.2481	19.1101	19.2391	19.2749	17.889	17.6077	20.1419	1	1	1	1	1	1	1	1	1	1	1	1	1	1	1	1	1	1	1
Q8IWV2	Q8IWV2	CNTN4_HUMAN	CNTN4	Contactin-4	12	11	14.7135	14.9409	14.5778	14.9929	15.0952	14.9113	14.7052	15.0773	15.0283	15.6015	15.2515	15.0632	14.9513	15.0827	14.811	14.4933	14.9364	15.2362	14.9621	14.705	14.985	14.8908	15.1185	14.3789	21	20	20	21	23	22	19	21	21	23	22	22	22	22	20	19	22	24	22
P08670	P08670	VIME_HUMAN	VIM	Vimentin	12	11	11.6279	11.3054	16.006	12.0153	11.6751	13.991	11.9866	13.1149	11.7444	11.3033	10.8632	11.8253	11.4633	13.3754	11.4027	12.3955	12.0952	11.1917	11.3533	12.0933	11.6515	12.9604	11.4	12.5777	7	9	32	15	21	28	8	23	19	13	5	21	14	26	11	18	11	13	13
A0M8Q6;B9A064	P0CG04;B9A064;P0CF74;A0M8Q6;P0DOY2	IGLC7_HUMAN;IGLL5_HUMAN	IGLC7;IGLL5	Immunoglobulin lambda constant 7	10	9	10.2432	9.45146	9.54706	NaN	10.6445	NaN	9.12965	10.9991	9.23013	10.2073	9.61639	10.9709	8.93208	10.2122	11.2411	12.4802	11.1692	NaN	8.93657	10.0785	10.7907	NaN	9.09698	NaN	1	1	1	0	1	0	1	1	1	1	1	1	1	1	1	1	1	0	1
Q9BU40	Q9BU40	CRDL1_HUMAN	CHRDL1	Chordin-like protein 1	12	11	14.2672	14.4338	14.2919	14.2783	14.1682	14.1178	14.261	14.7454	14.303	14.039	14.1281	13.8513	14.2222	14.1264	14.1379	14.1397	13.9855	14.1679	14.0622	14.7472	14.201	14.3337	13.7738	14.3067	20	18	21	20	21	20	15	21	19	20	20	19	17	17	19	18	20	19	19
A0A075B6S2;A2NJV5	A0A075B6S2;A2NJV5	KV229_HUMAN;KVD29_HUMAN	IGKV2-29;IGKV2D-29	Immunoglobulin kappa variable 2D-29	12	11	15.2556	12.1351	12.2754	12.392	13.8727	12.3288	12.8158	11.8276	9.52675	12.5738	12.7869	14.0454	12.9575	12.6522	12.0875	11.8869	12.112	12.8656	11.7522	12.1634	14.156	11.5045	11.2806	15.285	3	3	3	4	3	2	3	3	2	1	4	3	2	3	3	3	3	3	2
Q5IJ48	Q5IJ48	CRUM2_HUMAN	CRB2	Protein crumbs homolog 2	12	11	12.9716	12.9758	13.0572	13.1973	12.7262	12.7423	12.6474	13.13	13.2308	13.2051	13.3545	12.967	12.949	12.9356	13.1066	13.1612	13.041	12.9376	13.0883	13.1833	13.381	12.9602	13.0527	12.7247	10	10	9	9	12	8	8	11	10	11	8	9	8	8	10	10	11	10	12
P27816	P27816	MAP4_HUMAN	MAP4	Microtubule-associated protein 4	6	7	NaN	10.3726	NaN	NaN	11.0131	9.25565	NaN	10.1482	11.0056	NaN	NaN	10.2525	10.0997	11.0652	11.4744	NaN	NaN	9.8297	NaN	9.85663	8.25632	NaN	9.24553	10.3585	0	1	0	0	1	1	0	1	1	0	0	1	1	1	1	0	0	1	0
O43155	O43155	FLRT2_HUMAN	FLRT2	Leucine-rich repeat transmembrane protein FLRT2	12	11	11.1776	11.2831	11.1959	11.8233	10.386	11.5409	10.6572	11.4843	11.2764	11.0555	11.0704	11.2015	10.9743	10.7151	10.6854	10.5623	11.2488	11.2504	11.3241	11.4547	11.1061	11.5535	10.9355	11.6829	5	5	5	6	6	6	2	6	6	6	6	6	5	6	4	3	6	6	6
P35318	P35318	ADML_HUMAN	ADM	Pro-adrenomedullin	12	11	13.2214	13.4973	13.4279	13.3058	13.5674	13.6505	13.0357	13.2808	13.6658	13.237	11.3919	12.2552	13.2248	13.7201	13.8931	13.8732	13.4319	13.3404	13.7198	13.2203	12.8608	13.3353	11.8354	13.6448	3	3	3	3	3	3	3	3	3	3	3	3	3	3	3	3	3	3	3
P05091	P05091	ALDH2_HUMAN	ALDH2	Aldehyde dehydrogenase, mitochondrial	11	7	11.6343	11.5246	11.9474	10.6421	11.1632	10.1756	12.7959	NaN	12.1984	9.93802	12.9419	11.965	NaN	11.6693	11.1478	10.4792	NaN	13.1703	NaN	NaN	11.9078	12.6178	12.0836	NaN	1	1	2	2	1	1	1	0	1	1	1	1	0	2	2	1	0	1	0
P60709;P63261	P60709;P63261	ACTB_HUMAN;ACTG_HUMAN	ACTB;ACTG1	Actin, cytoplasmic 1	12	11	16.3183	15.704	16.5701	16.1545	15.8604	16.4384	16.2888	16.1808	15.9684	16.1205	15.9775	16.3957	15.9561	16.6569	16.0746	16.306	15.8342	15.9171	16.4586	16.2515	16.472	16.6668	16.1109	15.7992	9	9	9	9	9	9	9	9	9	9	8	9	9	9	9	9	9	9	9
P27797	P27797	CALR_HUMAN	CALR	Calreticulin	12	11	16.293	16.4619	16.5403	16.6441	16.6271	16.5741	16.4492	16.6786	16.9956	17.117	16.8591	16.8478	16.5186	16.4345	16.4128	16.4257	16.6554	16.8954	17.117	16.8178	16.9388	16.9295	17.1017	16.2504	22	18	20	18	24	22	17	18	19	20	20	21	22	19	21	22	21	22	21
A0A087WSY6	A0A087WSY6	KVD15_HUMAN	IGKV3D-15	Immunoglobulin kappa variable 3D-15	12	11	16.2963	16.501	16.6464	16.7468	16.3863	16.9956	16.151	15.9551	16.25	15.8433	16.8154	16.6063	16.7584	16.343	16.0813	16.4043	15.9339	16.0817	16.2332	16.0694	17.2048	17.0208	15.0926	18.8074	3	3	3	3	3	3	3	3	3	3	3	3	3	3	3	3	3	3	3
Q02790	Q02790	FKBP4_HUMAN	FKBP4	Peptidyl-prolyl cis-trans isomerase FKBP4	11	11	9.84317	8.12319	10.7191	10.3171	10.376	10.3615	NaN	10.1123	9.77258	10.2013	9.30664	9.40171	9.70911	9.83727	10.3984	10.5848	9.467	10.6145	10.8151	8.7444	10.412	10.1293	10.0407	NaN	1	1	1	1	1	1	0	1	1	1	1	1	1	1	1	1	1	1	1
Q6IEE7	Q6IEE7	T132E_HUMAN	TMEM132E	Transmembrane protein 132E	12	11	10.8719	11.6655	11.7294	12.0756	11.4188	11.3622	11.329	11.7559	11.6908	11.9298	11.2498	11.3437	11.2039	11.2201	11.1597	11.6316	11.1579	11.6882	11.3925	11.7938	11.5591	11.8064	11.2986	11.4758	7	8	5	6	10	6	7	5	8	7	8	8	9	5	7	2	5	7	8
P10646	P10646	TFPI1_HUMAN	TFPI	Tissue factor pathway inhibitor	12	11	9.93697	10.37	10.7818	10.0698	10.0364	10.0314	10.4625	10.2852	10.0124	10.635	10.2896	10.3321	10.5811	10.1387	10.3715	11.3047	10.2575	9.57837	10.3704	10.8032	10.2183	10.3314	10.1731	10.3262	7	6	6	7	6	7	6	4	5	7	4	7	6	7	6	6	5	6	6
P80723	P80723	BASP1_HUMAN	BASP1	Brain acid soluble protein 1	12	11	14.5347	15.2282	15.0518	14.6553	15.121	15.1114	14.307	15.0742	15.9265	14.8326	14.4083	15.8024	14.8859	15.1232	15.8582	14.4591	15.3179	15.527	15.3989	15.0428	15.0224	15.0976	14.7794	14.8453	10	11	10	11	11	11	11	11	11	11	11	11	11	10	12	10	11	11	11
Q02383	Q02383	SEMG2_HUMAN	SEMG2	Semenogelin-2	9	6	9.43426	8.51799	NaN	10.6352	NaN	9.72618	NaN	8.39874	14.0021	9.01575	10.5956	9.90876	NaN	15.8937	10.7228	NaN	NaN	10.2886	10.4727	8.71132	NaN	8.83525	NaN	NaN	2	1	0	6	0	4	0	2	1	1	1	7	0	23	2	0	0	2	1
Q9H1Z8	Q9H1Z8	AUGN_HUMAN	ECRG4	Augurin	12	11	14.6882	13.3101	13.6878	13.5285	13.1764	12.6511	13.0892	13.4125	13.9995	13.7098	13.6711	13.778	13.5034	14.2163	13.7601	14.8433	14.2441	13.4207	12.7999	13.7965	13.5255	13.994	12.8495	13.9574	5	5	4	3	6	3	4	5	6	5	4	5	6	3	4	6	6	5	4
P08603;P36980;Q03591	Q03591;P36980;P08603	CFAH_HUMAN;FHR1_HUMAN;FHR2_HUMAN	CFH;CFHR1;CFHR2	Complement factor H	12	11	14.0467	13.461	13.291	14.3317	13.2069	14.1783	14.0472	13.9864	13.5616	13.6732	13.5119	13.8338	14.2761	14.0524	12.5821	14.264	13.3568	13.1676	13.2255	13.573	14.1621	13.8488	13.3721	14.2646	1	1	1	1	1	1	1	1	1	1	1	1	1	1	1	1	1	1	1
A0A075B6P5;A0A087WW87;P01614;P01615	A0A075B6P5;A0A087WW87;P01615;P01614	KV228_HUMAN;KV240_HUMAN;KVD28_HUMAN;KVD40_HUMAN	IGKV2-28;IGKV2-40;IGKV2D-28;IGKV2D-40	Immunoglobulin kappa variable 2-28	12	11	11.9047	13.5911	17.3646	14.5499	16.126	12.0932	14.0709	12.924	13.8421	14.2987	15.1276	14.793	15.3139	14.5135	16.8954	15.5579	13.7352	13.6856	11.1166	13.3507	13.2635	9.96702	13.3474	14.6312	1	1	1	1	1	1	1	1	1	1	1	1	1	1	1	1	1	1	1
A0A075B6I9	A0A075B6I9	LV746_HUMAN	IGLV7-46	Immunoglobulin lambda variable 7-46	12	10	13.1882	12.2185	13.7826	14.056	13.042	13.0694	13.7271	13.3219	13.1981	12.5844	12.0002	14.2585	14.152	13.3242	12.9791	15.0067	12.003	12.4949	11.5236	13.2259	NaN	13.5274	10.8439	14.5612	1	1	1	1	1	1	1	1	1	1	1	1	1	1	1	1	1	1	1
Q96FE5	Q96FE5	LIGO1_HUMAN	LINGO1	Leucine-rich repeat and immunoglobulin-like domain-containing nogo receptor-interacting protein 1	12	11	15.3552	15.3485	14.6513	15.2118	14.9319	15.6809	13.9629	16.041	14.8106	15.1021	14.9065	15.4486	15.7475	15.0051	14.504	14.3483	14.9344	15.4095	14.7201	14.754	14.7438	14.9966	15.5769	15.9224	11	11	10	10	11	10	11	10	11	10	10	11	11	11	11	9	10	10	10
P0DP01	P0DP01	HV108_HUMAN	IGHV1-8	Immunoglobulin heavy variable 1-8	6	9	13.2347	11.7319	12.0406	NaN	NaN	12.2627	NaN	NaN	12.1721	NaN	11.6181	NaN	11.8408	11.4514	11.5199	12.152	12.3942	11.3272	NaN	11.6197	NaN	13.8245	10.9084	14.5538	1	2	2	0	0	3	0	0	1	0	1	0	1	2	1	1	1	1	0
Q96KP4	Q96KP4	CNDP2_HUMAN	CNDP2	Cytosolic non-specific dipeptidase	12	11	9.36511	8.94215	10.6447	8.99005	9.79987	9.51801	9.61064	10.2792	7.87344	9.68014	7.70681	7.83235	8.11761	10.1483	9.4636	9.89304	9.56327	9.3218	8.88013	10.5797	9.47016	8.98976	9.31093	NaN	2	1	3	2	2	3	1	3	1	3	2	1	2	3	3	3	2	2	2
A0A0J9YY99	A0A0J9YY99	A0A0J9YY99_HUMAN		Ig-like domain-containing protein (Fragment)	12	11	12.2526	11.5661	14.0586	13.8071	12.8986	13.2433	10.4254	17.525	9.08157	11.4464	17.9127	11.9022	12.5727	13.5922	14.1227	11.4815	12.2817	12.9991	11.6406	10.6469	12.5261	12.166	12.6157	18.4009	1	1	1	1	1	1	1	1	1	1	1	1	1	1	1	1	1	1	1
Q9ULH4	Q9ULH4	LRFN2_HUMAN	LRFN2	Leucine-rich repeat and fibronectin type-III domain-containing protein 2	12	11	10.2289	10.5923	10.7758	11.5548	11.7562	11.4523	10.0596	11.4498	11.1822	11.4822	11.8051	11.6261	10.6983	11.2466	10.2195	9.77357	11.1942	11.3275	11.2648	10.948	11.2862	11.0411	11.8975	10.8425	2	1	1	3	4	3	2	3	4	3	2	4	4	3	2	1	3	2	3
Q12913	Q12913	PTPRJ_HUMAN	PTPRJ	Receptor-type tyrosine-protein phosphatase eta	12	11	11.629	12.4003	12.2528	12.7593	12.3979	12.8999	12.0946	12.3644	12.6917	12.464	12.7128	12.7117	12.6714	12.2107	12.048	12.4561	11.9555	12.173	12.7773	12.135	12.4779	12.4592	12.5582	12.5374	4	5	5	4	5	4	5	4	5	5	5	5	5	5	5	4	5	4	4
Q16394	Q16394	EXT1_HUMAN	EXT1	Exostosin-1	12	11	12.1846	11.7391	11.8809	12.4129	12.1264	12.2669	12.0725	12.2096	12.1715	12.2546	12.1426	11.9484	11.944	12.2313	11.7322	12.1227	12.1312	12.0816	12.0404	12.1248	11.9514	12.3547	12.017	11.9463	8	8	7	7	10	10	5	9	9	11	11	10	7	10	8	9	10	8	11
Q7Z408	Q7Z408	CSMD2_HUMAN	CSMD2	CUB and sushi domain-containing protein 2	12	11	10.4254	10.6796	10.3241	10.8812	10.9207	11.0232	9.63452	11.2642	11.1344	10.6496	10.1452	10.8551	10.9927	10.4322	10.6196	9.66348	10.5467	10.3069	10.6364	9.9642	10.8812	10.565	11.2106	9.85616	1	2	1	2	2	2	2	3	2	1	2	2	2	2	1	1	1	2	1
Q6UXK5	Q6UXK5	LRRN1_HUMAN	LRRN1	Leucine-rich repeat neuronal protein 1	12	11	12.4084	13.0559	12.841	13.0378	12.9833	13.0271	12.351	12.8573	13.1005	13.0522	12.8603	12.8225	12.7644	12.4696	13.1417	12.2615	12.869	12.7376	13.1673	12.5407	12.9009	12.8667	12.9693	12.8225	6	9	10	9	10	11	7	10	11	11	11	11	10	9	10	7	8	9	10
Q02246	Q02246	CNTN2_HUMAN	CNTN2	Contactin-2	12	11	16.9334	16.88	17.0612	16.6536	16.8219	17.013	16.8099	17.0153	16.8312	17.2469	17.356	16.7229	16.9812	16.6597	17.234	16.6799	17.3764	17.0699	17.0443	17.3536	17.2094	16.769	16.7768	17.0048	48	45	46	41	47	42	45	45	45	47	45	47	47	40	45	45	49	47	47
P05121	P05121	PAI1_HUMAN	SERPINE1	Plasminogen activator inhibitor 1	12	11	9.76976	8.83428	9.20913	10.7718	9.94401	8.92058	10.7943	8.7747	10.2437	9.51359	9.49028	9.76921	9.81467	10.3577	8.53041	9.64949	9.37339	9.73592	9.60187	10.6143	10.3691	10.1599	10.219	9.07946	5	5	1	3	4	4	1	2	4	4	3	3	4	5	3	4	3	3	3
P69849;Q15155;Q5JPE7	P69849;Q15155;Q5JPE7	NOMO1_HUMAN;NOMO2_HUMAN;NOMO3_HUMAN	NOMO1;NOMO2;NOMO3	Nodal modulator 3	12	11	11.1258	11.5238	11.6597	11.8227	11.5196	12.0485	11.6112	12.186	11.7613	11.8582	11.8752	11.3478	11.609	11.9068	11.3627	11.2539	11.8163	11.5589	11.7043	11.7348	11.1785	12.0892	11.5099	11.6814	10	9	10	8	10	10	6	10	9	11	8	9	10	10	9	8	9	9	9
O95970	O95970	LGI1_HUMAN	LGI1	Leucine-rich glioma-inactivated protein 1	12	11	11.5079	11.5261	11.645	11.3922	11.0499	11.2152	11.5387	11.6578	10.7442	11.4429	11.4224	11.2914	11.4025	11.3686	11.4248	11.8504	11.5842	11.4284	11.0751	11.7981	11.5275	11.7966	10.7514	11.1506	8	6	6	4	7	8	5	9	8	8	9	6	7	7	7	7	9	9	8
P10586;P23468	P10586;P23468	PTPRD_HUMAN;PTPRF_HUMAN	PTPRD;PTPRF	Receptor-type tyrosine-protein phosphatase F	12	11	16.004	15.9298	15.0998	15.2927	15.8399	15.6594	15.266	15.2435	15.26	15.3388	14.2936	15.4615	15.4116	15.6191	15.6656	15.304	16.1995	16.2364	16.2098	15.8521	14.3993	14.7316	15.3549	14.5014	2	2	2	2	2	2	2	2	2	2	2	2	2	2	2	2	2	2	2
Q96NU0;Q9BZ76	Q96NU0;Q9BZ76;A0A1B0GTE1	CNT3B_HUMAN;CNTP3_HUMAN	CNTNAP3;CNTNAP3B	Contactin-associated protein-like 3B	11	10	10.2428	10.3415	NaN	10.7069	10.402	11.2443	11.3411	11.2873	10.4305	11.5718	10.9298	11.1437	10.7835	10.9964	11.7574	NaN	11.0689	11.1109	10.7167	11.0322	10.1881	11.699	10.8263	10.7061	1	2	0	3	4	3	1	3	4	4	3	4	3	1	1	0	4	3	3
P30530	P30530	UFO_HUMAN	AXL	Tyrosine-protein kinase receptor UFO	12	11	15.881	16.5511	16.4202	16.6544	15.6682	16.3385	16.1539	16.3623	16.5911	15.9675	16.2677	16.2947	16.4096	16.0965	16.8149	16.3806	16.5164	16.5489	15.8045	16.242	16.4835	16.3713	16.1298	16.3327	6	6	5	6	6	6	5	6	6	5	5	6	5	6	6	6	5	5	6
Q9UHG2	Q9UHG2	PCS1N_HUMAN	PCSK1N	ProSAAS	12	11	17.2428	17.9266	18.1715	17.3088	17.9443	18.0389	17.6981	17.6405	17.9159	17.655	16.2219	17.9666	17.4494	18.0961	18.3039	16.6079	17.2705	17.8344	17.6623	17.2632	17.1914	17.7621	17.0114	17.262	11	11	12	11	12	11	11	11	11	11	11	11	11	9	12	11	11	12	12
[truncated: 1,238 more rows]
[truncated: 25 more columns]

## Sheet: 3-ALLFTD Filtered data 
Protein (gene name)	ALLFTD CON												ALLFTD FTD-GRN
[truncated: 2,383 more rows]

[truncated: 1 more sheets: 4-ALLFTD t-test]
