# Supplementary material for: A microglial activity state biomarker panel differentiates FTD-granulin and Alzheimer’s disease patients from controls
Source: Mol Neurodegener. 2023 Sep 29;18:70. doi: 10.1186/s13024-023-00657-w (PMC10543321; doi:10.1186/s13024-023-00657-w)
Supplement: Supplementary file 2 — Supplementary Material 2 [file 13024_2023_657_MOESM2_ESM.xlsx]

## Sheet: Info
Sheet	Description
1-hiMGL Sample Table	Sample Grouping and labeling
2-hiMGL Lysates Filtered Data	Results of the proteomics experiment on hiMGL cell lysates, filtered to include only proteins detectable in at least three samples per group
3-hiMGL Media Filtered Data	Results of the proteomics experiment on hiMGL conditioned media, filtered to include only proteins detectable in at least three samples per group
2-hiMGL Lysates Filtered Data
Column	Column Name	Description
A	UniProt AC group	UniProt Accession numbers of protein groups
B	UniProt AC all proteins	UniProt Accession numbers of all proteins sharing peptides with the group
C	UniProt ID	UniProt Identification numbers of protein groups
D	Genes	Gene names
E	Log2 (GRN ko/CON)	Log2 transformed average protein abundance ratios of cell lysates from GRN ko hiMGL compared to cell lysates from Wt hiMGL
F	-log10 p-value	Minus log10 transformed p-value
G	Significant	Passing FDR criteria [Yes = "+" / No = ""]
H	Log2 (TREM2 ko/CON)	Log2 transformed average protein abundance ratios of cell lysates from TREM2 ko hiMGL compared to cell lysates from Wt hiMGL
I	-log10 p-value	Minus log10 transformed p-value
J	Significant	Passing FDR criteria [Yes = "+" / No = ""]
K-P	LFQ intensity Lys_GrnKO_XX	log2 transformed label free quantification intensities in the individivdual samples of GRN ko hiMGL cell lysates
Q-V	LFQ intensity Lys_Trem2KO_XX	log2 transformed label free quantification intensities in the individivdual samples of TREM2 ko hiMGL cell lysates
W-AB	LFQ intensity Lys_WT_XX	log2 transformed label free quantification intensities in the individivdual samples of Wt hiMGL cell lysates
AC-AH	Peptides Lys_GrnKO_XX	Identified peptides in the individivdual samples of the GRN ko hiMGL cell lysates
AI-AN	Peptides Lys_TremKO_XX	Identified peptides in the individivdual samples of the TREM2 ko hiMGL cell lysates
AO-AT	Peptides Lys_WT_XX	Identified peptides in the individivdual samples of the Wt hiMGL cell lysates
AU-BL	Uniprot subcellular Locations	UniProt subcellular locations of the identified peotin groups. Glycoprotein is a UniProt Keyword
3-hiMGL Media Filtered Data
Column	Column Name	Description
A	UniProt AC group	UniProt Accession numbers of protein groups
B	UniProt AC all proteins	UniProt Accession numbers of all proteins sharing peptides with the group
C	UniProt ID	UniProt Identification numbers of protein groups
D	Genes	Gene names
E	Log2 (GRN ko/CON)	Log2 transformed average protein abundance ratios of conditioned media from GRN ko hiMGL compared to conditioned media from Wt hiMGL
F	-log10 p-value	Minus log10 transformed p-value
G	Significant	Passing FDR criteria [Yes = "+" / No = ""]
H	Log2 (TREM2 ko/CON)	Log2 transformed average protein abundance ratios of conditioned media from TREM2 ko hiMGL compared to conditioned media from Wt hiMGL
I	-log10 p-value	Minus log10 transformed p-value
J	Significant	Passing FDR criteria [Yes = "+" / No = ""]
K-P	LFQ intensity Lys_GrnKO_XX	log2 transformed label free quantification intensities in the individivdual samples of GRN ko hiMGL conditioned media
Q-V	LFQ intensity Lys_Trem2KO_XX	log2 transformed label free quantification intensities in the individivdual samples of TREM2 ko hiMGL conditioned media
W-AB	LFQ intensity Lys_WT_XX	log2 transformed label free quantification intensities in the individivdual samples of Wt hiMGL conditioned media
AC-AH	Peptides Lys_GrnKO_XX	Identified peptides in the individivdual samples of the GRN ko hiMGL conditioned media
AI-AN	Peptides Lys_TremKO_XX	Identified peptides in the individivdual samples of the TREM2 ko hiMGL conditioned media
AO-AT	Peptides Lys_WT_XX	Identified peptides in the individivdual samples of the Wt hiMGL conditioned media
AU-BL	Uniprot subcellular Locations	UniProt subcellular locations of the identified peotin groups. Glycoprotein is a UniProt Keyword

## Sheet: 1-hiMGL Sample table
Sample Information
MS ID	Experiment Group	Comment
Lys_GrnKO_01	GRN ko Lysate
Lys_GrnKO_02	GRN ko Lysate
Lys_GrnKO_03	GRN ko Lysate
Lys_GrnKO_04	GRN ko Lysate
Lys_GrnKO_05	GRN ko Lysate
Lys_GrnKO_06	GRN ko Lysate
Lys_TremKO_01	TREM2 ko Lysate
Lys_TremKO_02	TREM2 ko Lysate
Lys_TremKO_03	TREM2 ko Lysate
Lys_TremKO_04	TREM2 ko Lysate
Lys_TremKO_05	TREM2 ko Lysate
Lys_TremKO_06	TREM2 ko Lysate
Lys_WT_01	Wt Lysate
Lys_WT_02	Wt Lysate
Lys_WT_03	Wt Lysate
Lys_WT_04	Wt Lysate
Lys_WT_05	Wt Lysate
Lys_WT_06	Wt Lysate
SN_GrnKO_01	GRN ko Media
SN_GrnKO_02	GRN ko Media
SN_GrnKO_03	GRN ko Media
SN_GrnKO_04	GRN ko Media
SN_GrnKO_05	GRN ko Media
SN_GrnKO_06	GRN ko Media
SN_TremKO_01	TREM2 ko Media
SN_TremKO_02	TREM2 ko Media
SN_TremKO_03	TREM2 ko Media
SN_TremKO_04	TREM2 ko Media
SN_TremKO_05	TREM2 ko Media
SN_TremKO_06	TREM2 ko Media
SN_WT_01	Wt Media
SN_WT_02	Wt Media
SN_WT_03	Wt Media
SN_WT_04	Wt Media
SN_WT_05	Wt Media
SN_WT_06	Wt Media

## Sheet: 2-hiMGL Lysates Filtered Data
				GRN ko Vs. Wt			TREM2 ko Vs. Wt			GRN ko hiMGL Lysate						TREM2 ko hiMGL Lysate						Wt hiMGL Lysate						GRN ko hiMGL Lysate						TREM2 ko hiMGL Lysate						Wt hiMGL Lysate						Uniprot subcellular Locations
UniProt AC group	UniProt AC all proteins	UniProt ID	Genes	log2 FC GRN Lys/Wt Lys	-LOG(P-value)	Significant	log2 FC TREM2 Lys/Wt Lys	-LOG(P-value)	Significant	LFQ intensity Lys_GrnKO_01	LFQ intensity Lys_GrnKO_02	LFQ intensity Lys_GrnKO_03	LFQ intensity Lys_GrnKO_04	LFQ intensity Lys_GrnKO_05	LFQ intensity Lys_GrnKO_06	LFQ intensity Lys_TremKO_01	LFQ intensity Lys_TremKO_02	LFQ intensity Lys_TremKO_03	LFQ intensity Lys_TremKO_04	LFQ intensity Lys_TremKO_05	LFQ intensity Lys_TremKO_06	LFQ intensity Lys_WT_01	LFQ intensity Lys_WT_02	LFQ intensity Lys_WT_03	LFQ intensity Lys_WT_04	LFQ intensity Lys_WT_05	LFQ intensity Lys_WT_06	Peptides Lys_GrnKO_01	Peptides Lys_GrnKO_02	Peptides Lys_GrnKO_03	Peptides Lys_GrnKO_04	Peptides Lys_GrnKO_05	Peptides Lys_GrnKO_06	Peptides Lys_TremKO_01	Peptides Lys_TremKO_02	Peptides Lys_TremKO_03	Peptides Lys_TremKO_04	Peptides Lys_TremKO_05	Peptides Lys_TremKO_06	Peptides Lys_WT_01	Peptides Lys_WT_02	Peptides Lys_WT_03	Peptides Lys_WT_04	Peptides Lys_WT_05	Peptides Lys_WT_06	Cytoplasm	Nucleus	Membrane	Mitochondrion
P01023	P01023	A2MG_HUMAN	A2M	0.271442	6.016	+	-0.30401	5.98099	+	15.9615	15.946	15.9587	15.9749	15.8853	15.8506	15.3594	15.3818	15.3938	15.4247	15.2917	15.2727	15.6902	15.7146	15.6526	15.6284	15.6519	15.6105	60	59	62	65	62	58	59	63	60	63	58	61	64	60	62	63	63	65	0	0	0	0
Q9NRG9	Q9NRG9	AAAS_HUMAN	AAAS	0.392442	1.94282	+	-0.0205746	0.0511036		15.7085	15.8546	15.6188	15.5487	15.5695	15.9261	15.5477	15.0394	15.1979	15.0757	15.3278	15.5595	15.0253	15.5775	15.6115	15.0521	15.4634	15.1417	18	18	17	15	16	15	17	15	17	17	17	18	17	15	15	15	17	14	1	1	0	0
Q86V21	Q86V21	AACS_HUMAN	AACS	-0.325161	4.72076	+	0.0815055	1.04879		15.666	15.6055	15.6818	15.7477	15.6224	15.6123	16.1269	15.9977	15.9949	16.0988	16.101	16.0564	16.0677	15.9846	16.0272	15.809	16.0172	15.9811	29	29	30	31	28	29	31	31	31	31	31	31	30	31	31	32	31	30	1	0	0	0
Q6PD74	Q6PD74	AAGAB_HUMAN	AAGAB	0.00494671	0.0141859		0.0820681	0.400827		14.3204	14.2052	14.3787	14.6646	14.7705	14.4356	14.4686	14.67	14.6302	14.6056	14.422	14.4413	14.3284	14.2387	14.5403	14.421	14.4059	14.811	8	10	8	10	7	6	8	10	9	9	9	9	7	7	9	9	9	9	1	0	0	0
Q2M2I8	Q2M2I8	AAK1_HUMAN	AAK1	-0.206189	3.38038	+	0.0773274	0.946194		15.7405	15.6396	15.7242	15.623	15.645	15.557	15.8978	15.9918	15.9969	16.0441	15.8405	15.8593	15.9308	15.7822	15.9232	15.7673	15.8833	15.8796	26	23	25	23	22	24	27	24	25	25	26	24	22	25	24	25	25	24	0	0	1	0
Q9H7C9	Q9H7C9	AAMDC_HUMAN	AAMDC	0.164784	0.396721		0.0897023	0.234972		12.6962	13.2298	13.304	13.0377	13.5844	13.2828	13.057	12.9577	13.245	13.297	13.2212	12.9065	13.3666	12.9946	13.0186	13.0087	13.3547	12.4029	3	3	4	4	2	4	3	4	3	3	3	3	3	3	3	4	3	4	1	0	0	0
Q13685	Q13685	AAMP_HUMAN	AAMP	0.0172459	0.0582903		0.0244959	0.0718692		15.067	14.9853	15.2566	15.2994	14.9858	14.9893	14.8722	15.0851	15.2931	15.4234	14.9435	15.0095	14.6953	15.1137	15.3256	15.1426	15.2042	14.9984	12	13	12	11	11	11	12	13	13	12	13	12	12	13	13	12	13	11	1	0	1	0
Q9Y312	Q9Y312	AAR2_HUMAN	AAR2	-0.0888826	0.544459		0.0165817	0.0893613		14.6998	14.3955	14.7059	14.6503	14.6326	14.4261	14.5994	14.8149	14.6249	14.8227	14.6307	14.6504	14.7457	14.4032	14.7133	14.7289	14.759	14.6934	15	15	17	16	15	15	16	18	16	17	16	17	17	17	17	18	16	18	0	0	0	0
P49588	P49588	SYAC_HUMAN	AARS1	-0.192535	4.85788	+	0.0873852	2.67476		18.0253	18.0158	18.1219	18.0962	18.0586	18.0439	18.3128	18.3167	18.3425	18.3426	18.3342	18.3925	18.2066	18.2353	18.2321	18.2452	18.2651	18.3328	61	63	62	67	61	58	65	72	64	69	64	64	71	65	64	72	65	73	1	0	0	0
Q5JTZ9	Q5JTZ9	SYAM_HUMAN	AARS2	0.438544	3.21647	+	-0.129293	0.623548		14.5375	14.6796	14.4855	14.3046	14.481	14.5093	13.9067	13.6421	14.1315	13.9482	13.8747	14.0873	14.1123	14.1885	14.2519	13.8213	14.1459	13.8462	37	40	38	41	40	36	37	39	40	39	36	37	40	37	36	39	39	38	0	0	0	1
Q9BTE6	Q9BTE6	AASD1_HUMAN	AARSD1	-0.0999028	0.326345		0.0719783	0.200748		14.2007	14.1289	14.0244	14.0276	13.9585	14.041	14.2847	13.9364	14.3395	14.3665	14.318	14.1674	14.2711	14.3523	14.4048	13.7398	14.4274	13.7852	21	20	19	20	19	21	20	20	20	20	20	21	19	20	21	20	20	19	1	0	0	0
Q9NRN7	Q9NRN7	ADPPT_HUMAN	AASDHPPT	-0.0175786	0.0745019		0.0572316	0.279932		15.334	15.367	15.4113	15.2367	15.3313	15.1944	15.2961	15.2694	15.486	15.4345	15.397	15.4406	15.4043	15.4433	15.4045	15.154	15.5426	15.0314	15	15	14	14	14	14	15	15	16	15	16	16	16	16	14	14	15	13	1	0	0	0
Q9NY61	Q9NY61	AATF_HUMAN	AATF	0.478145	3.02895	+	0.167514	0.947879		12.7232	12.6859	12.775	12.3547	12.7038	12.6249	12.4073	12.1415	12.2452	12.4676	12.3548	12.3873	11.9941	12.0295	12.5339	12.0247	12.2123	12.204	9	8	9	9	8	9	9	8	9	8	7	9	7	8	7	6	8	6	0	1	0	0
P80404	P80404	GABT_HUMAN	ABAT	0.107718	1.78709		-0.321223	4.69604	+	13.9136	14.059	13.9403	13.9471	14.0786	13.9225	13.5774	13.4823	13.6461	13.6506	13.4557	13.4754	13.8129	13.9016	13.8414	13.9668	13.8496	13.8424	22	19	22	23	19	21	19	21	22	20	21	20	18	20	21	22	20	23	0	0	0	1
P08183	P21439;P08183	MDR1_HUMAN	ABCB1	0.560877	0.871944		-0.407897	0.349182		12.0153	11.8117	11.735	10.9122	11.2431	11.5232	11.244	NaN	NaN	10.0529	10.4171	NaN	10.1795	11.8219	11.0098	NaN	10.9057	NaN	2	3	3	3	3	3	2	1	1	3	2	1	2	3	2	NaN	2	1	0	0	1	0
Q9NRK6	Q9NRK6	ABCBA_HUMAN	ABCB10	0.222256	1.13263		-0.0811021	0.303348		13.7482	13.7776	13.8289	13.4347	13.7237	13.6409	13.1167	13.3742	13.347	13.4508	13.4525	13.5927	13.6684	13.6593	13.6831	13.1261	13.3586	13.325	20	19	19	20	21	21	20	21	20	21	20	19	20	19	20	19	20	18	0	0	1	1
Q9NP58	Q9NP58	ABCB6_HUMAN	ABCB6	-1.28534	2.37023	+	-0.00225671	0.003207		15.4678	15.5488	NaN	NaN	15.1206	NaN	16.4165	17.2609	16.4501	16.6286	16.6472	16.5698	16.6494	16.4127	16.0266	16.962	16.4717	17.4641	2	2	1	1	2	1	2	2	2	2	2	2	2	2	2	2	2	2	0	0	1	1
O75027	O75027	ABCB7_HUMAN	ABCB7	0.263113	3.00491	+	-0.101429	0.865813		15.2044	15.1079	15.1125	15.085	15.0922	15.0951	14.7353	14.6169	14.8376	14.7566	14.8078	14.7558	14.976	14.937	14.9244	14.7362	14.9039	14.6408	24	22	22	25	24	22	23	23	24	23	24	23	23	24	24	24	24	24	0	0	1	1
Q9NUT2	Q9NUT2	MITOS_HUMAN	ABCB8	0.483532	1.9202	+	-0.00602738	0.0130494		13.7787	13.8004	13.6478	13.3947	13.8061	13.7328	13.2843	12.8914	13.2745	13.2024	13.342	13.2287	13.4175	13.4915	13.3579	12.8711	13.4609	12.6604	15	16	15	16	16	15	15	14	14	15	15	14	16	16	16	16	15	16	0	0	1	1
P33527	P33527	MRP1_HUMAN	ABCC1	0.306389	1.79025	+	0.0606298	0.259104		14.6594	14.573	14.5752	14.3028	14.6121	14.6048	14.3482	14.1502	14.3454	14.3705	14.3231	14.3154	14.3257	14.405	14.4644	13.9645	14.3712	13.9582	42	42	42	42	40	40	44	43	45	41	43	42	44	44	43	39	41	41	0	0	1	0
Q5T3U5	Q5T3U5	MRP7_HUMAN	ABCC10	0.238146	1.17967		-0.0608042	0.179145		14.3003	14.3327	14.2525	14.1079	14.1367	14.3041	14.0915	13.5945	13.9337	13.877	14.1429	14.0008	14.0377	14.1551	14.2922	13.7144	14.1714	13.6345	26	26	26	24	25	26	24	25	26	27	25	27	25	25	25	25	26	24	0	0	1	0
O15439	O15439	MRP4_HUMAN	ABCC4	-0.379421	4.19508	+	-0.142922	1.20122		15.2105	15.2525	15.1722	15.154	15.1799	15.2173	15.5179	15.2539	15.4136	15.4898	15.4405	15.4897	15.5879	15.6858	15.706	15.4274	15.6659	15.3899	56	52	51	51	52	50	59	60	59	55	58	55	59	60	59	57	59	54	0	0	1	0
O15440	O15440	MRP5_HUMAN	ABCC5	1.20882	8.32835	+	0.0388516	0.177859		13.976	13.9999	13.9684	13.9779	13.9448	13.919	13.0312	12.6446	12.8013	12.7544	12.668	12.8666	12.8597	12.848	12.7402	12.6005	12.943	12.5415	33	32	33	31	32	31	24	26	25	25	20	25	24	24	25	23	25	23	0	0	1	0
P33897	P33897	ABCD1_HUMAN	ABCD1	0.881162	6.66158	+	0.481066	4.87315	+	14.7659	14.7323	14.6837	14.4552	14.7134	14.8215	14.2895	14.1492	14.3857	14.3191	14.2459	14.3819	13.7827	13.9602	13.8299	13.6645	13.9389	13.7087	22	22	22	21	22	22	21	20	22	22	21	21	20	22	22	16	20	17	0	0	1	1
P28288	P28288	ABCD3_HUMAN	ABCD3	-0.141299	1.71528		-0.0549041	0.54501		15.816	15.8073	15.7102	15.7651	15.6317	15.6336	15.9383	15.7054	15.8046	15.8246	15.8021	15.8073	15.8512	16.0198	15.9152	15.782	15.8768	15.7668	29	29	29	30	31	29	32	29	32	34	31	27	34	32	31	30	31	30	0	0	1	0
O14678	O14678	ABCD4_HUMAN	ABCD4	0.458226	1.31836	+	-0.140716	0.29429		11.6985	11.6961	11.4873	10.9685	11.5565	11.9531	10.7499	10.7812	11.0253	10.5237	11.339	11.3472	11.1025	11.5529	11.3145	10.5124	11.2833	10.8449	6	6	5	6	5	6	6	5	6	6	5	6	4	5	6	2	6	2	0	0	1	0
P61221	P61221	ABCE1_HUMAN	ABCE1	-0.147449	2.84692		0.0324305	0.716558		15.8024	15.8879	15.9635	15.8421	15.885	15.7981	16.0377	16.0348	16.0483	16.0651	16.0185	16.054	16.0908	15.9755	16.0054	16.0144	16.0443	15.9334	38	35	37	37	35	37	37	39	38	40	37	38	36	37	37	39	37	41	1	0	0	1
Q8NE71	Q8NE71	ABCF1_HUMAN	ABCF1	0.0378141	0.799214		-0.0911721	2.28559		15.631	15.6911	15.7386	15.7092	15.7317	15.6709	15.5215	15.6417	15.5402	15.584	15.5695	15.5416	15.7276	15.6373	15.6254	15.6966	15.6506	15.6081	41	41	41	42	41	41	43	43	44	43	41	41	43	43	42	42	41	42	1	1	0	0
Q9UG63	Q9UG63	ABCF2_HUMAN	ABCF2	-0.0581697	0.978208		0.0569677	1.07906		15.5843	15.5708	15.6555	15.6153	15.6334	15.5356	15.6987	15.7028	15.6942	15.7497	15.7511	15.6893	15.6535	15.602	15.5894	15.6264	15.761	15.7115	31	29	31	33	29	30	32	32	32	33	32	32	33	33	32	32	32	31	0	0	0	0
Q9NUQ8	Q9NUQ8	ABCF3_HUMAN	ABCF3	0.0288235	0.191297		0.228648	2.55753		15.7657	15.8188	15.8152	15.7004	15.832	15.9284	15.9874	15.9526	16.0735	15.9612	15.9806	16.1041	15.8584	15.8338	15.9556	15.6403	15.7658	15.6336	27	29	27	30	26	27	28	29	29	29	28	29	28	30	30	30	29	27	0	0	0	0
Q9NUJ1	Q9NUJ1	ABHDA_HUMAN	ABHD10	0.256123	2.55192	+	-0.119063	0.937826		16.832	16.8056	16.7526	16.6103	16.6503	16.6803	16.4208	16.1771	16.3209	16.4828	16.3682	16.3102	16.4714	16.6326	16.5342	16.3653	16.5283	16.2626	17	17	18	18	18	17	17	18	17	18	17	17	18	17	18	18	17	17	0	0	0	1
Q8NFV4	Q8NFV4	ABHDB_HUMAN	ABHD11	0.406612	3.25919	+	0.0400441	0.197961		15.6843	15.7086	15.7512	15.5983	15.5798	15.6529	15.3732	15.2764	15.3065	15.3175	15.3227	15.1793	15.4583	15.2805	15.3055	15.049	15.4319	15.0102	16	16	16	16	15	16	16	15	16	16	16	16	16	16	15	14	16	14	0	0	0	0
Q8N2K0	Q8N2K0	ABD12_HUMAN	ABHD12	0.407873	7.2124	+	-0.134592	4.24931		17.0609	17.1239	17.1006	17.1353	17.0103	16.975	16.5064	16.5406	16.5477	16.586	16.4921	16.4785	16.6104	16.6907	16.6443	16.6813	16.6672	16.6649	27	29	29	28	29	29	28	28	31	29	30	29	30	26	28	30	28	32	0	0	1	0
Q7L211	Q7L211	ABHDD_HUMAN	ABHD13	0.152729	1.46346		-0.0439917	0.250503		12.9918	12.8289	12.6735	12.7986	12.6726	12.8447	12.3349	12.6878	12.6309	12.5277	12.7499	12.6984	12.7696	12.6234	12.675	12.4882	12.7038	12.6338	4	4	4	4	4	3	4	4	4	4	4	4	3	4	3	4	4	3	0	0	1	0
Q96IU4	Q96IU4	ABHEB_HUMAN	ABHD14B	0.0512549	0.353191		-0.174551	1.60548		15.6812	15.5771	15.51	15.5114	15.4991	15.5761	15.3759	15.2422	15.3103	15.3247	15.2803	15.4668	15.6419	15.6296	15.5325	15.3289	15.5786	15.336	7	8	8	9	8	8	9	9	9	9	9	8	9	8	8	9	9	9	1	1	0	0
O95870	O95870	ABHGA_HUMAN	ABHD16A	-0.00484069	0.0464905		-0.219578	4.14438		15.1891	15.1477	15.1862	15.2427	15.3126	15.2515	14.9804	15.0441	15.0183	15.0722	14.946	14.9803	15.2941	15.2752	15.2601	15.1319	15.2493	15.1482	25	26	28	27	26	25	25	28	27	25	27	26	27	25	27	27	27	27	0	0	1	0
Q96GS6	Q96GS6	AB17A_HUMAN	ABHD17A	-0.14727	0.598321		0.075421	0.220508		12.0198	12.0562	12.21	11.7209	12.0719	11.9895	12.2616	12.1489	12.1854	12.447	12.5094	11.852	12.3762	12.3331	12.1175	11.9112	12.3936	11.8202	4	5	6	5	3	4	6	6	7	7	7	6	5	7	6	6	6	6	0	0	1	0
Q5VST6	Q5VST6	AB17B_HUMAN	ABHD17B	0.274267	1.26671		0.132361	0.432368		12.4496	12.5015	12.5977	12.7968	12.5866	12.606	12.3717	12.4087	12.2646	12.2634	12.6986	12.6798	12.478	12.7914	12.2234	12.0309	12.3005	12.0685	5	6	5	7	4	5	6	7	8	7	6	6	6	5	6	6	6	6	0	0	1	0
Q0P651	Q0P651	ABD18_HUMAN	ABHD18	-0.265324	0.357835		0.275658	0.588877		10.1216	11.0421	10.2181	9.96492	11.0956	NaN	11.1302	11.3635	10.679	11.2045	10.9517	10.8478	10.8409	11.2293	10.8069	10.9642	9.9277	NaN	2	2	2	2	2	1	2	2	2	2	2	2	2	2	2	2	2	1	0	0	0	0
P08910	P08910	ABHD2_HUMAN	ABHD2	0.733128	2.99697	+	-0.171808	0.725216		13.0319	12.5353	13.175	13.0852	12.6201	12.8744	11.8848	12.0174	11.9944	11.9631	12.038	11.9947	12.1812	12.369	12.226	11.8708	12.5233	11.7529	10	11	8	9	9	10	8	9	10	9	10	11	8	11	11	10	9	7	0	0	1	0
Q8WU67	Q8WU67	ABHD3_HUMAN	ABHD3	-0.216724	0.463194		0.305682	0.867323		11.5174	11.4629	10.6594	11.5178	11.0786	11.1929	11.8269	11.4266	11.7483	12.0379	11.6864	11.8374	11.8164	11.4664	11.6977	11.2525	11.7698	10.7266	4	5	5	5	4	5	5	5	5	5	5	5	5	5	4	5	5	4	0	0	1	0
Q8TB40	Q8TB40	ABHD4_HUMAN	ABHD4	0.717626	3.35999	+	-0.11732	0.372125		13.1466	13.1012	13.3387	12.9912	13.4175	13.093	12.4467	12.4815	12.406	12.4357	12.2764	12.0323	12.6886	12.5307	12.6813	11.924	12.6493	12.3086	4	4	4	4	4	4	4	4	3	4	3	2	4	4	3	4	4	4	0	0	0	0
Q8WTS1	Q8WTS1	ABHD5_HUMAN	ABHD5	-0.352356	1.40873	+	-0.330228	1.96036		11.9518	11.4601	12.1644	12.2021	11.589	11.5209	12.1676	11.9477	11.7295	11.6632	11.921	11.5922	12.1121	12.3647	12.1828	12.2942	12.0853	11.9633	5	4	5	5	4	5	5	5	5	4	5	4	4	4	4	5	4	4	1	0	0	0
Q9BV23	Q9BV23	ABHD6_HUMAN	ABHD6	0.578459	2.77141	+	-0.209794	0.75588		13.1659	13.1424	13.2554	13.0634	13.2551	13.1806	12.4086	12.2042	12.4369	12.3792	12.6045	12.2999	12.7226	12.7216	12.8579	12.6379	12.7013	11.9507	15	15	15	14	14	15	15	12	13	14	14	12	15	15	15	14	15	12	0	0	1	1
Q8IZP0	Q8IZP0	ABI1_HUMAN	ABI1	0.182116	3.76214	+	0.106037	2.30199		14.7574	14.6203	14.635	14.7987	14.7099	14.7692	14.5858	14.597	14.5516	14.6915	14.7178	14.6904	14.5275	14.5469	14.5278	14.4982	14.5333	14.5642	19	21	18	21	18	20	22	23	22	22	22	22	21	22	23	22	23	21	1	1	1	0
Q9P2A4	Q9P2A4	ABI3_HUMAN	ABI3	-0.192291	3.35955	+	-0.0232407	0.244757		17.4379	17.3743	17.4682	17.4574	17.3935	17.3637	17.6445	17.5216	17.5535	17.6107	17.6417	17.5374	17.7038	17.6142	17.5697	17.5153	17.7014	17.5443	20	20	20	20	20	19	19	20	20	20	20	19	20	19	20	20	20	20	1	0	0	0
Q9NX38	Q9NX38	ABITM_HUMAN	ABITRAM	-0.363917	0.462671		-0.427882	0.580287		11.6124	11.4265	11.2199	10.3379	11.3543	11.5736	11.4325	10.7487	11.093	11.0151	11.9596	10.892	11.869	13.03	11.489	10.9035	11.1467	11.27	3	2	3	2	3	3	3	3	3	3	2	3	3	2	3	2	2	3	0	1	0	0
P00519	P00519;P42684	ABL1_HUMAN	ABL1	-0.347098	2.63461	+	-0.0930282	0.556326		12.5652	12.5248	12.227	12.5224	12.6451	12.6438	12.5068	12.7905	12.7895	12.8718	12.8895	12.8046	12.8116	12.6446	12.9405	12.8129	13.0495	12.9519	7	9	6	9	8	8	10	9	11	11	10	10	10	10	10	9	11	10	1	1	1	1
P00519;P42684	P00519;P42684	ABL1_HUMAN;ABL2_HUMAN	ABL1;ABL2	0.118314	0.171651		-0.150465	0.270485		11.3641	11.594	12.2815	12.0613	11.6176	10.9757	11.3483	11.5908	11.4716	11.7331	11.355	10.7827	10.915	11.1081	11.4	12.0604	11.6753	12.0256	3	3	3	3	3	3	3	3	3	3	3	3	3	3	3	3	3	2	1	0;1	0;1	0;1
P42684	P42684	ABL2_HUMAN	ABL2	-0.527111	1.18778	+	-0.0749707	0.14503		9.94973	9.35118	10.635	9.61455	10.3744	9.40112	10.0857	10.2316	10.8408	9.86485	10.3426	10.6732	10.2185	10.9567	9.99577	10.5789	10.3412	10.3975	3	2	2	4	4	3	4	3	4	4	4	3	5	4	4	4	4	4	1	0	0	0
Q12979	Q12979	ABR_HUMAN	ABR	-0.0161991	0.190634		0.067564	1.59665		16.1748	16.1793	16.2847	16.1574	16.2928	16.2341	16.2942	16.3344	16.3247	16.2902	16.3042	16.278	16.2431	16.1679	16.2067	16.2241	16.3448	16.2338	43	44	41	48	40	40	49	49	49	49	49	50	47	48	49	49	49	47	0	0	0	0
P11274;Q12979	Q12979;P11274	ABR_HUMAN;BCR_HUMAN	ABR;BCR	-0.0830766	0.183926		-0.11206	0.622388		15.2576	14.9349	15.7497	16.0343	15.5845	15.8051	15.6429	15.5832	15.4653	15.4732	15.6644	15.3632	15.6927	15.7205	15.5414	15.9515	15.5207	15.4379	3	2	3	3	3	3	3	3	3	3	3	3	3	3	3	3	3	3	0	0	0;1	0
Q9P1F3	Q9P1F3	ABRAL_HUMAN	ABRACL	-0.190896	0.732403		0.226647	1.09242		17.5482	17.558	17.773	18.0573	17.979	17.3592	18.1271	18.3755	18.1179	18.3754	17.9378	17.8463	17.9949	17.7017	17.7217	18.137	17.8054	18.0594	6	6	6	6	5	5	6	6	6	6	6	6	6	6	5	6	5	6	0	0	0	0
Q6UWZ7	Q6UWZ7	ABRX1_HUMAN	ABRAXAS1	-0.367135	2.49918	+	-0.199619	0.590064		11.9673	11.7259	11.9194	11.8896	11.9076	11.8734	12.333	12.2343	12.0595	12.3123	11.9242	11.425	12.3632	12.3516	12.4888	11.9713	11.9793	12.3317	8	7	8	9	7	7	11	9	8	11	8	8	10	11	10	8	8	6	0	1	0	0
Q15018	Q15018	ABRX2_HUMAN	ABRAXAS2	-0.163477	2.79018		-0.0460738	0.979587		14.8366	14.8289	14.9968	14.865	14.8847	14.7216	14.9144	15.0664	14.9746	15.0012	14.9181	14.9633	15.0314	15.0615	15.0332	15.003	14.9843	15.001	14	17	16	17	17	18	18	21	18	20	20	18	20	18	18	19	18	21	1	1	0	0
Q9ULW3	Q9ULW3	ABT1_HUMAN	ABT1	0.646613	0.866335		0.264784	0.323995		11.009	11.5437	11.1564	NaN	NaN	10.1856	11.2838	10.3765	11.0523	10.0018	10.8735	9.96305	10.2829	10.0719	NaN	10.6264	NaN	NaN	2	2	2	1	1	2	2	2	2	2	2	2	2	2	1	2	1	1	0	1	0	0
P09110	P09110	THIK_HUMAN	ACAA1	0.00849406	0.130232		0.0361538	0.709866		19.0315	19.0853	19.0468	19.0105	19.0948	19.0368	19.0621	19.1164	19.0118	19.098	19.097	19.0863	19.0144	18.9675	19.0963	19.0137	19.0919	19.0709	28	27	29	29	27	26	28	30	27	28	27	27	29	27	27	30	29	30	0	0	0	0
P42765	P42765	THIM_HUMAN	ACAA2	0.0360902	0.605658		-0.316883	6.74068	+	17.615	17.6116	17.7258	17.6693	17.6638	17.5703	17.2701	17.361	17.245	17.305	17.2739	17.283	17.6624	17.5274	17.5927	17.625	17.5955	17.6363	29	29	30	29	30	29	27	31	29	30	28	30	30	30	29	30	30	30	0	0	0	1
Q13085	Q13085	ACACA_HUMAN	ACACA	-0.112866	0.493669		0.417664	2.5631	+	14.3912	14.4178	14.3491	14.1063	14.2569	14.3343	14.8589	14.6391	14.8967	14.8573	14.8925	14.8942	14.5589	14.6249	14.5466	14.1124	14.5714	14.1186	98	98	94	94	92	94	109	102	106	107	104	107	101	102	98	91	100	91	1	0	0	0
Q6JQN1	Q6JQN1	ACD10_HUMAN	ACAD10	0.382223	4.43129	+	0.252629	3.31972		13.2111	13.1343	13.2793	13.1469	13.1948	13.3544	13.0683	13.0304	13.1999	13.0811	13.1238	13.0398	12.7703	12.9232	12.9327	12.661	12.8803	12.8601	24	23	25	27	23	24	27	28	27	27	23	28	28	25	25	25	24	23	0	0	0	0
Q9UKU7	Q9UKU7	ACAD8_HUMAN	ACAD8	0.284615	5.60645	+	-0.0981053	3.50501		15.4513	15.4721	15.5356	15.6257	15.5752	15.5237	15.1228	15.1535	15.1624	15.1652	15.1043	15.1791	15.2003	15.2649	15.286	15.2081	15.2675	15.2491	25	27	26	27	25	23	25	27	25	26	25	26	26	25	26	26	25	26	0	0	0	1
Q9H845	Q9H845	ACAD9_HUMAN	ACAD9	0.260763	3.77372	+	-0.0112747	0.0907905		16.0385	16.0226	15.9559	15.9305	15.9912	15.9515	15.706	15.636	15.7691	15.7558	15.6737	15.7173	15.7472	15.7971	15.7739	15.6531	15.8061	15.5481	47	45	45	44	44	43	45	41	44	45	45	45	46	45	46	45	44	46	0	0	0	1
P11310	P11310	ACADM_HUMAN	ACADM	0.138379	2.78067		-0.0645717	3.06572		18.6574	18.6714	18.6597	18.7421	18.5726	18.5346	18.4378	18.4519	18.4215	18.4568	18.407	18.4451	18.4893	18.4727	18.4906	18.5207	18.4861	18.5481	34	32	33	33	31	32	32	35	33	34	33	31	31	34	34	35	35	34	0	0	0	1
P16219	P16219	ACADS_HUMAN	ACADS	0.383299	5.93576	+	-0.157271	3.146		15.7639	15.7151	15.8208	15.5865	15.7519	15.7627	15.1714	15.0852	15.2161	15.2442	15.2745	15.1659	15.3312	15.3291	15.4168	15.3186	15.3928	15.3127	22	22	22	23	22	23	21	20	22	22	22	21	21	22	22	22	21	21	0	0	0	1
P45954	P45954	ACDSB_HUMAN	ACADSB	0.239818	4.09052	+	-0.0581428	0.875197		16.3835	16.3145	16.4082	16.263	16.3277	16.3841	16.0504	15.9607	16.0694	16.0563	16.0631	16.0934	16.1458	16.1365	16.1381	15.964	16.1663	16.0914	21	21	20	21	19	18	20	21	21	21	21	21	21	21	21	20	21	19	0	0	0	1
P49748	P49748	ACADV_HUMAN	ACADVL	-0.328739	9.48157	+	-0.200082	5.63254		16.5038	16.5063	16.4735	16.5003	16.4485	16.4723	16.6424	16.5475	16.5892	16.6176	16.6013	16.6787	16.8211	16.8007	16.7837	16.7929	16.841	16.8376	43	46	47	50	46	45	44	51	45	46	44	45	46	44	46	52	48	51	0	0	1	1
Q15027	Q15027	ACAP1_HUMAN	ACAP1	-0.901147	6.07107	+	-0.396929	3.65644	+	15.2701	15.2683	15.1673	14.9659	15.3688	15.33	15.7722	15.5995	15.783	15.6332	15.7814	15.8264	16.1689	16.2685	16.1882	15.9369	16.2561	15.9587	27	27	28	28	25	26	29	33	29	31	30	28	33	32	31	34	32	33	0	0	1	0
Q15057	Q15057	ACAP2_HUMAN	ACAP2	-0.127515	1.88527		0.0278441	0.252239		14.7982	14.7872	14.8607	14.9466	14.8963	14.7783	14.9164	15.0783	15.0916	15.0475	14.9489	14.9168	15.0544	14.923	14.9289	14.9583	15.0813	14.8864	43	41	42	43	40	40	42	45	43	44	41	39	45	40	43	40	40	40	0	0	1	0
P24752	P24752	THIL_HUMAN	ACAT1	0.137959	2.05271		-0.0721347	0.913428		18.9096	18.9116	19.0023	18.9251	18.8413	18.7868	18.6685	18.7985	18.674	18.6941	18.568	18.713	18.8742	18.7466	18.6899	18.7918	18.7736	18.6729	28	29	30	29	29	29	28	30	28	29	30	27	29	28	28	30	30	29	0	0	0	1
Q9BWD1	Q9BWD1	THIC_HUMAN	ACAT2	-1.05977	8.81331	+	-0.754381	6.16193	+	16.9685	16.9921	17.188	17.13	17.1049	17.0343	17.2646	17.5875	17.2961	17.507	17.3571	17.2379	18.1044	17.973	18.0958	18.2146	18.1802	18.2083	26	25	25	26	24	25	25	26	26	25	25	26	27	26	27	28	26	28	1	0	0	0
Q9H3P7	Q9H3P7	GCP60_HUMAN	ACBD3	0.201249	2.83737	+	0.151513	1.76874		15.0812	14.9524	14.9892	14.9504	15.0271	15.01	14.9651	14.7991	14.961	15.0159	14.9515	15.0194	14.7801	14.8818	14.8991	14.682	14.8812	14.6788	17	19	20	19	19	20	20	21	20	20	20	20	20	19	20	22	20	21	0	0	1	1
Q5T8D3	Q5T8D3	ACBD5_HUMAN	ACBD5	0.371257	2.98383	+	0.273633	2.13022		14.0765	14.2531	14.1236	14.0762	14.1703	14.1131	14.0521	14.0546	14.0423	14.1473	13.994	13.9367	13.8853	13.8112	13.9643	13.4819	13.8548	13.5877	23	21	23	22	23	23	22	23	23	23	22	22	23	22	22	21	23	19	0	0	1	0
Q9BR61	Q9BR61	ACBD6_HUMAN	ACBD6	0.0216926	0.0493221		0.175259	0.530818		13.3736	13.3747	13.5315	13.1606	13.3642	13.4927	13.3451	13.5851	13.6436	13.7182	13.407	13.5197	13.7156	13.507	13.3607	13.3106	13.585	12.6881	10	8	10	9	7	9	10	9	10	10	9	10	8	10	8	7	8	8	1	0	0	0
Q9UKV3	Q9UKV3	ACINU_HUMAN	ACIN1	1.04428	8.17114	+	0.167895	1.29145		15.4289	15.4724	15.4072	15.4335	15.1989	15.3461	14.4827	14.4194	14.7513	14.6265	14.3744	14.3744	14.499	14.3173	14.2205	14.2421	14.4126	14.3298	50	47	45	46	45	48	41	42	47	45	42	42	45	47	43	40	41	40	0	1	0	0
P53396	P53396	ACLY_HUMAN	ACLY	-0.170494	4.61692	+	0.285965	7.83498	+	17.553	17.6356	17.6797	17.6834	17.6088	17.6085	18.0493	18.1378	18.0524	18.0898	18.0885	18.0901	17.802	17.7968	17.7489	17.7942	17.826	17.8242	69	69	72	78	70	67	74	80	75	75	71	72	75	72	74	80	74	78	1	0	0	0
P21399	P21399	ACOC_HUMAN	ACO1	0.181111	2.35292		0.0685566	0.736856		16.3575	16.3271	16.3661	16.2828	16.3406	16.3612	16.2239	16.2269	16.2239	16.2232	16.2254	16.2366	16.2862	16.2238	16.2068	15.9808	16.2036	16.0475	47	48	49	51	50	45	48	49	50	50	48	47	51	49	47	49	50	50	1	0	0	0
Q99798	Q99798	ACON_HUMAN	ACO2	0.181118	6.00119	+	0.00120481	0.0249644		18.6713	18.6501	18.6875	18.64	18.6251	18.6005	18.4599	18.4416	18.4819	18.5156	18.4633	18.4327	18.5139	18.4488	18.4565	18.442	18.4822	18.4444	57	60	63	65	61	56	60	67	59	65	59	55	64	58	60	67	63	66	0	0	0	1
Q86TX2	Q86TX2	ACOT1_HUMAN	ACOT1	0.358809	1.67896	+	0.237477	0.894355		17.2253	17.4092	17.235	17.2246	17.1302	17.2453	17.2343	17.1958	17.2139	17.2372	17.0413	16.819	17.2359	17.085	16.4493	16.9505	17.024	16.572	4	3	4	4	4	3	4	5	4	4	4	4	3	4	4	5	4	4	1	0	0	0
P49753;Q86TX2	Q86TX2;P49753	ACOT1_HUMAN;ACOT2_HUMAN	ACOT1;ACOT2	0.040973	0.95999		-0.0754566	1.67731		17.6818	17.6774	17.6952	17.7514	17.6717	17.6319	17.571	17.5889	17.6011	17.6353	17.4895	17.525	17.6513	17.608	17.6297	17.7201	17.6066	17.648	27	26	26	25	25	23	25	27	26	25	26	26	24	27	25	25	26	26	0;1	0	0	0;1
Q8WXI4	Q8WXI4	ACO11_HUMAN	ACOT11	0.372637	3.14691	+	0.433546	4.17205	+	15.2016	15.0459	15.3007	15.0313	15.2214	15.2845	15.1947	15.1378	15.3118	15.2725	15.2565	15.2777	14.8436	14.8593	14.9642	14.6578	14.9316	14.5931	22	23	23	25	24	20	24	25	24	24	22	23	23	21	22	22	24	23	1	0	0	1
Q9NPJ3	Q9NPJ3	ACO13_HUMAN	ACOT13	0.33059	3.59715	+	-0.158151	1.40497		16.388	16.383	16.3066	16.3798	16.2933	16.3031	15.9361	15.9501	15.8909	15.8271	15.7442	15.773	16.2619	15.9303	15.9729	16.0693	15.8659	15.9701	7	7	7	7	6	6	7	7	6	7	7	7	7	7	7	7	7	7	1	1	0	1
P49753	P49753	ACOT2_HUMAN	ACOT2	-0.0105906	0.013553		0.279175	0.547458		13.955	13.7584	13.6134	13.6665	12.9519	13.082	14.0275	13.5376	13.9864	14.0084	13.8995	13.3063	14.1768	13.9321	13.6435	13.1065	13.4723	12.7595	4	4	4	4	3	4	4	4	4	4	4	3	4	4	4	4	4	3	0	0	0	1
O00154	O00154	BACH_HUMAN	ACOT7	-0.072391	0.734998		-0.0292246	0.274071		15.8729	15.9063	16.02	15.9716	15.9906	16.0614	16.0141	16.0363	16.0239	16.0458	16.0303	15.9313	16.1505	16.0892	16.0939	15.856	16.0113	16.0562	16	15	16	17	14	13	15	16	16	15	14	16	16	16	15	17	15	16	1	0	0	1
O14734	O14734	ACOT8_HUMAN	ACOT8	0.0434264	0.267139		0.0348312	0.19193		15.3962	15.387	15.3405	15.5785	15.5331	15.5121	15.4366	15.2479	15.5793	15.4962	15.4264	15.5095	15.4231	15.5632	15.5258	15.2028	15.4701	15.3018	14	15	15	15	14	15	15	13	16	15	16	15	16	15	16	14	14	14	0	0	0	0
Q9Y305	Q9Y305	ACOT9_HUMAN	ACOT9	0.0915858	1.8292		-0.0705366	3.12754		17.6113	17.5369	17.5866	17.6726	17.4631	17.5505	17.4337	17.4247	17.3855	17.4291	17.3941	17.381	17.5124	17.4694	17.5104	17.4432	17.4672	17.4687	32	34	35	35	35	33	32	35	33	35	33	32	33	32	34	38	35	36	0	0	0	1
Q15067	Q15067	ACOX1_HUMAN	ACOX1	-0.402807	8.49809	+	-0.115087	3.34046		15.3679	15.3127	15.3669	15.3573	15.362	15.3229	15.6645	15.6255	15.6012	15.622	15.6841	15.6186	15.7906	15.7408	15.7696	15.6788	15.8002	15.7264	33	33	34	35	34	35	35	37	36	36	33	36	37	34	33	36	34	37	0	0	0	0
O15254	O15254	ACOX3_HUMAN	ACOX3	0.280541	3.3138	+	0.188086	2.48115		15.1497	15.0678	15.1262	14.9807	15.0322	14.9862	14.9934	14.9233	14.9887	14.9581	14.9948	14.9296	14.8394	14.7877	14.9107	14.7047	14.8319	14.5851	35	34	30	38	31	31	38	36	37	37	34	38	36	36	36	36	35	36	0	0	0	0
P24666	P24666	PPAC_HUMAN	ACP1	-0.0401758	0.359409		-0.03405	0.26563		17.1654	17.1434	17.1516	17.0542	17.0798	17.1102	17.0727	17.1477	17.2072	17.165	17.0176	17.1312	17.1105	17.081	17.0966	17.3694	17.0839	17.2042	11	11	9	11	10	10	12	12	12	12	12	12	12	12	12	12	11	11	1	0	0	0
P11117	P11117	PPAL_HUMAN	ACP2	0.502997	4.41301	+	-0.16758	1.41355		16.3046	16.3409	16.3394	16.2834	16.4101	16.3785	15.6674	15.6795	15.6729	15.6655	15.7129	15.6353	15.9064	15.9515	16.0165	15.6725	15.9071	15.585	16	16	17	17	17	15	16	16	16	16	15	15	17	16	15	16	15	16	0	0	1	0
P15309	P15309	PPAP_HUMAN	ACP3	-0.155906	2.58519		0.0042251	0.0130997		14.2625	14.1761	14.1536	14.2417	14.3038	14.1184	14.4009	14.2657	14.2006	14.2502	14.2129	14.8866	14.3692	14.2604	14.3844	14.3637	14.4612	14.3527	8	8	8	7	8	8	8	7	8	8	8	8	8	8	8	8	8	7	0	0	1	0
P13686	P13686	PPA5_HUMAN	ACP5	2.2981	11.6075	+	-0.861591	7.17233	+	15.9528	15.8535	15.8175	15.9105	15.9208	15.7979	12.7272	12.8157	12.5951	12.6546	12.7739	12.7283	13.7383	13.5118	13.5959	13.4738	13.714	13.4306	8	8	8	7	8	8	5	5	6	4	5	4	5	5	5	5	5	5	0	0	0	0
Q9NPH0	Q9NPH0	PPA6_HUMAN	ACP6	-0.0880513	0.322906		-0.159026	0.616786		13.5222	13.4474	13.1919	13.4686	13.2504	13.4222	13.2698	13.2702	13.4832	13.5652	13.1448	13.1436	13.2784	13.2918	13.2904	13.9036	13.3923	13.6744	5	6	6	7	6	5	5	7	7	6	7	7	7	7	6	6	7	7	0	0	0	1
Q96CM8	Q96CM8	ACSF2_HUMAN	ACSF2	0.881862	11.2259	+	-0.0465329	0.950727		15.8928	15.8568	15.8845	15.823	15.9017	15.882	14.9281	14.8935	14.9593	14.9737	14.9154	15.0003	14.9611	14.9984	15.0275	14.9516	15.0734	14.9375	30	29	30	30	30	30	28	27	30	29	28	26	29	29	29	27	30	26	0	0	0	1
Q4G176	Q4G176	ACSF3_HUMAN	ACSF3	0.0894281	0.648794		-0.25155	2.43849		15.2718	15.2324	15.2304	15.1652	15.1643	15.3398	14.9648	14.8494	14.8972	14.8423	14.8658	14.9385	15.2798	15.2217	15.2314	14.9259	15.2422	14.9663	34	33	34	35	30	34	34	34	33	34	33	32	33	33	34	34	33	35	0	0	0	1
P33121	P33121	ACSL1_HUMAN	ACSL1	0.415699	5.15851	+	-0.223697	3.03806		16.3015	16.2515	16.2918	16.283	16.1689	16.2258	15.5803	15.5873	15.6126	15.6914	15.6417	15.5728	15.9433	15.8981	15.8877	15.6998	15.9	15.6995	36	38	38	40	38	34	35	38	34	37	35	35	37	35	35	38	39	37	0	0	1	1
P33121;Q9ULC5	P33121;Q9ULC5	ACSL1_HUMAN;ACSL5_HUMAN	ACSL1;ACSL5	0.263847	1.86172	+	-0.208105	1.36665		15.1684	14.9603	15.4178	15.2438	15.0746	15.2591	14.467	14.7395	14.8598	14.6924	14.6179	14.9158	14.6925	14.9666	14.8552	15.0517	14.8775	15.0975	2	2	2	2	2	2	2	2	2	2	2	2	2	2	2	2	2	2	0	0	1	1
O95573	O95573	ACSL3_HUMAN	ACSL3	-0.119243	3.2242		0.166953	4.3901		15.7224	15.7648	15.8295	15.7697	15.7997	15.8013	16.0017	16.0616	16.0576	16.0947	16.0854	16.1036	15.9225	15.9184	15.9426	15.8416	15.9353	15.8426	39	38	40	40	39	39	40	41	40	40	41	40	39	38	38	39	40	40	0	0	1	1
O60488;O95573	O95573;O60488	ACSL3_HUMAN;ACSL4_HUMAN	ACSL3;ACSL4	-0.110108	0.451487		0.288693	1.80551		17.6493	17.5449	17.8755	18.0639	17.7275	17.6453	18.037	18.3751	18.0352	18.0658	18.2249	18.1612	18.123	17.6915	17.7975	18.0947	17.8205	17.6401	3	3	3	3	3	3	3	3	3	3	3	3	3	3	3	4	3	3	0	0	1	1
O60488	O60488	ACSL4_HUMAN	ACSL4	-0.21097	4.55733	+	0.379634	9.13016	+	17.3999	17.4366	17.4108	17.5191	17.379	17.3408	17.9942	18.0161	17.9776	18.0259	18.0173	17.9988	17.6702	17.5933	17.6133	17.5743	17.647	17.6539	52	51	52	53	53	48	54	55	55	55	54	53	54	53	53	56	53	54	0	0	1	1
Q9ULC5	Q9ULC5	ACSL5_HUMAN	ACSL5	0.377181	1.66237	+	0.214108	0.862916		13.4803	13.2687	13.2881	13.1043	13.3276	13.1749	13.1807	13.1193	13.0436	13.1077	13.2123	13.0019	12.9828	13.0332	13.1964	12.4255	13.1504	12.5925	15	16	15	16	15	15	16	17	14	15	15	16	16	15	15	12	16	13	0	0	1	1
Q9UKU0	Q9UKU0	ACSL6_HUMAN	ACSL6	-0.850531	2.92578	+	-0.636627	2.8059	+	13.0161	12.6749	12.419	12.2845	12.8228	NaN	12.5083	13.1041	12.9325	12.8149	NaN	12.9271	13.4432	NaN	13.3226	13.6193	NaN	13.5909	2	2	2	2	2	1	2	2	2	2	1	2	2	1	2	2	1	2	0	0	1	1
Q9NUB1	Q9NUB1	ACS2L_HUMAN	ACSS1	-0.0856911	0.616506		0.27566	1.918		14.6473	14.5678	14.3972	14.4451	14.4422	14.3935	14.8901	14.499	15.0033	14.9147	14.8633	14.8906	14.6174	14.6998	14.6193	14.4763	14.6533	14.341	25	24	25	27	25	24	26	26	27	27	27	27	26	27	27	23	27	24	0	0	0	1
Q9NR19	Q9NR19	ACSA_HUMAN	ACSS2	-0.335317	5.92208	+	0.235559	4.26469		15.9764	15.9732	15.9871	15.9964	16.0011	16.0505	16.5919	16.5256	16.6178	16.6114	16.5378	16.5255	16.3538	16.3451	16.4202	16.3149	16.3645	16.198	29	28	27	29	27	28	31	32	30	30	31	29	30	30	29	30	31	29	1	0	0	0
Q9H6R3	Q9H6R3	ACSS3_HUMAN	ACSS3	1.47168	4.85051	+	0.0415684	0.0400313		12.2234	11.9248	12.1962	12.0609	11.9126	11.7618	10.4858	10.9331	10.5108	11.156	11.2986	9.11491	10.2235	10.8873	9.94535	10.355	10.9006	10.9379	6	6	5	5	5	4	3	4	4	5	4	5	4	5	3	4	4	4	0	0	0	1
P60709;P63261;P68133;Q562R1	Q562R1;P62736;P68133;P63267;P68032;P60709;P63261	ACTBL_HUMAN;ACTB_HUMAN;ACTG_HUMAN;ACTS_HUMAN	ACTA1;ACTB;ACTBL2;ACTG1	0.629697	0.5419		1.43811	1.39071	+	18.8666	NaN	17.5272	17.8991	NaN	19.7053	19.5056	17.7893	19.6907	NaN	NaN	20.2462	17.991	NaN	18.8516	17.5306	17.917	17.059	2	1	2	2	1	2	2	3	2	1	1	2	3	1	2	2	2	3	1	0;1	0	0
P60709;P63261;P63267;P68133;Q562R1	Q562R1;P62736;P68133;P63267;P68032;P60709;P63261	ACTBL_HUMAN;ACTB_HUMAN;ACTG_HUMAN;ACTH_HUMAN;ACTS_HUMAN	ACTA1;ACTB;ACTBL2;ACTG1;ACTG2	-0.514845	5.54032	+	-0.424213	4.84589	+	21.1225	21.1412	21.166	21.3464	21.0406	21.1253	21.3042	21.1916	21.1052	21.3032	21.2013	21.3803	21.6973	21.4975	21.7024	21.717	21.677	21.7398	8	8	8	8	8	8	8	8	8	8	8	8	9	8	8	9	8	9	1	0;1	0	0
P60709;P63261;P63267;P68133;Q562R1;Q9BYX7	Q562R1;P62736;P68133;P63267;P68032;P60709;Q6S8J3;P63261;Q9BYX7;A5A3E0	ACTBL_HUMAN;ACTBM_HUMAN;ACTB_HUMAN;ACTG_HUMAN;ACTH_HUMAN;ACTS_HUMAN	ACTA1;ACTB;ACTBL2;ACTG1;ACTG2;POTEKP	-0.40367	0.383618		-0.332213	0.383869		18.555	18.5152	20.2069	20.3901	20.1553	19.2906	19.3982	20.3381	19.5586	20.0114	19.46	18.7755	20.3458	18.4781	19.6544	20.4476	20.0039	20.6054	2	2	2	2	2	2	2	2	2	2	2	2	2	2	2	2	2	2	1	0;1	0	0
P60709;P63261;P63267;P68133	P62736;P68133;P63267;P68032;P60709;P63261	ACTB_HUMAN;ACTG_HUMAN;ACTH_HUMAN;ACTS_HUMAN	ACTA1;ACTB;ACTG1;ACTG2	-0.47847	2.97007	+	-0.467059	2.69648	+	21.56	21.7391	21.9272	21.6118	21.5476	21.6476	21.4867	21.955	21.5443	21.703	21.6128	21.7998	22.0378	21.7895	22.2426	22.1793	22.2377	22.4171	7	7	7	7	7	7	6	7	7	7	7	5	6	7	7	7	7	7	1	0;1	0	0
P0CG38;P60709;P63261;P63267;P68133	P62736;P68133;P63267;P68032;P60709;P0CG38;Q6S8J3;P63261;P0CG39;A5A3E0	ACTB_HUMAN;ACTG_HUMAN;ACTH_HUMAN;ACTS_HUMAN;POTEI_HUMAN	ACTA1;ACTB;ACTG1;ACTG2;POTEI	-0.241787	3.17134	+	-0.14836	1.78763		21.6291	21.6924	21.793	21.8308	21.6253	21.7589	21.8537	21.9073	21.7305	21.6896	21.8003	21.9088	21.9588	21.9297	21.9473	21.8371	22.0097	22.0977	7	7	7	7	7	7	7	7	7	7	7	7	7	7	7	7	7	7	0;1	0;1	0	0
P63267;P68133	P62736;P68133;P63267;P68032	ACTH_HUMAN;ACTS_HUMAN	ACTA1;ACTG2	-0.435743	3.21784	+	-0.257759	2.20713		19.416	19.3319	19.6284	19.6001	19.1868	19.3658	19.546	19.3952	19.6174	19.6033	19.7144	19.7207	19.6898	19.6887	19.9969	19.8622	19.9613	19.9448	7	7	7	7	6	7	7	7	7	7	7	6	7	7	7	7	6	7	1	0	0	0
P60709	P60709	ACTB_HUMAN	ACTB	-1.53413	3.30829	+	-0.347389	1.97496		16.3089	15.9586	16.2393	16.9264	15.4969	14.8209	16.7556	17.2992	17.0941	17.1178	17.183	17.4218	17.374	17.2668	17.5724	17.6548	17.4788	17.6091	2	2	2	2	2	2	2	2	2	2	2	2	2	2	2	2	2	2	1	1	0	0
P60709;P63261;Q562R1	Q562R1;P62736;P68133;P63267;P68032;P60709;P63261	ACTBL_HUMAN;ACTB_HUMAN;ACTG_HUMAN	ACTB;ACTBL2;ACTG1	-0.0862256	0.212737		-0.408603	0.894527		20.9734	NaN	20.8392	21.1079	20.8799	21.3485	19.8879	21.2183	20.9284	21.0575	20.2756	20.8767	21.3525	20.8212	20.778	21.5874	21.0009	21.1559	2	1	2	2	2	2	2	2	2	2	2	2	2	2	2	2	2	2	1	0;1	0	0
P60709;P63261	P60709;P63261	ACTB_HUMAN;ACTG_HUMAN	ACTB;ACTG1	-0.34368	2.71242	+	-0.293575	3.20877	+	21.4022	21.3506	21.7649	21.5526	21.6198	21.4383	21.478	21.5568	21.5266	21.6749	21.5837	21.6091	21.9312	21.6206	21.8361	21.9869	21.888	21.9276	22	22	21	22	21	21	22	22	21	21	22	21	22	22	22	22	21	22	1	0;1	0	0
P0CG38;P60709;P63261;Q9BYX7	P60709;P0CG38;Q6S8J3;P63261;Q9BYX7;P0CG39;A5A3E0	ACTBM_HUMAN;ACTB_HUMAN;ACTG_HUMAN;POTEI_HUMAN	ACTB;ACTG1;POTEI;POTEKP	-0.0336863	0.136434		0.009703	0.0343195		20.3298	20.417	20.4564	20.2935	20.4404	20.579	20.3686	20.3616	20.5173	20.3403	20.5513	20.6373	20.4666	20.3012	20.5656	20.3188	20.8097	20.2563	2	2	2	2	2	2	2	2	2	2	2	2	2	2	2	2	2	2	0;1	0;1	0	0
Q562R1	Q562R1	ACTBL_HUMAN	ACTBL2	0.209187	0.649825		0.164493	0.415424		20.2493	20.355	20.2148	20.1429	20.2241	20.2962	20.1085	19.8605	20.2356	20.1661	20.3967	20.4467	20.2654	20.3735	20.269	19.477	20.2334	19.6089	5	5	6	5	5	5	6	6	6	6	6	5	6	5	6	5	6	5	1	0	0	0
P63261	P63261	ACTG_HUMAN	ACTG1	-0.245294	1.12634		-0.217388	1.31123		18.311	17.7477	18.1389	18.1941	17.8827	17.6969	18.182	18.2275	17.8646	18.0872	17.9787	17.7987	18.4135	18.1468	17.9933	18.3746	18.1704	18.3443	2	2	2	2	2	2	2	2	2	2	2	2	2	2	2	2	2	2	1	0	0	0
O96019	O96019	ACL6A_HUMAN	ACTL6A	-0.192881	1.46627		-0.0479124	0.262295		16.096	16.1394	16.0206	16.0869	15.9319	16.0401	16.274	16.1455	16.2412	16.2324	16.1301	16.1617	16.2636	16.3037	16.4151	15.9109	16.364	16.215	22	22	22	23	22	23	23	23	23	22	23	22	23	22	23	23	23	23	0	1	0	0
P12814	P12814	ACTN1_HUMAN	ACTN1	-0.156498	2.9633		0.0677252	1.18552		18.6695	18.6857	18.7538	18.7184	18.6521	18.586	18.8538	18.9504	18.9022	18.9758	18.8673	18.8613	18.818	18.7627	18.9019	18.8845	18.8743	18.7632	49	51	49	51	45	50	52	54	55	53	54	52	54	52	54	53	53	51	1	0	1	0
P12814;P35609	P35609;P12814	ACTN1_HUMAN;ACTN2_HUMAN	ACTN1;ACTN2	0.136537	0.846792		0.0663141	0.313079		16.6697	16.7449	16.8498	16.8567	16.7818	17.1066	16.6514	16.4967	16.8462	16.8843	16.9619	16.7475	16.7182	16.6966	16.6894	16.4306	16.7956	16.8598	2	2	2	2	2	2	2	2	2	2	2	2	2	2	2	2	2	2	1	0	0;1	0
O43707;P12814;P35609	P35609;Q08043;P12814;O43707	ACTN1_HUMAN;ACTN2_HUMAN;ACTN4_HUMAN	ACTN1;ACTN2;ACTN4	-0.254947	2.87911	+	0.108016	0.936534		18.2008	18.165	18.2144	18.309	18.0717	18.1221	18.5164	18.4172	18.7113	18.5963	18.5345	18.4852	18.2036	18.448	18.5112	18.4807	18.4714	18.4978	15	15	15	15	15	15	15	15	15	15	15	15	15	15	15	15	15	15	1	0;1	0;1	0
O43707;P12814	P12814;O43707	ACTN1_HUMAN;ACTN4_HUMAN	ACTN1;ACTN4	-0.192467	2.44426		-0.0152378	0.183858		18.9259	18.8878	19.0045	18.7314	18.7584	18.8487	19.0341	19.0305	19.0174	19.0497	19.1047	18.9835	19.0321	19.1592	18.9859	18.9705	19.089	19.0746	19	18	19	19	19	17	18	18	20	19	19	19	18	19	20	19	21	20	1	0;1	0;1	0
O43707	O43707	ACTN4_HUMAN	ACTN4	-0.407945	7.35048	+	-0.0370118	0.7511		18.3883	18.3964	18.4596	18.3451	18.3985	18.3986	18.7748	18.742	18.7919	18.7928	18.7732	18.7376	18.7955	18.8184	18.8528	18.752	18.8829	18.7327	58	58	58	58	55	58	61	62	62	62	58	62	62	61	59	61	62	62	1	1	0	0
Q9NZ32	Q9NZ32	ARP10_HUMAN	ACTR10	-0.062747	0.412916		0.0548334	0.355124		14.7455	14.6909	14.579	14.6477	14.6858	14.8078	14.9435	14.8006	14.7399	14.8154	14.7431	14.8196	14.7677	14.9583	14.8767	14.554	14.7487	14.6276	20	18	19	20	15	17	21	18	21	19	21	20	23	22	23	20	22	19	1	0	0	0
P61163	P61163	ACTZ_HUMAN	ACTR1A	-0.104065	0.490652		-0.128106	0.934594		16.6912	16.7189	17.0136	17.1107	16.792	16.6904	16.8313	16.8581	16.743	16.9265	16.7114	16.8022	17.1061	16.691	16.7942	17.0169	16.9553	17.0776	17	17	17	19	17	14	17	19	17	17	16	16	17	17	17	19	18	18	1	0	0	0
P42025;P61163	P61163;P42025	ACTY_HUMAN;ACTZ_HUMAN	ACTR1A;ACTR1B	-0.178536	2.49274		-0.0903734	2.40906		17.182	17.1371	17.3078	17.4216	17.2957	17.1715	17.3896	17.3913	17.3067	17.3678	17.308	17.2813	17.4504	17.4319	17.3883	17.4889	17.4114	17.4161	12	14	13	14	13	13	12	14	13	13	14	14	13	12	13	14	14	14	1	0	0	0
P42025	P42025	ACTY_HUMAN	ACTR1B	-0.027401	0.163574		-0.104217	1.33277		14.1328	14.3325	14.1429	14.4694	14.2059	14.341	14.1633	14.1972	14.1572	14.1145	14.2344	14.2969	14.3935	14.1397	14.2593	14.2953	14.3742	14.3269	13	11	13	11	12	13	13	10	13	11	13	13	13	14	14	12	13	10	1	0	0	0
P61160	P61160	ARP2_HUMAN	ACTR2	-0.184415	3.80502	+	-0.1627	3.76424		19.9411	19.9211	20.0591	20.0211	20.0218	19.9814	20.0194	19.9398	19.9972	20.0494	20.0335	20.0366	20.1942	20.0979	20.1237	20.2402	20.1718	20.2242	33	32	34	37	34	33	31	37	32	33	32	31	34	32	35	38	36	35	1	1	0	0
P61158	P61158	ARP3_HUMAN	ACTR3	-0.143471	3.34996		-0.0993535	2.96954		19.8375	19.7706	19.8521	19.8689	19.8443	19.7052	19.8522	19.774	19.8652	19.9035	19.894	19.8545	19.9963	19.9151	19.9707	19.9393	19.9544	19.9637	32	32	35	36	35	34	35	36	35	36	34	32	36	33	36	37	36	37	1	1	0	0
P61158;Q9P1U1	P61158;Q9P1U1	ARP3B_HUMAN;ARP3_HUMAN	ACTR3;ACTR3B	-0.417677	2.49123	+	-0.21517	2.11544		18.3913	18.2049	18.6055	18.7167	18.3316	18.0561	18.72	18.6209	18.4512	18.4206	18.6473	18.6612	18.7347	18.7035	18.8555	18.6979	18.9148	18.9059	6	6	6	6	6	6	6	6	6	6	6	6	6	6	6	6	6	6	1	0;1	0	0
Q9H9F9	Q9H9F9	ARP5_HUMAN	ACTR5	-0.182426	1.11339		0.190256	1.50608		12.4427	12.451	12.3439	12.1732	12.5737	12.2427	12.7801	12.7048	12.7527	12.6233	12.8234	12.779	12.3361	12.663	12.8086	12.5342	12.5774	12.4025	11	12	9	11	8	9	13	11	13	13	13	12	13	13	13	11	11	11	1	1	0	0
Q9GZN1	Q9GZN1	ARP6_HUMAN	ACTR6	0.169068	1.20842		0.140232	0.734518		12.5263	12.444	12.6608	12.3375	12.6081	12.5799	12.6824	12.377	12.536	12.7268	12.2691	12.3921	12.1831	12.2725	12.233	12.4278	12.6068	12.419	4	4	4	6	4	4	6	5	6	6	6	6	5	6	6	4	6	5	1	1	0	0
Q9H981	Q9H981	ARP8_HUMAN	ACTR8	0.0380696	0.295933		0.126364	0.915825		12.3374	12.2764	12.4315	12.6048	12.4944	12.311	12.4218	12.4924	12.6372	12.7493	12.4357	12.2488	12.3787	12.4297	12.4015	12.3626	12.3749	12.2796	11	12	12	13	12	12	13	12	14	14	14	12	12	13	12	12	13	14	0	1	0	0
Q03154	Q03154	ACY1_HUMAN	ACY1	-0.038859	0.223777		-0.0310319	0.16619		15.4257	15.4735	15.5184	15.4471	15.3597	15.4719	15.4969	15.3748	15.4924	15.3965	15.5582	15.4243	15.5874	15.5199	15.5971	15.2194	15.6483	15.3572	22	23	22	26	23	19	23	25	24	25	23	23	22	22	24	26	24	24	1	0	0	0
Q96HD9	Q96HD9	ACY3_HUMAN	ACY3	-1.21709	11.9537	+	-1.03265	10.0558	+	17.0038	17.0665	17.0979	17.0912	17.0816	17.072	17.1641	17.1975	17.3349	17.3279	17.2557	17.2394	18.3169	18.2093	18.2892	18.2345	18.3797	18.2859	17	16	20	18	18	18	19	19	20	19	17	17	19	19	20	20	20	21	1	0	1	0
P07311	P07311	ACYP1_HUMAN	ACYP1	-0.0333134	0.205636		0.226116	2.21956		13.4365	13.4542	13.2231	13.5261	13.2841	13.2958	13.4683	13.7975	13.6798	13.6803	13.5346	13.6158	13.3525	13.4849	13.2957	13.5813	13.3269	13.3783	6	7	6	7	5	5	6	7	6	6	6	7	6	6	7	7	7	7	0	0	0	0
P14621	P14621	ACYP2_HUMAN	ACYP2	0.255714	3.19556	+	0.042761	0.535304		15.2378	15.4375	15.5079	15.5327	15.3511	15.3758	15.1778	15.2873	15.1151	15.2211	15.1298	15.234	15.2167	15.0512	15.0925	15.2165	15.1568	15.1748	11	10	10	10	11	11	11	10	11	11	11	10	11	10	11	10	11	10	0	0	0	0
P00813	P00813	ADA_HUMAN	ADA	-0.116374	2.7542		0.0602449	1.075		17.0401	17.0257	17.0485	17.1216	17.0609	17.0811	17.2683	17.2948	17.2352	17.2052	17.1594	17.2745	17.2532	17.2549	17.1437	17.1317	17.1477	17.1449	21	22	22	23	23	23	23	25	25	25	24	23	24	23	23	22	23	21	1	0	1	0
Q9NZK5	Q9NZK5	ADA2_HUMAN	ADA2	-0.704677	7.63792	+	0.000594775	0.00491936		15.9654	15.8386	15.9151	15.7972	15.8299	15.8703	16.5609	16.6072	16.5108	16.624	16.5974	16.5481	16.6428	16.4876	16.4566	16.6978	16.5676	16.5923	23	25	26	28	25	24	27	28	26	26	26	27	28	27	27	29	26	28	0	0	0	0
Q6DHV7	Q6DHV7	ADAL_HUMAN	ADAL	0.307063	0.282102		0.270822	0.21477		10.7735	NaN	11.3396	10.1472	11.8637	11.2488	NaN	NaN	11.6478	10.0379	11.3577	11.1098	NaN	10.475	11.2796	9.88696	11.4284	NaN	2	1	2	2	2	2	1	1	2	2	2	2	1	2	2	2	2	1	0	0	0	0
O14672	O14672	ADA10_HUMAN	ADAM10	-0.188718	1.63898		0.301068	2.51633		15.2077	15.2648	15.2535	15.1196	15.2365	15.1921	15.544	15.6539	15.799	15.798	15.7143	15.7038	15.4005	15.6309	15.3491	15.3392	15.5282	15.1586	26	25	27	27	28	27	29	28	29	28	26	27	28	27	28	28	28	28	0	0	1	0
P78536	P78536	ADA17_HUMAN	ADAM17	-0.0149401	0.150693		-0.168593	2.14231		13.9785	13.9148	13.8041	13.8922	13.8516	13.9433	13.8064	13.5723	13.6857	13.8337	13.8193	13.7452	13.9992	13.9577	13.962	13.8173	13.8731	13.865	19	18	18	17	17	15	17	19	17	19	20	19	19	19	17	19	19	16	0	0	1	0
Q9UKQ2	Q9UKQ2	ADA28_HUMAN	ADAM28	0.288287	4.91669	+	-0.0953878	1.67866		15.4422	15.3329	15.3704	15.2553	15.346	15.2583	14.8819	14.9219	14.9906	15.0312	15.0035	14.8739	14.981	15.0085	15.0944	15.1086	15.0746	15.0084	32	31	30	30	30	32	30	32	33	32	32	32	32	33	33	31	33	33	0	0	1	0
Q13443	Q13443	ADAM9_HUMAN	ADAM9	0.276838	1.48054		0.189891	1.50693		13.1646	13.3303	13.2306	12.7303	13.1878	12.9182	12.9105	12.9556	12.9695	13.0155	13.1901	12.9989	12.6818	12.9948	12.8503	12.8483	12.9464	12.5793	18	17	18	17	17	16	18	20	18	18	18	18	17	19	18	17	17	16	0	0	1	0
O75689	O75689	ADAP1_HUMAN	ADAP1	-0.201704	2.3496		0.0399453	0.461011		13.2788	13.2906	13.5332	13.5141	13.3793	13.4512	13.699	13.7142	13.6147	13.6533	13.5531	13.6629	13.65	13.4867	13.6458	13.5345	13.6869	13.6535	15	14	15	16	15	14	14	16	15	15	16	15	16	15	14	15	15	15	1	1	0	0
Q9NPF8	Q9NPF8	ADAP2_HUMAN	ADAP2	0.45489	4.14616	+	0.384907	4.16137	+	14.6448	14.6338	14.5983	14.8257	14.7944	14.5555	14.6449	14.5375	14.6599	14.5972	14.6573	14.5358	14.152	14.398	14.2845	14.0262	14.3026	14.16	23	23	24	22	24	21	22	23	24	23	22	23	23	21	22	24	22	22	1	0	1	0
P55265	P55265	DSRAD_HUMAN	ADAR	0.734521	8.9654	+	0.0844108	1.68733		15.55	15.5451	15.67	15.633	15.6012	15.5144	14.9413	14.9118	14.9395	15.0203	14.9142	14.8859	14.7985	14.8227	14.8542	14.8701	14.8033	14.9577	53	51	51	56	51	50	49	55	52	50	47	46	51	50	53	55	53	53	1	1	0	0
P78563	P78563	RED1_HUMAN	ADARB1	0.984946	5.01592	+	0.0390387	0.0786738		12.0808	12.2408	12.2005	12.1686	12.4883	12.337	11.8965	11.1395	11.2607	10.8499	11.5334	11.1606	11.4208	11.3825	10.75	11.369	11.2855	11.3985	10	10	10	9	10	10	8	7	8	7	7	8	6	9	8	4	7	5	0	1	0	0
Q7Z6V5	Q7Z6V5	ADAT2_HUMAN	ADAT2	0.66619	1.77852	+	0.79162	2.12225	+	9.83677	10.5602	10.5076	10.8538	10.0489	10.7914	10.6013	10.4624	9.83088	11.0787	10.7399	10.638	NaN	NaN	9.52575	9.70901	9.91763	9.91527	2	2	2	2	2	2	2	2	2	2	2	2	1	1	2	2	2	2	0	0	0	0
Q96EY9	Q96EY9	ADAT3_HUMAN	ADAT3	0.0637992	0.160868		-0.0326538	0.0617496		12.0729	11.9432	12.014	11.736	11.8726	12.4501	11.234	12.1695	12.1717	11.9187	11.8518	12.1645	11.7529	12.0259	11.563	11.8431	12.1346	12.3866	5	5	5	5	4	4	5	5	5	5	5	5	5	5	5	5	5	4	0	0	0	0
Q86TW2	Q86TW2	ADCK1_HUMAN	ADCK1	0.578283	5.99051	+	0.0636555	0.525302		13.9879	13.9203	13.9366	13.9887	13.8303	14.0555	13.422	13.35	13.4481	13.4008	13.6071	13.4036	13.4111	13.4202	13.3601	13.1613	13.4188	13.478	17	16	17	19	17	15	18	18	19	19	18	18	18	18	19	20	19	17	0	0	0	0
Q7Z695	Q7Z695	ADCK2_HUMAN	ADCK2	-0.0171933	0.0194492		0.249137	0.659302		10.794	9.82811	10.4933	9.47067	9.21137	10.248	10.3029	10.1705	10.2405	10.011	10.4945	10.424	10.7506	9.85503	10.258	9.97262	9.80762	9.50477	2	3	2	2	2	3	3	3	3	3	3	3	3	3	3	3	3	3	0	0	1	0
Q3MIX3	Q3MIX3	ADCK5_HUMAN	ADCK5	0.339514	2.74625	+	-0.0538254	0.205818		13.6464	13.7401	13.8152	13.6894	13.8382	13.6511	13.4592	12.9715	13.3261	13.3749	13.4068	13.482	13.5393	13.5278	13.2753	13.1431	13.5748	13.2831	16	17	14	14	13	15	15	13	17	16	17	15	16	17	16	11	14	11	0	0	1	0
P51828	P51828	ADCY7_HUMAN	ADCY7	-0.42693	2.29487	+	-0.0457444	0.152492		13.2549	13.3098	13.2983	13.0551	13.4903	13.3244	13.8083	13.466	13.759	13.6478	13.5953	13.7437	13.849	13.8871	13.9289	13.3287	13.8494	13.4513	22	17	18	20	16	16	22	22	23	22	22	22	20	23	20	21	22	22	0	0	1	0
P35611	P35611	ADDA_HUMAN	ADD1	-0.263875	2.04469	+	-0.171059	1.21553		13.7696	13.8345	13.6724	13.6398	13.795	13.7232	13.8831	13.8119	13.8916	13.8933	13.7906	13.721	14.0496	14.177	14.1696	13.8034	14.0747	13.7435	24	19	21	22	20	22	25	25	22	24	23	25	24	26	23	21	24	23	1	0	1	0
Q9UEY8	Q9UEY8	ADDG_HUMAN	ADD3	-0.340893	2.75228	+	-0.423964	5.59111	+	13.2059	13.226	13.3482	13.0434	13.4314	12.9929	13.0979	13.1662	13.1774	13.0837	13.123	13.1011	13.7378	13.4267	13.527	13.5291	13.5537	13.519	11	13	15	13	12	13	14	15	14	13	13	13	15	14	12	14	13	15	1	0	1	0
Q14246	Q14246	AGRE1_HUMAN	ADGRE1	-0.396101	3.67807	+	0.00354036	0.0192507		13.263	13.2454	13.4157	13.2519	13.4524	13.448	13.8227	13.6695	13.8491	13.7106	13.7259	13.6965	13.745	13.7883	13.975	13.5766	13.6391	13.729	12	12	12	9	10	10	13	13	13	13	13	13	12	13	13	13	13	12	0	0	1	0
Q9UHX3	Q9UHX3	AGRE2_HUMAN	ADGRE2	-0.363757	1.78625	+	0.395816	2.19031	+	13.2601	12.7771	12.99	13.3739	12.9903	13.1501	13.9891	13.6303	13.695	14.0847	13.7963	13.9037	13.4247	13.2341	13.5223	13.1822	13.5881	13.7727	7	9	8	9	8	8	9	10	9	10	9	10	9	8	7	8	10	8	0	0	1	0
P48960;Q9UHX3	Q9UHX3;P48960	AGRE2_HUMAN;AGRE5_HUMAN	ADGRE2;ADGRE5	-0.0134575	0.0136161		0.159384	0.263655		14.1129	13.7235	13.1163	12.0722	13.9532	13.5982	13.5219	14.3282	14.0662	13.0526	13.1248	13.5196	13.4137	13.7937	13.4614	13.3398	13.8202	12.8281	3	2	2	2	2	2	2	3	2	2	2	2	2	3	2	3	3	2	0	0	1	0
Q9BY15	Q9BY15	AGRE3_HUMAN	ADGRE3	-0.969925	5.49691	+	-0.322303	2.10271		11.5408	11.8592	11.7915	11.4861	11.8509	11.6135	12.0932	12.2953	12.4298	12.4597	12.4114	12.3382	12.835	12.6419	12.481	12.8062	12.8249	12.3724	8	9	9	10	9	8	10	10	10	9	10	10	10	10	10	9	10	10	0	0	1	0
P48960	P48960	AGRE5_HUMAN	ADGRE5	0.072077	0.269328		-0.0426294	0.137327		14.1586	14.3546	14.1949	13.9866	13.9102	14.0361	14.06	13.6603	14.1865	13.9087	14.0192	14.1181	14.0164	14.3733	14.0279	13.8602	14.1866	13.7441	16	15	13	12	14	15	14	16	14	16	14	14	15	15	14	15	15	12	0	0	1	0
Q9Y653	Q9Y653	AGRG1_HUMAN	ADGRG1	-1.95023	4.8802	+	0.396691	1.92513		10.5844	11.4607	11.0697	10.3588	11.3938	11.8494	13.5458	13.3285	13.1498	13.7869	13.6247	13.3625	13.2217	12.9878	13.3134	12.8668	13.2388	12.7896	4	3	2	5	3	4	6	5	6	5	6	6	6	5	6	5	5	5	0	0	1	0
Q8IZF4	Q8IZF4	AGRG5_HUMAN	ADGRG5	-0.400917	2.5141	+	-0.218738	1.52698		12.4742	12.5017	12.8616	12.479	12.8022	12.4269	12.5395	12.8031	12.9157	12.84	12.8018	12.7386	12.8772	12.9284	12.7514	13.1889	13.0635	13.1417	5	4	4	5	4	4	4	5	3	4	4	4	4	5	5	5	4	4	0	0	1	0
P11766	P11766	ADHX_HUMAN	ADH5	0.141883	2.83102		-0.0462955	0.838738		17.4426	17.4445	17.5096	17.5503	17.4295	17.4089	17.3015	17.3281	17.2938	17.2758	17.2269	17.2303	17.296	17.2435	17.3039	17.3419	17.3271	17.4217	16	17	17	16	17	17	16	15	16	18	16	16	19	17	18	18	17	18	1	0	0	0
Q9BV57	Q9BV57	MTND_HUMAN	ADI1	0.111438	2.50315		0.00743071	0.0930716		15.7673	15.7261	15.7311	15.6461	15.7208	15.7792	15.6419	15.687	15.6668	15.6113	15.5604	15.5792	15.6395	15.641	15.6386	15.5104	15.6496	15.6229	15	15	14	14	15	14	13	14	14	16	13	15	12	15	15	12	14	13	1	1	1	0
P55263	P55263	ADK_HUMAN	ADK	-0.0992203	2.11878		-0.180436	2.89773		15.9175	15.9806	15.9068	15.959	16.0374	15.9435	15.8531	15.8406	15.9217	16.0125	15.8613	15.7682	16.0096	16.052	16.124	16.0377	16.1224	15.9944	20	21	18	21	20	18	21	21	22	22	21	20	20	21	21	21	22	22	1	1	0	0
Q9H2P0	Q9H2P0	ADNP_HUMAN	ADNP	-0.15366	1.64926		-0.123821	1.79294		13.5957	13.4865	13.7078	13.6434	13.7001	13.494	13.614	13.6463	13.6241	13.6626	13.5865	13.673	13.8929	13.6516	13.7111	13.6555	13.8271	13.8113	37	35	34	35	34	32	42	42	42	42	41	41	43	43	40	43	38	40	0	1	0	0
Q96SZ5	Q96SZ5	AEDO_HUMAN	ADO	0.0454419	0.282599		0.0300093	0.193329		15.2162	15.0009	15.1047	15.1751	15.2814	15.1259	15.057	15.0539	15.1987	15.2006	15.1207	15.1807	15.0418	14.9356	15.1171	15.1035	15.35	15.0835	15	15	15	14	14	14	15	14	15	15	15	15	15	15	15	14	14	14	0	0	0	0
Q9BRR6	Q9BRR6	ADPGK_HUMAN	ADPGK	0.115096	1.33328		-0.0658444	0.581998		16.0707	16.1742	16.0333	16.1267	16.0725	16.0619	15.9357	15.7899	15.9706	15.9969	15.8755	15.8852	16.0835	15.9699	16.0554	15.801	16.0569	15.8821	20	20	21	22	19	20	20	21	20	19	20	19	20	20	20	21	20	22	0	0	0	0
P54922	P54922	ADPRH_HUMAN	ADPRH	-0.183631	3.60941	+	-0.102543	1.20956		12.904	12.91	12.8754	12.9765	12.9341	12.9436	13.0989	13.0857	12.879	13.06	13.0033	12.9032	13.1259	13.0296	13.1134	13.0148	13.1593	13.2023	9	9	9	10	9	8	9	10	9	10	9	8	10	9	10	10	10	10	0	0	0	0
Q9NX46	Q9NX46	ADPRS_HUMAN	ADPRS	0.0915229	1.16295		-0.0311305	0.268801		15.0898	15.1025	15.0799	15.1387	15.0154	15.0481	14.9143	14.9817	14.9909	15.0368	14.9604	14.8543	15.0881	15.0355	15.0135	14.7929	14.9949	15.0003	16	16	16	16	16	16	16	16	16	16	16	16	15	15	15	17	15	17	1	1	0	1
Q16186	Q16186	ADRM1_HUMAN	ADRM1	-0.0866741	1.06857		0.1223	1.90014		16.4971	16.4038	16.4288	16.4501	16.3202	16.4098	16.6142	16.6286	16.5885	16.6466	16.6147	16.6709	16.4889	16.5857	16.5943	16.4726	16.5476	16.3406	14	12	12	12	12	10	13	13	13	13	13	13	12	13	13	12	13	11	1	1	0	0
P30566	P30566	PUR8_HUMAN	ADSL	-0.400949	4.03107	+	-0.0370232	0.601044		16.3177	16.3712	16.2194	16.4643	16.0543	16.1996	16.609	16.5616	16.6616	16.669	16.6393	16.6695	16.7423	16.7044	16.6899	16.5828	16.6996	16.6131	26	25	28	35	29	25	29	37	31	32	29	25	32	30	29	36	29	36	0	0	0	0
P30520;Q8N142	Q8N142;P30520	PURA1_HUMAN;PURA2_HUMAN	ADSS1;ADSS2	0.128356	1.08535		0.0655657	0.395635		15.8067	15.6337	15.7016	15.6785	15.8104	15.668	15.7612	15.714	15.6548	15.436	15.6708	15.6853	15.4578	15.3682	15.6981	15.6247	15.7403	15.6396	4	4	4	4	4	4	4	4	4	4	4	4	4	4	4	4	4	4	1	0	0	0
P30520	P30520	PURA2_HUMAN	ADSS2	-0.0631466	1.39954		-0.0342223	0.633512		16.5119	16.6035	16.6415	16.6214	16.5915	16.5677	16.6022	16.6647	16.581	16.5599	16.6769	16.6264	16.7003	16.5762	16.6443	16.6998	16.665	16.6308	21	21	21	24	20	21	23	25	23	23	23	23	23	23	23	26	23	26	1	0	0	0
Q6ZN18	Q6ZN18	AEBP2_HUMAN	AEBP2	-0.0821967	0.172472		-0.0412585	0.0693962		10.7959	11.2212	11.0071	10.3009	11.0898	11.2473	10.8201	11.7652	11.0344	10.5081	11.0876	10.6925	11.1	10.8431	11.3408	10.5228	11.1402	11.2085	4	3	3	4	4	3	3	4	4	4	4	3	3	4	2	4	4	4	0	1	0	0
P55196	P55196	AFAD_HUMAN	AFDN	-0.250436	3.29288	+	-0.0623051	0.607525		13.4848	13.4923	13.6402	13.5482	13.5802	13.5646	13.6217	13.7951	13.7483	13.7337	13.7884	13.7518	13.9174	13.83	13.847	13.6579	13.8791	13.6815	53	53	45	55	52	52	58	57	51	50	56	55	57	57	58	55	57	52	0	0	0	0
P51825	P51825	AFF1_HUMAN	AFF1	-0.0812893	0.160843		0.190955	0.586621		11.3305	10.7388	11.1861	10.892	11.6927	10.9181	11.6241	11.6146	11.4746	11.1636	11.2419	11.2729	11.0655	10.7759	11.669	11.5516	11.0753	11.1088	4	4	2	3	2	3	4	4	3	3	3	3	2	4	4	4	4	3	0	1	0	0
Q9UHB7	Q9UHB7	AFF4_HUMAN	AFF4	-0.139948	1.0133		0.254707	2.22033		12.4646	12.2273	12.3811	12.2913	12.0524	12.3329	12.5225	12.7779	12.7079	12.843	12.7369	12.5293	12.2979	12.3892	12.3916	12.5202	12.6312	12.3591	15	14	11	12	14	12	13	14	13	13	14	14	12	14	13	12	13	12	0	1	0	0
Q8WV93	Q8WV93	AFG1L_HUMAN	AFG1L	0.464273	3.4332	+	0.00276105	0.00957895		12.8833	12.7215	12.5767	12.7168	13.0577	12.646	12.4461	12.4452	12.4524	12.335	11.928	12.2262	12.1786	12.5275	12.2823	12.3299	12.3105	12.1876	8	7	6	8	7	5	7	8	8	7	7	7	6	7	5	6	7	6	0	0	1	1
Q9Y4W6	Q9Y4W6	AFG32_HUMAN	AFG3L2	0.0524543	1.02591		-0.114303	2.59165		16.1402	16.1749	16.1889	16.137	16.1681	16.0649	15.9398	16.0592	15.9655	15.9918	15.9831	15.9342	16.1841	16.0504	16.0614	16.0743	16.1321	16.057	57	57	57	60	54	52	55	58	56	58	55	54	56	56	57	58	57	58	0	0	1	1
Q63HM1	Q63HM1	KFA_HUMAN	AFMID	0.116486	0.165013		0.0662038	0.126456		11.3132	11.5217	11.4224	10.1057	10.5946	11.4132	11.2547	11.002	10.6603	11.4715	11.0539	10.6268	10.9801	10.8805	10.8754	10.9934	11.5376	10.4051	6	6	4	4	4	6	4	4	5	6	6	6	6	6	6	4	5	3	1	1	0	0
Q6ULP2	Q6ULP2	AFTIN_HUMAN	AFTPH	-0.280735	2.62973	+	0.136599	1.29719		12.9509	13.2052	13.0678	13.118	12.9403	13.0484	13.3999	13.4597	13.5425	13.5282	13.4012	13.5033	13.469	13.1907	13.4252	13.2801	13.4728	13.1773	20	19	20	19	18	19	23	23	23	22	22	21	22	22	22	20	23	22	1	0	0	0
Q99490	Q99490	AGAP2_HUMAN	AGAP2	-0.300833	2.43882	+	0.0837323	0.408165		12.2909	12.351	12.4775	12.547	12.6106	12.2991	13.0763	12.6231	12.6537	12.8573	12.9551	12.7179	12.9098	12.8591	12.7525	12.5266	12.6812	12.6519	11	12	11	10	9	11	14	14	13	13	13	13	13	13	13	12	13	13	1	1	0	0
Q96P47	Q96P47;Q9UPQ3	AGAP3_HUMAN	AGAP3	0.167765	1.37717		0.158231	1.38732		13.2722	13.0858	13.4235	13.2576	13.1473	13.0498	13.0754	13.2601	13.3053	13.3422	13.1562	13.04	13.1556	12.993	12.9848	12.8861	13.1682	13.0421	15	14	14	13	15	14	15	15	14	14	14	15	14	14	15	14	14	13	1	0	0	0
P52594	P52594	AGFG1_HUMAN	AGFG1	-0.364347	4.32376	+	0.074893	0.744614		14.017	13.8179	13.9243	13.9593	13.854	14.0713	14.3213	14.5355	14.3832	14.4239	14.3292	14.2862	14.3319	14.4029	14.181	14.2402	14.4007	14.2734	13	13	14	14	14	13	14	14	14	14	13	14	14	14	14	13	14	13	0	1	0	0
O95081	O95081	AGFG2_HUMAN	AGFG2	0.339391	0.766562		-0.00182772	0.00348807		11.2622	11.5695	11.6926	11.1389	NaN	12.1559	11.1706	11.4223	11.1453	11.0949	10.9033	11.5991	10.6518	11.6066	11.4137	11.025	11.5121	11.1372	5	4	2	4	1	3	4	4	5	4	4	4	4	5	6	5	4	3	0	0	0	0
Q8N302	Q8N302	AGGF1_HUMAN	AGGF1	-0.397326	0.86128		-0.220998	0.915309		10.7972	10.7836	10.1552	9.85307	10.7569	11.4253	10.7025	10.6771	10.5576	10.7772	11.001	11.1138	10.9965	10.9524	11.3526	11.2224	10.9724	10.6588	2	5	4	3	5	4	6	6	7	7	7	6	5	6	7	7	7	7	1	0	0	0
Q53H12	Q53H12	AGK_HUMAN	AGK	0.10946	1.75201		-0.102729	1.28033		16.6711	16.5877	16.7149	16.759	16.6575	16.6203	16.3549	16.4886	16.4809	16.5832	16.4803	16.3496	16.5875	16.4184	16.5632	16.578	16.6193	16.5875	26	27	28	27	24	26	28	28	28	27	26	26	28	26	27	28	27	27	0	0	1	1
P35573	P35573	GDE_HUMAN	AGL	0.0440276	0.524195		-0.0735695	0.784498		14.6258	14.5662	14.6714	14.5959	14.6058	14.5854	14.3676	14.4773	14.591	14.5419	14.5169	14.4501	14.6742	14.5102	14.643	14.5684	14.5694	14.4212	66	70	73	74	68	68	70	71	72	72	68	69	72	72	71	68	71	69	1	0	0	0
Q9UL18	Q9UL18	AGO1_HUMAN	AGO1	0.0141632	0.0556011		0.00249434	0.0100479		13.6104	13.436	13.8323	13.5522	13.9747	13.7588	13.6873	13.3426	13.6714	13.7704	13.7612	13.8615	13.6437	13.8209	13.645	13.5204	13.7603	13.6892	13	13	13	13	11	10	14	13	14	13	14	13	13	15	14	15	15	12	1	0	0	0
Q9H9G7;Q9HCK5;Q9UKV8;Q9UL18	Q9UL18;Q9HCK5;Q9UKV8;Q9H9G7	AGO1_HUMAN;AGO2_HUMAN;AGO3_HUMAN;AGO4_HUMAN	AGO1;AGO2;AGO3;AGO4	-0.1017	0.208007		0.0292773	0.0743913		14.3181	14.1751	14.3456	13.3474	14.3672	13.8224	13.8277	14.1351	14.4139	14.4433	14.2356	14.1058	13.771	14.0043	14.4057	14.1681	14.5122	14.1245	4	4	4	4	4	4	4	4	4	4	4	4	4	4	4	3	4	4	1	0;1	0	0
Q9H9G7;Q9UL18	Q9UL18;Q9H9G7	AGO1_HUMAN;AGO3_HUMAN	AGO1;AGO3	-0.138663	0.443894		-0.193884	1.1581		13.5397	13.3316	13.876	14.0167	13.9943	13.913	13.8182	13.8063	13.6687	13.7451	13.6979	13.6037	14.0516	13.6373	13.6804	14.1703	13.8987	14.0649	3	3	3	3	3	3	3	3	3	3	3	3	3	2	3	2	3	2	1	0	0	0
Q9H9G7;Q9HCK5;Q9UL18	Q9UL18;Q9HCK5;Q9H9G7	AGO1_HUMAN;AGO3_HUMAN;AGO4_HUMAN	AGO1;AGO3;AGO4	0.137552	0.466495		0.126694	0.639462		12.6983	12.8349	13.0118	12.7428	13.2862	13.293	12.7887	12.9005	12.9087	13.0718	13.1091	13.0231	13.098	12.5344	12.6698	12.9983	12.9156	12.8256	4	4	4	4	4	3	4	4	4	3	4	4	4	4	4	2	4	4	1	0	0	0
Q9HCK5;Q9UL18	Q9UL18;Q9HCK5	AGO1_HUMAN;AGO4_HUMAN	AGO1;AGO4	-0.114288	0.430258		-0.0806397	0.389274		13.3137	13.829	13.6565	13.9776	13.6588	13.4408	13.8124	13.5895	13.5692	13.8975	13.5211	13.6887	13.9431	13.4535	13.8999	13.803	13.7462	13.7164	3	3	3	3	3	3	3	3	3	3	3	3	3	3	3	3	3	3	1	0	0	0
Q9UKV8	Q9UKV8	AGO2_HUMAN	AGO2	-0.114222	1.96766		0.0243335	0.239047		13.1687	13.2367	13.2076	13.2583	13.3196	13.2252	13.3306	13.4311	13.3956	13.4424	13.3979	13.25	13.3858	13.2167	13.3897	13.4279	13.3294	13.352	25	25	24	24	22	25	25	24	27	26	27	25	26	25	26	21	25	21	1	1	0	0
Q9H9G7	Q9H9G7	AGO3_HUMAN	AGO3	-0.0501609	0.129884		-0.334601	1.48408		10.9016	11.6851	11.2643	11.1643	11.4902	11.4162	10.8911	11.0317	10.9582	11.1009	11.4495	10.7838	11.4134	11.8264	11.1769	11.2269	11.2626	11.3166	4	5	3	6	5	4	6	6	6	6	6	6	6	6	6	5	5	5	1	0	0	0
Q9HCK5	Q9HCK5	AGO4_HUMAN	AGO4	0.0447003	0.0726407		0.326126	0.804848		10.6479	10.7697	10.9904	10.2174	NaN	10.727	10.5506	10.7573	11.4534	10.9985	11.0031	10.9485	10.6502	10.9641	10.9093	10.252	11.006	9.97302	3	2	2	3	1	2	3	2	3	2	3	3	2	3	2	2	3	2	1	0	0	0
Q99943	Q99943	PLCA_HUMAN	AGPAT1	0.26731	0.580571		-0.0611591	0.0850366		15.1807	15.0725	14.9746	14.5985	15.0307	15.1558	14.7979	13.8552	14.7869	14.8485	14.8753	14.8781	15.0839	15.0144	15.101	14.0725	15.0526	14.0846	9	9	9	8	9	9	9	9	9	8	9	9	8	9	9	9	9	8	0	0	1	0
O15120	O15120	PLCB_HUMAN	AGPAT2	-0.0509416	0.19475		0.142182	0.71255		13.6381	13.7585	13.8586	13.6441	13.6807	13.6617	13.9008	13.8707	13.9539	13.9718	13.8968	13.8063	13.9827	13.9602	13.7139	13.4435	13.9474	13.4996	10	9	9	10	9	9	10	10	10	9	10	10	10	10	10	9	10	10	0	0	1	0
Q9NRZ7	Q9NRZ7	PLCC_HUMAN	AGPAT3	0.170995	2.10344		0.0894278	0.856386		14.5057	14.5427	14.5158	14.6329	14.5759	14.5556	14.4061	14.447	14.5109	14.4812	14.4084	14.5855	14.5221	14.3835	14.4161	14.2566	14.489	14.2353	16	16	17	16	16	15	16	16	16	17	16	17	16	17	17	14	16	15	0	1	1	0
Q9NRZ5	Q9NRZ5	PLCD_HUMAN	AGPAT4	0.885517	3.41292	+	-0.250287	0.799135		13.1682	13.2341	13.2755	12.8	12.8218	13.1581	11.8556	11.9834	12.1508	12.1508	11.7717	11.7306	11.788	12.3163	11.8977	12.0669	12.783	12.2928	5	4	5	6	5	4	5	4	4	4	4	4	4	4	4	5	4	5	0	0	1	0
Q9NUQ2	Q9NUQ2	PLCE_HUMAN	AGPAT5	0.147131	1.81841		-0.459741	5.6132	+	15.4951	15.3381	15.518	15.5212	15.4578	15.3558	14.8313	14.7424	14.8455	14.9664	14.8521	14.8071	15.3984	15.3961	15.2574	15.1523	15.3108	15.2884	17	19	17	19	17	15	17	16	19	19	19	19	18	18	19	17	18	17	0	1	1	1
O00116	O00116	ADAS_HUMAN	AGPS	0.0149821	0.202336		0.0929505	1.77165		15.6128	15.6607	15.6546	15.5752	15.6794	15.7294	15.6327	15.6791	15.7553	15.785	15.7864	15.7414	15.6353	15.6879	15.6563	15.629	15.6691	15.5445	38	36	39	42	39	36	38	42	39	40	37	37	41	39	39	42	40	42	0	0	1	0
O95994	O95994	AGR2_HUMAN	AGR2	-0.0679364	0.254793		-0.302942	2.12755		13.8525	13.8326	13.8551	13.8909	14.198	14.1929	13.6861	13.8039	13.6804	13.7345	13.6644	13.8429	14.1249	14.3049	13.9208	13.7967	14.2269	13.8557	5	5	4	6	3	3	5	5	5	5	5	6	6	6	5	5	6	5	0	0	0	0
P01019	P01019	ANGT_HUMAN	AGT	0.345014	0.256805		-0.118718	0.0854792		11.9428	11.0323	11.31	NaN	NaN	NaN	11.8115	10.7754	10.4762	10.7955	NaN	NaN	11.9377	11.8953	10.314	11.1755	10.0942	NaN	2	2	2	1	1	1	2	2	2	2	1	1	2	2	2	2	2	1	0	0	0	0
Q9UPW5	Q9UPW5	CBPC1_HUMAN	AGTPBP1	-0.260218	1.25346		0.297159	2.00316		12.764	12.4405	12.5112	12.2063	12.2297	12.6762	13.0365	12.7804	13.1096	13.0747	13.1595	13.0113	12.5758	12.8432	12.8756	12.5863	12.9727	12.5354	13	14	14	15	14	13	19	19	18	17	18	16	17	16	18	17	16	16	1	1	0	1
Q6RW13	Q6RW13	ATRAP_HUMAN	AGTRAP	-0.0246798	0.0927462		0.0514963	0.16915		14.3444	14.356	14.2728	14.1779	14.3376	14.3837	14.5194	14.0866	14.3661	14.3224	14.4111	14.6241	14.6121	14.5146	14.2827	13.9452	14.3487	14.3172	2	3	3	3	2	3	3	3	3	3	3	3	3	3	3	3	3	3	0	0	1	0
Q8WYP5	Q8WYP5	ELYS_HUMAN	AHCTF1	1.09869	8.55227	+	0.233082	2.06614		13.1872	13.2643	13.3131	13.2774	13.2466	13.4197	12.3998	12.3425	12.6182	12.5437	12.2833	12.3271	12.2312	11.9941	12.2204	12.1848	12.3393	12.1462	36	35	33	36	34	32	28	27	30	33	26	27	30	29	26	27	28	26	1	1	0	0
P23526	P23526	SAHH_HUMAN	AHCY	0.205194	4.41982	+	0.0414213	0.799396		18.7277	18.686	18.7214	18.6795	18.6727	18.7485	18.5516	18.5318	18.5241	18.5412	18.5408	18.5636	18.5538	18.5834	18.5108	18.4681	18.489	18.3995	31	32	31	31	31	31	32	31	32	31	31	32	32	32	31	30	31	32	1	0	0	0
O43865	O43865	SAHH2_HUMAN	AHCYL1	-0.0709782	0.782181		-0.0666396	0.712842		16.0789	16.0385	16.1342	16.1143	16.0839	15.9917	16.0837	16.0361	16.1646	16.1104	16.0569	16.0158	16.2365	16.1293	16.1339	16.0393	16.2933	16.0351	27	27	27	28	25	26	28	30	27	28	27	26	29	26	27	29	27	29	1	0	1	0
O43865;Q96HN2	O43865;Q96HN2	SAHH2_HUMAN;SAHH3_HUMAN	AHCYL1;AHCYL2	0.0261211	0.259942		-0.108945	1.55773		16.6481	16.6024	16.6075	16.5272	16.6005	16.564	16.4479	16.3997	16.478	16.427	16.5212	16.4656	16.6033	16.5765	16.6267	16.4667	16.6819	16.438	18	19	21	21	18	18	18	22	19	20	18	16	20	17	18	21	19	21	1	0	0;1	0
Q96HN2	Q96HN2	SAHH3_HUMAN	AHCYL2	0.0306667	0.162787		-0.0849566	0.608711		13.9242	14.0129	14.1071	13.8763	13.8867	13.7632	13.661	13.8469	13.8027	13.9435	13.8736	13.7489	14.0329	13.8818	13.9547	13.7471	14.041	13.7287	12	14	14	12	13	12	14	14	13	14	13	12	12	13	12	14	14	13	1	0	0	0
Q09666	Q09666	AHNK_HUMAN	AHNAK	-0.00548283	0.0171043		-0.319262	2.24735		13.9841	13.8919	14.0903	14.3091	14.1734	14.4014	14.0069	13.9388	13.7229	13.7593	13.8032	13.7365	14.0839	13.9508	13.967	14.3084	14.1457	14.4273	73	66	72	73	65	77	70	74	73	74	70	68	71	75	79	76	79	76	0	1	0	0
P35869	P35869	AHR_HUMAN	AHR	-0.126576	0.440864		0.179952	0.76753		11.8811	11.4068	11.4944	11.7432	11.9912	11.7022	12.2116	11.9555	12.0677	12.0635	12.083	11.6768	11.5701	11.8781	11.9326	11.8103	12.2027	11.5845	8	8	8	7	9	7	10	10	9	10	9	9	9	9	10	9	9	7	1	1	0	0
O95433	O95433	AHSA1_HUMAN	AHSA1	-0.182137	2.2273		0.0650895	0.514785		17.2882	17.1965	17.2424	17.1238	17.105	17.1864	17.483	17.2497	17.4983	17.3945	17.509	17.4913	17.4112	17.4867	17.4392	17.1969	17.4114	17.2899	28	29	30	29	27	28	31	31	32	32	32	29	32	30	32	32	32	29	1	0	0	0
Q96BJ3	Q96BJ3	AIDA_HUMAN	AIDA	-0.205645	1.1212		-0.0702686	0.465589		12.8475	12.8701	12.5659	12.7566	12.6608	12.2647	12.7014	12.7784	12.9619	12.9323	12.76	12.644	12.9392	12.8338	12.9967	12.7115	12.9637	12.7546	11	10	12	11	11	12	11	12	11	11	10	11	9	11	11	11	12	11	0	0	0	0
P55008	P55008	AIF1_HUMAN	AIF1	-0.580466	1.40321	+	-0.15498	0.295078		18.4031	18.5928	18.7572	19.1274	18.635	18.1688	18.9709	19.4659	18.884	19.0834	18.8999	18.9332	19.2817	18.6854	18.7438	19.8973	18.8926	19.6662	22	23	23	24	22	23	26	24	21	22	21	21	23	22	24	25	27	22	1	0	1	0
O95831	O95831	AIFM1_HUMAN	AIFM1	0.355623	4.24039	+	0.103845	1.00686		19.1893	19.1452	19.2636	19.3066	19.2057	19.1717	18.9005	19.1012	18.8901	18.9903	18.9449	18.9444	18.8499	18.7102	18.7527	18.9896	18.8563	18.9898	36	34	35	37	33	32	33	39	35	33	32	32	35	35	33	37	35	35	1	1	1	1
Q9BRQ8	Q9BRQ8	FSP1_HUMAN	AIFM2	1.11114	2.51465	+	0.446988	1.57016		11.1967	11.0398	10.6239	NaN	10.5514	11.2052	10.2328	10.3055	NaN	10.3853	10.2959	10.0767	9.67845	10.1831	9.5752	NaN	NaN	NaN	3	3	3	1	3	3	3	2	1	2	3	2	2	3	3	1	NaN	NaN	1	0	1	1
Q12904	Q12904	AIMP1_HUMAN	AIMP1	-0.251871	1.67846		-0.135453	0.918915		15.9403	15.9921	16.1766	16.2942	16.1733	15.8697	16.0687	16.3845	16.2223	16.2569	16.1054	16.1068	16.3093	16.1381	16.1932	16.4977	16.3038	16.5152	22	25	26	25	24	23	25	25	25	25	24	25	25	26	26	25	25	25	1	1	0	0
Q13155	Q13155	AIMP2_HUMAN	AIMP2	-0.24369	2.64357	+	0.0969931	0.716396		16.0747	16.1542	16.0883	16.0999	16.2044	16.1104	16.4105	16.3136	16.5343	16.5642	16.5377	16.4159	16.2079	16.364	16.4958	16.2158	16.5439	16.3667	15	16	16	16	15	14	17	18	16	18	16	16	16	15	15	16	16	17	1	1	0	0
O00170	O00170	AIP_HUMAN	AIP	-0.249352	3.31388	+	0.0568186	0.629123		16.5286	16.6917	16.6269	16.5759	16.7339	16.6043	16.8883	16.8563	16.9727	16.9696	17.0038	16.9076	16.8849	16.7863	16.8701	16.8707	17.0484	16.797	21	21	24	23	24	22	21	24	24	24	23	20	23	23	23	25	23	25	1	0	0	0
P00568	P00568	KAD1_HUMAN	AK1	0.0579146	0.684106		0.1682	3.52601		15.4371	15.35	15.517	15.5842	15.377	15.3444	15.6318	15.5504	15.5429	15.5967	15.5019	15.4478	15.3376	15.3429	15.3647	15.4415	15.3979	15.3778	17	17	18	18	17	15	18	19	18	18	19	18	19	18	19	19	19	18	1	0	0	0
P54819	P54819	KAD2_HUMAN	AK2	-0.132178	0.458918		-0.182908	0.762464		19.2876	19.4117	19.5894	19.8458	19.4252	19.2656	19.3796	19.7484	19.3512	19.4886	19.3068	19.2464	19.5557	19.3305	19.4132	19.8872	19.5098	19.922	27	27	29	26	28	27	26	26	25	26	25	24	30	25	27	27	29	27	0	0	0	1
Q9UIJ7	Q9UIJ7	KAD3_HUMAN	AK3	0.20361	2.38414		-0.0173677	0.141766		17.0209	17.1001	17.1334	17.1726	16.9214	17.0681	16.8781	16.9253	16.7561	16.821	16.8622	16.848	16.8119	16.7888	16.805	17.0592	16.8413	16.8886	20	23	23	24	23	20	24	24	24	24	23	20	23	21	24	24	23	24	0	0	0	1
Q9Y3D8	Q9Y3D8	KAD6_HUMAN	AK6	0.279438	0.98785		0.0984395	0.250443		14.3361	14.2844	14.0463	13.8564	13.879	14.2097	13.9157	13.7206	13.9321	13.6042	14.0724	14.2809	14.0759	13.9074	14.2438	13.5474	13.7704	13.3904	5	5	4	4	5	4	5	3	5	5	5	5	4	5	4	3	5	3	0	1	0	0
Q92667	Q92667	AKAP1_HUMAN	AKAP1	-0.319464	2.00371	+	0.039571	0.278548		13.9191	13.5173	13.6539	13.2947	13.6226	13.4726	13.916	13.9518	13.9742	14.025	13.9505	13.817	13.7978	13.7838	13.9991	13.8271	14.1125	13.8767	18	20	18	18	19	17	20	20	21	20	20	18	17	21	20	20	20	19	0	0	1	1
O43572	O43572	AKA10_HUMAN	AKAP10	-0.120104	0.754793		0.0145348	0.0664456		12.6969	12.5818	12.8048	12.5883	12.6763	12.791	12.7737	12.8032	12.909	12.9329	12.785	12.7432	13.0237	12.7481	12.93	12.5044	12.8417	12.8119	16	17	16	17	17	15	18	18	18	18	17	17	18	18	18	17	17	17	1	0	1	1
Q9UKA4	Q9UKA4	AKA11_HUMAN	AKAP11	-0.216933	2.15403		0.360347	3.82792	+	12.5784	12.3839	12.5936	12.4251	12.4322	12.3575	12.9771	12.9833	13.1584	13.0427	13.1277	12.9449	12.7747	12.4968	12.8026	12.7604	12.6507	12.587	35	33	31	33	30	30	38	39	38	38	37	39	33	35	36	37	38	34	1	0	0	0
Q12802	Q12802	AKP13_HUMAN	AKAP13	-0.399893	6.31796	+	-0.0543553	1.04608		13.7835	13.6948	13.793	13.6287	13.7541	13.6317	13.9954	14.0353	14.1294	14.1263	14.043	14.0296	14.1275	14.0928	14.1778	14.0427	14.1251	14.1193	69	67	66	72	66	71	75	76	74	82	77	74	79	73	75	81	78	74	1	1	1	0
Q02040	Q02040	AK17A_HUMAN	AKAP17A	0.108308	0.534234		0.139773	1.21505		12.8934	13.0796	12.8174	12.4522	12.7761	12.6963	12.8418	12.7756	12.785	12.9406	12.9284	12.6324	12.863	12.6806	12.6154	12.7582	12.5842	12.5639	16	14	15	12	15	14	16	16	14	15	13	16	13	13	14	10	14	12	0	1	0	0
Q9Y2D5	Q9Y2D5	AKAP2_HUMAN	AKAP2	-1.22483	4.97719	+	-0.96675	5.48425	+	11.4317	11.6226	12.0977	11.1693	11.4132	11.8638	11.5637	11.961	11.7919	11.9921	12.1223	11.7156	12.7221	12.7848	12.8426	12.6057	12.9959	12.9961	10	9	10	9	7	10	11	11	11	11	11	9	14	14	14	12	13	12	0	0	0	0
O43823	O43823	AKAP8_HUMAN	AKAP8	0.745234	7.5984	+	0.537688	5.19052	+	13.9318	13.8928	14.005	14.0381	13.9728	13.8349	13.5266	13.7663	13.7451	13.8571	13.679	13.856	13.0284	13.2015	13.2834	13.194	13.2498	13.2469	26	25	22	24	21	20	24	23	23	23	25	25	22	21	20	22	22	23	1	1	0	0
Q9ULX6	Q9ULX6	AKP8L_HUMAN	AKAP8L	0.515332	2.95603	+	0.55105	2.92547	+	12.5466	12.3893	12.6391	12.6058	12.7269	12.4789	12.4707	12.6429	12.6791	12.6993	12.776	12.3329	11.7566	12.0971	12.3268	12.2301	11.7217	12.1623	13	12	11	13	13	9	12	15	12	13	13	12	9	12	13	12	10	12	1	1	0	0
Q99996	Q99996	AKAP9_HUMAN	AKAP9	0.0861297	0.595739		0.0741595	0.507286		12.4905	12.5648	12.5538	12.5473	12.2671	12.4515	12.6136	12.3071	12.4602	12.5527	12.4388	12.4305	12.5298	12.3625	12.367	12.1596	12.4399	12.4992	45	50	43	37	40	42	45	45	50	50	43	46	44	48	47	36	43	35	1	0	0	0
Q7Z591	Q7Z591	AKNA_HUMAN	AKNA	0.080747	0.198767		0.395501	1.73151		13.0543	13.1406	13.5749	13.2027	13.4277	12.6947	13.6422	13.6207	13.6524	13.5197	13.4985	13.05	13.3542	12.9911	13.2233	13.2104	13.2011	12.6305	8	6	8	7	6	8	10	10	10	11	11	10	11	8	10	7	10	8	1	1	0	0
P14550	P14550	AK1A1_HUMAN	AKR1A1	0.189552	2.073		-0.153493	1.84869		18.4978	18.4565	18.5774	18.7254	18.5094	18.478	18.1472	18.2815	18.2058	18.2935	18.1127	18.1454	18.3006	18.2087	18.3128	18.4301	18.3589	18.4961	23	23	26	24	23	21	22	27	22	24	21	22	26	23	25	27	25	27	1	0	1	0
P15121	P15121	ALDR_HUMAN	AKR1B1	0.252659	3.98551	+	0.0083704	0.0498381		19.801	19.8836	19.9617	20.0293	19.9088	19.878	19.6756	19.5491	19.8595	19.7672	19.5052	19.6399	19.6031	19.6157	19.6401	19.7682	19.6261	19.6933	26	29	28	29	28	28	28	31	28	29	28	24	30	27	29	31	29	30	1	0	0	0
O43488	O43488;Q8NHP1	ARK72_HUMAN	AKR7A2	-0.37885	8.12439	+	-0.462457	6.59182	+	17.5789	17.6528	17.6986	17.6638	17.6874	17.614	17.5271	17.6814	17.5278	17.6065	17.6217	17.4293	18.0339	17.9892	18.0341	18.0582	18.003	18.0502	17	16	16	17	16	15	16	18	17	16	16	17	17	16	16	17	17	17	1	0	0	0
P31749	P31749	AKT1_HUMAN	AKT1	0.148173	0.538671		0.0773223	0.231452		12.8355	12.8382	13.0115	12.7965	12.9713	12.872	12.7063	12.622	12.8269	12.915	12.9159	12.9137	12.8229	13.0679	12.928	12.6753	12.78	12.1617	17	18	18	18	17	18	18	19	19	19	19	18	19	18	19	19	19	19	1	1	1	0
P31749;P31751;Q9Y243	Q9Y243;P31751;P31749	AKT1_HUMAN;AKT2_HUMAN;AKT3_HUMAN	AKT1;AKT2;AKT3	0.0698093	0.293772		0.0562863	0.184453		13.994	13.8535	13.7753	13.7397	13.8694	13.859	13.534	14.0566	13.9549	13.9288	13.7411	13.7945	13.8534	13.9993	13.7136	13.3611	13.9761	13.7686	4	4	4	4	4	3	4	4	4	4	4	4	3	4	4	3	4	3	1	1	1	0
Q96B36	Q96B36	AKTS1_HUMAN	AKT1S1	-0.192435	0.633111		0.171289	0.813966		13.0428	12.5229	12.8257	13.1487	13.2601	12.6946	13.2106	13.5182	13.1688	13.3149	13.209	13.2558	12.9956	12.7617	13.143	13.4683	13.0344	13.2465	9	10	9	9	9	9	10	10	10	10	9	8	10	8	10	10	9	10	1	0	0	0
P31751	P31751	AKT2_HUMAN	AKT2	-0.0867497	0.359259		0.0443754	0.170437		13.0284	13.1578	13.0157	12.733	13.036	12.9197	13.2447	12.8988	13.0926	13.0719	13.1949	13.1744	13.0335	13.3116	13.2682	12.693	13.0578	13.0471	17	19	17	17	18	18	18	19	21	19	19	18	19	19	20	15	20	13	1	1	1	0
Q9Y243	Q9Y243	AKT3_HUMAN	AKT3	0.166045	0.186057		-0.753085	1.07744		9.58074	10.4835	10.3891	9.38074	10.8381	10.8579	9.89666	9.06363	NaN	8.62954	9.75367	NaN	NaN	9.87213	10.5452	9.3081	10.1385	10.5809	2	2	2	2	2	2	2	2	1	2	2	1	1	2	2	2	2	2	1	1	1	0
Q9H8T0	Q9H8T0	AKTIP_HUMAN	AKTIP	0.0557348	0.353289		0.0149434	0.0488509		11.3555	11.2877	11.2532	11.3485	11.0613	11.4397	11.4653	11.3018	11.5609	10.9025	11.1547	11.1159	11.2026	11.3109	11.0329	11.2775	11.349	11.2385	6	6	6	6	5	4	6	6	6	6	6	6	6	4	6	5	6	4	1	0	1	0
P13716	P13716	HEM2_HUMAN	ALAD	0.161011	1.45459		-0.00916624	0.0377677		13.6696	13.7835	13.6101	13.7258	13.7135	13.7589	13.3242	13.3997	13.5512	13.6842	13.6532	13.6277	13.6906	13.5491	13.6104	13.4639	13.6824	13.2989	17	17	17	17	17	17	16	16	17	17	16	17	16	16	17	16	17	15	0	0	0	0
P13196	P13196	HEM1_HUMAN	ALAS1	0.430774	4.02799	+	0.280672	2.36687		12.7883	13.0411	12.7988	12.857	12.9676	12.8827	12.6398	12.6376	12.9138	12.8914	12.6725	12.6798	12.5837	12.379	12.4785	12.2572	12.423	12.6294	16	16	15	16	16	16	17	16	17	16	17	15	14	16	16	15	16	13	0	0	0	1
P02768	P02768	ALBU_HUMAN	ALB	-0.0748329	0.149816		-0.450306	1.40028		18.9146	18.4701	18.5761	18.3016	18.0515	18.1902	18.5171	18.2385	17.9859	17.9289	17.9006	17.6803	18.9164	18.8483	18.4886	18.3518	17.9191	18.4289	48	48	48	50	49	48	48	47	49	48	48	46	48	51	48	50	50	49	0	0	0	0
Q13740	Q13740	CD166_HUMAN	ALCAM	0.646866	5.72936	+	-0.0621905	0.357684		15.657	15.7387	15.7965	15.7505	15.7025	15.4987	14.9073	15.1255	15.0822	15.1204	14.8133	14.841	15.1772	14.9762	14.8819	15.1784	14.9638	15.0853	23	23	21	23	22	22	21	23	23	23	22	22	21	22	23	24	20	21	0	0	1	0
Q8IZ83	Q8IZ83	A16A1_HUMAN	ALDH16A1	0.107628	2.08434		-0.0495831	0.761272		16.9532	16.9509	16.9836	16.9217	16.9601	16.9402	16.7915	16.8287	16.8018	16.7667	16.8216	16.7563	16.9207	16.8642	16.8675	16.7885	16.9067	16.7165	26	27	28	28	27	26	26	29	26	27	27	25	26	26	26	29	27	28	0	0	0	0
P54886	P54886	P5CS_HUMAN	ALDH18A1	-0.00416056	0.0227878		0.0939258	0.763655		16.6538	16.6656	16.6394	16.6251	16.5938	16.6019	16.7384	16.6619	16.7464	16.7147	16.7466	16.76	16.7382	16.7018	16.7309	16.3886	16.7466	16.4984	41	42	41	42	41	40	42	45	43	44	43	44	43	41	40	43	44	44	0	0	1	1
O94788;P00352;P05091;P30837	P00352;P47895;O94788;P30837;P05091	AL1A1_HUMAN;AL1A2_HUMAN;AL1B1_HUMAN;ALDH2_HUMAN	ALDH1A1;ALDH1A2;ALDH1B1;ALDH2	0.0353572	0.0544642		0.194163	0.371389		17.0519	16.9207	16.5726	16.3064	16.6551	16.8832	17.1347	16.4488	16.8655	16.7157	16.9796	17.1984	16.5915	17.3749	17.0707	16.1265	16.8535	16.1607	2	2	2	2	2	2	2	2	2	2	2	2	2	2	2	2	2	2	0;1	0	0	0;1
P00352;P05091	P00352;P05091	AL1A1_HUMAN;ALDH2_HUMAN	ALDH1A1;ALDH2	0.082152	0.167748		0.199629	0.51628		16.4145	16.4812	16.2465	15.7006	16.1518	16.3728	16.3907	15.9054	16.376	16.2628	16.5313	16.6062	16.2509	16.6001	16.4242	15.6563	16.2162	15.7269	3	3	3	3	3	3	3	3	3	3	3	3	3	3	3	3	3	3	0;1	0	0	0;1
P30837	P30837	AL1B1_HUMAN	ALDH1B1	0.0480908	0.403163		-0.0899172	1.00464		16.0016	15.9692	15.8424	15.8169	15.993	15.979	15.8774	15.7077	15.8076	15.8036	15.7437	15.8341	15.9243	15.8918	15.9715	15.7142	15.9936	15.8182	22	23	22	25	22	22	23	24	23	25	24	23	26	21	25	25	24	23	0	0	0	1
P05091	P05091	ALDH2_HUMAN	ALDH2	-0.420715	5.16744	+	-0.173628	2.40953		18.6375	18.6298	18.7692	18.7951	18.6771	18.5703	18.9112	19.0461	18.8587	18.9947	18.864	18.8869	19.0902	19.0171	19.0435	19.2007	19.0422	19.2096	31	30	32	33	32	31	31	33	32	32	32	32	32	29	31	33	32	32	0	0	0	1
P51648	P51648	AL3A2_HUMAN	ALDH3A2	-0.0640694	0.263568		0.00320991	0.0119707		14.4903	14.7416	14.3353	14.213	14.5236	14.6265	14.5993	14.312	14.5695	14.7332	14.6826	14.4375	14.5723	14.6312	14.7273	14.4864	14.6319	14.2657	17	17	17	19	18	17	18	19	18	17	18	16	19	18	17	17	17	17	0	0	1	0
P43353	P43353	AL3B1_HUMAN	ALDH3B1	0.741069	4.0111	+	0.110529	0.62218		12.7819	12.6568	12.7432	12.9572	12.634	12.336	12.1369	12.0674	12.1013	12.0643	11.9688	11.987	12.1924	11.942	11.7574	12.179	11.7048	11.8869	9	9	9	10	9	10	9	8	8	8	8	8	8	8	7	5	8	5	0	0	1	0
P30038	P30038	AL4A1_HUMAN	ALDH4A1	0.0689638	0.937224		-0.32679	5.87267	+	14.8717	14.967	14.9714	15.1153	14.9671	14.9361	14.5531	14.6715	14.5142	14.5861	14.5862	14.5431	14.9552	14.8593	14.8577	14.8756	14.8753	14.9919	20	20	19	20	18	18	21	21	20	21	20	20	20	19	20	20	21	21	0	0	0	1
P51649	P51649	SSDH_HUMAN	ALDH5A1	1.56447	5.06424	+	-0.695597	2.753	+	12.892	12.5632	13.1546	12.245	13.1176	13.0094	10.0748	10.9071	10.5534	10.7051	10.6386	10.5422	10.8156	11.2887	11.1372	11.3843	11.7103	11.2588	11	11	11	11	10	11	5	4	7	6	4	5	8	8	8	9	10	8	0	0	0	1
Q02252	Q02252	MMSA_HUMAN	ALDH6A1	0.344315	5.49902	+	-0.175253	2.56961		15.3761	15.4663	15.4551	15.4642	15.3987	15.4881	14.8508	14.8993	15.012	14.8536	14.9023	15.013	14.9937	15.0105	15.1318	15.0954	15.1693	15.1818	31	31	33	33	33	30	30	30	33	31	30	31	30	31	32	32	32	31	0	0	0	1
P49419	P49419	AL7A1_HUMAN	ALDH7A1	-0.0815287	2.44999		-0.0916732	1.92546		16.5234	16.5327	16.5602	16.4885	16.5283	16.4931	16.5165	16.6037	16.4754	16.5488	16.4657	16.4553	16.6687	16.5412	16.5944	16.6315	16.6115	16.5681	31	31	32	31	32	31	32	32	32	32	32	32	31	32	31	32	32	32	1	1	0	1
P49189	P49189	AL9A1_HUMAN	ALDH9A1	0.00655333	0.0735688		-0.246044	4.59306	+	17.1045	17.1686	17.2435	17.2141	17.1556	17.1309	16.8833	16.896	16.9829	16.992	16.8605	16.8868	17.1316	17.0907	17.1946	17.2657	17.1527	17.1423	33	34	36	37	33	32	31	37	34	34	34	32	36	33	34	37	34	36	1	0	0	0
P04075	P04075	ALDOA_HUMAN	ALDOA	-0.136054	2.53021		0.153525	3.19633		20.7535	20.7669	20.807	20.8923	20.7436	20.7199	21.0427	21.1314	21.0413	21.1364	21.0382	21.0307	20.8596	20.8848	20.9135	21.0181	20.8751	20.9484	32	31	34	34	33	31	32	33	33	34	32	30	32	32	32	33	32	34	1	0	0	0
P04075;P09972	P09972;P04075	ALDOA_HUMAN;ALDOC_HUMAN	ALDOA;ALDOC	0.144184	0.334095		0.486342	1.40566		17.0625	17.1292	17.3851	17.4432	17.511	16.9941	17.1997	17.5469	17.9061	17.9127	17.3364	17.6764	16.5263	16.7768	17.1498	17.5578	17.1152	17.5343	8	8	8	9	8	9	8	8	9	7	8	8	9	9	8	9	8	9	0;1	0	0	0
P09972	P09972	ALDOC_HUMAN	ALDOC	-0.417317	5.98557	+	-0.101939	1.53908		15.4949	15.6435	15.7411	15.6753	15.6418	15.6128	15.9325	16.075	15.9498	16.0094	15.8821	15.8528	16.0795	16.0004	15.9798	16.114	16.0437	16.0959	23	23	24	25	24	24	24	27	26	27	25	25	27	23	26	27	27	27	0	0	0	0
Q9BT22	Q9BT22	ALG1_HUMAN	ALG1	0.22737	3.27011	+	0.00245412	0.0210235		15.3799	15.3945	15.4082	15.25	15.3873	15.3247	15.1353	15.1173	15.1261	15.1291	15.097	15.1902	15.2188	15.2246	15.1536	15.0241	15.1518	15.0076	18	16	18	20	18	16	20	20	18	20	19	18	18	18	18	20	21	20	0	0	1	0
Q5I7T1	Q5BKT4;Q5I7T1	AG10B_HUMAN	ALG10B	-0.0490998	0.138494		-0.192358	0.816428		13.7367	13.3966	13.718	13.2902	13.448	13.6931	13.2644	13.4256	13.2422	13.4686	13.595	13.4272	13.4888	14.0385	13.8002	13.3214	13.5552	13.3731	5	4	5	6	4	4	3	5	5	4	4	5	4	5	5	6	5	5	0	0	1	0
Q2TAA5	Q2TAA5	ALG11_HUMAN	ALG11	-0.0644355	0.35236		-0.0805691	0.568898		13.4287	13.4174	13.4664	13.7064	13.4949	13.239	13.3946	13.5276	13.6015	13.4359	13.4088	13.2877	13.6023	13.5823	13.3081	13.4852	13.4842	13.6774	13	11	12	12	10	11	12	12	12	12	11	12	12	13	12	13	13	12	0	0	1	0
Q9BV10	Q9BV10	ALG12_HUMAN	ALG12	0.112774	0.586809		-0.189245	1.46124		14.2622	14.1336	14.2569	14.6168	14.1427	14.0283	13.937	13.777	14.1383	13.9743	14.0616	13.7401	14.2706	14.1893	14.1158	14.1808	13.9988	14.0085	8	8	8	8	7	4	8	8	8	8	8	8	8	8	8	8	8	8	0	0	1	0
Q9NP73	Q9NP73	ALG13_HUMAN	ALG13	-0.0104942	0.0588061		-0.010397	0.129028		14.3709	14.4781	14.5319	14.7058	14.7653	14.6815	14.6331	14.6767	14.5397	14.5088	14.6259	14.5499	14.6337	14.6046	14.6062	14.5501	14.5594	14.6425	8	9	9	7	7	6	7	9	9	9	9	9	9	9	9	9	9	6	0	0	0	0
Q9H553	Q9H553	ALG2_HUMAN	ALG2	0.10472	0.811229		-0.135563	1.18964		15.8634	15.8892	15.8039	15.5842	15.6273	15.7514	15.5021	15.2946	15.5403	15.5408	15.5649	15.635	15.6756	15.7612	15.7416	15.4952	15.6871	15.5305	18	18	18	18	21	18	19	16	19	19	17	19	18	19	19	19	19	17	0	0	1	0
Q92685	Q92685	ALG3_HUMAN	ALG3	-0.109263	0.418272		-0.29099	1.23878		13.7019	13.4768	13.4091	13.472	13.7187	13.74	13.4666	12.9744	13.5916	13.445	13.4573	13.4933	13.6008	13.9693	14.014	13.5363	13.6837	13.37	6	6	6	6	6	6	6	6	6	6	6	6	6	6	6	6	6	6	0	0	1	0
Q9Y673	Q9Y673	ALG5_HUMAN	ALG5	0.033687	0.216371		0.0706698	0.515365		15.6201	15.574	15.5804	15.5586	15.5143	15.4947	15.5799	15.5234	15.5992	15.6405	15.6803	15.5407	15.6712	15.7313	15.5183	15.4591	15.3674	15.3927	17	15	16	17	15	16	16	17	16	16	16	16	16	17	16	17	16	15	0	0	1	0
Q9Y672	Q9Y672	ALG6_HUMAN	ALG6	-0.0603024	0.176833		-0.405062	1.98817	+	13.5123	13.114	13.0765	13.1873	13.2175	13.2817	13.0127	12.7209	12.8195	12.9224	12.8369	13.0083	13.1305	13.6995	13.4322	12.9763	13.4958	13.0169	4	5	5	5	5	5	5	5	5	4	5	5	4	5	5	5	5	4	0	0	1	0
Q9BVK2	Q9BVK2	ALG8_HUMAN	ALG8	-0.43492	2.05528	+	-0.201641	0.907067		13.7443	13.961	13.8328	13.8376	13.2935	13.464	13.9903	14.0893	13.9443	14.0703	13.5161	13.9226	13.8525	14.1187	14.0093	14.0474	14.2848	14.4301	3	3	3	4	3	3	4	4	4	4	4	4	4	4	4	4	4	4	0	0	1	0
Q9H6U8	Q9H6U8	ALG9_HUMAN	ALG9	0.0179536	0.050219		-0.112597	0.407112		12.8854	13.1561	12.7641	12.8829	12.8912	13.0305	12.6978	12.7276	12.9942	12.9336	12.7692	12.7046	13.0369	13.1912	13.2171	12.5043	12.7325	12.8205	8	8	8	7	8	8	7	7	8	8	8	8	7	8	8	7	8	8	0	0	1	0
Q13686	Q13686	ALKB1_HUMAN	ALKBH1	0.00190067	0.00470904		0.0421764	0.180141		11.9361	11.7405	11.6481	11.838	12.2086	11.3921	11.7605	11.9099	11.6231	11.9529	11.9103	11.8482	11.6591	11.6572	11.7841	11.9892	12.0623	11.6001	5	5	5	5	5	5	5	5	5	5	5	5	5	5	5	5	5	5	0	1	0	1
Q96Q83	Q96Q83	ALKB3_HUMAN	ALKBH3	-0.17875	0.538852		0.211392	1.01137		12.2859	12.167	11.7736	11.4182	11.7939	11.5942	12.0025	12.426	12.0893	12.0765	12.3584	12.4209	11.7671	12.3028	12.1757	11.8611	12.1	11.8986	5	5	4	5	5	4	5	5	5	5	5	5	5	6	4	5	5	5	1	1	0	0
Q9NXW9	Q9NXW9	ALKB4_HUMAN	ALKBH4	0.0325491	0.106545		0.0739277	0.428099		12.8871	12.8055	12.706	12.3274	12.3636	12.8326	12.4942	12.6629	12.768	12.8879	12.7567	12.6008	12.6784	12.8353	12.6497	12.5762	12.5554	12.432	8	8	7	5	7	8	7	7	7	7	7	8	8	8	8	6	7	5	1	1	0	0
Q6P6C2	Q6P6C2	ALKB5_HUMAN	ALKBH5	-0.317601	2.76305	+	-0.0154689	0.069824		13.0315	13.1222	13.2842	12.7983	13.0573	13.1506	13.1841	13.544	13.5437	13.4531	13.3944	13.1375	13.214	13.4363	13.4211	13.4161	13.4302	13.4319	19	15	17	19	17	16	18	20	20	19	18	19	16	20	17	19	20	18	0	1	0	0
Q3KRA9	Q3KRA9	ALKB6_HUMAN	ALKBH6	-0.016561	0.0237229		-0.029322	0.0594442		11.3831	11.5961	11.2815	11.9939	12.2389	11.0874	11.4777	11.9149	11.4787	11.4734	11.6667	11.493	11.4243	11.3965	11.2765	12.1683	11.3441	12.0707	3	3	4	4	4	4	4	4	4	4	4	2	3	4	4	4	4	4	1	1	0	0
Q9BT30	Q9BT30	ALKB7_HUMAN	ALKBH7	0.227097	1.04135		0.0951025	0.366011		13.9172	14.4411	14.3563	14.4756	14.1314	14.1643	14.2065	14.433	13.9994	13.8913	14.1703	13.9934	13.8191	14.0055	14.0976	14.2185	14.24	13.7426	7	6	7	7	7	7	7	7	6	7	7	7	6	7	7	7	7	7	0	0	0	1
Q96BT7	Q96BT7	ALKB8_HUMAN	ALKBH8	-0.107254	0.169793		0.00932808	0.0160599		11.1036	10.735	10.0995	10.99	10.4801	11.2061	10.7768	10.5544	10.7668	10.8125	11.1773	11.2259	10.9925	10.8877	11.2488	NaN	11.0481	10.2044	4	3	4	2	4	2	5	4	3	5	4	3	4	3	4	1	5	3	1	1	0	0
Q8TCU4	Q8TCU4	ALMS1_HUMAN	ALMS1	-0.270702	0.680921		-0.148702	0.277687		15.172	14.8649	14.9041	15.4471	14.9711	NaN	15.1	14.5507	15.7338	15.3377	15.04	15.4009	15.2016	15.2545	15.3357	15.0376	15.1225	16.1033	2	3	2	3	2	1	3	3	3	3	3	3	3	3	3	3	3	3	1	0	0	0
P09917	P09917	LOX5_HUMAN	ALOX5	-0.394253	2.61088	+	-0.22234	1.41659		16.7544	16.7259	16.5911	16.5418	16.5081	16.5534	16.833	16.6477	16.7872	16.8419	16.8005	16.7959	17.1365	17.1836	17.189	16.7168	17.0667	16.7477	44	43	44	47	41	43	47	49	47	47	46	45	48	46	47	49	47	49	1	1	1	0
P20292	P20292	AL5AP_HUMAN	ALOX5AP	-0.398361	4.29947	+	-0.129119	1.05705		20.7872	20.6068	20.6811	20.7329	20.6486	20.8657	21.1828	20.8953	20.8502	20.9182	21.0031	21.088	21.1104	21.3019	21.1742	20.9977	21.035	21.0931	5	5	5	4	5	5	5	5	5	5	5	5	5	5	5	5	5	4	0	1	1	0
Q96QP1	Q96QP1	ALPK1_HUMAN	ALPK1	0.262001	0.224006		0.565302	0.661025		9.70737	NaN	10.5031	9.279	10.0793	10.6675	10.4267	9.65859	11.0883	10.0768	10.6818	10.1713	9.67138	10.5666	9.89864	10.4649	NaN	8.32473	2	1	2	2	2	2	2	3	2	3	3	3	2	2	3	2	1	2	1	0	0	0
Q96Q42	Q96Q42	ALS2_HUMAN	ALS2	0.380928	2.23252	+	0.0315542	0.10398		11.6222	11.6923	11.726	11.6346	11.703	11.858	11.4893	11.2564	11.4325	11.3434	11.4268	11.1916	11.3572	11.287	11.3968	11.4416	11.6112	10.8569	11	10	12	11	11	10	11	12	12	12	11	10	11	10	11	10	11	8	0	0	0	0
Q86V81	Q86V81	THOC4_HUMAN	ALYREF	0.666032	5.20674	+	0.01771	0.0895792		17.677	17.6397	17.7969	17.8044	17.6135	17.5444	16.9537	17.0898	17.1193	17.0773	16.9092	17.0365	17.2507	16.8113	16.9859	16.9867	16.9052	17.1399	13	13	13	13	12	13	13	14	13	13	13	13	13	13	11	14	12	13	1	1	0	0
Q9UHK6	Q9UHK6	AMACR_HUMAN	AMACR	0.623754	5.21971	+	-0.0986401	0.736524		14.2041	14.2821	14.5365	14.4091	14.4092	14.3257	13.6101	13.5652	13.5566	13.6154	13.8391	13.6461	13.8431	13.521	13.7058	13.66	13.8406	13.8538	10	10	10	11	10	10	11	11	10	11	11	10	10	10	10	11	10	10	0	0	0	1
Q9C0C7	Q9C0C7	AMRA1_HUMAN	AMBRA1	-0.0630383	0.109158		0.197076	0.471978		11.5373	11.1144	10.7425	11.022	11.3923	11.431	11.2908	11.1747	11.5038	11.635	11.6228	11.5731	11.5536	11.2444	11.5581	11.5349	11.311	10.4158	8	6	6	9	8	8	7	8	9	10	8	10	6	8	9	7	8	9	0	0	0	0
P17707	P17707	DCAM_HUMAN	AMD1	-0.320443	1.4739	+	-0.0691427	0.233401		11.6228	11.4378	11.6833	11.6987	11.4931	11.171	11.9327	11.8953	11.9011	11.7259	11.6295	11.5299	11.6624	11.5858	12.1821	11.667	11.8335	12.0985	5	5	4	5	6	2	3	6	6	6	4	5	5	6	4	6	6	5	0	0	0	0
Q9Y303	Q9Y303	NAGA_HUMAN	AMDHD2	0.874649	6.79344	+	-0.283102	2.59798		16.6674	16.7012	16.6344	16.5277	16.6615	16.7047	15.4483	15.3794	15.6138	15.53	15.5014	15.4774	15.8759	15.8791	15.8759	15.6466	15.8524	15.519	20	18	18	21	17	17	18	21	17	17	17	18	19	19	19	21	20	18	0	0	0	0
Q9UKV5	Q9UKV5	AMFR_HUMAN	AMFR	-0.228785	2.55578	+	0.0046711	0.0329676		12.7882	12.6638	12.8751	12.6103	12.8039	12.6235	12.9508	12.8166	12.9929	12.9678	12.9743	13.0632	13.1014	12.946	12.9028	12.8679	12.891	13.0286	12	12	11	11	12	12	12	12	12	12	11	12	12	12	12	10	11	12	0	0	1	0
Q01433	Q01433	AMPD2_HUMAN	AMPD2	-0.233728	4.75413	+	0.0232291	0.468432		15.7269	15.7078	15.7792	15.7425	15.7696	15.6326	16.0163	15.9686	15.9738	15.9683	16.0019	15.9716	16.0426	15.9354	15.9594	15.9139	16.002	15.9079	34	34	34	33	32	31	34	33	35	35	36	35	35	35	36	33	33	36	0	0	0	0
Q01432	Q01432	AMPD3_HUMAN	AMPD3	0.0378834	0.726052		0.0699711	1.32296		17.4012	17.3923	17.4248	17.3784	17.3942	17.3243	17.3857	17.4975	17.443	17.4065	17.4262	17.3489	17.3808	17.289	17.2752	17.3528	17.4228	17.3674	39	41	43	45	42	42	42	47	44	42	43	40	45	45	45	45	46	43	0	0	0	0
P48728	P48728	GCST_HUMAN	AMT	-0.344689	3.57759	+	0.0159807	0.0799753		13.5995	13.3415	13.4809	13.5708	13.3563	13.5035	13.7549	13.9242	13.5852	13.8878	13.9638	13.9006	14.0127	13.7663	13.8081	13.6827	13.8541	13.7967	9	9	8	11	9	7	9	9	10	10	11	11	10	10	10	9	11	10	0	0	0	1
Q9H1A4	Q9H1A4	APC1_HUMAN	ANAPC1	-0.0833635	0.583248		0.100749	0.879508		12.9455	12.8136	13.0476	12.7711	12.946	13.0638	13.0952	12.9646	13.0928	13.1532	13.199	13.1875	13.1288	13.0903	13.0307	12.8658	13.1148	12.8575	47	48	43	42	42	39	47	45	49	48	48	50	45	49	48	44	47	40	0	0	0	0
Q9UM13	Q9UM13	APC10_HUMAN	ANAPC10	0.0768661	0.14687		0.0800198	0.193954		11.5601	12.0974	12.0178	11.8072	11.2966	11.3203	11.427	11.7049	11.6079	11.6568	12.0133	11.7083	11.9447	11.7683	11.6743	11.5672	11.7637	10.9198	4	5	4	4	3	4	5	6	6	5	6	4	5	6	4	4	5	4	0	0	0	0
Q9NYG5	Q9NYG5	APC11_HUMAN	ANAPC11	0.333965	1.42896	+	0.231468	0.713134		11.8882	11.7383	11.7097	11.8717	11.7777	11.9155	11.534	11.9639	11.5129	11.4903	12.0249	11.7601	11.9721	11.8044	11.2	11.3144	11.1857	11.4208	2	2	2	2	2	2	2	2	2	2	2	2	2	2	2	2	2	2	1	1	0	0
Q96DE5	Q96DE5	APC16_HUMAN	ANAPC16	0.0765203	0.112551		-0.265288	0.638297		11.1538	10.3579	NaN	11.0962	NaN	10.6915	10.0028	10.6337	10.3935	10.6174	10.8918	10.3591	10.6583	10.2957	10.6324	10.6253	11.5154	10.7628	2	2	1	2	1	2	2	2	2	3	3	3	3	3	3	2	2	3	1	1	0	0
Q9UJX6	Q9UJX6	ANC2_HUMAN	ANAPC2	-0.200428	1.95024		0.135347	1.07579		12.3172	12.5461	12.5895	12.4808	12.4222	12.4764	12.9332	12.6451	12.8681	12.9105	12.798	12.6919	12.6857	12.8003	12.7194	12.5316	12.7898	12.508	14	13	13	15	14	13	16	13	15	16	15	16	16	16	16	14	15	15	0	0	0	0
Q9UJX5	Q9UJX5	APC4_HUMAN	ANAPC4	0.00161282	0.00957258		0.0580417	0.500083		13.8279	13.7751	13.9105	13.6225	13.9062	13.8598	13.9021	13.8196	13.9034	14.0448	13.7913	13.7793	13.8988	13.8975	13.8313	13.662	13.7605	13.8421	19	19	18	18	17	17	20	21	21	21	21	20	19	19	20	21	20	20	0	0	0	0
Q9UJX4	Q9UJX4	APC5_HUMAN	ANAPC5	-0.176907	1.47926		-0.0839407	0.842533		13.0301	12.8155	13.0313	12.6372	12.9403	12.8993	12.9512	12.9839	13.1041	12.9237	13.0797	12.8687	13.1216	13.0344	13.2082	12.9621	12.9878	13.1008	21	21	21	21	19	21	22	22	22	22	22	21	21	22	22	21	22	19	0	0	0	0
Q9UJX3	Q9UJX3	APC7_HUMAN	ANAPC7	0.10213	0.464946		0.149504	0.935521		13.6348	13.6852	13.5765	13.255	13.6837	13.5972	13.6525	13.6379	13.7155	13.6929	13.529	13.4889	13.6042	13.6173	13.5377	13.3483	13.5797	13.1324	19	20	20	20	19	19	21	21	21	21	21	21	19	20	21	17	20	21	0	0	0	0
Q5VTE6	Q5VTE6	ANGE2_HUMAN	ANGEL2	-0.12572	0.502526		-0.0426699	0.169667		11.9446	11.4414	11.9093	11.7676	12.079	11.8104	12.0398	11.6611	11.9325	12.0398	11.9691	11.8083	11.9542	11.8231	12.0067	12.3057	11.8136	11.8032	7	8	7	6	8	5	7	7	7	7	7	6	7	8	8	8	7	7	0	0	0	0
Q9P2R3	Q9P2R3	ANFY1_HUMAN	ANKFY1	0.328207	2.44584	+	0.314287	2.2885		15.6491	15.6867	15.6462	15.5644	15.5368	15.6398	15.7137	15.5046	15.6423	15.5886	15.5858	15.6046	15.4312	15.4877	15.3703	15.0375	15.3987	15.0285	55	56	54	59	51	54	56	58	56	58	55	54	53	53	57	57	54	48	1	0	1	0
Q9HCJ1	Q9HCJ1	ANKH_HUMAN	ANKH	0.293419	2.90203	+	-0.425238	4.16069	+	13.7676	13.4786	13.6083	13.6043	13.4981	13.4936	12.9301	12.768	12.8071	12.7819	13.043	12.8083	13.2341	13.4075	13.2914	13.3451	13.3407	13.071	10	10	10	9	9	10	8	7	7	10	7	9	8	9	10	7	9	7	0	0	1	0
Q8IWZ3	Q8IWZ3	ANKH1_HUMAN	ANKHD1	-0.22508	3.02342	+	0.126654	1.27743		13.5163	13.5224	13.4466	13.3233	13.4264	13.2813	13.8955	13.6004	13.8423	13.8244	13.8375	13.6268	13.6109	13.6883	13.6684	13.7335	13.6211	13.5447	30	29	26	29	27	27	34	31	31	33	31	32	33	33	30	28	32	27	1	0	0	0
O75179;Q8IWZ3	O75179;Q8IWZ3	ANKH1_HUMAN;ANR17_HUMAN	ANKHD1;ANKRD17	-0.114244	0.812276		0.0640081	0.464685		13.2358	13.2754	13.1962	12.9435	13.0901	13.1162	13.3594	13.3849	13.2421	13.3132	13.413	13.2143	13.3888	13.195	13.4183	13.1865	13.2941	13.06	15	15	13	14	15	16	15	16	15	16	15	16	14	14	16	14	16	15	1	0;1	0	0
Q9P2G1	Q9P2G1	AKIB1_HUMAN	ANKIB1	-0.0202131	0.0336897		0.0213628	0.0333818		11.8336	11.0951	11.5952	11.6169	11.6537	11.6584	11.6577	11.373	11.7919	11.8657	11.9049	11.1092	12.0032	11.5905	12.032	11.1356	11.8398	10.9731	4	6	5	6	5	3	5	8	7	7	4	6	7	7	3	7	6	4	0	0	0	0
Q86XL3	Q86XL3	ANKL2_HUMAN	ANKLE2	-0.183024	1.84553		0.0608694	0.598102		12.6522	12.5712	12.4613	12.33	12.4457	12.5533	12.7698	12.805	12.7664	12.6116	12.7938	12.7305	12.7315	12.7098	12.7411	12.6038	12.7983	12.5272	25	25	25	23	24	25	27	27	26	27	27	26	27	28	28	23	24	21	0	0	1	0
Q8IV38	Q8IV38	ANKY2_HUMAN	ANKMY2	0.115002	0.71024		0.0999513	0.562561		13.0581	13.177	13.1116	13.1696	13.2608	13.1109	12.9943	13.2518	13.1132	13.2148	13.1389	13.0847	13.1435	12.8773	13.1195	13.0247	13.2774	12.7555	13	13	12	13	14	10	14	14	15	14	13	13	13	13	14	15	14	12	0	0	0	0
Q9NXR5	Q9NXR5	ANR10_HUMAN	ANKRD10	0.320169	3.38907	+	0.179852	2.1067		12.9265	13.1568	12.9948	13.0002	12.9854	12.8344	12.7678	12.8739	12.9437	12.8992	12.7435	12.8281	12.7441	12.8362	12.6148	12.6143	12.6309	12.5365	5	5	5	4	5	5	5	6	6	5	6	6	6	6	6	6	6	6	0	0	0	0
Q8IZ07	Q8IZ07	AN13A_HUMAN	ANKRD13A	-0.224704	2.12083		-0.0623404	0.400719		13.6488	13.6563	13.6237	13.501	13.6299	13.5454	13.7534	13.71	13.7174	13.7181	13.7572	13.9232	13.757	14.039	13.8844	13.7002	13.9347	13.638	15	15	14	13	16	16	17	15	17	16	17	15	17	16	17	14	17	13	0	0	1	0
Q6ZTN6	Q6ZTN6;Q86YJ7	AN13D_HUMAN	ANKRD13D	0.314002	1.54488	+	0.104251	0.277713		11.5438	11.7019	11.9583	11.5914	11.6594	11.9478	11.566	11.7538	11.5232	11.603	11.765	10.9332	11.1177	11.6441	11.5488	11.5106	11.5903	11.1072	5	6	6	5	6	6	6	5	5	6	6	6	5	6	6	4	6	5	0	0	1	0
O75179	O75179	ANR17_HUMAN	ANKRD17	-0.231029	2.01149		0.0819543	0.51359		12.9241	13	12.8664	12.9157	12.954	12.9014	13.2681	13.1343	13.2807	13.1656	13.2744	13.3163	13.1631	13.2756	13.2933	13.0074	13.3123	12.8959	32	29	26	28	25	28	27	29	31	28	29	29	28	31	30	27	31	28	1	1	0	0
Q5VYY1	Q5VYY1	ANR22_HUMAN	ANKRD22	-0.109149	0.324834		1.11103	5.7052	+	13.7348	13.8346	13.4307	14.1776	13.7275	13.8773	15.113	15.0772	14.9731	14.8628	15.0222	15.0554	13.9495	13.4786	13.945	14.0525	13.7603	14.2514	3	3	2	4	4	4	5	6	6	6	6	5	5	5	5	5	5	5	0	0	0	0
Q96NW4	Q96NW4	ANR27_HUMAN	ANKRD27	0.0354511	0.136529		-0.157746	0.667096		12.2117	12.1439	11.9473	11.9206	12.0912	12.2995	11.5636	11.7761	11.9795	11.8852	12.1344	12.1164	11.8359	12.1423	11.9308	11.9282	12.2655	12.2989	14	12	12	12	11	12	13	14	15	13	13	14	13	14	13	12	13	13	0	0	1	0
O15084	O15084	ANR28_HUMAN	ANKRD28	0.357022	2.83021	+	-0.248501	1.15282		11.3314	11.556	11.6741	11.4309	11.5533	11.3951	10.6379	10.6295	11.0043	10.77	10.973	11.293	11.0455	10.9495	11.3039	11.0197	11.1468	11.3331	6	7	6	6	6	8	7	6	7	7	6	8	7	8	7	7	7	5	0	1	0	0
Q53RE8	Q53RE8	ANR39_HUMAN	ANKRD39	0.44902	1.37823	+	0.548289	1.68396	+	11.8201	11.8497	11.7232	11.3344	11.8716	11.9654	12.1884	11.6666	12.0151	11.4628	11.9492	11.878	11.7219	11.0201	10.9962	10.829	11.803	11.5001	5	4	6	6	5	4	7	7	6	6	6	7	6	5	5	4	6	6	0	0	0	0
Q6AI12	Q6AI12	ANR40_HUMAN	ANKRD40	-1.0987	3.30857	+	-0.00664139	0.0117564		11.5582	11.5504	11.0446	NaN	NaN	11.7425	12.4909	11.9325	12.4837	12.7481	12.7482	12.9924	12.3377	12.838	12.6748	12.296	12.9898	12.2995	3	2	2	1	1	2	3	3	3	3	3	3	3	3	3	3	3	3	0	0	0	0
Q8N8A2	Q8N8A2	ANR44_HUMAN	ANKRD44	-0.129784	0.903884		-0.0312529	0.147007		15.6803	15.6362	15.5292	15.4347	15.5832	15.5766	15.6466	15.5226	15.8169	15.7867	15.6403	15.6184	15.7766	15.843	15.8198	15.532	15.8012	15.4465	44	46	48	47	45	45	46	47	47	48	47	46	46	47	47	47	49	48	0	0	0	0
Q86W74	Q86W74	ANR46_HUMAN	ANKRD46	0.0972352	0.350101		0.196023	0.788671		12.8831	12.7852	12.8263	12.7095	13.061	12.6898	12.8142	13.0424	12.952	12.9535	12.6647	13.121	12.4809	12.48	12.6935	12.9291	13.0595	NaN	3	3	3	3	3	3	3	3	3	3	3	3	2	2	2	2	3	1	0	0	1	0
Q9ULJ7	Q9ULJ7	ANR50_HUMAN	ANKRD50	0.0345523	0.0783208		-0.0191272	0.0892318		11.3605	11.792	11.394	10.884	11.8494	11.4015	11.4303	11.3849	11.4293	11.4043	11.2856	11.4249	11.3716	11.6107	11.2063	11.2945	11.3194	11.6716	8	9	8	9	10	8	9	7	10	10	10	9	10	8	8	8	8	6	0	0	0	0
Q8NB46	Q8NB46	ANR52_HUMAN	ANKRD52	0.107326	0.325753		-0.566797	1.87465	+	11.4175	11.5888	10.9379	11.3631	11.5843	11.2486	10.482	NaN	10.9519	10.4735	10.3361	11.1694	10.9323	11.2818	11.4108	11.5271	10.9416	11.4026	3	3	3	2	3	2	3	1	3	3	3	2	3	2	3	3	3	3	0	0	0	0
Q6NXT1	Q6NXT1	ANR54_HUMAN	ANKRD54	-0.24206	0.344903		0.348377	0.538887		11.7328	11.5984	11.3144	11.3704	11.8371	11.9578	12.4024	11.7985	12.5402	12.2752	12.2877	12.0495	12.3113	12.2056	12.0099	10.6285	12.2307	NaN	2	2	2	2	2	2	2	2	2	2	2	2	2	2	2	2	2	1	1	1	0	0
Q92625	Q92625	ANS1A_HUMAN	ANKS1A	-0.160458	1.40961		0.0274598	0.159019		12.2251	12.006	12.058	12.0113	12.0227	12.0683	12.2936	12.1172	12.2004	12.3018	12.2581	12.3477	12.3266	12.1621	12.1011	12.0426	12.4017	12.3199	13	14	16	14	14	13	15	15	16	16	17	17	15	15	17	16	16	17	1	0	0	0
Q9H8Y5	Q9H8Y5	ANKZ1_HUMAN	ANKZF1	-0.0509443	0.186707		0.215905	1.20485		13.2547	13.5014	13.3062	13.3927	13.5877	13.4159	13.6744	13.5167	13.7222	13.737	13.6649	13.7445	13.7495	13.2497	13.4964	13.1103	13.6106	13.5477	13	13	13	16	14	13	15	15	16	16	16	15	16	15	16	17	16	12	1	0	0	0
Q9NQW6	Q9NQW6	ANLN_HUMAN	ANLN	-0.876233	3.57725	+	0.104711	0.484685		11.226	11.1888	10.8911	11.214	10.3411	11.1237	11.7333	11.908	12.2131	12.0618	11.8947	12.0596	11.6363	11.8987	12.1117	11.7071	11.8479	12.0404	6	5	9	9	8	7	12	13	13	12	12	12	13	12	11	13	12	13	1	1	0	0
Q9NW15	Q9NW15	ANO10_HUMAN	ANO10	-0.115133	0.722275		0.00555086	0.02786		13.983	13.9863	13.9479	13.756	13.701	13.8717	13.9362	13.9241	14.0728	13.998	13.9874	14.0514	13.8062	14.2155	14.1025	13.8265	14.0309	13.9551	15	15	13	15	14	14	15	15	16	14	15	16	15	16	16	15	15	13	0	0	1	0
Q4KMQ2	Q4KMQ2	ANO6_HUMAN	ANO6	0.0141988	0.0701366		-0.0849797	0.524094		13.7617	13.9065	14.0374	13.9303	13.9808	13.9244	13.8582	13.6486	13.7747	13.7934	13.9162	13.9549	13.7955	13.9351	14.0797	13.9534	14.0294	13.6629	20	19	20	22	21	21	20	21	21	20	20	20	20	20	19	20	22	20	0	0	1	0
P23352	P23352	KALM_HUMAN	ANOS1	0.0822697	0.408697		-0.178329	0.961816		11.8724	11.6968	11.9283	11.5465	12.0187	11.8642	11.2081	11.7375	11.4823	11.5403	11.6579	11.7371	11.6047	11.7863	11.9231	11.8414	11.7419	11.536	8	7	8	7	8	8	7	8	7	7	7	8	6	8	8	7	8	6	0	0	1	0
P39687	P39687	AN32A_HUMAN	ANP32A	-0.288978	6.15664	+	-0.0960007	2.84007		17.9088	17.8897	17.9174	17.9581	17.823	17.8569	18.1179	18.0698	18.1041	18.1124	18.0369	18.0706	18.1602	18.1374	18.1856	18.1391	18.243	18.2225	21	20	20	22	20	20	19	22	20	20	19	20	20	22	21	22	22	20	1	1	0	0
P39687;Q92688	Q92688;P39687	AN32A_HUMAN;AN32B_HUMAN	ANP32A;ANP32B	-0.355911	1.51246	+	-0.351801	1.37814		13.6462	13.9418	13.8385	13.6953	13.4792	13.7603	13.5986	13.3879	13.8721	13.8757	13.9138	13.7379	13.6199	14.1157	14.1142	14.2574	13.8778	14.5118	3	3	3	3	3	3	3	3	3	3	3	3	3	3	3	3	3	3	1	1	0	0
Q92688	Q92688	AN32B_HUMAN	ANP32B	-0.239382	3.37273	+	-0.173077	2.52344		17.3731	17.3326	17.4922	17.3438	17.4457	17.3184	17.4574	17.426	17.5127	17.5319	17.3884	17.3874	17.6417	17.4989	17.526	17.7167	17.6779	17.681	11	11	11	13	11	11	11	14	11	12	11	11	11	11	12	13	12	11	1	1	0	0
Q9BTT0	Q9BTT0	AN32E_HUMAN	ANP32E	-0.336226	4.17413	+	-0.0255051	0.17905		15.9291	15.9394	16.0593	16.026	16.0942	15.959	16.3361	16.187	16.2316	16.3165	16.3701	16.43	16.3925	16.384	16.4524	16.3112	16.3395	16.1447	7	6	6	9	6	5	7	9	8	8	7	7	7	9	8	10	8	8	1	1	0	0
P15144	P15144	AMPN_HUMAN	ANPEP	-0.470849	4.09433	+	0.102191	0.671857		16.4801	16.4225	16.4481	16.2993	16.3371	16.3199	16.93	16.7868	17.0163	16.9724	17.0049	17.035	16.9122	17.0042	16.9657	16.6101	16.9522	16.6879	46	44	47	46	47	43	48	52	48	48	48	45	49	48	48	48	48	49	0	0	1	0
Q9BQD7	Q9BQD7	ANKMT_HUMAN	ANTKMT	0.281367	0.958452		0.100438	0.43463		11.4572	11.4181	12.1595	11.5534	11.9311	12.0165	11.5488	11.3816	11.6269	11.6562	11.7237	11.5131	11.4708	11.5009	11.0467	11.7385	11.506	11.5846	7	7	6	6	7	5	6	7	6	8	5	7	7	7	6	7	7	7	0	0	1	0
Q9H6X2	Q9H6X2	ANTR1_HUMAN	ANTXR1	0.254714	2.22033	+	0.716536	5.49155	+	12.9556	12.9083	12.8661	12.7821	12.7864	12.8619	13.365	13.2537	13.328	13.4703	13.3038	13.2106	12.5489	12.7539	12.4244	12.4895	12.8599	12.5556	11	11	10	10	9	8	10	10	11	11	11	11	10	10	9	11	10	11	0	0	1	0
P58335	P58335	ANTR2_HUMAN	ANTXR2	-0.255813	0.816719		0.406309	1.51238		12.1529	12.1928	11.7916	11.7433	11.7815	11.5145	12.8591	12.1676	12.5321	12.3381	12.7003	12.5521	11.8904	12.4897	12.3807	12.3005	11.9097	11.7404	5	5	5	5	5	3	5	5	5	5	5	5	5	4	5	5	4	5	0	0	1	0
P04083	P04083	ANXA1_HUMAN	ANXA1	-0.496614	4.7316	+	0.306589	3.43846	+	18.2389	18.2763	18.4389	18.4554	18.3446	18.1227	19.0635	19.263	19.0124	19.2251	19.0936	19.0385	18.8245	18.6443	18.7695	18.8827	18.8093	18.9263	41	39	40	40	39	41	41	40	42	40	39	41	41	41	42	40	42	40	1	1	1	0
P50995	P50995	ANX11_HUMAN	ANXA11	-0.000981967	0.0121261		-0.221005	4.71177		16.9617	16.8802	16.9728	16.9767	16.9312	16.9175	16.7457	16.7808	16.7321	16.7227	16.6697	16.669	17.0308	16.9286	16.9424	16.8598	16.967	16.9174	30	31	34	34	34	30	32	35	32	33	32	31	34	30	32	34	32	35	1	1	0	0
P07355	P07355;A6NMY6	ANXA2_HUMAN	ANXA2	-0.126848	0.721208		0.0354401	0.216969		20.0369	19.9283	20.2131	20.3807	20.092	19.9536	20.2831	20.3695	20.1424	20.3051	20.2966	20.1816	20.2665	20.0691	20.1042	20.3457	20.1595	20.4205	39	39	39	41	37	37	39	44	40	41	39	39	38	37	38	44	39	44	0	0	0	0
P12429	P12429	ANXA3_HUMAN	ANXA3	-1.07206	3.79667	+	-0.000588894	0.0012242		10.7517	10.7058	10.4762	11.1258	11.0983	10.4184	11.6333	12.0722	11.5288	11.9997	11.9758	11.7954	12.3896	11.6092	11.4761	12.0345	11.6652	11.8341	2	2	4	4	5	3	6	6	6	5	5	5	5	5	6	5	6	6	0	0	0	0
P09525	P09525	ANXA4_HUMAN	ANXA4	0.100926	1.57426		-0.336964	7.17871	+	17.9171	17.9823	18.052	18.035	17.9751	17.8311	17.5116	17.5173	17.5714	17.5633	17.5074	17.4943	17.9206	17.8518	17.8892	17.7803	17.8959	17.8493	35	35	35	37	33	33	34	37	34	35	36	34	35	34	34	39	36	38	0	0	0	0
P08758	P08758	ANXA5_HUMAN	ANXA5	-0.269408	1.69729		-0.217586	1.71337		21.1659	21.1847	21.4263	21.6334	21.3946	21.2141	21.3322	21.5985	21.2694	21.4141	21.3746	21.3412	21.6625	21.4402	21.4898	21.6909	21.5063	21.8458	36	36	36	43	37	37	37	41	36	38	35	35	39	34	35	44	38	40	0	0	0	0
P08133	P08133	ANXA6_HUMAN	ANXA6	0.81511	9.21484	+	0.466383	6.95672	+	19.2501	19.2243	19.2527	19.243	19.2042	19.1748	18.9149	18.8585	18.8439	18.8887	18.878	18.8726	18.5092	18.4694	18.4499	18.2893	18.3947	18.3458	62	60	63	68	63	58	60	69	60	64	57	57	65	58	63	70	63	66	1	0	0	0
P20073	P20073	ANXA7_HUMAN	ANXA7	-0.0701501	0.858089		0.0372054	0.48124		16.0538	16.0725	16.2098	16.1901	16.2762	16.0871	16.2395	16.1407	16.2622	16.3486	16.2593	16.2834	16.1999	16.2489	16.2566	16.1371	16.2927	16.1754	29	28	31	33	31	30	29	32	31	32	30	30	31	29	32	33	32	32	0	0	0	0
P28039	P28039	AOAH_HUMAN	AOAH	-0.805283	6.56916	+	0.858433	7.33745	+	12.8633	12.8232	12.8505	12.7052	12.9451	12.7404	14.4336	14.5572	14.45	14.4876	14.4873	14.4943	13.679	13.5844	13.6125	13.712	13.3864	13.7851	12	12	12	11	9	12	15	16	16	15	16	16	13	15	13	14	14	14	0	0	0	0
Q63HQ0	Q63HQ0	AP1AR_HUMAN	AP1AR	-0.177531	0.274053		0.0260563	0.0435858		11.7506	10.9545	11.3164	10.4337	11.441	11.4723	11.8594	NaN	11.5326	11.4693	11.1657	11.1314	11.3306	10.9702	11.6902	NaN	11.6315	NaN	2	2	2	2	2	2	2	1	2	2	2	2	2	2	2	1	2	1	0	0	0	0
Q10567	Q10567	AP1B1_HUMAN	AP1B1	0.0184323	0.126508		0.137941	1.34675		16.6928	16.7909	16.7416	16.6302	16.575	16.6128	16.7673	16.6077	16.8296	16.806	16.8815	16.8682	16.6079	16.6732	16.7321	16.4861	16.801	16.6324	31	31	31	35	31	31	33	33	33	33	33	33	32	33	33	34	33	32	0	0	1	0
P63010;Q10567	P63010;Q10567	AP1B1_HUMAN;AP2B1_HUMAN	AP1B1;AP2B1	-0.0488466	0.974208		0.0496693	1.02808		17.6754	17.7125	17.6653	17.6952	17.6298	17.6371	17.7597	17.7354	17.759	17.7959	17.8088	17.7476	17.7571	17.6225	17.7213	17.7054	17.7984	17.7036	26	27	27	26	25	25	24	27	27	28	26	25	28	26	26	27	27	28	0	0	1	0
O43747	O43747	AP1G1_HUMAN	AP1G1	0.038648	0.277504		0.107502	0.881939		15.652	15.6093	15.6455	15.6135	15.5883	15.6212	15.6812	15.5519	15.7425	15.7517	15.704	15.7116	15.595	15.7745	15.6276	15.391	15.666	15.4438	35	35	38	38	33	33	38	40	38	38	38	39	39	39	38	38	40	37	0	0	1	0
O75843	O75843	AP1G2_HUMAN	AP1G2	0.220395	1.38003		0.121002	0.614393		15.6365	15.6176	15.5616	15.509	15.6243	15.5274	15.5177	15.3593	15.5489	15.4424	15.574	15.4378	15.5359	15.5528	15.4609	15.1357	15.4493	15.0195	30	31	31	31	31	31	33	30	32	33	31	31	32	31	29	27	30	27	0	0	1	0
Q9BXS5	Q9BXS5	AP1M1_HUMAN	AP1M1	-0.0276728	0.376027		-0.000275294	0.00267423		16.667	16.6717	16.7153	16.7393	16.6292	16.6384	16.7287	16.6414	16.732	16.7256	16.7595	16.638	16.7628	16.7324	16.7434	16.651	16.7468	16.5905	24	23	26	26	26	25	26	29	27	26	27	26	27	23	25	27	26	27	0	0	1	0
P61966	P61966	AP1S1_HUMAN	AP1S1	0.0977766	0.434299		-0.318382	1.45628		13.3511	13.1034	12.8024	13.3282	13.178	13.4001	12.5916	12.3559	13.0178	12.9114	12.6491	13.1404	13.2589	13.1424	12.974	12.9386	13.0833	13.1793	3	3	3	3	3	3	4	4	4	3	4	4	4	4	4	4	4	4	0	0	1	0
P56377	P56377	AP1S2_HUMAN	AP1S2	-0.0322418	0.339357		0.0278651	0.439222		16.9162	16.8518	16.9922	16.8267	16.7712	16.9428	16.941	16.8853	16.994	16.9688	16.9355	16.9368	16.9646	17.0016	16.9415	16.8607	16.8638	16.8621	6	6	6	8	6	6	8	7	8	9	8	7	8	9	8	8	8	8	0	0	1	0
O95782	O95782	AP2A1_HUMAN	AP2A1	-0.0575945	1.14743		0.0541676	1.1144		15.2192	15.2674	15.2874	15.2617	15.2137	15.1713	15.3463	15.3136	15.3698	15.4148	15.3306	15.3162	15.3254	15.3406	15.3352	15.2023	15.3096	15.2532	34	34	34	36	33	34	35	36	35	35	34	35	33	34	35	34	36	36	0	0	1	0
O94973;O95782	O94973;O95782	AP2A1_HUMAN;AP2A2_HUMAN	AP2A1;AP2A2	0.254827	1.85806	+	0.209589	1.34399		16.2081	16.2082	16.2524	16.1506	16.1198	16.1651	16.1715	15.9488	16.164	16.1867	16.1727	16.1891	16.0273	16.095	16.0117	15.5408	16.0296	15.8708	12	11	13	15	13	13	13	14	12	13	14	14	12	12	13	15	14	15	0	0	1	0
O94973	O94973	AP2A2_HUMAN	AP2A2	0.278749	3.14615	+	0.317329	3.65867	+	15.6215	15.6938	15.5881	15.542	15.6761	15.5761	15.6439	15.5707	15.6831	15.7057	15.6896	15.6359	15.3638	15.5077	15.3748	15.1649	15.4083	15.2054	32	32	34	37	35	30	35	37	35	34	33	33	33	30	31	34	33	33	0	0	1	0
P63010	P63010	AP2B1_HUMAN	AP2B1	0.0950211	0.627864		0.083121	0.722399		14.1126	14.0755	13.8525	13.8154	13.8895	14.1327	13.873	13.8618	14.0663	13.9798	14.0442	13.9817	13.997	13.7915	13.7712	13.9454	14.0241	13.7789	20	21	22	21	21	20	22	20	22	22	23	23	20	22	20	20	22	18	0	0	1	0
Q96CW1	Q96CW1	AP2M1_HUMAN	AP2M1	0.0169929	0.258187		0.118292	2.59118		16.9655	17.0512	17.118	17.1043	17.0582	17.0233	17.0757	17.1703	17.2398	17.2005	17.1418	17.1003	17.0381	16.9735	17.0513	17.0891	17.0184	17.0482	28	28	28	32	29	28	29	33	29	31	29	30	32	29	29	31	30	32	0	0	1	0
P53680	P53680	AP2S1_HUMAN	AP2S1	0.0943112	0.299036		0.276098	1.15474		16.6964	16.6442	16.6682	16.4522	16.5557	16.3962	16.8719	16.6625	16.8589	16.627	16.6174	16.8659	16.6705	16.6908	16.6512	16.2167	16.6537	15.9641	8	8	8	8	7	8	8	8	8	8	8	8	8	8	8	8	8	7	0	0	1	0
O00203	O00203	AP3B1_HUMAN	AP3B1	0.0375001	0.479307		0.0233092	0.310791		16.0942	16.0067	16.0781	16.0788	16.0051	15.9751	16.0308	16.0411	16.0088	16.0274	16.0605	15.9842	16.0646	16.013	16.0352	15.866	16.0618	15.9724	56	59	61	59	59	57	60	65	61	63	60	59	64	58	57	63	61	62	0	0	1	0
O14617	O14617	AP3D1_HUMAN	AP3D1	0.064363	0.488854		0.0525624	0.348651		16.1657	16.1267	16.088	16.0369	16.1353	16.0851	16.0883	15.9506	16.1229	16.1179	16.1624	16.1248	16.0904	16.1705	16.1079	15.8216	16.1595	15.9016	54	54	55	54	52	52	56	55	55	55	51	54	54	54	53	55	51	54	1	0	1	0
Q9Y2T2	Q9Y2T2	AP3M1_HUMAN	AP3M1	0.0313349	0.476631		0.0694771	1.22243		15.6952	15.7515	15.6963	15.7334	15.5696	15.6963	15.7363	15.7368	15.6313	15.8314	15.6759	15.7595	15.6405	15.6019	15.7259	15.6715	15.6627	15.6518	19	19	19	19	18	18	20	19	20	20	19	20	18	20	19	19	19	18	0	0	1	0
P53677;Q9Y2T2	P53677;Q9Y2T2	AP3M1_HUMAN;AP3M2_HUMAN	AP3M1;AP3M2	0.0602913	0.595037		0.000169913	0.000868409		15.248	15.3243	15.2827	15.293	15.4158	15.2182	15.3058	15.0531	15.1039	15.2831	15.3695	15.3059	15.235	15.2982	15.3186	15.0798	15.3324	15.1562	4	4	4	4	4	4	4	4	4	4	4	4	4	4	4	4	4	4	0	0	1	0
P53677	P53677	AP3M2_HUMAN	AP3M2	0.123811	0.436588		-0.311973	1.43072		12.8281	12.8458	12.6477	12.5055	12.7548	12.1563	12.0429	12.0007	12.048	12.4254	12.5993	12.0071	12.51	12.129	12.5693	12.5656	12.6125	12.609	7	7	8	9	7	7	9	9	8	8	9	9	9	8	9	9	9	8	0	0	1	0
Q92572	Q92572	AP3S1_HUMAN	AP3S1	-0.215224	3.17383	+	0.020394	0.153027		14.8153	14.8182	14.8238	14.9591	14.9035	14.8348	15.15	15.0986	15.0934	14.9709	15.0308	15.2248	15.1208	15.0525	15.0101	14.9804	15.2337	15.0486	12	12	12	11	11	12	12	12	12	12	11	12	12	11	12	11	12	10	0	0	1	0
P59780	P59780	AP3S2_HUMAN	AP3S2	-0.215289	2.16905		-0.0619753	0.359353		13.068	13.2239	13.0055	13.2864	13.1329	13.1037	13.4703	13.0261	13.3304	13.3542	13.2628	13.2965	13.381	13.4274	13.4084	13.1806	13.4759	13.2388	5	5	5	4	4	5	4	5	5	5	4	5	5	5	5	5	5	4	0	0	1	0
Q9Y6B7	Q9Y6B7	AP4B1_HUMAN	AP4B1	0.0375644	0.089553		0.237929	0.854272		13.3088	12.9803	13.0339	12.8225	13.1799	13.0742	13.3755	13.0468	13.3133	13.3808	13.2243	13.2611	13.2119	13.5144	13.0102	12.5752	13.1418	12.7206	16	16	17	17	16	15	19	19	21	20	19	19	17	19	20	15	19	16	0	0	1	0
Q9UPM8	Q9UPM8	AP4E1_HUMAN	AP4E1	-0.216753	3.2478	+	0.045002	0.350566		14.0685	14.0512	14.0125	13.9546	14.1482	14.1261	14.3549	14.2058	14.4294	14.4147	14.155	14.3719	14.3068	14.2709	14.36	14.2663	14.3263	14.1316	18	21	20	19	19	19	22	21	23	21	23	22	22	23	23	21	23	22	0	0	1	0
O00189	O00189	AP4M1_HUMAN	AP4M1	-0.0362867	0.250188		0.11261	1.12139		13.3879	13.5272	13.5748	13.522	13.4218	13.423	13.6826	13.5398	13.5949	13.6055	13.6725	13.6548	13.6997	13.5386	13.4644	13.424	13.6023	13.3454	14	12	14	12	13	13	14	13	14	13	14	15	14	15	13	13	13	11	0	0	1	0
Q9Y587	Q9Y587	AP4S1_HUMAN	AP4S1	0.0814789	0.629724		0.0778044	0.284849		12.5316	12.7352	12.8702	12.604	12.667	12.6747	12.3523	13.0072	12.6519	12.9189	12.7242	12.4062	12.4286	12.6472	12.5774	12.6244	12.7524	12.5637	3	3	4	3	3	3	3	4	4	4	4	4	3	4	4	3	4	3	0	0	1	0
Q2VPB7	Q2VPB7	AP5B1_HUMAN	AP5B1	0.292559	1.73188	+	-0.0629574	0.291215		13.3867	13.2565	13.1722	13.0329	13.3039	13.4243	12.9316	12.7499	12.8899	12.9214	12.9731	12.9774	13.1377	13.2012	13.1076	12.7433	12.9201	12.7112	17	17	16	17	16	14	17	16	17	16	18	16	15	16	17	14	16	16	0	0	0	0
Q9H0R1	Q9H0R1	AP5M1_HUMAN	AP5M1	-0.00185617	0.00869945		-0.10111	0.676662		13.7385	13.5878	13.4515	13.6446	13.6381	13.654	13.5039	13.4658	13.7014	13.3785	13.559	13.5104	13.6701	13.7502	13.6091	13.5046	13.7951	13.3964	13	15	14	14	14	14	13	14	14	14	14	13	11	14	14	12	15	13	1	0	1	0
Q9NUS5	Q9NUS5	AP5S1_HUMAN	AP5S1	0.469388	2.85459	+	0.0641349	0.226135		13.0258	12.9779	12.8737	12.6251	12.9708	12.9935	12.5942	12.1851	12.6445	12.665	12.3863	12.5601	12.6275	12.6927	12.5134	12.2366	12.4387	12.1415	7	7	7	8	8	7	7	8	7	7	7	7	7	7	7	8	8	7	1	0	1	0
O43299	O43299	AP5Z1_HUMAN	AP5Z1	0.213131	1.05205		-0.0243241	0.071957		14.2941	14.3575	14.3613	14.146	14.285	14.2693	14.0356	13.8148	14.2223	14.1547	14.0809	13.9801	14.1353	14.3012	14.1807	14.0093	14.2384	13.5695	26	25	25	24	22	22	25	21	28	28	27	28	26	28	27	18	28	19	1	1	0	0
O14727	O14727	APAF_HUMAN	APAF1	-0.393077	4.77088	+	0.0041337	0.0288403		14.8255	14.8307	14.8099	14.7196	14.7534	14.8167	15.1581	15.1495	15.2516	15.1989	15.1943	15.1867	15.2658	15.2445	15.2193	15.0731	15.3024	15.0092	55	52	53	55	50	51	61	59	60	61	59	56	60	61	58	60	62	60	1	0	0	0
Q02410	Q02410	APBA1_HUMAN	APBA1	0.444359	1.38238	+	-0.0429346	0.0858914		13.2835	13.1939	13.1827	12.8804	13.6124	13.1725	13.0738	12.6881	12.646	12.4456	12.8081	12.74	12.5111	12.48	12.9066	12.8612	13.4807	12.4196	6	5	4	4	6	3	3	2	5	5	5	4	4	5	4	3	3	3	1	1	0	0
O96018	O96018	APBA3_HUMAN	APBA3	0.302003	0.313921		-0.0707266	0.0862829		NaN	10.6704	11.7322	10.7006	11.8048	12.3567	11.0543	11.115	11.4439	10.4527	NaN	11.3352	11.6738	11.3631	11.0417	11.4239	10.2522	NaN	1	2	2	2	2	2	2	2	2	2	1	2	2	2	2	2	2	1	1	0	0	0
Q7Z5R6	Q7Z5R6	AB1IP_HUMAN	APBB1IP	-0.71423	7.83036	+	-0.0541217	0.75511		15.9012	15.8876	15.9682	16.0228	15.9844	15.8178	16.6425	16.551	16.6328	16.5868	16.6164	16.513	16.7043	16.5112	16.6677	16.7132	16.6661	16.6049	25	28	28	28	25	27	30	31	30	29	30	29	31	30	29	30	31	31	1	0	1	0
P25054	P25054	APC_HUMAN	APC	0.531603	2.9972	+	0.150834	0.607731		10.641	10.6887	10.7597	10.5453	10.9158	NaN	10.3272	10.5252	10.4129	10.5388	10.1766	9.99537	10.1164	10.4779	10.3752	10.1711	10.0078	9.92249	4	2	6	3	4	1	6	6	5	5	6	6	4	4	4	6	6	5	1	0	1	0
P13798	P13798	ACPH_HUMAN	APEH	-0.0756324	1.15451		0.0710042	1.85907		16.9847	16.8792	17.106	17.0452	17.0368	16.9698	17.1237	17.2134	17.1262	17.1324	17.1503	17.1555	17.0758	17.0711	17.1221	16.9951	17.0826	17.1286	32	34	35	37	34	33	37	37	38	38	36	36	37	33	33	38	35	38	1	0	0	0
P27695	P27695	APEX1_HUMAN	APEX1	-0.230597	2.73328	+	-0.0672906	0.484047		19.359	19.3347	19.4119	19.471	19.3839	19.3581	19.413	19.6204	19.6188	19.6654	19.469	19.5117	19.5115	19.4834	19.5347	19.742	19.6521	19.7785	25	28	28	27	26	25	27	29	28	28	28	27	27	27	27	29	28	28	1	1	0	1
Q96BI3	Q96BI3	APH1A_HUMAN	APH1A	0.147598	0.642163		-0.211925	0.787336		14.6266	14.4288	14.2369	14.2581	14.4345	14.355	14.0428	13.581	14.0712	13.9928	14.2647	14.2302	14.3487	14.6186	14.3699	14.0586	14.0083	14.0501	4	3	3	3	4	3	3	3	4	3	4	3	3	3	4	3	3	3	0	0	1	0
Q8WW43	Q8WW43	APH1B_HUMAN	APH1B	-0.119609	0.464418		-0.410935	1.2603		12.1722	12.2058	NaN	12.3198	12.4783	12.0741	12.2738	11.2425	12.0532	11.7294	12.2487	12.2044	12.1371	12.6734	12.1622	12.2219	12.5528	12.4703	2	2	1	2	2	2	2	2	2	2	2	2	2	2	2	2	2	2	0	0	1	0
Q9BZZ5	Q9BZZ5	API5_HUMAN	API5	-0.231517	2.59171	+	-0.150685	1.94847		16.5392	16.5615	16.5128	16.711	16.3804	16.528	16.5777	16.7445	16.6448	16.5976	16.5334	16.6198	16.6723	16.7089	16.7119	16.9247	16.7677	16.8365	31	30	29	31	27	26	31	34	31	31	30	30	30	33	33	32	33	30	1	1	0	0
Q96GX9	Q96GX9	MTNB_HUMAN	APIP	0.122217	0.386279		-0.167141	0.533316		16.0699	16.2178	16.4044	16.3373	16.2901	16.2944	15.8217	16.1827	15.8286	16.1874	15.9132	15.9442	15.8572	15.8749	15.9329	16.5667	16.1018	16.5471	20	19	20	20	20	20	19	19	19	20	19	17	18	20	18	20	20	20	1	0	0	0
Q06481	Q06481	APLP2_HUMAN	APLP2	-0.0798836	0.563239		-0.157143	1.18088		12.0054	11.6687	11.7962	11.6595	11.9777	11.7253	11.858	11.6877	11.4637	11.9544	11.7602	11.6451	11.9801	11.9405	11.819	11.7865	11.8891	11.8969	9	8	9	8	8	8	8	10	9	9	10	9	10	9	9	10	10	9	0	1	1	0
Q9HDC9	Q9HDC9	APMAP_HUMAN	APMAP	0.0966078	1.48719		0.0508312	0.64327		16.2805	16.3994	16.3042	16.41	16.3396	16.2303	16.2753	16.342	16.3044	16.3369	16.146	16.2847	16.3293	16.2904	16.2221	16.1969	16.1743	16.1714	26	24	26	27	25	26	28	27	27	28	28	27	27	28	27	24	27	22	0	0	1	0
P02647	P02647	APOA1_HUMAN	APOA1	-0.214977	1.309		-0.650702	3.20566	+	14.2035	14.282	14.2817	14.201	14.1683	13.8611	13.9921	14.0109	13.6424	13.6519	13.2751	13.8109	14.4861	14.3423	14.1406	14.4757	14.2322	14.6106	6	6	6	6	5	7	6	3	5	6	4	5	7	7	7	7	7	7	0	0	0	0
Q9NRW3	Q9NRW3	ABC3C_HUMAN	APOBEC3C	0.204234	0.601075		0.329681	1.40483		14.6533	13.8792	14.3167	14.5106	14.5754	14.1438	14.6138	14.1997	14.7045	14.3313	14.441	14.5414	14.0951	14.5178	14.3266	13.7435	14.2649	13.9056	8	7	7	9	5	4	8	8	8	9	9	8	9	8	9	8	9	8	1	1	0	0
Q9HC16	Q9HC16	ABC3G_HUMAN	APOBEC3G	-0.203969	0.429711		-0.161513	0.332754		11.4962	11.472	11.5812	11.9715	12.0992	11.2906	12.2182	11.679	11.7278	11.6511	11.3462	11.5431	12.1218	12.1904	12.3688	11.5753	11.614	11.2642	4	5	4	4	3	3	3	4	5	4	4	3	4	4	5	4	3	3	1	1	0	0
Q0VD83	Q0VD83	APOBR_HUMAN	APOBR	-0.061655	1.09802		-0.187453	2.96993		18.1804	18.0872	18.1708	18.1063	18.1279	18.1975	17.9964	17.8745	18.0244	18.0558	18.0914	18.0728	18.1958	18.2551	18.2951	18.1099	18.2001	18.1841	75	77	74	80	73	72	80	83	84	79	80	77	82	82	78	85	86	78	0	0	1	0
P02655	P02655	APOC2_HUMAN	APOC2	-0.144522	0.873903		-0.723806	4.95896	+	16.0344	15.9649	16.0837	15.9827	15.6484	16.0321	15.3042	15.0845	15.5225	15.4348	15.4738	15.4506	16.2034	16.3358	16.0464	15.9047	16.087	16.036	6	6	6	6	6	6	6	5	5	5	6	6	6	6	6	6	6	6	0	0	0	0
P02649	P02649	APOE_HUMAN	APOE	1.31946	7.87991	+	-2.08234	10.5006	+	17.7793	17.8271	17.7526	17.5019	17.8473	17.8301	14.434	14.4547	14.3026	14.2391	14.3474	14.3496	16.648	16.5325	16.315	16.3938	16.4781	16.2539	35	35	34	34	35	33	25	19	25	25	21	20	33	33	34	31	34	30	0	0	0	0
Q9BQE5	Q9BQE5	APOL2_HUMAN	APOL2	0.0562134	0.62181		-0.169029	2.58983		15.6961	15.6682	15.7129	15.5441	15.6366	15.5982	15.4289	15.4416	15.457	15.467	15.3313	15.3788	15.6422	15.62	15.6674	15.4934	15.6424	15.4534	14	14	13	14	12	13	14	14	14	15	12	14	14	15	15	13	15	14	1	0	0	0
Q9BUR5	Q9BUR5	MIC26_HUMAN	APOO	0.018762	0.0546038		-0.070466	0.201526		16.5678	16.5238	16.3838	16.4092	16.3551	16.3795	16.4647	16.0072	16.2564	16.4912	16.3616	16.5029	16.6016	16.5481	16.54	15.9279	16.678	16.2112	11	11	11	10	8	9	10	10	11	11	11	11	11	10	10	9	11	10	0	0	1	1
Q6UXV4	Q6UXV4	MIC27_HUMAN	APOOL	0.121929	1.4533		-0.111288	1.30095		15.5644	15.4887	15.6292	15.5529	15.4905	15.4953	15.3014	15.331	15.2012	15.3488	15.3471	15.2922	15.5706	15.3717	15.4998	15.2771	15.3329	15.4373	15	15	15	15	15	15	14	15	14	15	15	15	15	15	15	15	15	15	0	0	1	1
P05067	P05067	A4_HUMAN	APP	-0.20637	0.756219		-0.452822	1.61948		11.782	11.4823	11.437	11.5232	11.7722	11.7201	11.7253	11.1961	11.0494	11.5661	11.5671	11.1343	11.7343	12.1931	12.1777	11.8344	11.5775	11.4381	10	10	10	8	10	10	8	10	11	11	11	9	10	11	12	9	12	10	1	1	1	0
Q9UKG1	Q9UKG1	DP13A_HUMAN	APPL1	0.0545785	0.232354		-0.124969	0.549361		15.3749	15.5348	15.4382	15.2938	15.3767	15.3251	15.2044	14.9487	15.352	15.279	15.3485	15.1336	15.413	15.4661	15.5162	15.0387	15.511	15.0711	34	31	35	38	33	33	36	37	37	36	35	35	37	35	36	37	36	35	1	1	1	0
Q8NEU8	Q8NEU8	DP13B_HUMAN	APPL2	0.282326	2.47527	+	0.0516718	0.289039		15.1368	15.1161	15.1209	15.1161	15.022	15.1623	14.9529	14.761	14.89	14.8543	14.9211	14.9111	14.8488	14.9857	14.9579	14.6149	14.9614	14.6117	35	38	35	36	37	35	36	40	40	38	37	38	40	39	36	37	40	34	1	1	1	0
P07741	P07741	APT_HUMAN	APRT	-0.174715	1.69886		-0.0436446	0.514259		18.468	18.6463	18.6626	18.8159	18.6211	18.445	18.8107	18.7548	18.7656	18.732	18.6122	18.77	18.6645	18.7698	18.7625	18.8413	18.7986	18.8706	17	17	18	18	18	17	17	19	19	19	18	18	18	17	18	19	19	19	1	0	0	0
Q7Z2E3	Q7Z2E3	APTX_HUMAN	APTX	-0.14657	0.696873		-0.0569496	0.256618		12.7459	12.6493	13.1412	12.9126	12.5957	12.6765	13.132	12.9651	12.6677	12.7887	12.8688	12.8367	12.8926	12.753	12.9176	12.8618	13.2394	12.9363	7	7	6	7	7	7	6	7	7	7	7	6	7	7	7	7	6	7	1	1	0	0
O60306	O60306	AQR_HUMAN	AQR	0.5516	4.00941	+	-0.0371195	0.160243		14.2357	14.2022	14.0388	14.0652	14.2502	14.0793	13.5112	13.4455	13.7499	13.5892	13.549	13.4944	13.7262	13.711	13.7958	13.2708	13.5839	13.4742	38	39	37	42	35	38	42	41	42	41	40	38	39	39	39	32	41	37	0	1	0	0
P10398	P10398	ARAF_HUMAN	ARAF	-0.218751	1.87782		-0.0423231	0.2454		13.1114	13.1947	13.0364	12.9545	12.9972	13.0773	13.221	13.2494	13.3667	13.2394	13.1152	13.2384	13.3668	13.4026	13.3037	13.0611	13.435	13.1148	13	13	13	15	12	13	16	15	16	15	16	16	16	15	17	16	17	15	0	0	0	0
P04049;P10398;P15056	P04049;P10398;P15056	ARAF_HUMAN;BRAF_HUMAN;RAF1_HUMAN	ARAF;BRAF;RAF1	0.0365779	0.0932258		0.100474	0.290358		13.776	13.6892	13.7696	13.4141	13.6671	13.6766	13.6859	13.5119	13.7518	13.9445	13.8139	13.6679	13.6044	13.9679	13.7431	13.4176	13.94	13.1001	5	5	4	5	5	4	5	4	5	5	5	4	4	4	5	5	5	3	0;1	0;1	0;1	0;1
P04049;P10398	P04049;P10398	ARAF_HUMAN;RAF1_HUMAN	ARAF;RAF1	0.253485	0.362387		0.15975	0.205595		12.6842	12.0942	12.7465	12.2734	12.165	12.6361	11.8039	12.3795	12.5854	12.5021	12.6049	12.1612	12.3556	11.0996	12.6611	11.9331	12.8494	NaN	2	2	2	2	2	2	2	2	2	2	2	2	2	2	2	2	2	1	0;1	0;1	0;1	0;1
Q96P48	Q96P48	ARAP1_HUMAN	ARAP1	0.182186	2.04443		0.28942	3.34266	+	15.5987	15.5604	15.6089	15.4904	15.5368	15.5926	15.7263	15.6133	15.6606	15.7017	15.7053	15.6241	15.4671	15.4261	15.479	15.1801	15.4844	15.258	66	67	65	67	62	62	69	69	71	70	68	68	68	67	66	65	68	63	1	0	1	0
Q8WWN8	Q8WWN8	ARAP3_HUMAN	ARAP3	-0.421199	1.91457	+	0.819672	4.37362	+	10.6269	10.2504	10.0823	10.2771	10.8118	10.3734	11.4233	11.6653	11.6993	11.9391	11.7479	11.3922	10.7728	11.1551	10.9845	10.6004	10.7069	10.7295	5	4	3	3	2	4	11	11	11	11	11	10	8	10	9	4	8	8	1	0	1	0
P48444	P48444	COPD_HUMAN	ARCN1	-0.159282	3.11233		-0.011404	0.217056		17.2183	17.1671	17.267	17.3232	17.1802	17.1366	17.3236	17.3988	17.3935	17.3604	17.3413	17.362	17.3747	17.3345	17.3423	17.4054	17.446	17.3452	42	41	41	43	40	36	40	42	39	41	39	39	41	40	40	43	41	41	1	0	1	0
O15033	O15033	AREL1_HUMAN	AREL1	-0.264452	0.443787		0.428705	1.09033		9.69017	11.0537	10.6834	10.8878	10.1547	10.8609	11.5496	11.685	10.7497	11.065	11.21	11.2305	10.7162	10.8226	10.7603	11.3512	11.1508	10.1163	2	4	4	4	3	4	4	3	4	4	4	4	3	4	4	3	3	3	1	0	0	0
P84077	P84077	ARF1_HUMAN	ARF1	0.235974	1.21191		0.126596	0.312883		13.8152	13.5036	13.6596	13.6326	13.77	13.5177	14.1405	13.1958	13.6564	13.6084	13.4474	13.194	13.6714	13.3527	13.7087	13.0595	13.3866	13.3038	2	2	2	2	2	2	2	2	2	2	2	2	2	2	2	2	2	2	1	0	1	0
P61204;P84077	P84077;P61204	ARF1_HUMAN;ARF3_HUMAN	ARF1;ARF3	-0.271778	1.40825		-0.070672	0.280694		19.5003	19.6723	19.3648	19.2071	19.2712	19.3952	19.6544	19.3588	19.6152	19.5741	19.6609	19.7543	19.8987	19.7665	19.7728	19.401	19.8252	19.3774	12	11	14	15	14	13	14	14	13	14	14	12	13	14	13	14	13	14	1	0	0;1	0
P18085;P61204;P84077;P84085	P84077;P84085;P61204;P18085	ARF1_HUMAN;ARF3_HUMAN;ARF4_HUMAN;ARF5_HUMAN	ARF1;ARF3;ARF4;ARF5	-0.343044	1.9749	+	-0.0519215	0.160283		19.4901	19.1393	19.2213	19.3809	19.2262	19.5635	19.7154	19.1842	19.7058	19.5799	19.7863	19.7966	19.6885	19.8993	19.7977	19.3953	19.8401	19.4586	4	4	4	4	4	4	4	4	4	4	4	4	4	4	4	4	4	4	0;1	0	0;1	0
P18085	P18085	ARF4_HUMAN	ARF4	0.00885264	0.0197604		-0.0196295	0.0415574		18.2313	18.1191	18.0744	17.9068	17.6482	18.1394	18.065	17.5049	18.1071	18.053	18.2726	17.9457	17.9368	18.3777	18.2663	17.5281	18.1454	17.8118	10	9	8	10	9	6	10	10	10	10	10	10	10	9	10	10	9	9	0	0	1	0
P84085	P84085	ARF5_HUMAN	ARF5	-0.125746	1.88643		0.0158631	0.13684		16.5302	16.4788	16.5839	16.546	16.6302	16.5165	16.7123	16.6224	16.7324	16.7666	16.7053	16.5962	16.7636	16.6951	16.6528	16.6383	16.7594	16.5307	8	8	10	9	9	9	9	10	10	10	9	9	9	9	8	10	9	8	1	0	1	0
P62330	P62330	ARF6_HUMAN	ARF6	-0.228477	1.44541		0.0154966	0.0641725		16.7629	16.7565	16.6516	16.487	16.586	16.503	16.9786	16.7355	16.8565	16.8433	16.8671	16.9299	17.029	16.9228	17.0667	16.6981	16.8461	16.5552	15	14	13	15	12	13	15	15	15	15	15	14	15	15	14	15	15	13	1	0	1	0
Q8N6T3	Q8N6T3	ARFG1_HUMAN	ARFGAP1	0.0886896	1.2725		0.0754147	1.40046		15.1378	15.1518	15.0185	15.0694	15.0993	14.9767	15.0367	15.0685	15.0856	15.0133	15.0841	15.0858	15.0424	14.9354	14.9789	14.8725	15.0464	15.0458	22	23	23	23	21	20	22	21	23	22	23	23	23	23	23	21	22	21	1	0	0	0
Q8N6H7	Q8N6H7	ARFG2_HUMAN	ARFGAP2	-0.650842	8.3491	+	0.0115075	0.15911		14.1253	14.1037	14.1307	14.2573	14.0883	14.0482	14.8252	14.8563	14.7416	14.7242	14.7828	14.7975	14.7208	14.8275	14.8414	14.737	14.7656	14.7664	22	22	21	22	21	20	23	25	23	24	22	22	23	22	23	24	24	22	1	0	1	0
Q9NP61	Q9NP61	ARFG3_HUMAN	ARFGAP3	-0.445257	4.7625	+	0.115161	1.39624		13.7293	13.8856	13.9815	14.0423	13.9776	13.9005	14.3979	14.5964	14.4408	14.4484	14.4401	14.5556	14.436	14.4747	14.2631	14.3358	14.4163	14.2624	15	13	12	14	12	13	16	16	16	15	16	16	15	14	16	15	16	16	1	0	1	0
Q9Y6D6	Q9Y6D6	BIG1_HUMAN	ARFGEF1	0.0192625	0.0961125		0.13627	0.870774		14.9244	14.9467	14.866	14.8254	14.786	14.8776	15.0509	14.7757	15.0649	14.9874	14.9818	15.0675	14.8904	14.9997	14.9922	14.6567	14.9578	14.6138	40	39	36	38	39	38	38	38	42	42	39	38	38	40	40	36	40	37	1	1	1	0
Q9Y6D5;Q9Y6D6	Q9Y6D5;Q9Y6D6	BIG1_HUMAN;BIG2_HUMAN	ARFGEF1;ARFGEF2	0.00295973	0.014755		0.100985	0.774361		13.9608	13.8994	13.8145	13.7486	13.7697	13.905	13.9665	13.7956	14.0241	13.9368	13.9771	13.986	13.8798	14.0207	13.7762	13.6846	14.0076	13.7114	25	23	25	24	22	24	25	25	25	24	25	24	24	24	24	23	23	22	1	0;1	1	0
Q9Y6D5	Q9Y6D5	BIG2_HUMAN	ARFGEF2	0.255888	2.65141	+	0.0946558	0.737748		13.6407	13.5872	13.5368	13.3823	13.4964	13.6037	13.5062	13.2374	13.4368	13.4111	13.4253	13.263	13.4225	13.3822	13.2675	13.1465	13.3567	13.1364	38	41	40	36	39	39	41	42	41	41	42	43	40	40	37	33	38	38	1	0	1	0
P53367	P53367	ARFP1_HUMAN	ARFIP1	-0.389996	4.66398	+	-0.191779	2.40379		15.8599	15.9394	15.8469	15.7795	15.8965	15.855	16.0118	16.1035	16.0497	16.1214	16.0779	16.0022	16.317	16.0434	16.234	16.2894	16.246	16.3873	22	23	24	24	22	21	25	24	24	24	24	23	23	23	23	23	24	23	0	0	0	0
P53365	P53365	ARFP2_HUMAN	ARFIP2	-0.0662786	0.575924		0.132078	1.93104		14.417	14.558	14.635	14.7601	14.6363	14.4855	14.8629	14.8364	14.8142	14.763	14.7794	14.6262	14.7658	14.5832	14.6416	14.6094	14.6605	14.6291	13	11	12	14	12	13	14	13	14	13	14	13	14	14	14	12	14	11	0	0	0	0
Q13795	Q13795	ARFRP_HUMAN	ARFRP1	-0.0466164	0.284803		-0.0702949	0.538762		13.1728	13.1627	13.3524	13.4308	13.1946	13.1246	13.2426	13.2459	13.2283	13.0245	13.3039	13.2505	13.3248	13.1402	13.3943	13.2509	13.172	13.4354	8	8	7	8	7	6	9	8	9	8	7	9	9	9	9	8	7	7	0	0	0	0
P05089	P05089	ARGI1_HUMAN	ARG1	0.605362	0.426596		-0.0510714	0.0256633		11.8167	11.0806	NaN	11.7155	12.3984	13.9731	11.1717	11.2183	NaN	11.1621	13.6618	10.4881	11.6741	10.3972	11.1877	11.7482	NaN	12.9502	6	6	NaN	6	6	9	3	3	1	5	8	3	7	6	5	5	1	8	1	0	0	0
P78540	P78540	ARGI2_HUMAN	ARG2	0.28445	2.84535	+	0.618502	6.66636	+	13.2192	13.1936	13.2359	13.4555	13.3799	13.0649	13.4548	13.4952	13.6288	13.6887	13.6488	13.6371	12.9987	13.054	12.9775	13.0392	12.9311	12.8419	13	13	12	13	12	12	13	13	13	13	13	12	12	13	13	13	13	13	0	0	0	1
Q9NWB6	Q9NWB6	ARGL1_HUMAN	ARGLU1	0.336873	0.480103		0.125878	0.136973		15.2504	15.2482	15.0172	14.3841	14.7862	15.1024	15.0164	13.8379	14.9068	14.7826	14.9346	15.0442	14.6548	15.2913	15.129	13.5967	15.2338	13.8617	12	11	9	9	9	10	9	10	10	9	9	11	9	11	11	6	11	7	0	1	0	0
Q07960	Q07960	RHG01_HUMAN	ARHGAP1	-0.126487	2.30867		0.0780535	1.56224		17.6669	17.7176	17.632	17.6323	17.5105	17.5853	17.8988	17.7403	17.7929	17.8477	17.8601	17.832	17.789	17.7172	17.7388	17.7094	17.8317	17.7176	26	26	29	29	28	28	27	28	28	28	28	27	27	28	28	27	27	28	1	0	0	0
Q8IWW6	Q8IWW6	RHG12_HUMAN	ARHGAP12	0.00823768	0.0616002		0.387564	4.92828	+	13.3985	13.4018	13.4696	13.4426	13.5428	13.541	13.826	13.8017	13.8178	13.886	13.9584	13.7824	13.3634	13.5161	13.5036	13.3691	13.606	13.3888	28	28	26	28	28	27	30	30	29	31	30	30	28	29	30	30	28	24	0	0	0	0
Q53QZ3	Q53QZ3	RHG15_HUMAN	ARHGAP15	0.164739	0.707546		0.108452	0.414573		12.4125	12.1851	12.3704	12.1563	12.372	12.3171	12.2446	12.1193	12.356	12.2973	12.1093	12.3491	12.1819	12.4915	12.2098	12.0916	12.192	11.6582	6	6	6	7	6	6	7	7	7	7	7	7	7	7	7	7	7	7	1	0	1	0
Q53QZ3;Q9BRR9	Q9BRR9;Q53QZ3	RHG09_HUMAN;RHG15_HUMAN	ARHGAP15;ARHGAP9	0.0293959	0.0565615		0.389263	1.36564		13.7506	13.8612	13.8648	13.4138	13.4175	13.8621	14.0153	13.8949	14.1086	14.0301	14.1032	14.1772	13.7041	13.9119	13.9889	13.2883	14.0319	13.0685	2	2	2	2	2	2	2	2	2	2	2	2	2	2	2	2	2	2	0;1	0	0;1	0
Q68EM7	Q68EM7	RHG17_HUMAN	ARHGAP17	-0.33901	4.41752	+	-0.288599	4.64015	+	16.1232	16.2793	16.2527	16.3719	16.2924	16.2536	16.3232	16.3356	16.2986	16.361	16.3093	16.2478	16.6896	16.4564	16.5378	16.6464	16.6543	16.6227	27	25	28	27	27	28	28	28	27	29	29	27	28	27	26	30	27	33	1	0	1	0
Q8N392	Q8N392	RHG18_HUMAN	ARHGAP18	-0.0439123	0.452713		0.108597	3.53465		16.5726	16.8152	16.8511	16.7818	16.8201	16.8296	16.905	16.9275	16.9005	16.9546	16.9196	16.9781	16.8457	16.8598	16.8042	16.7553	16.8495	16.8193	47	47	48	52	48	42	52	55	52	53	52	50	51	49	50	54	49	55	1	0	0	0
Q5T5U3	Q5T5U3	RHG21_HUMAN	ARHGAP21	-0.167216	0.278803		0.106255	0.449685		10.6965	10.8638	10.8005	9.5905	11.1698	11.2522	10.8557	11.3112	10.8077	10.9312	10.9163	11.1919	10.7573	11.0224	11.0038	11.1247	10.6814	10.787	7	6	6	4	6	5	8	6	6	7	7	6	8	8	8	6	7	5	1	0	1	0
Q7Z5H3	Q7Z5H3	RHG22_HUMAN	ARHGAP22	0.0140754	0.0265699		-0.0313748	0.0485016		11.2902	11.4112	11.4435	10.9522	11.7434	11.5911	11.6146	10.5185	11.6606	11.2767	11.5735	11.5151	11.8801	11.1376	11.7284	10.9988	11.1225	11.4797	5	5	3	3	4	5	5	5	5	4	4	4	4	4	5	4	5	4	1	1	0	0
P42331	P42331	RHG25_HUMAN	ARHGAP25	0.187145	3.35502	+	-0.00744756	0.0697522		16.1305	16.1204	16.1994	16.167	16.1468	16.0981	15.8965	16.0357	15.9585	15.9266	15.9204	15.957	15.907	15.9792	15.9912	15.8854	16.0935	15.8829	47	48	49	53	50	47	48	52	51	51	48	47	52	49	51	53	52	50	0	0	0	0
Q9UNA1	Q9UNA1	RHG26_HUMAN	ARHGAP26	-0.29125	1.64114	+	0.3131	1.73848		14.1902	14.2615	14.151	14.162	14.3037	14.2487	14.9	14.7155	14.8359	14.7921	14.9407	14.7591	14.6112	14.6464	14.6878	14.1273	14.7477	14.2441	24	22	23	27	22	22	23	26	26	26	25	25	25	25	25	24	26	22	1	0	0	0
Q6ZUM4	Q6ZUM4	RHG27_HUMAN	ARHGAP27	-0.516885	5.9	+	0.0256791	0.190863		13.6702	13.6914	13.7664	13.6013	13.657	13.6684	14.1251	14.2888	14.2449	14.3032	14.166	14.1821	14.2632	14.3313	14.1513	14.105	14.2642	14.0409	24	21	24	23	23	21	24	25	25	25	25	25	24	24	23	26	25	24	1	0	1	0
Q7Z6I6	Q7Z6I6	RHG30_HUMAN	ARHGAP30	-0.0616026	0.475548		0.0659564	0.575659		14.7778	14.6046	14.895	14.8822	14.8831	14.7201	15.0075	14.7924	14.9727	15.0148	14.9412	14.7996	14.6917	14.8864	14.8325	14.8667	14.9745	14.8808	43	39	41	44	40	39	39	44	41	42	40	39	39	42	41	42	45	41	0	0	0	0
Q2M1Z3	Q2M1Z3	RHG31_HUMAN	ARHGAP31	-0.756762	5.52407	+	-0.0424949	0.441636		12.2605	12.3882	12.5645	12.4534	12.5945	12.8039	13.1932	13.2299	13.1637	13.3354	13.3177	13.1106	13.2546	13.3437	13.2719	13.2911	13.2928	13.1514	19	20	19	24	19	19	30	29	31	29	28	31	28	26	30	28	31	27	0	0	0	0
Q9NRY4	Q9NRY4	RHG35_HUMAN	ARHGAP35	-0.0535728	0.826241		0.160322	3.02065		15.9117	15.9349	15.8536	15.8135	15.8749	15.9083	16.027	16.057	16.1195	16.1523	16.1002	16.1244	15.9178	16.0087	15.8332	15.893	16.021	15.9446	45	44	41	42	42	38	44	50	48	41	48	46	43	48	43	46	46	46	1	1	1	0
P98171	P98171	RHG04_HUMAN	ARHGAP4	0.014734	0.169782		0.181241	3.44696		16.5979	16.6268	16.7169	16.6999	16.7274	16.7187	16.8428	16.832	16.9	16.8868	16.8763	16.7487	16.7315	16.6004	16.6763	16.6037	16.7488	16.6385	55	55	56	60	56	52	56	63	57	57	58	58	56	57	56	61	58	60	1	0	0	0
Q17R89	Q17R89	RHG44_HUMAN	ARHGAP44	-0.378061	0.671092		-0.07367	0.100815		11.591	11.2655	11.0466	11.3772	NaN	NaN	11.9798	11.8981	NaN	11.6122	11.4724	11.1598	10.9369	11.8899	12.1718	NaN	12.0513	11.4408	2	2	2	2	1	NaN	2	2	1	2	2	2	2	2	2	1	2	2	0	0	0	0
Q92619	Q92619	HMHA1_HUMAN	ARHGAP45	-0.357328	5.45573	+	0.0123593	0.127765		16.5099	16.4965	16.4869	16.4089	16.4935	16.4592	16.8187	16.8178	16.8596	16.8605	16.86	16.8564	16.9197	16.8212	16.8827	16.7095	16.9148	16.7509	59	58	58	62	58	55	60	64	61	60	58	60	56	59	60	64	61	64	1	0	1	0
Q13017	Q13017	RHG05_HUMAN	ARHGAP5	0.113888	1.15638		-0.0878127	0.895043		12.4401	12.4458	12.3493	12.4369	12.5425	12.5914	12.1727	12.2619	12.332	12.3011	12.3419	12.1865	12.405	12.3873	12.4996	12.2279	12.3756	12.2275	31	31	31	33	33	26	28	32	35	32	35	30	30	30	30	30	33	28	1	0	1	0
O43182	O43182	RHG06_HUMAN	ARHGAP6	-0.451371	2.79596	+	0.516148	3.98967	+	12.4398	12.5169	12.1326	12.2976	12.2829	12.0548	13.1859	13.2233	13.2973	13.1905	13.388	13.2445	12.8722	12.8488	12.8215	12.4774	12.8957	12.517	14	13	14	12	11	15	17	16	17	17	17	17	16	15	17	14	17	15	1	0	0	0
Q9BRR9	Q9BRR9	RHG09_HUMAN	ARHGAP9	-0.306278	2.73333	+	0.297797	3.25303	+	15.6761	15.839	15.6652	15.7445	15.6456	15.5173	16.2529	16.2787	16.312	16.2928	16.3263	16.2496	15.9908	16.087	16.0488	15.864	16.1585	15.7764	25	23	24	25	25	25	26	26	26	25	25	26	26	27	26	24	26	24	0	0	0	0
P52565	P52565	GDIR1_HUMAN	ARHGDIA	0.0810728	0.416181		-0.0464471	0.222921		19.2876	19.3255	19.4546	19.5925	19.2253	19.2028	19.2019	19.393	19.2473	19.3375	19.0265	19.1168	19.2266	19.0635	19.139	19.4901	19.2879	19.3947	18	17	16	16	16	15	18	18	17	17	19	19	17	19	18	16	17	16	1	0	0	0
P52566	P52566	GDIR2_HUMAN	ARHGDIB	-0.374042	2.27951	+	0.0386985	0.232955		18.5829	18.6257	18.9311	19.0736	18.7494	18.5395	19.1796	19.2997	19.1224	19.188	19.1319	19.0572	19.2711	18.9152	19.0282	19.2426	19.0492	19.2402	32	32	34	33	33	33	34	33	33	33	33	33	33	33	34	34	33	34	1	0	0	0
Q92888	Q92888	ARHG1_HUMAN	ARHGEF1	-0.32722	3.16748	+	0.0219447	0.11688		16.0369	16.0355	15.9637	15.9521	15.9754	16.0557	16.3577	16.2186	16.3798	16.4057	16.3446	16.4079	16.4044	16.4592	16.4003	16.1299	16.4639	16.1251	52	53	49	52	51	49	57	52	56	58	55	57	59	56	57	56	59	54	1	0	1	0
Q9HCE6	Q9HCE6	ARGAL_HUMAN	ARHGEF10L	-0.252852	1.03332		0.862276	7.04745	+	10.7951	10.4617	10.9042	10.8574	10.5801	11.3397	11.8522	11.9733	11.9521	11.8582	12.0635	11.9297	11.0621	10.9661	11.2225	11.0889	11.2239	10.8918	4	4	4	5	3	4	9	8	8	9	8	7	6	7	6	8	9	8	1	0	0	0
O15085	O15085	ARHGB_HUMAN	ARHGEF11	0.458739	3.26704	+	0.346542	2.7754	+	12.6037	12.6863	12.587	12.6553	12.8419	12.3774	12.7047	12.4209	12.426	12.5817	12.4834	12.4617	12.3347	12.2399	12.1127	11.8766	12.2955	12.1398	18	19	19	19	21	18	18	18	20	20	20	17	18	17	18	15	15	11	1	0	1	0
Q9NZN5	Q9NZN5	ARHGC_HUMAN	ARHGEF12	0.25181	1.42213		-0.750026	3.55987	+	12.2571	12.0392	12.0553	12.3465	12.5142	12.2012	11.5535	11.0366	11.2525	11.4418	11.3326	10.7854	12.2156	11.9062	11.8286	11.8156	12.2156	11.9211	13	13	11	12	13	12	13	11	11	9	11	10	12	12	13	11	13	11	1	0	1	0
Q6ZSZ5	A0A590UK10;Q6ZSZ5	ARHGI_HUMAN	ARHGEF18	0.0620856	0.256192		0.0568899	0.222059		13.1491	13.2797	13.0753	12.9479	13.1203	13.1861	13.2073	12.9853	13.0283	13.2072	13.2912	13.008	13.1484	13.1552	13.2865	12.6772	13.1865	12.9321	17	18	16	18	18	19	20	19	19	20	20	18	20	18	19	20	21	17	1	0	1	0
Q92974	Q92974	ARHG2_HUMAN	ARHGEF2	0.764976	6.20559	+	0.948637	7.05117	+	15.5783	15.5837	15.6508	15.5694	15.6037	15.5506	15.7657	15.701	15.8017	15.7845	15.8206	15.7651	14.6711	14.9662	15.051	14.6771	14.8866	14.6949	61	59	59	60	58	59	62	59	62	63	64	63	56	60	58	51	56	50	1	0	1	0
Q8TER5	Q8TER5	ARH40_HUMAN	ARHGEF40	0.25155	2.01329	+	0.290861	2.32137		13.2783	13.3942	13.2919	13.2373	13.2355	13.2314	13.3746	13.1764	13.3554	13.3311	13.3648	13.3024	13.1884	13.092	13.1956	12.7979	13.0879	12.7975	29	31	27	29	29	30	29	29	31	31	29	31	29	31	30	28	31	28	1	0	0	0
Q15052	Q15052	ARHG6_HUMAN	ARHGEF6	-0.192916	5.98455	+	0.41079	8.24207	+	15.1347	15.0856	15.1161	15.0656	15.1112	15.0925	15.7486	15.6983	15.6908	15.7598	15.6641	15.6662	15.2743	15.2749	15.2861	15.3559	15.3203	15.2515	42	41	40	41	39	39	42	42	42	42	41	41	42	41	40	40	41	39	0	0	0	0
Q14155;Q15052	Q14155;Q15052	ARHG6_HUMAN;ARHG7_HUMAN	ARHGEF6;ARHGEF7	0.0175762	0.101916		0.229711	2.01526		17.0855	17.0393	17.0419	17.0472	16.9942	17.0379	17.2501	17.0925	17.2792	17.2787	17.2817	17.3365	17.0879	17.1133	17.1518	16.8277	17.1378	16.822	5	5	5	5	5	5	5	5	5	5	5	5	5	5	5	5	5	5	0;1	0	0	0
Q14155	Q14155	ARHG7_HUMAN	ARHGEF7	-0.100475	1.44201		-0.179537	2.89554		14.783	14.766	14.8188	14.7388	14.7143	14.6293	14.6387	14.6207	14.6329	14.7695	14.704	14.6099	14.8632	14.8422	14.8256	14.761	14.9802	14.7808	25	25	25	25	25	25	24	24	24	25	24	25	24	26	26	26	26	25	1	0	0	0
O14497	O14497	ARI1A_HUMAN	ARID1A	-0.464296	4.37585	+	-0.102792	0.914547		13.3683	13.3753	13.5585	13.3801	13.3863	13.1809	13.719	13.6448	13.8651	13.7629	13.8119	13.6147	13.8456	13.9512	13.9153	13.6647	13.9169	13.7416	41	38	40	41	36	40	45	48	44	46	42	41	46	46	45	45	44	44	0	1	0	0
O14497;Q8NFD5	O14497;Q8NFD5	ARI1A_HUMAN;ARI1B_HUMAN	ARID1A;ARID1B	-0.368875	0.782197		0.0156333	0.0338756		11.8734	11.7185	10.8656	11.3244	12.1212	12.2467	11.7684	12.1575	11.9415	12.4228	12.2701	11.8966	11.9839	12.3999	11.8652	11.7342	12.4877	11.8922	3	3	3	3	2	2	3	3	3	3	3	3	3	3	3	3	3	3	0	1	0	0
Q8NFD5	Q8NFD5	ARI1B_HUMAN	ARID1B	-0.166865	1.04728		-0.16525	0.974886		13.1364	13.3147	12.96	12.8465	13.1473	13.1468	13.1205	13.3744	13.079	13.1648	12.8526	12.9702	13.4302	13.2099	13.2562	13.2144	13.4009	13.0413	12	10	10	13	9	11	15	14	16	14	16	16	16	16	17	15	14	15	0	1	0	0
Q68CP9	Q68CP9	ARID2_HUMAN	ARID2	0.0857549	0.376323		-0.0180265	0.0456346		12.2544	12.5452	12.3146	12.1099	12.2463	12.231	12.4822	12.3499	12.4038	12.1279	11.8373	11.8775	12.4199	12.0873	12.3944	12.1772	11.8724	12.2356	13	12	14	14	14	12	15	15	15	16	15	13	15	15	16	15	14	17	0	1	0	0
Q99856	Q99856	ARI3A_HUMAN	ARID3A	-0.391353	4.09365	+	0.30552	2.98483	+	12.7334	12.6042	12.7237	12.7856	12.7865	12.7199	13.2679	13.5314	13.4452	13.4036	13.3879	13.4985	13.2371	13.1522	13.2711	13.0925	13.0452	12.9033	9	10	8	11	9	10	13	12	15	12	12	15	13	14	13	13	13	14	1	1	0	0
Q8IVW6	Q8IVW6	ARI3B_HUMAN	ARID3B	-0.862282	6.48912	+	-0.063526	1.2273		13.1855	13.5	13.5599	13.49	13.7005	13.4362	14.3111	14.2736	14.3069	14.2706	14.1838	14.3187	14.3626	14.2914	14.4322	14.3428	14.2879	14.3288	12	11	11	11	12	12	18	17	18	17	17	17	17	18	17	18	17	16	0	1	0	0
P29374	P29374	ARI4A_HUMAN	ARID4A	-0.00135899	0.00203358		-0.20998	0.490771		10.7125	10.8054	11.2139	11.2693	11.2942	11.7856	10.8789	10.8741	11.4475	11.0992	10.9743	10.5551	11.4227	10.8541	11.2908	11.2791	11.6669	10.5755	4	6	6	6	5	3	6	4	6	6	6	6	6	6	4	6	4	6	0	1	0	0
Q4LE39	Q4LE39	ARI4B_HUMAN	ARID4B	-0.0794694	0.232136		-0.185988	0.679936		11.286	11.3094	11.4058	11.8015	11.1895	11.9332	11.613	11.3123	10.8554	11.2965	11.619	11.5902	11.5905	11.6353	11.3233	11.4953	11.8171	11.5407	4	5	6	4	4	4	6	6	7	6	5	6	6	6	7	6	7	5	1	1	0	0
Q9Y4X5	Q9Y4X5	ARI1_HUMAN	ARIH1	0.116359	1.60948		0.0300172	0.237715		13.7734	13.6387	13.7057	13.8379	13.6726	13.5968	13.6266	13.5318	13.6666	13.4782	13.8015	13.6025	13.568	13.6722	13.6337	13.6	13.5524	13.5006	22	25	24	27	25	24	23	27	25	26	25	26	27	26	23	27	27	28	1	1	0	0
O95376	O95376	ARI2_HUMAN	ARIH2	0.182326	1.51423		0.15961	1.30382		13.8994	13.9911	14.0093	13.7899	14.0165	13.9586	13.942	13.7587	13.9818	13.9334	13.9415	13.9711	13.6518	13.9421	13.8487	13.536	13.8809	13.7113	23	22	22	23	21	21	24	24	24	24	24	24	23	23	23	23	24	23	1	1	0	0
P40616	P40616	ARL1_HUMAN	ARL1	0.296937	2.46344	+	0.134355	0.866378		15.7818	15.8366	15.7037	15.8515	15.7573	15.7607	15.7623	15.5112	15.5728	15.5983	15.5948	15.6766	15.5901	15.6742	15.5753	15.1844	15.5393	15.3467	13	12	12	13	10	10	13	13	13	13	13	12	13	12	11	13	13	13	0	0	1	0
Q969Q4	Q969Q4	ARL11_HUMAN	ARL11	0.0214944	0.0202801		-0.0926644	0.139657		12.1244	12.5016	13.195	11.5009	11.6792	NaN	11.9855	12.1791	11.2241	12.5065	12.3598	12.2614	11.9158	12.4148	12.0021	NaN	12.3823	NaN	3	3	2	2	2	1	2	2	3	2	3	3	3	3	2	1	2	1	0	0	0	0
Q8N8R7	Q8N8R7	AL14E_HUMAN	ARL14EP	-0.19072	0.89429		0.0617579	0.180024		11.2857	11.6767	11.1055	11.4418	11.3544	11.5476	11.4165	12.0751	11.367	11.6848	11.54	11.8432	11.6415	11.7113	11.7225	11.6852	11.5922	11.2036	6	5	6	6	7	6	6	7	6	7	6	5	7	6	7	7	7	7	1	0	0	0
Q9NXU5	Q9NXU5	ARL15_HUMAN	ARL15	0.383098	3.68241	+	0.138756	1.11298		17.3247	17.3014	17.4477	17.4755	17.47	17.3713	17.0509	17.2731	17.1212	17.2556	17.0903	17.1334	16.9188	16.8719	16.8986	17.226	17.0194	17.1573	7	6	7	7	7	6	7	7	6	6	7	6	7	7	5	6	7	7	0	0	0	0
P36404	P36404	ARL2_HUMAN	ARL2	0.0826098	0.204606		0.0126301	0.0262802		13.9272	13.9106	13.8955	13.5705	13.3813	13.6346	13.6723	13.2315	13.5181	13.8317	13.7706	13.8756	13.6365	13.8639	13.9812	13.1583	13.8607	13.3235	8	8	7	8	7	7	8	7	8	8	8	8	8	8	8	8	8	8	1	1	0	1
Q9Y2Y0	Q9Y2Y0	AR2BP_HUMAN	ARL2BP	0.0235945	0.0809066		0.327314	2.0847		13.0378	12.84	12.9105	12.4869	12.8185	12.771	13.1708	12.9121	12.9494	13.3207	13.1254	13.2087	12.7733	12.8925	12.9743	12.5464	12.9556	12.5811	7	7	5	5	7	7	8	5	8	7	8	8	7	8	8	4	8	4	1	1	0	1
P36405	P36405	ARL3_HUMAN	ARL3	-0.154432	1.57888		-0.0549421	0.485342		15.2844	15.3917	15.4566	15.2367	15.4671	15.3605	15.4536	15.3624	15.4622	15.4591	15.487	15.5697	15.3479	15.574	15.4616	15.5335	15.5222	15.6844	10	10	10	12	10	11	11	12	11	12	10	11	12	11	10	12	11	11	1	1	1	0
Q9Y689	Q9Y689	ARL5A_HUMAN	ARL5A	0.26317	0.758718		0.171701	0.573071		13.0209	12.7049	12.7857	12.3234	12.7755	12.2697	12.6578	12.3432	12.6043	12.4212	12.6346	12.6701	12.7331	12.5653	11.9481	12.6388	12.3998	12.016	4	4	4	4	4	4	4	4	4	4	4	4	4	4	4	3	4	4	0	0	0	0
Q96KC2;Q9Y689	Q96KC2;Q9Y689	ARL5A_HUMAN;ARL5B_HUMAN	ARL5A;ARL5B	0.281329	1.08625		0.321366	1.07527		13.0734	12.8879	12.9694	12.402	13.0367	12.7206	12.9054	13.375	13.0624	12.8232	12.7632	12.4011	12.8517	12.2091	12.8374	12.4095	12.6163	12.4781	2	2	2	2	2	2	2	2	2	2	2	2	2	2	2	2	2	2	0	0	0	0
Q15041	Q15041	AR6P1_HUMAN	ARL6IP1	0.192046	1.20174		-0.0269581	0.105387		17.0297	16.9202	17.0752	16.8891	17.0319	16.8815	16.736	16.5583	16.7906	16.8896	16.759	16.78	16.7634	16.977	17.0033	16.6904	16.807	16.4341	3	3	3	3	3	3	3	3	3	3	3	3	3	3	3	3	3	3	0	0	1	0
Q66PJ3	Q66PJ3	AR6P4_HUMAN	ARL6IP4	-0.363784	2.34543	+	-0.0691341	0.303742		13.6817	13.832	13.8611	13.7711	13.8615	13.4289	13.979	14.1208	14.0525	14.2296	14.0678	13.7547	13.8172	14.1698	14.1198	14.37	14.0581	14.0842	9	9	10	11	10	10	10	12	10	10	9	10	11	10	11	12	11	12	0	1	0	0
O75915	O75915	PRAF3_HUMAN	ARL6IP5	0.182528	1.96626		-0.0259844	0.190936		17.3944	17.5431	17.3332	17.4809	17.3991	17.4871	17.211	17.2738	17.2829	17.2628	17.2286	17.1277	17.1902	17.4145	17.3424	17.0731	17.2956	17.2269	13	13	14	14	14	13	13	14	13	14	14	13	14	13	13	14	14	14	1	0	1	0
Q96BM9	Q96BM9	ARL8A_HUMAN	ARL8A	0.103294	0.473816		-0.0218201	0.101554		16.4667	16.5019	16.3612	16.2289	16.1406	15.8853	16.4722	16.1121	16.1134	16.0189	16.1209	15.9965	16.3055	16.1696	16.0728	16.095	16.242	16.0801	5	5	5	5	5	5	6	6	6	4	5	5	5	5	5	5	5	5	1	0	1	0
Q96BM9;Q9NVJ2	Q9NVJ2;Q96BM9	ARL8A_HUMAN;ARL8B_HUMAN	ARL8A;ARL8B	0.0677659	0.701909		-0.228234	2.16332		17.5836	17.6654	17.5378	17.427	17.5411	17.4769	17.2926	17.0993	17.3699	17.4244	17.1659	17.1036	17.4241	17.6203	17.4552	17.5226	17.3766	17.4264	10	10	11	11	10	9	10	11	10	11	10	10	11	10	10	11	10	11	1	0	1	0
Q9NVJ2	Q9NVJ2	ARL8B_HUMAN	ARL8B	0.140515	2.32314		-0.22789	3.82841		17.9627	17.9974	18.0365	18.0439	17.9044	18.0417	17.5967	17.665	17.5386	17.6809	17.6277	17.6673	17.9879	17.8145	17.7685	17.8851	17.8123	17.8752	9	10	10	10	10	9	10	10	10	10	10	10	10	10	10	10	10	10	1	0	1	0
Q9NVT9	Q9NVT9	ARMC1_HUMAN	ARMC1	-0.041825	0.274102		-0.0279711	0.190542		15.1423	15.1059	14.8898	15.0406	14.8997	14.9327	14.9073	15.066	14.9485	14.9607	15.0909	15.1208	14.9626	14.9276	15.1483	15.1836	15.1027	14.9372	8	8	8	8	8	8	9	9	9	9	9	9	9	9	9	8	9	9	0	0	0	0
Q8N2F6	Q8N2F6	ARM10_HUMAN	ARMC10	0.316111	0.755709		0.194198	0.407666		13.8538	13.5878	13.5271	13.331	13.5155	13.884	13.6631	13.1014	13.5918	13.4198	13.5327	13.6589	13.5357	13.6402	13.5224	12.7215	13.7402	12.6424	13	13	12	11	8	11	11	11	12	11	12	12	12	12	11	10	12	10	0	0	1	0
Q96C12	Q96C12	ARMC5_HUMAN	ARMC5	-0.0677926	0.120462		0.176093	0.503184		10.242	10.7124	10.9436	10.5387	10.5733	9.66469	10.319	11.1788	10.6608	10.5979	10.8707	10.5108	10.8274	10.889	10.4502	10.3098	10.2666	10.3383	3	3	3	3	3	3	2	3	3	3	3	3	3	3	3	3	3	2	1	0	0	0
Q6NXE6	Q6NXE6	ARMC6_HUMAN	ARMC6	-0.128048	1.68331		-0.0115784	0.0858633		13.6369	13.7393	13.5575	13.6819	13.4881	13.6299	13.7695	13.7817	13.6671	13.8333	13.8065	13.5741	13.7512	13.7208	13.874	13.6538	13.7599	13.7421	15	14	14	13	14	13	15	14	14	15	14	13	14	11	14	14	14	12	0	0	0	0
Q8IUR7	Q8IUR7	ARMC8_HUMAN	ARMC8	0.108026	0.423164		0.051373	0.164935		14.8105	14.9007	14.9097	14.8449	14.7632	14.8441	14.707	14.6344	14.913	14.8862	14.8008	14.7917	14.851	14.9681	14.9597	14.2739	14.8586	14.5136	32	33	32	34	28	31	32	33	32	33	33	32	32	33	32	31	34	31	1	1	0	0
Q9P291	Q9P291	ARMX1_HUMAN	ARMCX1	1.06732	2.22554	+	0.342021	0.57779		12.3847	11.9696	12.3739	11.2205	12.5583	12.2718	11.1342	11.1355	11.8405	11.8777	11.5633	10.8758	11.3368	11.3223	11.4868	10.7721	11.441	10.0159	6	5	4	5	6	5	5	4	5	5	4	5	5	3	3	2	3	3	0	0	1	1
Q7L311	Q7L311	ARMX2_HUMAN	ARMCX2	1.21909	1.98266	+	0.921001	1.4463	+	10.7081	11.2399	10.4613	10.7106	10.7681	10.2468	9.95638	10.1895	10.3963	10.682	10.6305	10.4915	9.50598	9.73691	9.94184	10.2071	9.70586	7.7226	4	3	3	4	3	3	3	4	3	3	3	3	3	4	3	2	4	2	0	0	1	1
Q9UH62	Q9UH62	ARMX3_HUMAN	ARMCX3	0.590058	4.1916	+	0.184298	1.15076		15.7592	15.8404	15.7531	15.5926	15.7806	15.6486	15.3962	15.1723	15.3876	15.3862	15.3703	15.2273	15.1978	15.2964	15.2881	14.8089	15.2653	14.9775	19	19	19	19	19	17	18	18	19	18	18	18	18	18	17	18	18	17	1	1	1	1
Q5T2E6	Q5T2E6	ARMD3_HUMAN	ARMH3	0.265911	1.40032		0.191044	0.754621		13.4788	13.4193	13.5963	13.426	13.6443	13.5361	13.4518	13.0743	13.5259	13.5646	13.4484	13.5866	13.2239	13.4218	13.3803	12.8153	13.5422	13.1219	18	19	18	22	16	15	23	23	23	23	23	25	22	24	23	18	25	20	0	0	1	0
Q9H993	Q9H993	ARMT1_HUMAN	ARMT1	-0.0825483	0.544188		0.138835	1.09359		15.6632	15.6911	15.662	15.7107	15.4708	15.6237	15.8855	15.759	15.8747	15.8054	15.8407	15.9846	15.8392	15.7854	15.8279	15.5222	15.8278	15.5144	25	24	24	23	23	22	24	25	23	24	24	24	23	25	24	22	25	22	0	0	0	0
P27540	P27540	ARNT_HUMAN	ARNT	-0.860386	2.0697	+	0.0389579	0.0793318		10.1941	10.5596	9.64703	10.3969	9.4316	9.17888	10.6656	10.8637	10.9643	11.2658	10.6634	10.3815	10.4908	10.665	11.2352	10.3595	10.9071	10.9129	3	2	2	3	2	2	3	3	3	3	3	3	3	3	3	3	3	3	0	1	0	0
Q92747	Q92747	ARC1A_HUMAN	ARPC1A	0.0450999	0.425471		-0.012012	0.0915999		15.0442	15.1428	15.2018	15.1727	15.1617	15.1865	15.1651	15.0011	15.0751	15.1049	15.0862	15.1348	15.1749	15.1633	15.1828	14.9297	15.164	15.0245	22	20	22	22	21	21	21	23	23	23	22	22	22	22	22	20	23	21	1	1	0	0
O15143;Q92747	Q92747;O15143	ARC1A_HUMAN;ARC1B_HUMAN	ARPC1A;ARPC1B	0.0662788	0.505902		0.0137602	0.0745716		17.2379	17.2831	17.2963	17.3581	17.1515	17.2633	17.2494	17.1747	17.2681	17.3481	17.1412	17.0936	16.9998	17.2506	17.3438	17.2163	17.3111	17.0708	2	2	2	2	2	2	2	2	2	2	2	2	2	2	2	3	2	3	1	1	0	0
O15143	O15143	ARC1B_HUMAN	ARPC1B	-0.107917	2.32348		-0.094394	1.54265		19.5825	19.5793	19.5596	19.5601	19.5385	19.5397	19.6269	19.473	19.5953	19.5472	19.5831	19.6154	19.6974	19.7432	19.6897	19.5643	19.7155	19.5972	31	32	32	32	33	31	31	35	32	32	32	31	35	31	31	34	32	34	1	1	0	0
O15144	O15144	ARPC2_HUMAN	ARPC2	-0.196439	1.88291		-0.0835578	0.691784		19.0881	19.0195	18.9155	18.9155	18.7486	18.8983	19.1842	18.867	19.08	19.0473	19.028	19.0561	19.2418	19.2751	19.1242	19.0418	19.0793	19.0018	36	36	38	39	39	36	37	40	40	39	37	35	38	37	38	38	37	37	1	1	0	0
O15145	O15145	ARPC3_HUMAN	ARPC3	-0.00552495	0.0302656		-0.051356	0.424959		19.4357	19.489	19.6593	19.6656	19.5863	19.5513	19.5132	19.4388	19.5296	19.5709	19.5667	19.493	19.5769	19.3934	19.6711	19.5319	19.7485	19.4984	21	20	22	21	22	21	22	22	22	20	22	20	22	21	21	21	22	22	1	1	0	0
P59998	P59998	ARPC4_HUMAN	ARPC4	-0.332021	3.53252	+	-0.180577	2.33041		20.0637	19.9911	20.1174	20.2645	20.0786	19.8956	20.2572	20.2595	20.2932	20.2701	20.1826	20.057	20.485	20.3584	20.2948	20.4573	20.3249	20.4826	19	20	21	22	19	20	19	22	20	21	20	21	21	19	21	23	20	22	1	1	0	0
O15511	O15511	ARPC5_HUMAN	ARPC5	-0.225807	1.65128		-0.320482	2.34465		19.4441	19.3864	19.5303	19.4689	19.4466	19.462	19.2973	19.5002	19.3424	19.3433	19.409	19.2783	19.6632	19.4794	19.5888	19.9686	19.5144	19.8789	11	11	12	11	12	11	12	12	12	13	12	9	13	12	11	12	12	12	1	1	0	0
Q9BPX5	Q9BPX5	ARP5L_HUMAN	ARPC5L	-0.15825	2.71927		-0.0804882	1.19647		16.8496	16.9596	17.0258	16.9461	17.0555	17.0025	16.9441	17.1411	16.9815	17.0597	17.0708	17.1084	17.199	17.0913	17.1024	17.1335	17.2003	17.0623	8	9	9	8	9	8	8	10	9	9	9	7	10	9	9	8	9	10	1	0	0	0
Q7Z6K5	Q7Z6K5	ARPIN_HUMAN	ARPIN	-0.37324	3.48168	+	-0.304758	2.60446		14.4102	14.3733	14.5444	14.5772	14.5024	14.3788	14.4917	14.7507	14.4369	14.5653	14.474	14.4786	14.8224	14.744	14.616	14.9493	14.8663	15.0279	12	11	13	13	10	11	13	13	13	13	12	11	13	12	11	12	13	13	0	0	0	0
P56211	P56211	ARP19_HUMAN	ARPP19	-1.12941	5.53543	+	-0.386097	3.37933	+	13.8978	14.0326	14.0005	14.3173	13.558	14.0819	14.6829	14.8546	14.5916	14.7956	14.6963	14.7271	14.9819	14.9375	15.2206	15.1898	15.0038	15.3312	4	3	4	3	4	4	5	5	5	5	5	5	5	5	5	5	5	4	1	0	0	0
P36575	P36575	ARRC_HUMAN	ARR3	0.0917084	0.163702		0.334779	0.562296		16.6842	NaN	16.502	16.559	16.3693	16.8669	16.9304	NaN	16.9682	NaN	16.6194	NaN	16.8756	16.7871	16.6653	16.1348	16.8122	15.7524	2	1	2	2	3	2	3	1	3	1	2	1	3	3	3	2	3	3	0	0	0	0
P49407	P49407	ARRB1_HUMAN	ARRB1	-0.0912654	1.30733		0.0238085	0.189749		17.973	18.0104	17.9518	17.8906	17.8948	17.9285	18.1331	17.9016	18.119	18.105	18.0354	18.0453	18.0856	18.1258	18.1063	17.9612	18.0148	17.9029	26	26	25	25	24	23	26	27	27	27	25	25	27	27	28	27	25	26	1	1	1	0
P32121	P32121	ARRB2_HUMAN	ARRB2	-0.00855064	0.124646		0.0147823	0.206417		16.3913	16.4244	16.3759	16.3448	16.3516	16.3106	16.3924	16.337	16.4597	16.4397	16.3558	16.3538	16.4125	16.3064	16.4125	16.3913	16.4116	16.3155	26	25	24	26	24	24	26	28	26	26	26	25	26	25	26	28	27	25	1	1	1	0
Q8N5I2	Q8N5I2	ARRD1_HUMAN	ARRDC1	0.01265	0.052185		0.346461	3.1133	+	13.6111	13.3291	13.5182	13.5343	13.3213	13.2858	13.7653	13.7258	13.9137	13.7052	13.7343	13.7583	13.4327	13.6336	13.2703	13.5824	13.2367	13.3682	8	9	8	7	8	9	8	7	9	9	9	8	8	9	8	7	8	7	0	0	1	0
P15289	P15289	ARSA_HUMAN	ARSA	0.634187	4.75143	+	-0.257192	2.01833		15.392	15.3533	15.6206	15.712	15.3571	15.4364	14.4882	14.8051	14.4084	14.5353	14.6008	14.6854	14.8611	14.7495	14.771	15.0386	14.6826	14.9635	8	9	9	10	8	8	8	9	8	10	10	9	10	8	8	9	9	9	0	0	0	0
P15848	P15848	ARSB_HUMAN	ARSB	0.733709	9.72153	+	0.133619	2.42137		15.7487	15.7426	15.7645	15.7765	15.7744	15.7789	15.2108	15.2233	15.079	15.1701	15.1768	15.1251	15.0644	15.0567	14.9788	15.0561	14.9195	15.1078	17	18	18	18	17	17	18	17	18	18	17	18	18	17	18	18	17	17	0	0	0	0
P51689	P51689	ARSD_HUMAN	ARSD	0.351695	1.7461	+	0.0326794	0.115755		13.4438	13.3369	12.9039	13.3161	13.4404	13.4516	13.1398	12.735	13.0254	13.0907	13.0012	12.9865	13.1402	12.9731	13.0437	12.8924	13.1684	12.5647	9	9	9	9	8	9	8	9	8	8	8	8	8	8	8	9	9	9	0	0	0	0
Q9H2C2	Q9H2C2	ARV1_HUMAN	ARV1	-0.32605	0.757682		-0.139769	0.164068		10.5961	9.48271	9.86161	10.4155	10.7654	10.2258	10.9008	10.7873	10.8498	10.7736	10.2567	8.89658	10.6787	10.5955	10.0404	10.5477	10.6549	10.7861	3	3	3	2	3	3	3	2	3	2	3	2	2	3	3	2	2	2	0	0	1	0
Q13510	Q13510	ASAH1_HUMAN	ASAH1	0.137754	0.672328		-0.971567	6.61253	+	18.6096	18.4004	18.4518	18.8797	18.3587	18.4758	17.371	17.5872	17.2802	17.4487	17.4402	17.3928	18.373	18.4031	18.2083	18.5587	18.2093	18.597	33	33	33	33	32	33	32	31	31	28	31	31	31	33	33	34	32	32	1	1	0	0
Q9ULH1	Q9ULH1	ASAP1_HUMAN	ASAP1	0.149517	2.59479		0.0234062	0.158879		14.0262	14.0099	14.0034	13.9638	14.1285	14.0173	13.8458	13.7246	14.0419	14.0308	13.8534	13.8961	13.8435	13.8804	13.8299	13.8122	14.0157	13.8705	31	31	31	32	32	30	32	32	32	33	32	31	31	33	32	30	32	29	1	0	1	0
Q9Y576	Q9Y576	ASB1_HUMAN	ASB1	0.37406	0.76455		0.703362	1.7049	+	11.6118	12.2226	12.0101	11.7715	12.3855	11.7716	11.9839	12.4922	12.2987	11.9314	12.6464	12.3965	12.1149	11.2816	12.1695	NaN	10.9823	11.3925	2	3	2	3	3	3	3	3	3	3	3	3	3	2	3	1	2	2	0	0	0	0
Q9NWX5	Q9NWX5	ASB6_HUMAN	ASB6	-0.0485408	0.0669289		-0.23934	0.322187		14.6138	14.2882	NaN	14.0315	NaN	NaN	14.6445	14.6075	NaN	13.7563	13.9533	13.6402	NaN	14.0565	14.7059	NaN	NaN	14.3166	2	2	1	2	1	1	2	2	1	2	2	2	1	2	2	1	1	2	1	0	0	0
Q8N9N2	Q8N9N2	ASCC1_HUMAN	ASCC1	-0.020381	0.0557325		0.093963	0.401916		13.3818	13.5593	13.2991	13.0119	13.6206	13.5036	13.6101	13.3316	13.5105	13.4121	13.6047	13.5934	13.7348	13.4385	13.5823	13.3306	13.356	13.0564	9	9	9	8	8	8	9	8	9	9	9	8	9	8	8	8	9	8	0	1	0	0
Q9H1I8	Q9H1I8	ASCC2_HUMAN	ASCC2	-0.327645	3.9121	+	-0.00492287	0.0252215		13.1122	13.2583	13.1623	13.1631	13.1695	13.262	13.3551	13.4495	13.6587	13.4831	13.6388	13.4787	13.5552	13.5649	13.6491	13.2996	13.5395	13.4852	18	17	16	20	14	13	22	20	21	19	20	19	21	21	19	19	19	19	0	1	0	0
Q8N3C0	Q8N3C0	ASCC3_HUMAN	ASCC3	-0.160253	1.44191		0.034688	0.197557		14.0872	14.0335	14.0506	14.0368	14.011	14.0268	14.2448	14.1642	14.2818	14.2952	14.286	14.1436	14.2975	14.363	14.2257	13.9946	14.3162	14.0106	84	85	85	86	84	80	91	93	93	94	90	92	94	93	86	94	92	89	0	1	0	0
L0R819	L0R819	ASURF_HUMAN	ASDURF	-0.167283	0.974393		0.0481286	0.253725		12.9333	12.4622	12.7567	12.4471	12.7493	12.5618	12.9679	12.9626	12.6324	12.7347	12.9831	12.9223	12.8946	12.9415	12.7274	12.9189	12.816	12.6158	6	7	7	7	5	7	7	5	7	7	7	7	7	7	7	7	7	7	1	0	0	0
Q9Y294	Q9Y294	ASF1A_HUMAN	ASF1A	-0.201611	1.04232		0.150364	0.767364		11.955	11.7727	12.0727	12.1583	11.9121	11.9415	12.4336	12.4179	12.2919	12.357	12.1627	12.261	12.4083	11.9242	12.1398	12.0294	12.0314	12.4888	5	5	4	6	5	5	5	5	5	5	5	5	6	4	6	5	6	5	0	1	0	0
Q9NVP2	Q9NVP2	ASF1B_HUMAN	ASF1B	-0.961253	2.58791	+	-0.0384872	0.154329		11.1491	10.8684	10.3671	10.3125	10.1758	11.3704	11.422	11.8446	11.5428	11.5848	11.6395	11.7461	11.722	11.8112	11.8162	11.4115	11.5814	NaN	5	5	2	2	3	4	5	2	4	4	3	4	4	5	5	3	4	1	0	1	0	0
P07307	P07307	ASGR2_HUMAN	ASGR2	-0.670716	3.01484	+	0.754357	4.00309	+	10.5361	10.8921	NaN	10.3839	10.8018	10.5588	12.2845	12.0252	12.1127	11.8578	11.8973	12.18	11.5879	11.0954	11.5997	11.3628	11.0664	11.1192	3	2	1	2	2	2	5	4	4	4	4	5	4	3	4	4	4	4	0	0	1	0
Q9UBL3	Q9UBL3	ASH2L_HUMAN	ASH2L	-0.137651	1.33295		0.0485452	0.684912		13.9644	14.064	13.9766	13.7407	14.0888	14.0398	14.1884	14.1306	14.2243	14.177	14.1623	14.1087	14.1033	14.0408	14.1321	14.1905	14.2131	14.0203	22	20	21	22	21	20	24	24	24	23	23	24	23	23	24	24	24	24	0	1	0	0
P04424	P04424	ARLY_HUMAN	ASL	-0.374962	2.2839	+	-0.133375	0.586743		13.5203	13.6277	13.6866	13.6458	13.7594	13.695	13.7237	13.8684	13.8669	14.0546	14.0137	13.8571	14.069	14.2203	14.2062	13.6626	14.2328	13.7936	15	18	17	15	17	14	17	18	20	18	18	19	19	18	20	19	19	19	0	0	0	0
O95671	O95671	ASML_HUMAN	ASMTL	-0.147334	1.01307		0.0255717	0.1129		14.404	14.4204	14.4716	14.4327	14.4181	14.4351	14.5298	14.5472	14.6301	14.7366	14.6013	14.5742	14.6205	14.8117	14.6091	14.3332	14.7356	14.3557	26	24	24	27	22	21	26	27	27	27	27	27	26	27	27	26	27	22	0	0	0	0
P08243	P08243	ASNS_HUMAN	ASNS	-0.272914	1.81172	+	-0.0923228	0.590779		12.0241	11.8634	12.2816	11.9279	12.0193	11.7244	12.2692	12.16	11.9624	12.0224	12.2259	12.2845	12.2796	12.468	12.2198	12.1096	12.282	12.1192	9	8	9	7	7	9	9	8	8	9	9	9	9	9	9	8	10	6	0	0	0	0
Q12797	Q12797	ASPH_HUMAN	ASPH	0.219519	2.67019	+	0.261002	3.96613	+	14.5389	14.4648	14.6923	14.6875	14.7116	14.498	14.5676	14.6175	14.7106	14.7566	14.5756	14.6141	14.3487	14.2832	14.4022	14.4577	14.4542	14.33	32	31	31	33	31	29	34	34	34	33	33	32	33	33	32	33	33	33	0	0	1	0
Q6ICH7	Q6ICH7	ASPH2_HUMAN	ASPHD2	-0.677326	1.73503	+	-0.139335	0.206749		10.7247	11.5262	10.871	10.6759	11.3125	10.3473	11.915	11.4352	12.0208	11.0367	11.6379	10.6399	11.4636	11.729	11.0984	11.6963	NaN	11.9472	3	2	3	3	4	3	3	3	3	3	3	4	3	3	3	2	1	3	0	0	1	0
Q9BZE9	Q9BZE9	ASPC1_HUMAN	ASPSCR1	-0.266412	2.73749	+	-0.227679	2.4403		13.9779	13.8959	13.9667	13.7298	13.7927	13.878	13.9589	13.806	14.0324	13.9461	13.8324	13.8975	14.2897	14.2179	14.1861	14.0694	14.1308	13.9456	15	16	15	15	15	15	16	16	16	15	16	16	16	16	15	16	15	15	1	1	1	0
Q7L266	Q7L266	ASGL1_HUMAN	ASRGL1	1.01297	7.99677	+	-1.1269	8.55917	+	15.1789	15.3105	15.3202	15.2669	15.4302	15.2709	13.1194	13.0694	13.1516	13.2954	13.1616	13.141	14.1774	14.2236	14.1464	14.3192	14.3907	14.4426	10	11	11	11	11	11	9	9	9	10	9	9	11	10	10	11	10	11	1	0	0	0
P00966	P00966	ASSY_HUMAN	ASS1	-0.468645	0.936088		0.459697	2.67333	+	10.8863	12.1671	12.5506	12.2222	11.9617	12.7657	12.7023	12.9827	13.1053	13.2225	13.3361	12.7748	12.5357	12.7049	12.3759	12.55	12.5422	12.6568	5	4	4	4	3	4	5	6	6	6	5	6	5	5	5	4	4	4	1	0	0	0
Q76L83	Q76L83	ASXL2_HUMAN	ASXL2	0.124135	0.151979		0.129125	0.166816		11.4127	10.9883	10.891	NaN	11.5499	NaN	10.7351	11.8434	11.0531	11.7246	11.025	10.9116	11.3099	10.5847	10.4085	11.6422	11.4864	NaN	3	4	2	1	4	1	3	3	5	3	5	5	6	5	4	3	4	1	0	1	0	0
Q8NBU5	Q8NBU5	ATAD1_HUMAN	ATAD1	0.120855	2.85866		0.0375384	0.610926		15.545	15.5605	15.4849	15.5475	15.6193	15.565	15.4306	15.4845	15.3905	15.5432	15.4954	15.4779	15.4167	15.3489	15.412	15.4524	15.4714	15.4956	18	17	17	18	18	18	18	18	18	17	17	18	18	18	18	18	17	18	0	0	1	0
Q9NVI7	Q9NVI7	ATD3A_HUMAN	ATAD3A	0.0281963	0.192282		0.13496	3.24952		16.7476	16.7494	16.8502	16.891	16.5977	16.5446	16.8274	16.8882	16.7792	16.8957	16.7971	16.8335	16.7155	16.6644	16.73	16.7661	16.6346	16.7008	18	17	17	20	18	16	18	21	19	18	18	18	19	19	18	20	19	20	0	0	1	1
Q5T9A4;Q9NVI7	Q5T9A4;Q9NVI7	ATD3A_HUMAN;ATD3B_HUMAN	ATAD3A;ATAD3B	0.244594	4.25662	+	0.243934	4.89741	+	16.3453	16.377	16.552	16.4827	16.4206	16.3947	16.3276	16.4155	16.4089	16.4789	16.485	16.4525	16.1587	16.1234	16.2139	16.145	16.2307	16.233	23	24	25	27	26	24	24	26	24	25	23	24	24	24	24	28	25	25	0	0	1	1
Q5T9A4	Q5T9A4;Q5T2N8	ATD3B_HUMAN	ATAD3B	0.499546	3.69603	+	0.562998	3.86743	+	14.6569	14.5796	14.4505	14.559	14.5638	14.3502	14.5636	14.4519	14.6639	14.7484	14.6999	14.4131	14.2564	14.0154	13.7822	14.0994	14.1679	13.8414	15	14	11	13	11	13	16	16	17	16	16	16	15	14	14	13	14	14	0	0	1	1
O95260	O95260	ATE1_HUMAN	ATE1	-0.256967	2.74083	+	-0.258335	2.60397		13.5269	13.5391	13.6821	13.6344	13.7513	13.5218	13.5281	13.7054	13.7049	13.6756	13.5928	13.4406	13.8958	13.7203	13.9247	13.7285	13.9261	14.0021	17	14	14	16	16	15	17	18	16	17	16	16	16	17	17	17	16	14	1	1	0	0
P15336	P15336	ATF2_HUMAN	ATF2	-0.0878347	0.144104		0.360712	1.02292		10.3038	10.207	11.1617	10.9415	10.8425	10.8543	11.2171	11.5295	11.111	11.1228	10.9903	11.0314	11.4063	10.3864	10.2494	11.1355	10.7942	10.866	3	5	4	5	3	3	4	5	5	5	4	4	5	4	4	5	5	4	1	1	1	1
Q99941	Q99941	ATF6B_HUMAN	ATF6B	-0.229101	0.462998		0.186761	0.393564		11.6329	12.0213	11.7913	11.4091	11.9168	12.1731	12.0864	12.2189	12.51	12.3743	12.0307	12.2193	11.964	12.3546	12.8886	11.5106	11.8164	11.7849	4	3	3	4	4	4	6	3	5	5	6	4	6	4	3	4	4	5	0	1	1	0
P17544	P17544	ATF7_HUMAN	ATF7	-0.110836	0.198151		0.47512	1.27314		10.1115	10.1228	9.31534	9.47797	9.66667	9.92643	10.3376	10.1815	10.4394	10.7087	10.5974	9.87193	9.54735	10.2655	9.3076	10.2255	10.3124	9.62746	2	3	3	3	3	3	4	4	4	4	3	4	3	3	4	3	2	4	1	1	0	0
Q6VMQ6	Q6VMQ6	MCAF1_HUMAN	ATF7IP	-0.272386	1.11783		0.0924206	0.402275		12.2443	11.7174	12.1013	11.5321	11.8933	11.9922	12.1582	12.0783	12.4428	12.352	12.2925	12.3458	12.1526	11.9811	12.3087	12.4959	11.9139	12.2628	8	9	8	9	9	9	9	11	11	11	11	11	10	9	11	11	9	11	0	1	0	0
Q9BSB4	Q9BSB4	ATGA1_HUMAN	ATG101	0.00487312	0.00880534		-0.275902	0.965764		11.8257	11.1023	11.6305	11.0798	11.0063	11.294	11.0973	10.8806	11.0201	10.7624	11.3647	11.129	11.4222	11.6956	11.2114	10.7477	11.467	11.3655	4	4	5	4	4	3	5	5	4	5	4	4	5	4	4	3	4	3	1	0	0	0
O94817	O94817	ATG12_HUMAN	ATG12	0.290855	0.895905		0.121065	0.306097		12.9872	12.5647	12.7912	13.2653	12.6742	12.8415	12.6792	12.4599	12.5065	12.6547	13.1097	12.6955	12.5793	12.7127	12.0522	12.2444	12.9374	12.8531	4	4	3	3	4	4	4	4	4	4	4	4	4	4	3	4	3	3	1	0	1	0
O75143	O75143	ATG13_HUMAN	ATG13	-0.19768	1.40191		0.0480599	0.296972		15.8777	16.069	15.7749	15.6609	15.8452	15.9205	16.1208	16.0733	16.0783	16.2258	15.9932	16.1312	16.2832	16.097	15.8829	16.1561	15.9913	15.9238	11	11	11	12	10	11	10	10	11	12	12	12	9	13	12	12	11	11	1	0	0	0
Q6ZNE5	Q6ZNE5	BAKOR_HUMAN	ATG14	0.3403	1.06823		0.155004	0.358575		10.9719	10.5734	10.7457	10.5975	11.1537	10.8692	10.3412	10.3306	10.5917	10.9707	10.9639	10.6015	10.1517	10.5827	10.8473	10.3078	10.9474	10.0326	4	4	4	4	4	4	4	4	4	4	4	4	4	4	4	3	4	3	1	0	1	0
Q676U5	Q676U5	A16L1_HUMAN	ATG16L1	0.00381708	0.0154815		0.148758	1.05752		13.5273	13.5484	13.3864	13.2918	13.5083	13.4715	13.6631	13.5314	13.6716	13.6039	13.5359	13.5975	13.4225	13.5224	13.5868	13.2426	13.6906	13.2458	21	22	22	23	21	21	24	25	26	26	24	25	24	26	25	24	24	21	1	0	1	0
Q2TAZ0	Q2TAZ0	ATG2A_HUMAN	ATG2A	0.120066	0.252467		0.050083	0.139972		12.1271	12.1373	11.9192	11.2981	12.2441	12.3259	11.9563	12.0376	12.0584	11.7029	11.9989	11.8776	12.3864	11.5174	12.0741	11.8824	11.8308	11.6402	10	7	10	10	10	9	9	9	9	10	9	10	10	9	10	7	10	8	0	0	1	0
Q96BY7	Q96BY7	ATG2B_HUMAN	ATG2B	0.18892	0.686399		0.277466	1.16368		11.1876	11.0655	11.4015	11.5136	11.2821	11.481	11.4029	11.3127	11.4701	11.3344	11.6917	11.2507	11.2919	11.1926	11.4163	11.1527	11.1767	10.5675	8	6	7	8	10	4	11	8	11	10	10	12	9	10	9	8	8	6	0	0	1	0
Q9NT62	Q9NT62	ATG3_HUMAN	ATG3	-0.333632	3.27237	+	0.0322994	0.198884		15.6027	15.5358	15.4923	15.6057	15.4501	15.4518	15.9111	15.8247	15.8907	16.001	15.8407	15.8656	15.8169	15.6531	15.7522	15.9809	15.8841	16.053	12	13	13	14	13	12	13	14	13	12	12	11	12	13	13	13	13	13	1	0	0	0
Q8WYN0	Q8WYN0	ATG4A_HUMAN	ATG4A	0.0926258	0.695301		0.0164661	0.088239		12.8922	13.1153	13.019	12.9969	12.9026	13.0014	13.0335	12.8423	12.8719	12.8143	13.0013	12.9072	12.7543	12.8455	12.9126	12.9949	13.1175	12.7471	10	11	11	11	10	9	11	10	10	11	11	11	11	11	11	9	11	11	1	0	0	0
Q9Y4P1	Q9Y4P1	ATG4B_HUMAN	ATG4B	-0.0109851	0.0344645		0.160977	0.835722		14.8048	14.6148	14.8517	14.8907	14.8102	14.5358	14.8992	14.9293	14.7703	14.9253	15.004	15.0116	14.9432	14.8539	14.954	14.4325	14.8937	14.4966	17	18	16	18	16	14	19	18	19	19	18	19	19	19	18	19	19	17	1	0	0	0
Q96DT6	Q96DT6	ATG4C_HUMAN	ATG4C	0.490049	4.90661	+	-0.0414464	0.346447		14.4368	14.2672	14.4113	14.1621	14.3413	14.3572	13.7354	13.7619	13.8963	13.8184	13.838	13.7369	13.9462	13.9068	13.8522	13.6707	13.9251	13.7347	20	20	19	23	20	19	21	24	22	23	22	19	21	23	22	22	23	20	1	0	0	0
Q9H1Y0	Q9H1Y0	ATG5_HUMAN	ATG5	-0.0564842	0.708361		-0.0184623	0.238619		15.0157	14.9428	15.1184	15.1365	15.0118	15.1242	15.1329	15.1796	15.0471	15.0728	15.0707	15.0743	15.0385	15.1571	15.1042	15.1695	15.1713	15.0476	14	15	14	15	14	12	16	14	17	17	15	16	17	16	16	15	17	15	1	0	1	0
O95352	O95352	ATG7_HUMAN	ATG7	0.541201	6.41318	+	0.229655	3.03887		15.5104	15.4981	15.5068	15.5628	15.4869	15.4789	15.273	15.142	15.1628	15.1832	15.243	15.1707	15.0001	15.0327	15.0153	14.831	15.0891	14.8284	39	40	39	38	39	38	39	39	40	41	40	38	39	40	39	38	39	39	1	0	0	0
Q7Z3C6	Q7Z3C6	ATG9A_HUMAN	ATG9A	-0.0667909	0.291626		0.208308	0.942506		13.0505	13.1688	12.8433	12.7598	12.9275	12.8472	13.3259	12.982	13.5009	13.1051	13.3867	12.9471	12.9331	13.3268	12.8761	12.7953	13.0685	12.998	7	5	4	6	5	6	10	9	10	10	10	7	7	7	7	6	8	5	0	0	1	0
P31939	P31939	PUR9_HUMAN	ATIC	-0.105662	2.44795		0.0703882	1.66055		17.915	17.9396	18.0317	18.032	17.9823	17.9206	18.0971	18.2253	18.1424	18.1706	18.1368	18.1053	18.0676	18.0114	18.0546	18.1131	18.1316	18.0769	53	55	54	58	52	52	56	62	57	59	56	55	57	55	57	62	58	62	0	0	0	0
Q8NHH9	Q8NHH9	ATLA2_HUMAN	ATL2	2.24113e-05	0.000153307		-0.0311437	0.192268		14.1797	14.2805	14.346	14.109	14.2463	14.1857	14.2714	14.2875	14.2598	14.2972	14.0211	14.0231	14.3334	14.1968	14.1526	14.2008	14.3307	14.1327	16	17	17	16	16	14	16	17	18	18	18	18	17	16	18	15	17	16	0	0	1	0
Q6DD88	Q6DD88	ATLA3_HUMAN	ATL3	0.00674407	0.025281		-0.155583	0.788243		16.0932	16.2022	16.066	15.9433	16.0546	16.1474	15.9531	15.6452	15.9679	15.9759	15.9332	16.0574	15.9577	16.3099	16.2594	15.8553	16.2229	15.861	30	29	29	31	29	27	30	31	30	33	29	29	32	31	30	30	30	30	0	0	1	0
Q13315	Q13315	ATM_HUMAN	ATM	0.125448	0.910617		0.184514	1.48185		13.2743	13.2625	13.2501	13.1337	13.2179	13.2441	13.2494	13.2558	13.3911	13.2609	13.2906	13.2892	13.1991	13.2158	13.2664	12.9983	13.1497	12.8006	59	58	58	59	59	56	65	61	64	64	62	65	59	61	61	56	63	57	0	1	0	0
O00244	O00244	ATOX1_HUMAN	ATOX1	0.199976	1.02243		-0.0602659	0.265867		17.0725	17.1227	17.2915	17.5434	17.126	17.1827	16.8288	17.1017	16.9154	17.0885	16.8402	17.0029	17.0297	16.7122	16.9844	17.2608	16.9321	17.2198	8	9	8	7	9	9	7	7	7	8	7	7	8	7	9	8	9	8	0	0	0	0
P98196	P98196	AT11A_HUMAN	ATP11A	0.104628	0.75641		0.0710559	0.488001		13.8926	13.7366	13.8515	13.6566	13.7804	13.7317	13.7629	13.711	13.7802	13.8495	13.6662	13.6781	13.7176	13.6733	13.7494	13.6048	13.8644	13.412	29	27	26	28	27	28	29	29	28	27	28	30	29	30	30	27	29	24	0	0	1	0
Q9Y2G3	Q9Y2G3	AT11B_HUMAN	ATP11B	-0.197495	1.1359		-0.00359233	0.0133413		12.4788	12.6641	12.3342	12.5454	12.7104	12.5413	12.9187	12.7006	12.7837	12.743	12.6197	12.672	12.9068	12.9476	12.7141	12.3958	12.823	12.672	10	12	11	12	10	9	11	11	12	12	13	13	11	12	11	11	13	10	0	0	1	0
Q8NB49	Q8NB49	AT11C_HUMAN	ATP11C	0.226425	1.2479		0.186349	0.847922		12.7688	12.8874	12.812	12.5518	12.8435	12.7478	12.8144	12.6918	12.7808	12.3972	12.8308	12.8558	12.3329	12.7819	12.6911	12.4573	12.7464	12.243	18	18	20	18	17	17	21	18	20	20	17	18	18	19	17	17	15	17	0	0	1	0
Q9HD20	Q9HD20	AT131_HUMAN	ATP13A1	0.217361	4.05716	+	0.0471532	0.594343		16.4448	16.4496	16.3998	16.3916	16.401	16.3931	16.2546	16.1379	16.2746	16.2567	16.2712	16.2637	16.1898	16.2712	16.287	16.1132	16.2215	16.0932	62	64	62	64	63	62	65	65	67	67	64	62	63	67	64	63	64	62	0	0	1	0
Q9H7F0	Q9H7F0	AT133_HUMAN	ATP13A3	-0.132354	0.960378		-0.0482488	0.285378		13.501	13.4139	13.3589	13.3588	13.53	13.3194	13.5209	13.4715	13.4031	13.5847	13.4602	13.5463	13.6319	13.6268	13.547	13.3655	13.7619	13.343	23	24	24	25	23	20	24	24	24	24	25	25	23	22	23	23	24	24	0	0	1	0
P05023	P05023	AT1A1_HUMAN	ATP1A1	-0.186653	5.11257	+	0.0349506	1.3221		17.8751	17.8935	17.9444	17.8484	17.9067	17.8346	18.1142	18.0981	18.0946	18.1175	18.1033	18.1045	18.1015	18.0957	18.0621	18.0501	18.103	18.0101	41	40	43	48	40	43	41	51	42	46	44	43	47	43	45	49	46	49	0	0	1	0
P05023;P50993	P54707;P05023;P13637;Q13733;P50993;P20648	AT1A1_HUMAN;AT1A2_HUMAN	ATP1A1;ATP1A2	-0.200301	4.68207	+	0.0188767	0.309818		18.0358	18.003	18.0875	17.9531	18.018	18.0159	18.2862	18.1672	18.2221	18.2747	18.2346	18.2433	18.2781	18.2819	18.2005	18.1669	18.1881	18.1994	14	14	14	14	14	14	14	14	13	14	14	14	14	14	14	14	14	13	0	0	1	0
P05026	P05026	AT1B1_HUMAN	ATP1B1	0.443517	5.78763	+	0.279354	5.51315	+	15.7899	15.815	15.9278	15.9389	15.9603	15.7619	15.6831	15.6994	15.7083	15.7455	15.7192	15.6533	15.4646	15.3235	15.4223	15.4338	15.5129	15.3756	19	18	17	18	16	16	17	20	19	17	16	16	17	18	16	18	17	16	0	0	1	0
P54709	P54709	AT1B3_HUMAN	ATP1B3	-0.297942	6.36839	+	-0.0249891	0.500286		17.5374	17.4511	17.5317	17.5039	17.4342	17.4111	17.7216	17.8163	17.6815	17.764	17.7791	17.7447	17.8072	17.7834	17.788	17.746	17.8086	17.7238	14	14	14	14	14	14	14	14	14	14	14	14	14	14	14	14	14	14	0	0	1	0
O14983	O14983	AT2A1_HUMAN	ATP2A1	-0.534579	0.948292		-0.561508	1.15041		13.1412	13.2713	12.5401	12.1879	12.8576	12.7504	12.7099	12.3565	12.9163	12.8505	13.0177	12.736	13.5608	13.8206	13.913	12.7931	13.5719	12.2966	2	2	2	2	2	2	2	2	2	2	2	2	2	2	2	2	2	2	0	0	1	0
O14983;P16615	P16615;O14983	AT2A1_HUMAN;AT2A2_HUMAN	ATP2A1;ATP2A2	0.018521	0.0448681		-0.0395657	0.097134		16.8342	16.6432	16.7443	16.6426	16.6237	16.6651	16.7258	16.4453	16.627	16.5824	16.6074	16.8168	16.775	17.1337	16.9392	16.2453	16.6396	16.3091	10	10	10	10	9	10	10	10	10	10	10	10	10	10	10	10	10	10	0	0	1	0
O14983;P16615;Q93084	P16615;Q93084;O14983	AT2A1_HUMAN;AT2A2_HUMAN;AT2A3_HUMAN	ATP2A1;ATP2A2;ATP2A3	-0.143567	1.85009		-0.277592	4.55799	+	15.999	16.0011	16.015	16.1827	16.0335	15.9453	15.9062	15.83	15.918	15.8944	15.9323	15.8915	16.1596	16.0358	16.1305	16.1838	16.2538	16.2745	6	6	5	7	6	7	6	7	6	6	6	6	6	6	6	7	6	7	0	0;1	1	0
P16615	P16615	AT2A2_HUMAN	ATP2A2	0.0539128	0.33525		-0.00933361	0.0468465		17.4226	17.4608	17.3687	17.331	17.3154	17.4283	17.3859	17.2293	17.3086	17.3573	17.2884	17.3778	17.4044	17.5507	17.42	17.1748	17.3372	17.1162	39	39	41	42	40	38	40	41	40	41	41	40	41	39	39	42	39	41	0	0	1	0
P16615;Q93084	P16615;Q93084	AT2A2_HUMAN;AT2A3_HUMAN	ATP2A2;ATP2A3	-0.430607	3.45565	+	-0.345996	2.30229	+	16.7006	16.7738	16.8848	16.4728	16.5605	16.5992	16.5942	16.67	16.8426	17.0809	16.5366	16.775	17.0911	16.9933	17.3376	17.0845	17.0982	16.9706	3	3	3	3	3	3	3	3	2	3	3	3	3	3	3	2	3	3	0	0;1	1	0
Q93084	Q93084	AT2A3_HUMAN	ATP2A3	-0.769959	8.43044	+	-0.812197	8.79018	+	16.3237	16.2154	16.251	16.2679	16.2704	16.2515	16.239	16.1795	16.2022	16.2249	16.248	16.2328	17.0553	17.1031	17.0671	16.8798	17.1277	16.9666	35	34	33	38	33	33	33	37	35	37	34	34	36	36	38	39	37	38	0	1	1	0
P20020	P20020	AT2B1_HUMAN	ATP2B1	-0.0886478	0.633296		-0.0073897	0.0429576		15.3837	15.3696	15.4149	15.5978	15.3691	15.4043	15.4682	15.505	15.5317	15.5341	15.4812	15.5067	15.5029	15.6342	15.6493	15.4803	15.5586	15.246	29	27	28	27	27	26	29	32	28	29	29	29	31	28	31	28	30	27	0	0	1	0
P20020;Q01814	P20020;Q01814	AT2B1_HUMAN;AT2B2_HUMAN	ATP2B1;ATP2B2	-0.397639	1.52712	+	-0.219911	0.770259		12.914	13.449	13.3514	13.1952	13.0323	12.9562	13.5109	13.3449	13.3959	13.0222	13.4677	13.2229	13.3955	13.98	13.3902	13.2674	13.33	13.9209	2	2	2	2	2	2	2	2	2	2	2	2	2	2	2	2	2	2	0	0	1	0
P20020;P23634;Q01814;Q16720	Q16720;P23634;P20020;Q01814	AT2B1_HUMAN;AT2B2_HUMAN;AT2B3_HUMAN;AT2B4_HUMAN	ATP2B1;ATP2B2;ATP2B3;ATP2B4	-0.165117	0.527261		-0.143444	0.749837		15.3641	15.1925	14.7859	14.5924	15.1172	15.1774	15.0494	14.9549	15.131	15.0423	15.1854	14.9965	15.281	15.3961	15.3392	15.0106	15.3575	14.8359	7	7	7	7	7	7	7	7	7	7	7	7	7	7	7	7	7	7	0	0	1	0
P20020;P23634;Q01814	P23634;P20020;Q01814	AT2B1_HUMAN;AT2B2_HUMAN;AT2B4_HUMAN	ATP2B1;ATP2B2;ATP2B4	-0.986461	4.65482	+	-0.751475	3.01125	+	14.7275	14.9831	15.0993	15.0364	14.8071	15.0219	14.8507	14.9337	15.4078	15.0675	15.2795	15.546	15.5422	16.0447	16.041	15.6085	16.0823	16.2754	3	2	3	3	3	3	3	3	3	3	3	3	3	3	3	3	3	3	0	0	1	0
P20020;P23634	P23634;P20020	AT2B1_HUMAN;AT2B4_HUMAN	ATP2B1;ATP2B4	-0.175706	1.76764		-0.27898	3.1527	+	15.0537	14.97	15.1474	15.153	14.9963	15.042	14.9021	14.9685	14.9493	14.887	15.0299	15.0058	15.3489	15.1748	15.3358	15.0865	15.3693	15.1012	5	5	5	5	5	5	5	5	5	5	5	5	5	5	5	5	5	5	0	0	1	0
P23634	P23634	AT2B4_HUMAN	ATP2B4	-0.19768	1.8978		-0.356598	2.83388	+	14.623	14.5785	14.5224	14.512	14.6017	14.4939	14.2204	14.2528	14.4055	14.5072	14.5467	14.4452	14.8063	14.8242	14.8704	14.6811	14.8577	14.4777	22	21	22	26	20	21	23	24	23	21	21	22	24	24	24	26	23	23	0	0	1	0
P98194	P98194	AT2C1_HUMAN	ATP2C1	0.537974	6.93635	+	-0.0550135	0.353681		14.3285	14.3556	14.2692	14.2828	14.2968	14.3295	13.6333	13.7018	13.6425	13.9291	13.5581	13.8397	13.8463	13.8011	13.8088	13.6696	13.867	13.6417	20	21	21	22	19	21	21	21	21	21	22	21	21	20	20	20	21	22	0	0	1	0
P25705	P25705	ATPA_HUMAN	ATP5F1A	0.0202223	0.164506		-0.148308	2.2111		20.4347	20.3952	20.5061	20.4724	20.3287	20.3172	20.2926	20.3028	20.1743	20.2644	20.2102	20.1989	20.4701	20.2858	20.3166	20.4825	20.3191	20.459	56	55	54	61	57	55	54	63	54	56	54	53	55	58	58	64	58	62	0	0	1	1
P06576	P06576	ATPB_HUMAN	ATP5F1B	-0.117537	2.03179		-0.215604	3.43112		19.8931	19.7796	19.9759	19.8251	19.8486	19.8495	19.7067	19.6578	19.7364	19.8109	19.7861	19.8855	20.061	19.9678	20.0292	19.9187	19.9893	19.9111	35	34	36	36	35	36	36	36	36	35	35	35	37	35	37	38	36	38	0	0	1	1
P36542	P36542	ATPG_HUMAN	ATP5F1C	0.152494	2.14114		-0.0229788	0.189878		19.4444	19.3802	19.3727	19.4085	19.261	19.3439	19.3413	19.165	19.1583	19.1574	19.1363	19.1995	19.3611	19.2597	19.2318	19.2042	19.1264	19.1126	17	18	18	18	18	16	17	19	17	18	18	17	18	16	18	20	16	19	0	0	1	1
P30049	P30049	ATPD_HUMAN	ATP5F1D	0.787391	2.41163	+	0.287882	0.603765		16.2343	16.0788	15.6265	15.584	15.6167	16.2773	15.7169	14.7076	15.6541	15.1234	15.4375	15.7812	15.1417	15.2905	15.6827	14.4759	14.9471	15.1553	4	4	4	4	3	4	4	4	4	4	4	4	4	4	4	3	4	4	0	0	1	1
P56381;Q5VTU8	P56381;Q5VTU8	AT5EL_HUMAN;ATP5E_HUMAN	ATP5F1E;ATP5F1EP2	-0.324933	0.72863		-0.294827	1.14489		17.7754	17.68	18.1237	18.7763	17.4314	17.9496	18.1019	18.2324	17.8085	17.9259	17.7941	18.0541	18.276	18.1999	18.0395	18.4788	17.9104	18.7814	2	2	2	2	2	2	2	2	2	2	2	2	2	2	2	2	2	2	0	0	1	1
Q9UII2	Q9UII2	ATIF1_HUMAN	ATP5IF1	-0.315959	1.70542	+	-0.407262	2.45458	+	17.0272	16.8051	17.0887	17.4681	17.1354	16.8652	17.174	17.2895	16.819	16.9824	16.7967	16.7802	17.3993	17.328	17.1409	17.4935	17.3473	17.5764	6	6	7	8	6	7	5	8	5	7	7	6	7	7	6	8	8	8	0	0	0	1
P56385	P56385	ATP5I_HUMAN	ATP5ME	0.0773888	1.3027		-0.0893482	1.66742		18.4105	18.302	18.357	18.3123	18.3706	18.3183	18.1794	18.2177	18.1488	18.2	18.1899	18.1345	18.2787	18.2311	18.2677	18.3883	18.279	18.1615	6	6	8	8	8	6	7	8	7	8	6	6	8	6	6	8	8	8	0	0	1	1
P56134	P56134	ATPK_HUMAN	ATP5MF	0.0615559	0.821642		-0.0976699	1.00414		18.7127	18.7613	18.8405	18.8803	18.8386	18.8743	18.5048	18.7648	18.626	18.7744	18.7183	18.5641	18.7535	18.7201	18.778	18.6599	18.8729	18.7541	6	6	6	6	6	5	6	6	6	6	6	6	6	6	6	6	6	6	0	0	1	1
O75964	O75964	ATP5L_HUMAN	ATP5MG	0.0263538	0.26843		-0.154032	2.36359		19.6998	19.6535	19.7651	19.7771	19.6409	19.6372	19.4899	19.6172	19.4692	19.5639	19.441	19.5102	19.6941	19.6163	19.6355	19.7267	19.562	19.7809	9	9	9	10	10	9	7	7	7	8	10	8	7	8	9	9	9	10	0	0	1	1
P56378	P56378	ATP68_HUMAN	ATP5MJ	-0.217902	2.65565	+	-0.226189	3.13396		15.7684	15.7861	15.7726	15.8106	15.6353	15.5673	15.7885	15.5778	15.7022	15.6955	15.7658	15.7608	16.0553	15.9334	15.9728	15.9223	15.7926	15.9715	3	2	2	3	2	2	2	3	2	2	2	2	2	3	2	3	3	2	0	0	1	1
Q96IX5	Q96IX5	ATPMK_HUMAN	ATP5MK	0.165818	1.58141		-0.0269232	0.186855		16.916	16.8476	16.9712	16.7499	17.0373	16.9431	16.7185	16.595	16.7475	16.713	16.7047	16.8301	16.7682	16.8831	16.8669	16.6921	16.6895	16.5704	4	4	4	3	4	4	3	3	3	3	4	4	3	3	3	4	3	4	0	0	1	1
P24539	P24539	AT5F1_HUMAN	ATP5PB	0.00202433	0.00816177		-0.0453885	0.228525		17.9353	17.7975	17.8253	17.7295	17.6804	17.6972	17.7694	17.5748	17.7827	17.7696	17.7183	17.7658	17.9739	17.8826	17.8526	17.6028	17.8442	17.4968	17	16	16	17	17	16	17	17	18	17	18	18	19	18	17	18	18	17	0	0	1	1
O75947	O75947	ATP5H_HUMAN	ATP5PD	-0.0353511	0.248006		-0.087321	0.605201		18.7584	18.7424	18.8499	18.8485	18.8082	18.7166	18.6367	18.9477	18.6886	18.7613	18.7001	18.6779	18.7783	18.6873	18.6817	18.9983	18.8308	18.9597	18	18	19	19	17	18	21	20	21	20	18	20	22	20	20	22	22	20	0	0	1	1
P18859	P18859	ATP5J_HUMAN	ATP5PF	0.0832243	0.269931		0.106852	0.495198		17.5404	17.7324	17.9747	18.0641	17.8691	17.5901	17.804	17.8849	17.7834	17.909	17.8159	17.7156	17.923	17.7682	17.7947	17.3442	17.9419	17.4995	11	11	11	11	11	11	11	11	11	11	11	11	11	11	11	10	11	10	0	0	1	1
P48047	P48047	ATPO_HUMAN	ATP5PO	0.0512597	0.864841		-0.0562468	1.02792		19.4736	19.4611	19.4793	19.4688	19.4433	19.3802	19.3598	19.2899	19.3349	19.3617	19.3423	19.3728	19.4795	19.4441	19.4162	19.3387	19.4227	19.2976	13	15	14	17	16	13	13	18	15	15	15	14	16	14	14	17	14	17	0	0	1	1
Q15904	Q15904	VAS1_HUMAN	ATP6AP1	0.383764	1.65151	+	0.00308593	0.00780144		15.3939	15.2442	15.1345	14.8922	14.9578	15.1618	14.8452	14.4953	14.6526	14.783	14.8576	14.8666	14.866	14.9911	15.0252	14.4578	14.8348	14.307	14	14	14	14	14	13	14	14	14	14	14	14	14	14	14	14	14	14	0	0	1	0
O75787	O75787	RENR_HUMAN	ATP6AP2	-0.0851504	0.389646		-0.121669	1.3845		14.966	15.1258	15.5619	15.3556	15.461	15.3901	15.2148	15.3132	15.137	15.3697	15.2703	15.3363	15.4974	15.3094	15.5108	15.3205	15.3129	15.4204	16	17	17	18	15	13	17	18	16	17	16	15	14	17	17	18	16	16	0	0	1	0
Q93050	Q93050	VPP1_HUMAN	ATP6V0A1	0.423312	6.927	+	-0.187967	3.19398		17.7832	17.7565	17.8144	17.7351	17.7475	17.6515	17.1062	17.1267	17.0238	17.158	17.1489	17.2569	17.3376	17.2933	17.4316	17.2829	17.3124	17.2906	40	40	40	43	39	37	40	41	40	41	41	40	41	40	42	42	41	39	0	0	1	0
Q9Y487	Q9Y487	VPP2_HUMAN	ATP6V0A2	0.373534	2.14797	+	0.192329	1.03117		13.578	13.3693	13.2711	13.3557	13.3099	13.1852	13.1579	12.9849	13.2246	13.2025	13.2018	13.2103	13.004	13.111	13.1279	12.4988	13.0787	13.0077	18	18	15	16	17	18	15	17	18	18	16	16	14	17	15	14	17	13	0	0	1	0
P61421	P61421	VA0D1_HUMAN	ATP6V0D1	0.408708	3.41526	+	-0.0594378	0.240316		18.1134	18.0249	18.0386	17.8816	17.8474	18.0271	17.6541	17.1653	17.4724	17.5474	17.5802	17.7047	17.6235	17.7911	17.7042	17.4386	17.5643	17.359	17	17	18	21	20	17	18	21	18	19	18	19	20	18	19	18	19	18	0	0	1	0
Q8N8Y2	Q8N8Y2	VA0D2_HUMAN	ATP6V0D2	1.90251	6.30159	+	-0.168887	0.346252		16.3157	16.2436	16.0125	15.6912	15.9911	15.9602	NaN	13.5637	14.0133	13.6252	14.3874	14.232	14.0732	14.5983	14.5152	13.909	13.9578	13.7459	12	12	11	11	11	12	1	2	4	3	2	5	6	5	7	3	4	3	0	0	0	0
P38606	P38606	VATA_HUMAN	ATP6V1A	0.0757055	1.53367		-0.0608037	1.39401		18.7944	18.7601	18.8203	18.8533	18.7622	18.7195	18.6532	18.6323	18.5933	18.6669	18.6736	18.6714	18.74	18.7611	18.7466	18.7172	18.6143	18.6763	52	50	56	57	53	52	54	59	54	56	51	52	58	51	53	59	56	57	1	0	0	0
P21281	P21281	VATB2_HUMAN	ATP6V1B2	0.187263	3.63093	+	0.0214971	0.313158		18.5908	18.5567	18.7404	18.6527	18.6676	18.5699	18.4022	18.4968	18.4766	18.5382	18.3843	18.4855	18.4643	18.3905	18.4348	18.4275	18.5151	18.4221	38	39	39	42	36	35	41	44	41	41	40	40	41	40	41	44	40	43	0	0	1	0
P21283	P21283	VATC1_HUMAN	ATP6V1C1	0.316807	4.12154	+	0.00211175	0.0228748		17.0531	17.0004	17.1116	17.2097	16.9583	16.945	16.7066	16.8027	16.6818	16.7238	16.7562	16.7188	16.6462	16.7344	16.7033	16.7048	16.7436	16.8448	39	40	44	44	43	40	41	44	41	44	41	41	41	41	41	45	43	45	0	0	0	0
Q9Y5K8	Q9Y5K8	VATD_HUMAN	ATP6V1D	0.340847	4.82654	+	-0.0151033	0.182756		16.506	16.4706	16.68	16.5914	16.4971	16.5333	16.1931	16.2095	16.1541	16.2389	16.1866	16.1606	16.3089	16.1673	16.2507	16.0971	16.2336	16.1759	20	21	21	22	21	20	20	24	20	22	20	20	22	19	20	24	20	23	0	0	1	0
P36543	P36543	VATE1_HUMAN	ATP6V1E1	-0.0447505	0.317666		-0.131869	1.57066		18.317	18.1662	18.3851	18.3301	18.1096	18.1206	18.2133	18.2647	18.0451	18.1922	18.0699	18.1207	18.3168	18.2189	18.2154	18.4083	18.1836	18.3542	20	18	20	20	20	20	20	21	20	20	20	18	21	19	19	20	20	21	0	0	0	0
Q16864	Q16864	VATF_HUMAN	ATP6V1F	0.396484	1.24557	+	0.0695578	0.139049		16.8864	16.9684	16.5007	16.4189	16.5756	16.8457	16.4607	15.8556	16.4251	16.3487	16.5279	16.6162	16.2994	16.9343	16.5464	15.8658	16.1625	16.0084	11	11	10	11	10	11	10	11	11	11	11	11	11	11	11	10	11	10	0	0	0	0
O75348	O75348	VATG1_HUMAN	ATP6V1G1	0.0452477	0.123804		0.155115	0.83392		18.1215	18.1545	18.4697	18.5853	18.4601	17.9585	18.3696	18.3387	18.4359	18.4787	18.4268	18.3589	18.5034	17.9715	18.4154	17.9773	18.4219	18.1885	6	7	6	6	6	6	6	7	6	6	6	6	7	6	6	7	7	7	0	0	0	0
O75348;O95670	O95670;O75348	VATG1_HUMAN;VATG2_HUMAN	ATP6V1G1;ATP6V1G2	0.0580111	0.31043		-0.132399	1.06838		18.0924	17.9833	18.3046	18.4163	18.2852	18.3629	17.9554	18.2841	17.9506	18.1261	18.029	17.9571	18.1134	18.1376	18.2329	18.2261	18.0443	18.3424	2	2	2	2	2	2	2	2	2	2	2	2	2	2	2	2	2	2	0	0	0	0
Q9UI12	Q9UI12	VATH_HUMAN	ATP6V1H	0.270613	3.1364	+	0.0494095	0.331494		17.4865	17.3631	17.4014	17.3073	17.3351	17.3966	17.1958	16.9611	17.187	17.1571	17.2274	17.2343	17.1252	17.1819	17.1966	16.9227	17.2378	17.0021	34	36	35	38	35	33	34	38	36	36	34	33	37	35	35	38	36	38	0	0	0	0
Q04656	Q04656	ATP7A_HUMAN	ATP7A	0.314617	2.68086	+	0.0616226	0.324868		13.5033	13.4793	13.6905	13.3831	13.5776	13.361	13.0446	13.2487	13.2376	13.4963	13.2523	13.1972	13.3702	13.2414	13.2747	12.9877	13.1695	13.0635	27	23	24	24	23	25	24	21	22	23	24	24	20	24	20	22	22	19	1	0	1	0
Q9Y2Q0	Q9Y2Q0	AT8A1_HUMAN	ATP8A1	0.0362282	0.154928		0.0833163	0.231909		11.8087	11.5799	11.7525	11.7424	11.6799	11.6412	11.8112	11.2609	11.8223	11.7987	11.624	12.1701	11.4195	11.5716	11.9877	11.6169	11.8341	11.5575	7	7	8	7	7	6	7	7	7	7	7	7	7	8	6	6	7	2	0	0	1	0
Q8TF62	Q8TF62	AT8B4_HUMAN	ATP8B4	-0.0782692	0.321973		0.0595797	0.227482		12.861	12.8846	12.7306	12.6677	12.5058	12.7912	12.8092	12.701	13.0215	13.0629	12.9268	12.7468	12.8525	12.9444	13.0393	12.7049	12.9327	12.4367	16	16	17	17	16	16	16	19	18	17	18	18	16	16	17	15	19	16	0	0	1	0
O43861	O75110;O43861	ATP9B_HUMAN	ATP9B	0.341095	0.93094		-0.153327	0.290475		13.2433	13.3174	13.1226	12.6646	13.0517	12.9347	11.91	12.6575	12.9785	12.5724	12.6119	12.6376	12.7544	12.8637	12.9271	12.8626	13.0189	11.8611	10	9	9	9	8	10	9	7	8	9	7	8	9	8	8	6	6	9	0	0	1	0
Q5TC12	Q5TC12	ATPF1_HUMAN	ATPAF1	0.115984	0.578318		0.244824	1.53685		13.3914	13.6444	13.346	13.5604	13.6721	13.5599	13.4602	13.6937	13.6255	13.692	13.8426	13.6333	13.2962	13.5915	13.0658	13.4496	13.566	13.5093	8	8	8	8	8	9	8	9	8	9	8	8	9	9	8	8	9	8	0	0	0	1
Q8N5M1	Q8N5M1	ATPF2_HUMAN	ATPAF2	0.126745	0.667212		0.177488	1.01614		13.9088	13.9924	13.682	13.8327	13.5784	13.7246	13.9601	13.6936	13.8984	13.9732	13.9064	13.5918	13.7253	13.9047	13.7032	13.6711	13.588	13.3662	17	17	15	16	17	14	18	14	18	18	18	18	17	17	18	12	17	10	0	0	0	1
Q6P4H8	Q6P4H8	ACKMT_HUMAN	ATPSCKMT	0.315578	0.404118		0.378746	0.498454		12.2379	12.0027	11.6597	11.2798	11.59	11.6456	12.3916	11.3951	11.9134	11.5352	11.9031	11.6562	11.5948	12.0701	11.7159	NaN	10.3007	NaN	2	3	2	2	2	3	2	3	3	2	3	3	3	2	2	1	2	1	0	0	1	1
Q13535	Q13535	ATR_HUMAN	ATR	0.0822067	0.198324		0.248639	0.733021		11.9134	11.964	12.0341	11.5938	11.6868	11.973	12.0013	11.6519	12.167	11.9572	12.2753	12.1111	11.5408	12.2506	11.9503	12.0654	11.5892	11.2755	13	15	14	14	11	12	20	16	19	16	17	18	17	18	16	14	16	11	0	1	0	0
O75882	O75882	ATRN_HUMAN	ATRN	0.177577	0.816327		0.146558	0.471624		12.5184	12.5863	12.7083	12.9009	12.3911	12.8172	12.2888	12.8037	13.03	12.5013	12.3448	12.7675	12.7105	12.5158	12.3508	12.3324	12.7178	12.2295	10	9	7	6	7	6	7	6	9	10	7	8	6	9	8	5	10	7	0	0	1	0
P46100	P46100	ATRX_HUMAN	ATRX	0.710223	4.09947	+	0.21233	0.824177		12.5595	12.3378	12.4074	12.1386	12.2642	12.2895	11.9017	11.6856	12.2583	11.8721	11.7081	11.584	11.9012	11.6559	11.5889	11.3593	11.8604	11.37	23	22	21	22	22	22	21	19	23	21	20	20	18	16	21	19	21	16	0	1	0	0
P54253	P54253	ATX1_HUMAN	ATXN1	-0.72511	1.34892	+	0.230837	0.614785		10.5888	9.84609	8.84661	NaN	10.1772	10.261	10.9897	11.1857	10.3197	10.9907	10.993	10.9205	10.8056	10.4404	10.2815	10.6599	10.5578	11.2691	3	3	2	1	4	3	4	3	4	4	4	3	2	4	4	4	4	4	1	1	0	0
Q9UBB4	Q9UBB4	ATX10_HUMAN	ATXN10	-0.442256	2.35652	+	0.0644658	0.212919		14.653	14.5936	14.6262	14.3344	14.6274	14.6488	15.0191	14.8741	15.1667	15.0353	15.1899	15.2388	15.0638	15.2706	15.2248	14.6623	15.204	14.7116	27	26	28	30	26	25	30	29	30	30	29	27	29	29	29	30	30	30	1	0	0	0
P0C7T5	P0C7T5	ATX1L_HUMAN	ATXN1L	-0.0928068	0.136687		0.133812	0.345154		NaN	11.355	11.6466	NaN	11.1085	NaN	11.4341	11.5178	11.7687	11.7345	11.6025	11.5223	11.6575	11.1915	10.8516	11.918	11.3926	11.7658	1	2	2	1	3	1	3	3	3	2	3	3	2	3	2	3	3	2	0	1	0	0
Q99700	Q99700	ATX2_HUMAN	ATXN2	-0.221853	2.36679	+	0.106279	1.15176		12.9722	12.9216	13.1034	12.9865	13.056	13.1755	13.2665	13.3911	13.4191	13.4015	13.3188	13.3871	13.2911	13.1116	13.3129	13.3722	13.3417	13.117	22	22	22	21	21	22	22	22	23	22	23	23	22	24	24	21	22	21	1	0	0	0
Q8WWM7	Q8WWM7	ATX2L_HUMAN	ATXN2L	-0.349912	6.39769	+	-0.0443029	0.857164		15.0015	14.9688	15.1115	15.0342	15.0713	14.9833	15.3274	15.2768	15.4142	15.3124	15.35	15.3235	15.3558	15.3	15.3829	15.4173	15.4413	15.3728	39	37	39	38	38	40	39	40	39	40	39	39	40	39	39	40	39	41	1	1	1	0
P54252	P54252	ATX3_HUMAN	ATXN3	-0.259441	0.978063		-0.0916389	0.234766		13.1083	13.3075	13.1277	12.9717	12.9937	13.4467	13.3852	12.8239	13.3689	13.4239	13.4706	13.4898	13.6228	13.6169	13.6653	13.0781	13.5476	12.9815	12	11	12	11	12	12	12	12	12	12	12	12	11	12	12	11	12	12	0	1	0	0
Q14CW9	Q14CW9	AT7L3_HUMAN	ATXN7L3	-0.425423	0.513671		-0.170421	0.122083		NaN	NaN	8.22542	8.49906	9.64621	NaN	9.19859	9.54204	7.32079	10.1195	NaN	NaN	9.40972	9.49818	8.70391	8.63277	9.65777	9.39157	1	1	2	2	2	1	2	2	2	2	1	1	2	2	2	2	2	2	0	1	0	0
Q13825	Q13825	AUHM_HUMAN	AUH	0.27324	3.30485	+	-0.268601	1.81306		14.9889	15.1913	14.9872	15.04	15.0454	15.1273	14.6473	14.2673	14.6309	14.2622	14.6379	14.6834	14.8682	14.8885	14.8734	14.6802	14.782	14.6483	10	10	11	11	11	10	10	10	10	11	10	9	10	10	10	9	11	11	0	0	0	1
Q9Y679	Q9Y679	AUP1_HUMAN	AUP1	0.0256891	0.145782		0.0634077	0.433569		15.1437	15.0517	15.2675	15.0479	15.1572	15.1867	15.2852	15.0468	15.1563	15.2148	15.1967	15.1811	15.122	15.3072	15.2375	14.9634	15.1285	14.9418	17	17	16	17	16	15	16	17	17	16	17	17	16	17	16	16	17	15	0	0	1	0
O14965	O14965	AURKA_HUMAN	AURKA	-0.403529	3.87478	+	0.036064	0.177997		12.779	12.8125	12.704	12.7544	12.8469	12.8997	13.3253	13.0685	13.2538	13.1855	13.4333	13.1675	13.1383	13.2471	13.3768	13.0357	13.0556	13.3641	8	8	8	9	10	9	11	12	13	12	10	12	13	11	13	11	12	10	1	0	0	0
Q96GD4	Q96GD4	AURKB_HUMAN	AURKB	0.121729	0.834723		0.333075	1.97008		12.5872	12.678	12.6986	12.8237	12.5536	12.7012	12.9329	12.5389	13.0736	12.9719	13.04	12.753	12.7495	12.56	12.6735	12.4819	12.5677	12.2792	7	7	7	7	8	7	7	8	8	8	8	8	8	8	8	8	8	8	1	1	0	0
Q9NQS1	Q9NQS1	AVEN_HUMAN	AVEN	-0.0590345	0.195521		-0.0931635	0.265098		13.5446	13.6132	13.2557	13.103	13.6326	13.363	13.2854	12.9261	13.5603	13.5524	13.7572	13.2262	13.4375	13.6432	13.6631	13.1475	13.6314	13.3437	11	11	10	11	8	8	11	11	11	11	11	11	11	12	12	11	11	11	0	0	1	0
Q8NBF6	Q8NBF6	AVL9_HUMAN	AVL9	0.119926	0.793229		-0.0226545	0.0980582		13.2309	13.3334	13.505	13.424	13.1445	13.2338	13.2097	12.9701	13.091	13.2686	13.4094	13.0673	13.3396	13.2448	13.1684	13.0405	13.3356	13.0231	12	13	10	12	12	13	12	12	14	13	11	12	14	12	12	13	13	10	0	0	1	0
P30530	P30530	UFO_HUMAN	AXL	-0.251806	1.29977		-0.173298	0.799652		14.0312	13.811	13.8133	13.7218	13.8339	14.0045	13.8598	13.7848	14.1058	14.0822	13.9151	13.9389	14.3004	14.2729	14.3347	13.8361	14.2078	13.7745	18	16	19	18	16	17	18	17	19	19	18	19	18	19	19	17	19	19	0	0	1	0
P30530;Q12866	P30530;Q12866	MERTK_HUMAN;UFO_HUMAN	AXL;MERTK	0.288962	0.747405		0.00393136	0.00922549		12.3243	12.8035	12.8424	12.2469	12.9653	13.2806	12.3056	12.459	12.6882	12.7279	12.3178	12.2543	12.6245	12.6625	12.2587	12.6572	12.5798	11.9466	2	2	2	2	2	2	2	2	2	2	2	2	2	2	2	2	2	2	0	0	1	0
P61769	P61769	B2MG_HUMAN	B2M	0.00259463	0.011961		-0.0290295	0.127619		16.7373	16.7449	16.7663	16.7336	16.5424	16.6138	16.7206	16.3815	16.7426	16.6362	16.767	16.7007	16.7439	16.807	16.7168	16.4442	16.8587	16.5522	5	6	6	7	7	5	4	7	6	8	5	5	6	5	5	8	5	7	0	0	0	0
O75752	O75752	B3GL1_HUMAN	B3GALNT1	-0.0979768	0.103135		0.48643	1.349		NaN	10.3063	10.4033	NaN	11.0557	NaN	11.228	11.1266	11.2121	11.4133	11.0594	10.9977	11.2348	NaN	10.8253	10.6072	10.0783	NaN	1	2	2	1	2	1	2	2	2	2	2	2	2	1	2	2	2	1	0	0	1	0
Q96L58	Q96L58	B3GT6_HUMAN	B3GALT6	0.219102	1.89058		0.0633138	0.598084		12.6539	12.7909	12.6326	12.9421	12.8641	12.5264	12.5857	12.6851	12.6711	12.4597	12.6054	12.4683	12.6625	12.5549	12.4814	12.4329	12.5055	12.4582	7	6	7	7	6	7	7	7	8	8	7	8	7	8	8	7	7	7	0	0	1	0
O94766	O94766	B3GA3_HUMAN	B3GAT3	0.2691	1.02906		0.332849	1.47465		13.9495	14.0472	13.8703	13.669	13.9642	14.0406	14.0358	13.9195	14.0485	13.9776	13.9308	14.0111	13.8582	13.9103	13.627	13.5045	13.9394	13.0869	9	9	8	8	8	9	9	9	9	9	9	9	9	9	9	8	9	8	0	0	1	0
Q6Y288	Q6Y288	B3GLT_HUMAN	B3GLCT	0.408803	3.36927	+	-0.119859	0.655832		13.2363	13.0125	13.2288	13.0174	13.0751	13.2145	12.4133	12.6311	12.6089	12.443	12.6829	12.8335	12.7956	12.9083	12.6214	12.7099	12.8349	12.4617	6	6	8	7	7	6	6	7	7	8	7	7	8	7	6	6	6	6	0	0	1	0
P15291	P15291	B4GT1_HUMAN	B4GALT1	-0.209802	0.783894		-0.0238916	0.067158		13.4343	13.3611	13.5456	13.6422	13.8782	13.3014	13.582	14.0396	13.6636	13.6997	13.6679	13.6255	14.1328	13.4363	13.4932	13.7648	13.6419	13.9526	9	8	7	8	6	7	8	7	7	7	7	9	7	7	7	8	8	7	0	0	1	0
Q9UBV7	Q9UBV7	B4GT7_HUMAN	B4GALT7	-0.178531	1.45214		-0.00101471	0.00484377		12.6486	12.8345	12.5978	12.748	12.7347	12.8721	12.9259	12.7681	12.8734	12.9316	13.0602	12.9416	13.1285	13.023	12.9085	12.8857	12.8592	12.702	8	8	9	9	7	7	7	9	8	9	8	7	9	9	8	8	9	9	0	0	1	0
Q9NWV8	Q9NWV8	BABA1_HUMAN	BABAM1	-0.0694742	0.717442		-0.034116	0.277294		14.5739	14.4513	14.635	14.6705	14.4297	14.4989	14.3914	14.6855	14.5846	14.6764	14.5806	14.5529	14.5431	14.5295	14.6639	14.6616	14.5806	14.6974	13	14	13	15	11	11	13	14	12	13	13	13	13	14	14	15	15	13	1	1	0	0
Q9NXR7	Q9NXR7	BABA2_HUMAN	BABAM2	0.0269933	0.341263		-0.0881503	0.614352		15.3426	15.2444	15.2932	15.3228	15.4072	15.3268	15.1553	14.9065	15.2734	15.2819	15.3569	15.2722	15.2246	15.2256	15.3097	15.3663	15.3742	15.2746	13	13	13	14	13	12	14	13	14	15	12	14	12	12	13	12	15	13	1	1	0	0
O14867	O14867	BACH1_HUMAN	BACH1	-0.277867	2.63924	+	0.189652	1.34281		12.2677	12.1055	12.2981	12.2525	12.2152	12.3915	12.5975	12.6306	12.7424	12.9777	12.5953	12.7921	12.4125	12.4245	12.6014	12.4105	12.7456	12.6032	20	17	15	16	18	14	20	20	21	20	22	21	20	18	19	19	16	17	0	1	0	0
Q92934	Q92934	BAD_HUMAN	BAD	0.178555	0.797784		-0.249951	1.10025		13.5603	13.3068	13.3628	13.7444	13.3878	13.8989	13.4502	12.6833	12.9515	13.1511	13.1721	13.2816	13.6223	13.4317	13.1931	13.4453	13.2487	13.2484	4	5	5	5	4	4	5	5	5	5	5	5	5	5	5	4	5	5	1	0	1	1
Q99933	Q99933	BAG1_HUMAN	BAG1	-0.104442	1.06165		0.0259794	0.129764		13.1456	13.4402	13.4552	13.3884	13.275	13.4228	13.3504	13.6799	13.2164	13.649	13.47	13.544	13.4496	13.4372	13.4999	13.4728	13.3613	13.5331	10	9	10	10	10	9	10	10	10	10	10	10	10	10	10	10	10	9	1	1	0	0
O95816	O95816	BAG2_HUMAN	BAG2	0.0477751	0.212299		0.105608	0.541766		13.5487	13.6411	13.9432	13.3283	13.5694	13.483	13.6011	13.8178	13.8959	13.7373	13.4447	13.3639	13.5293	13.4863	13.4009	13.659	13.6169	13.5345	13	13	12	12	11	12	12	9	12	11	12	13	13	12	12	11	12	12	0	0	0	0
O95817	O95817	BAG3_HUMAN	BAG3	-0.481143	5.15495	+	0.217051	2.97834		13.4847	13.413	13.2881	13.2753	13.4942	13.289	14.0441	14.0109	14.2051	14.0881	14.047	14.0384	13.863	13.7288	13.9576	13.7664	13.9523	13.8631	15	15	16	15	16	16	18	18	18	18	18	18	18	18	18	18	18	17	1	1	0	0
O95429	O95429	BAG4_HUMAN	BAG4	-0.578526	2.51818	+	0.203202	0.873276		11.5169	11.801	11.8083	11.2398	11.1405	11.4449	12.3193	11.9831	12.2892	12.4895	12.1184	12.4424	12.0874	12.2848	12.3544	11.7729	12.104	11.8193	6	5	4	6	6	6	7	8	6	6	6	7	6	7	7	7	7	7	1	0	0	0
Q9UL15	Q9UL15	BAG5_HUMAN	BAG5	0.094704	1.40297		0.0842093	1.3064		14.1109	14.2284	13.991	14.144	14.0505	14.0692	14.0515	14.0291	14.0673	14.2297	14.0396	14.1138	13.9804	13.9636	13.9388	14.04	14.0198	14.0832	22	22	22	23	19	21	23	23	23	24	23	23	22	22	24	24	23	22	0	0	0	0
P46379	P46379	BAG6_HUMAN	BAG6	0.179972	1.33599		-0.0466156	0.199613		15.3016	15.2343	15.1884	15.041	15.1485	15.2148	15.1012	14.6819	15.0549	14.9025	15.0475	14.9811	15.0382	15.2036	15.1071	14.8986	15.0806	14.7208	35	35	34	34	33	33	36	30	34	34	33	34	33	37	37	26	35	30	1	1	0	0
Q9UQB8	Q9UQB8	BAIP2_HUMAN	BAIAP2	-0.467872	6.45154	+	-0.198631	3.19957		14.5679	14.5098	14.5836	14.5217	14.4742	14.5789	14.7854	14.8734	14.7455	14.7839	14.8577	14.8057	14.8678	14.979	15.0182	15.1357	15.0062	15.0366	35	34	37	35	35	33	37	33	36	36	36	36	37	36	36	34	36	35	1	0	1	0
Q16611	Q16611	BAK_HUMAN	BAK1	0.30252	1.35773		0.200612	0.745391		15.106	15.1368	15.019	14.9648	15.0408	14.9772	15.1622	14.7482	14.9356	14.9317	14.9458	14.9097	14.8356	15.0828	14.9251	14.4309	14.8807	14.2744	7	7	7	7	7	7	7	6	7	7	7	7	7	7	7	6	7	6	0	0	1	1
O75531	O75531	BAF_HUMAN	BANF1	-0.701356	2.752	+	-0.467067	1.75983	+	14.6659	14.9833	14.7795	15.1005	14.8876	14.4865	14.8051	14.9071	15.0557	14.9314	15.2743	15.3355	14.8956	15.4527	15.6652	15.8354	15.4859	15.7766	12	11	12	13	12	9	10	11	10	11	11	9	12	9	11	13	12	13	1	1	0	0
Q8NDB2	Q8NDB2	BANK1_HUMAN	BANK1	-1.99718	3.63899	+	-0.446316	1.28221		NaN	NaN	9.29596	9.44855	8.61577	NaN	10.7724	10.5645	10.7712	10.5267	10.2476	11.1433	11.0393	11.0888	10.9211	11.7238	11.3638	10.5669	1	1	2	3	2	1	4	2	3	4	4	3	4	5	4	2	5	4	0	0	0	0
Q8N9N5	Q8N9N5	BANP_HUMAN	BANP	0.0930832	0.155265		-0.0534248	0.0752092		11.2015	11.1682	10.9726	11.37	10.839	10.8372	10.9389	10.2663	11.2442	10.9111	10.9583	11.1905	11.342	11.0679	11.2842	10.8961	11.2962	9.9436	3	2	3	3	2	2	3	3	3	3	3	3	3	3	2	3	2	2	0	1	0	0
Q92560	Q92560	BAP1_HUMAN	BAP1	0.0544399	0.0615684		0.547239	1.26533		11.6143	10.8168	10.0298	10.4641	11.4551	10.9781	11.1687	11.1438	11.3807	11.0086	11.901	11.7123	11.3541	10.788	10.8449	10.2424	11.4665	10.3356	3	3	2	4	3	3	2	3	3	4	3	2	3	3	2	4	3	4	1	1	0	0
Q8IXM2	Q8IXM2	BAP18_HUMAN	BAP18	-0.381792	4.50246	+	-0.227974	2.65152		15.411	15.532	15.3915	15.4718	15.5669	15.4088	15.5721	15.7071	15.6728	15.6548	15.6219	15.4763	15.8847	15.7779	15.6786	15.9934	15.8342	15.904	7	7	8	8	7	7	7	8	8	8	7	8	8	7	8	8	8	8	0	1	0	0
P80723	P80723	BASP1_HUMAN	BASP1	-0.217844	2.83787	+	-0.231296	2.79835		17.4996	17.6482	17.5863	17.374	17.6047	17.4899	17.3453	17.6892	17.5053	17.5624	17.5141	17.5058	17.8407	17.7418	17.6897	17.817	17.7666	17.654	18	17	17	18	17	16	17	18	17	17	17	17	17	18	18	18	18	17	0	0	1	0
Q07812	Q07812	BAX_HUMAN	BAX	-0.455251	4.70291	+	-0.310795	5.81312	+	18.1766	17.9819	18.3471	18.1966	18.3701	18.1963	18.2732	18.3192	18.3722	18.4415	18.3395	18.3897	18.6535	18.7324	18.7165	18.6331	18.6559	18.6087	14	16	14	17	14	13	15	17	17	17	16	16	17	15	17	17	17	15	1	0	1	1
Q9NRL2	Q9NRL2	BAZ1A_HUMAN	BAZ1A	0.70847	4.12824	+	0.451865	2.85523	+	12.3882	12.6613	12.583	12.1954	12.4356	12.1484	12.2068	12.0836	12.2841	12.3802	12.0428	11.8747	11.751	11.6095	11.9463	11.4167	11.6822	11.7553	16	16	16	15	16	14	16	15	18	17	17	16	17	15	15	17	14	11	0	1	0	0
Q9UIG0	Q9UIG0	BAZ1B_HUMAN	BAZ1B	1.60382	5.21723	+	0.120346	0.240087		14.2316	14.1026	14.174	14.2762	14.2055	13.9329	12.465	12.7392	12.722	12.3537	12.644	13.0981	12.9813	12.0617	12.702	12.1108	13.0842	12.3599	18	14	14	17	14	15	10	9	12	8	12	10	8	8	9	8	9	7	0	1	0	0
Q9UHQ4	Q9UHQ4	BAP29_HUMAN	BCAP29	0.0920798	1.7343		-0.222665	2.59827		14.0705	14.2458	14.1098	14.1602	14.0856	14.062	13.7967	13.9072	13.5649	13.9091	13.7852	13.8824	14.0529	14.0583	13.9757	13.9999	14.0781	14.0166	15	15	15	14	12	13	14	13	15	14	15	13	15	15	15	14	13	15	0	0	1	0
P51572	P51572	BAP31_HUMAN	BCAP31	0.249523	4.04587	+	-0.0761779	1.11494		18.9479	18.9824	19.0514	19.037	19.0781	18.9946	18.6368	18.7391	18.6919	18.7382	18.6824	18.6489	18.8065	18.6662	18.6704	18.8841	18.7766	18.7904	24	24	24	23	24	23	23	22	22	23	23	22	24	23	23	22	24	23	0	0	1	0
O75934	O75934	SPF27_HUMAN	BCAS2	0.641416	4.6673	+	0.178786	0.99417		15.3408	15.2863	15.153	15.2152	15.1713	15.0678	14.7723	14.5342	14.5916	14.7509	14.8832	14.9265	14.5414	14.8465	14.6611	14.3956	14.609	14.3323	18	16	19	19	17	19	19	16	18	19	17	17	17	16	17	16	19	15	0	1	0	0
Q9H6U6	Q9H6U6	BCAS3_HUMAN	BCAS3	-0.276868	2.50622	+	-0.118996	0.996718		11.8726	11.976	11.8529	11.5693	11.8787	11.8037	11.8232	12.1063	12.1125	11.9459	11.8835	12.029	11.9593	12.1408	12.1748	12.2552	12.0167	12.0677	11	11	10	11	10	11	9	9	10	10	10	10	11	11	11	9	10	9	1	1	0	0
P54687	P54687	BCAT1_HUMAN	BCAT1	0.390963	3.46196	+	-0.297179	2.91922	+	16.1646	16.352	16.4517	16.4635	16.47	16.3179	15.5518	15.815	15.7215	15.7094	15.6237	15.6695	15.7692	15.8573	16.118	16.0686	16.0103	16.0506	16	16	16	18	17	16	17	17	18	18	18	16	18	17	17	18	18	17	1	0	0	0
O15382	O15382	BCAT2_HUMAN	BCAT2	-0.364892	4.64455	+	-0.00703065	0.0856755		14.9838	15.2094	15.2401	15.1232	15.1282	14.973	15.4179	15.4628	15.4467	15.5791	15.4286	15.4699	15.5088	15.4675	15.4602	15.469	15.5383	15.4034	19	20	22	21	21	21	21	24	22	23	22	21	22	21	23	24	21	24	1	0	0	1
Q9P287	Q9P287	BCCIP_HUMAN	BCCIP	-0.242452	2.51019	+	0.0550707	0.365126		15.2055	15.0256	15.1149	15.1562	15.2365	15.1058	15.4981	15.2474	15.4992	15.4703	15.4809	15.4336	15.3387	15.555	15.4449	15.3081	15.4699	15.1825	13	12	13	14	11	13	16	15	14	15	15	14	15	16	15	14	15	15	1	1	0	0
P12694	P12694	ODBA_HUMAN	BCKDHA	0.211449	2.05253		-0.125745	0.917981		15.5069	15.5116	15.5176	15.4913	15.4538	15.5499	15.1074	15.012	15.19	15.2179	15.2606	15.2201	15.3932	15.3987	15.4155	15.0353	15.3544	15.1653	24	25	24	25	24	21	26	25	25	26	23	25	25	24	25	26	24	26	0	0	0	1
P21953	P21953	ODBB_HUMAN	BCKDHB	0.405128	3.93576	+	-0.0887995	0.761963		15.1852	15.2982	15.2964	15.2632	15.4157	15.1784	14.7359	14.7993	14.7378	14.8698	14.7255	14.8052	14.9629	14.9098	14.7882	14.8014	15.0624	14.6815	9	9	9	10	9	9	9	10	9	9	9	9	9	9	9	10	10	10	0	0	0	1
O14874	O14874	BCKD_HUMAN	BCKDK	0.485471	4.77485	+	0.0900369	0.739765		15.0413	15.0103	14.9286	14.7384	14.9256	14.8982	14.6128	14.5351	14.5958	14.6233	14.3715	14.4313	14.5296	14.5178	14.3071	14.4064	14.558	14.3108	17	20	18	19	20	19	19	19	19	21	21	20	18	18	20	21	20	16	0	0	0	1
O95999	O95999	BCL10_HUMAN	BCL10	-0.171402	1.11847		-0.110212	0.629559		13.1373	13.1524	13.2715	13.3991	13.1137	13.1964	13.3454	13.4562	13.2311	13.2347	13.2212	13.1489	13.3303	13.2012	13.3595	13.4561	13.2427	13.709	16	16	18	18	17	15	17	18	16	18	17	16	17	16	16	18	18	17	1	0	1	0
P10415	P10415	BCL2_HUMAN	BCL2	-0.676761	2.45929	+	-0.416467	1.01446		11.2229	11.0617	11.4373	11.625	11.6084	11.069	11.8901	11.4932	11.7677	11.8082	11.8587	10.7682	12.3581	12.1745	12.1273	11.6625	12.2732	11.4893	4	4	4	2	3	3	5	4	5	5	5	5	4	4	4	4	5	3	0	1	1	1
Q07817	Q07817	B2CL1_HUMAN	BCL2L1	-0.114732	0.535161		0.255712	1.75547		12.6419	12.9099	13.1418	13.0641	12.5726	12.9535	13.3811	12.9221	13.3136	13.1844	13.2293	13.4759	13.1281	13.0057	13.1161	12.8832	12.9542	12.8849	4	4	4	5	4	4	4	5	4	4	4	4	4	4	4	5	4	5	1	1	1	1
Q9BXK5	Q9BXK5	B2L13_HUMAN	BCL2L13	0.174621	0.720037		-0.0810504	0.224354		16.1738	16.0571	15.933	15.8211	15.9732	16.0721	15.819	15.3034	15.7197	15.84	15.9725	15.8415	15.8272	16.1216	16.1309	15.4499	15.8793	15.5737	25	24	25	25	24	24	26	25	25	26	26	25	26	25	24	26	24	26	0	1	1	1
Q9BQE9	Q9BQE9	BCL7B_HUMAN	BCL7B	-0.687276	0.856536		0.167101	0.274759		12.1759	13.2012	12.6842	13.053	13.0718	10.7527	13.1643	14.1092	13.3431	13.3903	13.0086	13.0496	13.5243	13.2709	12.2612	13.6267	13.1663	13.213	3	3	3	2	3	2	3	3	3	3	3	2	3	3	3	3	3	3	0	0	0	0
Q8WUZ0	Q8WUZ0	BCL7C_HUMAN	BCL7C	-1.06055	2.56447	+	-0.253955	1.54735		12.7754	12.9471	12.8874	12.8612	12.9403	11.3322	13.5405	13.1725	13.3408	13.6607	13.3461	13.5225	13.7467	13.5458	13.9061	13.8266	13.5963	13.4854	4	4	4	4	4	4	4	4	4	4	4	4	4	4	4	4	4	4	0	0	0	0
Q9NYF8	Q9NYF8	BCLF1_HUMAN	BCLAF1	0.757528	5.16194	+	0.171361	0.954068		16.3201	16.2725	16.3733	16.3854	16.422	16.1385	15.685	15.6808	15.9825	15.8166	15.6364	15.5936	15.8885	15.382	15.6359	15.3835	15.475	15.602	52	54	52	52	51	49	50	52	54	51	52	51	54	49	53	51	53	47	1	1	0	0
Q9BYV7	Q9BYV7	BCDO2_HUMAN	BCO2	-1.36096	5.26148	+	-1.24977	6.2095	+	10.7586	11.2286	11.1094	10.5666	10.4488	10.7905	10.8252	10.8137	10.7569	11.0119	11.0488	11.1132	12.4824	12.0892	12.4169	11.8588	12.1576	12.0634	9	6	5	9	6	5	6	5	8	8	6	9	9	8	9	9	10	10	0	0	0	1
P11274	P11274	BCR_HUMAN	BCR	-0.211682	0.393612		0.0489036	0.0901611		11.1378	11.2978	11.2317	11.3423	10.2573	10.2527	11.0234	10.5558	11.6823	11.0367	11.4705	11.3144	11.1148	10.9375	10.7118	11.4539	11.1203	11.4514	5	4	6	4	3	2	6	5	5	5	5	6	5	7	4	7	5	5	0	0	1	0
Q9Y276	Q9Y276	BCS1_HUMAN	BCS1L	-0.00569963	0.0139923		-0.0434761	0.115294		14.0762	14.116	13.8922	13.9238	14.0016	14.144	13.8723	13.8402	14.1528	14.0977	14.0204	13.9438	14.2541	14.171	14.205	13.5384	14.3181	13.7014	20	17	17	19	18	15	19	18	18	19	19	16	19	19	20	17	19	15	0	0	1	1
Q02338	Q02338	BDH_HUMAN	BDH1	0.295584	4.70839	+	0.0282679	0.309094		17.0858	17.0088	17.0495	17.029	17.0067	17.0263	16.795	16.7524	16.7762	16.8092	16.7464	16.7231	16.7428	16.8166	16.8411	16.5917	16.7574	16.6829	22	22	24	22	24	23	23	22	23	23	22	21	23	23	23	23	23	23	0	0	1	1
Q9BUT1	Q9BUT1	BDH2_HUMAN	BDH2	0.308814	3.84437	+	-0.315134	4.31566	+	14.6315	14.7303	14.778	14.8622	14.787	14.6723	14.0908	14.2264	14.049	14.1416	14.0894	14.1204	14.3555	14.3329	14.4312	14.5689	14.5314	14.3887	9	9	9	9	9	9	9	9	9	9	9	9	9	9	9	9	9	9	1	0	0	0
Q14457	Q14457	BECN1_HUMAN	BECN1	-0.0884668	0.743129		0.000918706	0.0044655		14.3439	14.311	14.3795	14.6167	14.4316	14.2723	14.5618	14.3429	14.5513	14.6346	14.5444	14.2565	14.3833	14.4396	14.5612	14.5988	14.4033	14.4997	15	14	15	15	13	12	14	15	16	15	12	14	16	14	14	15	13	14	1	1	1	1
O15155	O15155	BET1_HUMAN	BET1	-0.428416	1.1179		-0.340158	0.899115		13.1633	12.9636	12.5897	12.8464	12.5524	11.8161	12.7777	12.1686	13.3179	12.9166	12.298	12.9822	13.1243	12.849	13.3386	13.3507	12.7572	13.0822	2	2	2	2	2	2	2	2	2	2	2	2	2	2	2	2	2	2	0	0	1	0
Q96G01	Q96G01	BICD1_HUMAN	BICD1	-0.523608	2.35615	+	-0.0404045	0.0965435		11.6478	11.222	11.0891	11.6631	11.1997	11.0411	11.5113	11.8703	12.246	12.0548	11.5958	11.4838	11.8714	11.5684	11.8541	12.0726	11.5896	12.0483	3	6	4	3	3	2	5	5	5	7	5	4	7	6	6	5	5	6	0	0	0	0
Q8TD16;Q96G01	Q8TD16;Q96G01	BICD1_HUMAN;BICD2_HUMAN	BICD1;BICD2	-0.0231417	0.122369		0.126849	0.941526		14.5292	14.7288	14.5538	14.5491	14.5663	14.6855	14.6501	14.6407	14.813	14.7377	14.8321	14.8391	14.5486	14.763	14.6506	14.6443	14.3612	14.7838	6	6	5	5	5	6	6	5	6	5	5	6	6	5	6	5	5	5	0;1	0;1	0	0
Q8TD16	Q8TD16	BICD2_HUMAN	BICD2	0.0478865	0.346923		0.224087	2.38348		14.3147	14.3752	14.2249	14.1431	14.2559	14.2152	14.3755	14.3131	14.4051	14.4742	14.5216	14.4968	14.0882	14.3878	14.2583	14.1437	14.2902	14.0735	38	36	40	39	32	35	43	41	45	45	41	38	38	39	39	39	39	34	1	1	0	0
Q9NZM4	Q9NZM4	BICRA_HUMAN	BICRA	-0.334963	0.711483		0.184208	0.623838		9.66199	10.1549	9.49635	9.96638	10.5921	9.27712	10.2888	10.328	10.5069	10.2784	10.4998	10.3619	10.4736	10.1977	9.81334	9.76487	10.6135	10.2957	2	2	2	2	2	2	3	3	3	3	3	3	3	3	3	3	3	3	0	0	0	0
P55957	P55957	BID_HUMAN	BID	-0.224682	2.53816	+	0.148838	1.66229		18.5984	18.7215	18.6598	18.7624	18.594	18.5791	18.9381	19.0081	18.9798	19.1116	19.0499	19.069	18.972	18.9042	18.878	18.7237	19.0279	18.7576	19	19	19	19	19	17	19	19	20	20	20	19	20	17	19	19	20	20	1	0	1	1
O00499	O00499	BIN1_HUMAN	BIN1	-0.487363	5.83432	+	0.349314	5.2257	+	14.3347	14.4247	14.4271	14.5862	14.3378	14.4179	15.2262	15.3357	15.3243	15.2761	15.1764	15.2098	14.9206	14.9309	14.7781	14.9772	14.9752	14.8705	20	19	21	21	19	20	22	23	24	25	22	22	24	19	21	24	22	26	1	1	1	0
O00499;Q9UBW5	P49418;Q9UBW5;O00499	BIN1_HUMAN;BIN2_HUMAN	BIN1;BIN2	-0.0359093	0.168784		0.365853	3.02624	+	15.0531	15.1264	14.9147	14.9585	15.0023	14.7223	15.4481	15.4464	15.4176	15.4006	15.1311	15.3439	15.0782	14.984	15.2032	14.7891	15.0711	14.867	3	3	3	3	3	3	2	3	3	3	3	2	2	3	3	3	3	3	1	0;1	1	0
Q9UBW5	Q9UBW5	BIN2_HUMAN	BIN2	-0.163989	2.23433		0.325132	4.30951	+	16.8092	16.7702	16.8613	16.825	16.781	16.7347	17.3389	17.215	17.2738	17.2717	17.3508	17.2659	16.9692	17.0741	17.0433	16.7918	17.0046	16.8822	20	22	22	24	20	21	23	26	23	24	23	24	23	23	23	26	23	26	1	0	1	0
Q9NQY0	Q9NQY0	BIN3_HUMAN	BIN3	0.393652	1.00274		0.30396	0.803796		12.3138	12.0327	12.7192	11.9123	12.6712	12.1296	11.7509	12.4577	12.4459	12.1077	12.2475	12.2308	12.092	11.9126	12.376	11.4542	12.2145	11.3676	5	4	5	3	5	5	4	4	4	5	4	4	2	4	3	3	3	2	1	0	0	0
Q13490	Q13489;Q13490	BIRC2_HUMAN	BIRC2	-0.155085	0.729393		0.172049	0.963184		11.6676	11.747	11.6876	11.6206	12.1241	11.8339	12.0144	12.0395	12.3613	11.9786	12.0937	12.1562	11.7494	11.9606	12.1354	11.8779	12.1797	11.7086	9	9	9	8	8	8	10	12	10	10	9	9	9	11	9	8	10	7	1	1	0	0
Q9NR09	Q9NR09	BIRC6_HUMAN	BIRC6	0.0106721	0.0598478		0.238799	2.64316		13.8076	13.8638	13.923	13.6886	13.8917	13.8825	14.0689	13.9848	14.1574	14.0612	14.0968	14.0568	13.9195	13.8247	13.9093	13.797	13.9522	13.5904	84	81	87	91	79	76	92	95	96	96	92	94	94	93	90	92	88	85	1	0	1	0
P54132	P54132	BLM_HUMAN	BLM	-0.70549	1.80923	+	-0.164392	0.340445		15.1712	15.5942	14.6776	NaN	15.5622	15.7362	15.9804	16.1666	15.9819	15.9299	15.0916	16.186	15.9973	NaN	16.1838	16.0691	15.9649	NaN	2	2	2	1	2	2	2	2	2	2	2	2	2	1	2	2	2	1	0	1	0	0
Q13867	Q13867	BLMH_HUMAN	BLMH	0.450874	0.959162		0.121802	0.49272		14.5469	14.5049	14.4388	14.5832	14.601	15.9452	14.5421	14.2735	14.3148	14.5118	14.6356	14.3677	14.4893	14.2413	13.9796	14.331	14.1831	14.6904	18	18	18	16	18	20	18	16	18	20	19	20	16	14	15	16	16	17	1	0	0	0
Q8WV28	Q8WV28	BLNK_HUMAN	BLNK	-0.715963	5.93102	+	0.0549622	0.495058		13.5857	13.4925	13.6727	13.629	13.854	13.7277	14.435	14.5328	14.4333	14.38	14.379	14.4272	14.1874	14.2898	14.4015	14.4589	14.4253	14.4946	17	15	16	16	15	16	19	20	19	19	19	18	18	19	18	19	20	19	1	0	1	0
P78537	P78537	BL1S1_HUMAN	BLOC1S1	0.0349142	0.271395		0.0385609	0.276838		15.0648	15.2584	15.1322	15.1895	15.1523	15.1467	15.1988	15.0755	15.2878	15.135	15.2037	15.0649	15.0671	15.2079	15.2064	14.9868	15.2598	15.0063	8	8	8	9	7	8	7	9	8	9	8	8	9	7	8	9	7	8	1	0	1	1
Q6QNY1	Q6QNY1	BL1S2_HUMAN	BLOC1S2	-0.049619	0.226088		-0.0542704	0.292233		14.8408	14.9465	14.9272	15.0695	14.8155	15.1492	15.0317	15.0024	14.9007	14.9373	14.8336	15.015	14.7223	15.1364	14.9378	15.0869	14.9405	15.2225	8	8	7	8	8	8	8	8	7	8	7	7	8	8	8	7	8	8	1	0	1	0
Q6QNY0	Q6QNY0	BL1S3_HUMAN	BLOC1S3	-0.0538675	0.414969		0.00160122	0.0068085		13.684	13.7773	13.6797	13.6819	13.8042	13.7996	13.8963	13.5116	13.8669	13.7584	13.8665	13.86	13.81	13.9066	13.9179	13.6032	13.8526	13.6597	12	12	12	12	12	11	12	11	12	12	12	11	12	11	11	12	12	12	1	0	0	0
Q9NUP1	Q9NUP1	BL1S4_HUMAN	BLOC1S4	-0.647086	4.63926	+	-0.155395	1.07492		14.5477	14.5361	14.1827	14.7997	14.3706	14.4596	15.0703	14.6731	15.2314	14.8684	14.9963	15.0071	15.1267	15.0737	15.2058	15.1356	15.0515	15.1857	6	6	6	5	6	6	6	6	6	6	6	6	6	6	6	5	6	5	1	0	0	0
Q8TDH9	Q8TDH9	BL1S5_HUMAN	BLOC1S5	0.0877385	1.04808		0.0355336	0.262844		14.2171	14.2426	14.2626	14.1348	14.1796	14.1138	14.2601	14.1607	14.0881	14.2483	14.0332	14.0469	14.2264	14.0468	14.0204	14.232	14.0503	14.0482	13	13	14	13	14	14	13	15	14	13	14	13	14	13	14	15	13	15	0	0	0	0
Q9UL45	Q9UL45	BL1S6_HUMAN	BLOC1S6	0.0159211	0.0376442		0.126273	0.370683		13.678	13.7675	13.6862	13.4036	13.6494	13.2128	13.6285	13.3113	13.9269	13.5614	13.8625	13.769	13.4045	13.6423	13.9186	13.4507	13.7902	13.0956	5	5	6	6	4	5	5	6	6	5	6	5	5	5	6	5	5	5	1	0	1	0
P53004	P53004	BIEA_HUMAN	BLVRA	1.41483	8.57937	+	0.439649	3.44805	+	14.4079	14.2724	14.39	14.5237	14.4901	14.2512	13.4354	13.3377	13.5404	13.1472	13.509	13.5145	12.9473	13.1106	12.9476	12.8076	13.1647	12.8685	12	13	13	14	11	12	10	10	12	13	11	11	9	8	8	9	10	7	1	0	0	0
P30043	P30043	BLVRB_HUMAN	BLVRB	0.470679	3.67424	+	0.203961	1.3581		17.5425	17.5379	17.4223	17.36	17.4482	17.4497	17.1927	17.0213	17.2687	17.3173	17.1931	17.1672	16.9432	17.188	17.1371	16.7324	17.1309	16.805	16	15	17	18	17	15	17	18	17	17	16	16	16	15	15	18	17	18	1	0	0	0
P35226	P35226	BMI1_HUMAN	BMI1	0.111401	0.243211		0.278769	1.23528		11.898	12.1761	12.5401	11.5161	12.4518	12.1842	12.1891	12.4301	12.2342	12.4204	12.0511	12.4456	12.2567	12.0719	11.5492	12.2669	11.8469	12.1062	4	2	4	4	4	4	4	4	4	3	3	4	4	3	3	2	4	3	1	1	0	0
Q9NSY1	Q9NSY1	BMP2K_HUMAN	BMP2K	-0.054231	0.530362		0.218646	2.95723		14.6351	14.7835	14.7874	14.9003	14.7427	14.6912	15.1409	15.0981	14.9934	15.0779	14.9452	14.9218	14.8633	14.6692	14.8428	14.858	14.8637	14.7684	26	23	24	26	22	21	26	25	24	27	25	26	27	24	23	24	23	26	0	1	0	0
Q14692	Q14692	BMS1_HUMAN	BMS1	0.312931	1.80933	+	0.160654	0.768108		12.4338	12.2766	12.2366	12.1022	12.2136	12.1735	12.0183	12.0579	12.0659	12.2918	12.1447	11.9442	11.9614	11.6067	11.8483	12.1668	11.7548	12.2207	20	19	19	19	19	19	17	21	21	18	20	19	19	17	17	17	18	17	0	1	0	0
Q1RMZ1	Q1RMZ1	SAMTR_HUMAN	BMT2	0.210725	0.625617		0.363367	1.42932		11.6252	10.9941	11.7581	11.45	11.5218	11.5824	11.8724	11.8319	11.6484	11.6642	11.4271	11.4034	11.7217	11.4514	11.4381	11.0408	11.147	10.8682	3	3	3	3	2	3	3	3	3	3	3	3	3	3	3	3	3	3	0	0	0	0
Q12981	Q12981	SEC20_HUMAN	BNIP1	0.00391499	0.0225785		-0.0374802	0.175619		13.9925	14.0121	14.1361	14.2123	14.1436	14.2212	14.0734	14.2272	14.1604	14.2076	14.0508	13.7501	14.0659	13.9684	14.0488	14.146	14.1879	14.2772	8	8	8	8	8	8	7	8	8	8	7	7	8	8	8	8	8	8	0	0	1	1
Q12982	Q12982	BNIP2_HUMAN	BNIP2	-0.176044	1.65263		0.0471512	0.456088		15.3686	15.3938	15.4973	15.5417	15.6162	15.2925	15.6534	15.7114	15.6543	15.7301	15.7144	15.5855	15.6766	15.5211	15.5074	15.7567	15.5873	15.7172	10	10	10	10	10	10	10	10	10	10	10	10	10	10	9	9	10	10	1	0	0	0
O60238	O60238	BNI3L_HUMAN	BNIP3L	0.500133	1.8208	+	0.50423	2.71654	+	13.3769	13.2112	13.0076	12.8061	13.3448	13.677	13.3548	13.2132	13.3055	13.2224	13.1646	13.1876	12.7425	12.8915	12.6809	12.3258	13.1811	12.6008	4	4	4	4	3	4	4	4	4	4	4	4	4	4	4	4	4	3	0	1	1	1
Q8NFC6	Q8NFC6	BD1L1_HUMAN	BOD1L1	-0.425374	6.21044	+	-0.0693504	0.784013		13.2901	13.285	13.3565	13.19	13.3103	13.2445	13.4744	13.6935	13.6541	13.6901	13.6893	13.6111	13.7102	13.7066	13.7543	13.6634	13.8059	13.5884	62	58	54	53	52	55	65	63	66	63	64	64	61	66	64	60	63	58	0	0	0	0
Q9Y3E2	Q9Y3E2	BOLA1_HUMAN	BOLA1	-0.167449	0.128046		0.171864	0.261143		12.5239	12.6169	10.426	13.5808	12.5903	12.7399	12.7739	13.0945	12.9099	12.7095	12.6475	12.3782	12.994	12.622	12.8065	12.631	13.0816	11.3474	4	2	3	4	4	3	4	4	4	4	3	3	4	4	4	4	4	4	0	0	0	1
Q9H3K6	Q9H3K6	BOLA2_HUMAN	BOLA2B	-0.162057	0.714848		0.0950851	0.477234		16.3138	16.4608	16.6132	16.8792	16.5443	16.3784	16.6388	16.9617	16.7807	16.8539	16.7798	16.7176	16.561	16.4556	16.598	16.9193	16.6777	16.9504	9	9	11	11	11	9	9	11	10	11	9	10	11	8	10	11	11	11	1	1	0	0
Q53S33	Q53S33	BOLA3_HUMAN	BOLA3	0.326609	1.32477		-0.112117	0.356184		13.1683	12.8052	12.9577	12.7136	13.2103	12.414	12.1754	12.4098	12.438	12.9439	12.5072	12.1625	12.4552	12.884	12.3485	12.5638	12.6171	12.4409	3	4	3	4	4	3	3	4	2	3	3	4	4	3	2	4	4	4	0	0	0	1
Q14137	Q14137	BOP1_HUMAN	BOP1	0.361799	2.82167	+	0.596889	3.79259	+	14.8534	14.7433	15.0029	14.7119	15.1175	14.8644	14.9982	14.7857	15.4129	15.1408	15.1677	15.1988	14.535	14.3375	14.6111	14.4325	14.7205	14.4862	10	11	10	10	10	9	13	13	13	13	13	13	11	10	12	12	13	11	0	1	0	0
Q969J3	Q969J3	BORC5_HUMAN	BORCS5	-0.237788	1.79488		-0.126136	1.07673		14.6266	14.98	15.1017	14.8155	15.0014	14.8089	14.7784	15.0417	15.0771	15.1282	14.9953	14.9833	15.0923	15.0525	15.2652	15.1247	15.235	14.9913	10	10	8	10	8	9	9	10	10	9	9	9	10	11	10	9	10	9	0	0	1	0
Q96GS4	Q96GS4	BORC6_HUMAN	BORCS6	-0.206948	1.5557		-0.0528455	0.303332		14.6312	14.6765	14.5862	14.331	14.5337	14.4465	14.79	14.5818	14.7253	14.7332	14.7678	14.5315	14.7362	14.8458	14.8605	14.5593	14.8867	14.5582	18	16	14	14	16	16	17	14	18	18	17	18	15	17	18	17	15	15	0	0	1	0
Q96B45	Q96B45	BORC7_HUMAN	BORCS7	-0.152565	0.86406		-0.0601904	0.234742		14.5063	14.7922	14.6966	14.5861	14.7285	14.5055	14.7594	14.9134	14.7571	14.7188	14.4117	14.809	14.9442	14.5881	14.6755	15.0625	14.5983	14.8619	5	5	5	5	5	5	5	5	5	5	5	5	5	5	5	5	5	5	0	0	1	0
Q96FH0	Q96FH0	BORC8_HUMAN	BORCS8	-0.0830402	0.23736		-0.119861	0.473939		13.3767	13.9549	13.859	14.0207	13.8523	13.5497	13.4436	13.7602	13.7474	13.8608	13.7923	13.7881	13.7951	13.4468	13.7672	14.1839	14.0149	13.9036	5	5	6	6	6	5	6	6	6	6	6	6	6	6	5	6	6	6	0	0	1	0
P07738	P07738	PMGE_HUMAN	BPGM	0.272201	0.934455		0.119458	0.373695		12.9267	12.4291	12.3733	12.2759	12.8229	12.8774	12.6385	12.2165	12.7205	12.5923	12.48	12.141	11.8666	12.6272	12.4937	12.3586	12.4038	12.3221	7	7	7	5	5	6	5	4	7	6	5	6	7	7	7	3	7	4	0	0	0	0
Q86WA6	Q86WA6	BPHL_HUMAN	BPHL	0.560009	6.7268	+	-0.133712	1.648		15.3629	15.3075	15.322	15.4588	15.3768	15.316	14.7546	14.6239	14.7067	14.676	14.6906	14.5297	14.9019	14.7831	14.7455	14.8852	14.8171	14.6511	11	11	11	11	11	11	11	10	10	11	10	11	11	10	11	10	11	11	0	0	0	0
O95861	O95861	BPNT1_HUMAN	BPNT1	-0.0267363	0.128692		-0.080438	0.579655		15.3372	15.3587	15.5016	15.6891	15.5605	15.3422	15.2409	15.5181	15.4411	15.4917	15.3485	15.4266	15.354	15.3672	15.5202	15.6518	15.4221	15.6344	18	19	19	19	19	17	19	19	19	19	19	19	19	18	17	19	18	19	0	0	0	0
Q9NX62	Q9NX62	IMPA3_HUMAN	BPNT2	0.111371	1.14883		-0.0727051	0.583356		13.3676	13.5068	13.4345	13.3127	13.3551	13.2143	13.0943	13.2664	13.1169	13.2987	13.2908	13.0193	13.3438	13.1302	13.295	13.1995	13.3534	13.2009	10	10	10	10	10	10	10	10	10	10	10	10	10	10	10	10	10	10	0	0	1	0
Q12830	Q12830	BPTF_HUMAN	BPTF	0.21474	0.921621		0.194063	1.20564		12.6032	12.3432	12.7194	12.2925	12.8786	12.7358	12.5619	12.5047	12.7245	12.6432	12.5703	12.4441	12.5551	12.5042	12.5473	12.0449	12.3969	12.2359	23	23	24	28	24	24	26	22	25	26	27	27	25	25	26	21	26	22	1	1	0	0
P15056	P15056	BRAF_HUMAN	BRAF	-0.11187	0.423484		0.238125	2.09725		12.0327	11.5403	12.1028	11.8166	11.9485	11.4568	12.0873	12.0658	12.1781	12.2266	12.0744	12.3656	12.0453	11.8447	11.8036	11.8523	12.1379	11.8852	3	3	4	4	3	4	6	5	6	6	6	5	5	6	6	6	5	4	1	1	1	0
Q7Z569	Q7Z569	BRAP_HUMAN	BRAP	-0.012461	0.0809525		0.181334	1.75314		13.3298	13.3306	13.3517	13.1559	13.3448	13.2843	13.38	13.3509	13.5292	13.6064	13.5732	13.5202	13.252	13.296	13.381	13.3261	13.4809	13.136	23	21	23	22	21	20	26	25	26	25	24	24	25	23	24	23	24	22	1	0	0	0
Q6PJG6	Q6PJG6	BRAT1_HUMAN	BRAT1	-0.18234	1.64353		0.034719	0.255522		13.4774	13.4772	13.6972	13.5053	13.7032	13.5314	13.7034	13.7494	13.7773	13.7926	13.8723	13.7991	13.7223	13.8175	13.8723	13.6976	13.847	13.529	26	27	27	27	22	25	31	27	31	29	29	29	31	31	31	24	32	26	1	1	0	0
Q69YU5	Q69YU5	BWNIN_HUMAN	BRAWNIN	0.298813	1.81522	+	-0.0213475	0.0629759		13.6123	13.7436	13.8948	14.1631	13.9298	13.8835	13.2264	13.9577	13.5212	13.6844	13.4339	13.4824	13.6745	13.3556	13.3778	13.672	13.7618	13.5925	4	5	5	4	5	5	5	4	5	4	4	5	5	5	5	4	4	4	0	0	0	0
P46736	P46736	BRCC3_HUMAN	BRCC3	0.154887	0.568477		0.0589352	0.166532		14.8317	14.9065	14.8765	14.8635	14.7963	14.87	14.86	14.5489	14.7909	14.8368	14.7912	14.741	14.8633	14.9176	14.8181	14.1324	14.9732	14.5106	14	13	14	14	14	14	14	14	14	14	13	14	14	13	14	14	14	14	1	1	0	0
P25440	P25440	BRD2_HUMAN	BRD2	-0.211858	2.7598	+	0.0603685	0.418518		13.0727	13.1225	13.0668	12.9763	13.1742	13.1737	13.3629	13.1712	13.3548	13.3971	13.5777	13.3559	13.3697	13.3185	13.3131	13.1461	13.4326	13.2773	12	11	10	12	8	11	12	14	13	12	13	12	13	13	12	13	12	11	0	1	0	0
O60885;P25440	P25440;O60885	BRD2_HUMAN;BRD4_HUMAN	BRD2;BRD4	-0.526787	2.11078	+	-0.236407	1.03707		13.1359	13.2663	13.5506	13.3347	NaN	12.8518	13.3751	13.7781	13.445	NaN	13.3706	13.6224	NaN	13.6129	13.5841	13.7839	13.6856	14.1068	2	2	2	2	1	2	2	2	2	1	2	2	1	2	2	2	2	2	0	1	0	0
Q15059	Q15059	BRD3_HUMAN	BRD3	-0.381044	2.65931	+	-0.247908	2.30159		15.0736	14.8893	15.2138	15.1145	15.4031	15.2716	15.2106	15.175	15.3204	15.3816	15.2807	15.3962	15.5688	15.587	15.7159	15.378	15.6433	15.3591	10	11	11	10	10	11	11	10	10	11	11	11	11	10	9	11	11	11	0	1	0	0
O60885;Q15059	Q15059;O60885	BRD3_HUMAN;BRD4_HUMAN	BRD3;BRD4	-0.124016	1.10195		-0.0376372	0.268781		14.3449	14.6726	14.5121	14.5065	14.4796	14.4575	14.5972	14.5181	14.4512	14.5683	14.6841	14.6726	14.4051	14.604	14.6861	14.727	14.6674	14.6278	5	5	6	6	6	6	5	6	6	6	6	6	6	6	6	6	6	6	0	1	0	0
O60885	O60885	BRD4_HUMAN	BRD4	-0.274687	2.51836	+	-0.050159	0.521872		14.7306	15.0113	15.132	15.0396	15.0177	15.1211	15.118	15.2696	15.2636	15.2598	15.2842	15.2043	15.2385	15.223	15.4547	15.2777	15.3118	15.1947	18	16	19	16	17	16	20	20	20	20	20	20	20	21	22	20	21	16	0	1	0	0
Q9NPI1	Q9NPI1	BRD7_HUMAN	BRD7	0.164658	0.598695		0.181865	1.07686		11.5703	11.6658	11.9637	11.4757	12.0313	12.1536	11.8969	11.6439	11.9671	11.6877	11.7954	11.9726	11.486	11.7164	11.8595	11.3792	11.7946	11.6367	7	5	4	6	6	4	6	6	6	5	5	6	6	7	6	5	6	5	0	1	0	0
Q9H0E9	Q9H0E9	BRD8_HUMAN	BRD8	0.0506821	0.274663		0.0857193	0.573593		12.9787	12.7847	13.212	13.0567	12.8452	12.9442	13.2179	12.977	12.9289	12.948	13.1152	12.8448	12.9591	12.7062	12.8921	12.9281	13.0164	13.0156	9	7	9	8	10	10	10	10	8	9	9	9	10	9	10	10	10	9	0	1	0	0
Q9H8M2	Q9H8M2	BRD9_HUMAN	BRD9	-0.0779751	0.0994217		0.438307	0.891393		11.122	11.352	12.3403	11.702	11.8174	11.7335	12.5581	12.3039	12.267	12.0522	11.7163	12.2674	12.0789	11.3249	12.4217	10.8404	11.7633	12.1059	3	4	3	4	4	4	4	4	4	4	4	4	4	4	4	2	4	4	0	0	0	0
Q92994	Q92994	TF3B_HUMAN	BRF1	0.581397	0.999877	+	0.482869	0.876131		10.6855	10.9109	11.1991	11.2285	11.7419	11.0836	11.2066	10.9892	10.8648	10.8418	11.2901	11.0659	10.6075	10.5887	11.2917	11.279	9.45607	10.1383	3	2	3	3	3	2	3	3	2	3	3	3	3	3	3	2	2	2	0	1	0	0
O95415	O95415	BRI3_HUMAN	BRI3	0.846414	2.50952	+	0.24361	0.932191		13.3606	12.3227	13.325	13.3139	12.6958	13.4072	12.2999	12.3161	12.6774	12.5672	12.6832	12.2643	12.3654	12.4469	12.2347	11.6607	12.2632	12.3756	3	3	3	3	3	3	3	3	2	3	3	3	3	3	3	3	3	3	0	0	1	0
Q8WY22	Q8WY22	BRI3B_HUMAN	BRI3BP	-0.772965	3.37259	+	-0.172957	0.51257		16.4541	16.609	16.705	16.7827	16.7014	16.1437	17.0334	17.7252	17.0726	17.0861	17.0735	17.0052	17.1981	17.0897	17.2614	17.7182	17.1006	17.6657	6	7	7	8	7	6	6	8	8	8	8	7	8	7	7	7	8	8	0	0	1	1
Q8TDN6	Q8TDN6	BRX1_HUMAN	BRIX1	0.309003	1.6414	+	0.0975811	0.312623		13.3902	13.4098	13.398	13.3307	13.3076	13.3561	13.1611	12.9491	13.1191	13.286	13.4206	12.9879	12.5326	13.2896	13.1396	13.0754	13.0186	13.2826	11	11	12	11	11	11	11	10	11	12	11	12	12	12	12	11	12	11	0	1	0	0
Q8WUW1	Q8WUW1	BRK1_HUMAN	BRK1	-0.37146	2.59559	+	-0.228577	1.90821		15.0987	15.1048	15.1945	15.5497	15.0961	15.273	15.4845	15.502	15.3661	15.214	15.2732	15.3342	15.5784	15.8135	15.4286	15.6605	15.4426	15.6219	9	9	10	11	10	10	10	9	9	10	10	9	9	10	10	10	10	10	1	0	0	0
Q5VW32	Q5VW32	BROX_HUMAN	BROX	-0.264944	3.52999	+	-0.120898	1.41531		15.2973	15.3324	15.4462	15.4832	15.389	15.2833	15.4726	15.5021	15.6461	15.595	15.41	15.4701	15.5999	15.6312	15.5337	15.7648	15.5747	15.7167	15	14	15	17	15	14	14	18	16	16	17	13	16	14	17	16	17	15	0	0	1	0
Q96G97	Q96G97	BSCL2_HUMAN	BSCL2	0.0472042	0.0937341		-0.219024	0.429199		13.758	13.3326	13.2996	12.752	13.2025	13.2892	12.9117	12.1483	13.0154	13.4647	13.1014	13.3951	13.039	13.813	13.2279	12.8627	13.1015	13.3065	3	4	3	4	4	3	4	4	4	3	4	3	4	4	3	3	3	2	0	0	1	0
Q9NW68	Q9NW68	BSDC1_HUMAN	BSDC1	0.0699846	0.263702		-0.104707	0.446498		12.3329	12.5231	12.4172	12.5232	12.7842	12.5749	12.3386	12.44	12.5812	12.3054	12.1981	12.2441	12.4692	12.1176	12.3058	12.6779	12.446	12.7192	7	7	7	9	7	5	7	10	9	10	8	8	7	9	9	8	8	9	0	0	0	0
P35613	P35613	BASI_HUMAN	BSG	-0.00460625	0.0192086		0.0552263	0.324469		17.89	17.8805	17.865	17.5827	17.8308	17.8473	17.9079	17.7302	17.9109	17.8789	17.8945	17.9329	17.9255	18.0181	17.8799	17.5398	17.7455	17.8151	9	9	9	10	9	9	9	10	9	9	9	9	10	9	9	10	9	10	0	0	1	0
Q10589	Q10589	BST2_HUMAN	BST2	-0.339523	2.53144	+	0.327396	2.86586	+	14.1492	13.9682	14.2765	13.9238	14.1636	14.0294	14.8179	14.6729	14.6668	14.8257	14.7086	14.8204	14.6088	14.3373	14.6237	14.1962	14.4189	14.3629	4	5	5	5	5	4	5	5	5	5	5	5	5	5	5	5	5	5	1	0	1	0
O14981	O14981	BTAF1_HUMAN	BTAF1	-0.0394486	0.144718		0.116695	0.607668		13.1219	13.0763	12.8361	12.9103	13.14	12.8769	13.1792	13.136	13.2729	13.1318	13.1158	13.0625	13.188	13.1874	13.115	12.8406	13.1917	12.6754	39	38	38	38	36	37	40	37	40	41	41	41	37	42	40	38	40	38	0	1	0	0
Q9BX70;Q9H0C5	Q9BX70;Q9H0C5	BTBD1_HUMAN;BTBD2_HUMAN	BTBD1;BTBD2	-0.249431	0.40282		0.222327	0.459093		12.5701	11.9531	12.2507	11.8711	11.187	11.2975	NaN	NaN	12.4887	11.8534	12.6379	NaN	12.18	12.2181	12.0826	NaN	11.9366	NaN	2	2	2	2	2	2	1	1	2	2	2	1	2	2	2	NaN	2	NaN	1	0	0	0
Q9BSF8	Q9BSF8	BTBDA_HUMAN	BTBD10	-0.21618	0.53332		0.101599	0.238187		10.4051	10.7407	11.4277	11.154	11.0796	10.7595	11.3401	10.9707	11.1585	11.2551	11.7829	10.9659	10.6892	11.4925	11.4104	11.1975	11.198	10.8762	2	2	2	2	2	2	2	2	2	2	2	2	2	2	2	2	2	2	1	1	0	0
Q96Q07	Q96Q07	BTBD9_HUMAN	BTBD9	-0.545187	1.96388	+	-0.394538	0.707359		10.5257	10.9769	10.458	10.0655	10.5591	10.4737	10.282	11.0907	11.0714	10.9372	9.64962	10.932	11.4122	11.0048	11.1802	NaN	10.6778	11.0001	2	3	3	3	3	2	3	3	3	3	3	2	2	3	2	1	2	3	0	0	0	0
P43251	P43251	BTD_HUMAN	BTD	0.1804	1.32023		-0.270039	2.05034		14.0929	14.171	13.9348	13.9441	14.0735	13.9488	13.5943	13.424	13.5863	13.688	13.7055	13.4644	13.7544	13.9503	14.0338	13.8667	13.9197	13.5579	9	8	9	8	7	8	9	9	9	9	8	9	9	9	9	7	8	7	0	0	0	0
P20290	P20290	BTF3_HUMAN	BTF3	-0.201591	1.51529		-0.0737015	0.447125		16.0091	16.1413	16.2838	16.2771	16.2564	16.2944	16.2365	16.5115	16.2726	16.3731	16.3249	16.3108	16.3522	16.2464	16.3061	16.598	16.3416	16.6272	8	8	8	9	9	9	10	10	9	9	9	10	11	10	10	10	10	11	1	1	0	0
Q96K17	Q96K17	BT3L4_HUMAN	BTF3L4	-0.138234	1.05232		0.0039266	0.0199634		15.9042	16.1513	16.078	16.0924	16.0667	16.0701	16.2587	16.1548	16.1341	16.2357	16.2156	16.2168	16.1063	16.1147	16.0501	16.3323	16.1313	16.4574	7	5	5	6	6	6	6	7	7	7	7	6	6	7	5	6	7	6	0	0	0	0
Q06187	Q06187	BTK_HUMAN	BTK	0.150038	2.13271		0.336381	4.92664	+	16.2719	16.1948	16.2251	16.3284	16.233	16.2076	16.44	16.3664	16.4497	16.4506	16.4393	16.4328	16.1812	16.1295	16.1498	15.98	16.1619	15.9582	52	53	50	56	50	48	55	55	54	55	54	54	53	51	52	54	53	53	1	1	1	0
O43683	O43683	BUB1_HUMAN	BUB1	0.120152	0.310427		0.104406	0.326488		12.747	13.5922	13.4047	12.8462	12.5651	13.0025	12.857	13.5163	13.1001	13.1899	12.6046	12.7952	12.9467	13.005	12.9099	12.9255	12.9439	12.7058	3	2	4	4	4	2	4	5	4	5	4	5	4	5	5	5	5	5	0	1	0	0
O60566	O60566	BUB1B_HUMAN	BUB1B	-0.584672	3.16459	+	0.0795978	0.270391		11.707	11.946	11.403	11.9058	12.1117	11.679	12.1765	12.4362	12.9134	12.566	12.3037	12.3423	12.4131	12.5542	12.5146	12.1832	12.4124	12.1831	10	7	8	8	8	8	11	10	11	11	11	11	9	10	11	9	11	9	1	1	0	0
O43684	O43684	BUB3_HUMAN	BUB3	-0.168086	2.54992		-0.027373	0.247105		16.6392	16.7087	16.7298	16.6411	16.686	16.6182	16.8792	16.6971	16.8334	16.8361	16.8096	16.812	16.9335	16.8965	16.8874	16.7118	16.877	16.7255	17	18	17	19	16	17	17	19	17	19	17	19	17	17	17	19	17	19	0	1	0	0
Q9BRD0	Q9BRD0	BUD13_HUMAN	BUD13	0.448272	3.4015	+	0.137341	0.58177		12.5508	12.6171	12.6156	12.5287	12.8864	12.5419	12.2597	12.1878	12.4378	12.6143	12.4243	11.9511	12.2181	11.9308	12.0607	12.2588	12.3997	12.1829	6	7	6	6	6	5	6	8	7	6	7	7	6	7	6	6	7	7	0	1	0	0
O43709	O43709	BUD23_HUMAN	BUD23	-0.0678058	0.153638		0.163192	0.454004		13.2744	13.054	13.1333	13.4858	13.352	12.8249	13.5035	13.3424	13.5406	13.0223	13.5113	13.5901	13.5106	12.5638	13.4609	13.3464	13.3964	13.253	5	5	5	5	5	4	5	5	5	5	5	5	5	5	5	5	5	5	1	1	0	0
P41223	P41223	BUD31_HUMAN	BUD31	0.526425	6.07347	+	-0.0129301	0.0985468		15.3313	15.3229	15.3509	15.4777	15.402	15.2685	14.9022	14.8315	14.834	14.8607	14.7969	14.692	14.7583	14.7741	14.9342	14.7098	14.9175	14.9009	9	8	7	10	6	7	8	9	8	7	8	8	7	9	10	8	8	6	0	1	0	0
Q13895	Q13895	BYST_HUMAN	BYSL	-0.167733	1.17362		0.11598	0.692171		13.7225	13.5077	13.4864	13.487	13.4977	13.5353	13.8403	13.7093	13.8009	13.9374	13.9531	13.6978	13.6829	13.8434	13.9517	13.59	13.7232	13.4517	16	17	18	16	17	15	17	18	18	18	17	17	17	16	16	18	18	16	1	1	0	0
Q7L1Q6	Q7L1Q6	BZW1_HUMAN	BZW1	0.0114733	0.102195		0.0581841	0.897262		16.0037	15.9403	16.0818	16.1138	15.9731	15.9188	16.0889	16.0736	15.9669	16.0054	16.0809	16.0961	15.9811	16.099	16.0019	15.9238	16.0328	15.9241	29	30	31	31	29	28	29	31	30	30	31	28	29	28	29	31	30	31	0	0	0	0
Q9Y6E2	Q9Y6E2	BZW2_HUMAN	BZW2	-0.183701	4.03866	+	0.000353654	0.00376493		14.5912	14.6051	14.713	14.5875	14.6435	14.6254	14.8691	14.8585	14.7762	14.7223	14.8009	14.843	14.7486	14.7542	14.8414	14.7945	14.8474	14.8819	24	23	24	26	21	25	26	26	25	26	25	25	23	27	27	25	25	26	0	0	0	0
Q9H0W9	Q9H0W9	CK054_HUMAN	C11orf54	0.145212	0.924852		0.0929801	0.506856		14.4368	14.6058	14.7182	14.7016	14.6343	14.6248	14.4745	14.5659	14.5705	14.7781	14.5336	14.4856	14.2929	14.2226	14.6418	14.4553	14.6373	14.6004	11	12	10	10	11	9	12	13	12	12	12	11	12	12	12	13	11	9	0	1	0	0
Q9H3H3	Q9H3H3	CK068_HUMAN	C11orf68	-0.0690823	0.348066		-0.027204	0.157393		13.2882	13.3929	13.2586	13.5201	13.403	13.0495	13.3469	13.3938	13.1956	13.3871	13.441	13.3993	13.462	13.3791	13.2353	13.3398	13.6282	13.2824	9	10	8	11	9	8	10	11	10	10	10	9	10	10	10	11	9	11	0	0	0	0
E9PRG8	E9PRG8	CK098_HUMAN	C11orf98	-0.125967	0.563262		-0.200512	0.987591		14.6729	14.8001	14.8582	14.9093	14.9741	14.7412	14.6867	14.9336	14.6581	14.8733	14.7478	14.6091	15.0293	14.6522	14.8575	15.1741	14.7398	15.2586	5	5	6	6	5	5	5	6	5	6	4	5	6	5	6	6	6	5	0	0	0	0
Q8N999	Q8N999	CL029_HUMAN	C12orf29	-0.0122132	0.027547		0.143574	0.467237		12.3759	12.7738	12.7265	12.4103	12.3344	12.2921	12.5407	12.8167	12.794	12.6031	12.6851	12.4081	11.9826	12.4449	12.4801	12.6817	12.4599	12.9371	7	7	5	6	5	6	6	5	7	6	7	6	5	6	7	7	7	7	0	0	0	0
Q9NQ89	Q9NQ89	CL004_HUMAN	C12orf4	0.0915915	0.283134		0.0736362	0.20705		12.5322	12.8416	12.7256	12.643	12.7233	12.588	12.8575	12.5639	12.6369	12.7581	12.707	12.4226	12.9223	12.852	12.6607	12.2929	12.6654	12.1109	13	13	13	14	12	9	12	13	14	15	13	13	13	12	13	14	13	13	1	0	0	0
Q99622	Q99622	C10_HUMAN	C12orf57	-1.23727	3.89628	+	-0.667751	2.40425	+	12.1393	11.7464	12.1739	12.4778	11.7752	11.5754	12.7941	12.598	12.6152	12.3728	12.1806	12.7445	12.9187	13.735	13.4516	13.41	13.0385	12.7579	6	4	6	7	5	5	6	7	6	6	6	6	6	6	6	7	7	7	1	0	0	0
Q9NWQ9	Q9NWQ9	CN119_HUMAN	C14orf119	-0.0276324	0.0369304		0.0978282	0.185235		11.745	12.0894	12.1212	10.7932	12.0264	11.865	11.9001	11.1901	12.0868	11.9558	12.1474	12.1127	11.4892	12.1593	11.5211	11.6879	12.1474	NaN	2	2	3	2	3	3	3	2	3	3	2	3	2	3	3	3	3	1	0	0	0	1
Q8WUR7	Q8WUR7	CO040_HUMAN	C15orf40	-0.579841	1.39372	+	-0.197588	0.521953		11.672	12.7241	13.0922	12.6347	13.2155	12.6539	12.8693	13.2673	12.3934	13.3002	13.2009	13.2548	12.8997	13.3239	12.9282	13.4086	13.4131	13.4978	3	3	3	3	3	3	3	3	2	3	3	3	3	3	3	3	3	3	0	0	0	0
A0A1B0GUU1	A0A1B0GUU1	CQ113_HUMAN	C17orf113	-0.614264	1.3352	+	-0.304798	0.704143		14.2086	12.8567	14.3102	14.3178	14.2779	13.7052	13.857	14.3779	14.0019	13.7942	14.8688	14.6333	14.5034	14.3631	14.2777	15.1368	14.6791	14.4019	2	3	2	2	3	3	2	2	3	3	3	2	2	2	2	2	2	2	0	0	1	0
Q9HAS0	Q9HAS0	NJMU_HUMAN	C17orf75	0.175427	0.624398		0.0926673	0.369593		11.6745	11.7285	11.6194	11.6156	11.5956	12.1958	11.7024	11.5929	11.4803	11.6608	11.7493	11.7471	11.3879	11.7219	11.7142	11.5635	11.8364	11.1529	9	6	7	8	7	6	9	9	8	9	8	8	8	8	7	9	7	9	0	0	0	0
Q9BSJ5	Q9BSJ5	CQ080_HUMAN	C17orf80	-0.582407	0.888439		-0.214888	0.324089		10.7681	NaN	9.87878	10.7321	11.6444	10.8312	11.0129	11.7328	10.7788	11.4869	NaN	10.6809	NaN	10.9498	11.6148	11.0658	12.0165	11.1198	2	1	2	2	2	2	2	2	2	2	1	2	1	2	2	2	2	2	0	0	1	0
Q32NC0	Q32NC0	CR021_HUMAN	C18orf21	-0.509634	0.813936		0.293757	0.444806		10.0565	10.7706	9.77995	9.83771	9.79769	9.46376	11.1878	10.7332	10.8644	10.3658	10.9715	10.4039	9.33976	10.6753	10.81	9.93893	10.9702	11.0298	2	2	2	3	2	2	2	3	2	2	2	2	2	3	3	3	3	2	0	0	0	0
Q96B23	Q96B23	CR025_HUMAN	C18orf25	-0.601594	2.26882	+	0.000245253	0.0011667		12.2732	12.3517	12.3668	12.4287	13.1561	13.0625	13.201	13.1573	13.405	13.2394	13.1574	13.09	13.048	13.1781	13.358	13.2338	13.3621	13.0684	5	6	5	6	3	3	7	6	6	7	7	7	7	6	6	6	7	6	0	0	0	0
Q8TCD1	Q8TCD1	CR032_HUMAN	C18orf32	-0.204694	1.28816		-0.0433949	0.205092		13.1725	13.1377	13.3037	13.2502	12.8042	13.309	13.0196	13.2585	13.3592	13.4056	13.4968	13.4054	13.4616	13.5304	13.2656	13.2631	13.4451	13.2396	6	3	3	5	4	4	5	6	5	4	5	4	4	6	5	5	6	4	0	0	0	0
Q9NSK7	Q9NSK7	CS012_HUMAN	C19orf12	0.122308	0.290222		0.0104671	0.0188512		12.5667	13.1925	13.0181	12.7296	12.9491	13.2144	12.6765	12.5187	12.5796	12.8243	13.1946	13.2055	12.9981	13.1891	12.7707	12.637	13.1161	12.2255	2	2	2	2	2	2	2	2	2	2	2	2	2	2	2	2	2	2	1	0	1	1
Q9UFG5	Q9UFG5	CS025_HUMAN	C19orf25	0.109085	0.110275		0.389213	0.66473		12.3988	11.0415	11.6311	10.906	11.7864	11.0742	11.9751	11.7568	11.7049	11.6091	11.6452	11.8277	11.6837	11.43	12.1431	10.8326	11.8605	10.2335	3	4	4	3	4	3	4	5	4	5	5	4	5	5	4	5	4	4	0	0	0	0
Q9UNZ5	Q9UNZ5	L10K_HUMAN	C19orf53	-1.44944	7.21562	+	0.0398706	0.285273		12.9244	12.3835	12.8794	12.8896	12.6481	12.4288	14.2144	14.3078	13.9283	14.2534	14.1948	14.191	14.1457	14.1269	14.1192	14.2398	14.0485	14.1705	3	3	2	3	3	2	3	3	3	4	4	3	3	3	3	2	3	4	0	0	0	0
Q5BKX5	Q5BKX5	CS054_HUMAN	C19orf54	-0.39343	1.96707	+	-0.210267	1.03254		11.8829	11.8133	12.3851	12.1295	12.0721	12.0667	12.1148	12.1261	12.1089	12.2591	12.4029	12.4368	12.7876	12.3547	12.4626	12.3857	12.6139	12.1058	5	4	4	4	5	4	5	4	5	4	5	5	4	5	5	5	5	5	0	0	0	0
Q9NS00	Q9NS00	C1GLT_HUMAN	C1GALT1	-0.0594552	0.260551		0.120455	0.739892		11.8946	11.9963	11.9539	12.2228	11.7067	11.7457	12.3708	12.1139	11.9822	12.052	12.1254	11.9552	11.9465	11.8284	11.8756	12.0531	12.223	11.9501	11	11	11	10	10	10	10	8	10	9	9	11	11	11	10	8	9	8	0	0	1	0
Q96EU7	Q96EU7	C1GLC_HUMAN	C1GALT1C1	0.34045	1.57524	+	0.167934	0.466755		12.6832	12.8128	12.5333	12.5349	12.4868	12.7176	12.0502	12.3879	12.6529	12.7241	12.7194	12.1989	12.05	12.4009	12.397	12.4726	11.8138	12.5916	3	2	2	3	2	2	3	3	3	3	3	3	3	3	3	3	3	3	0	0	1	0
Q9NX04	Q9NX04	CA109_HUMAN	C1orf109	0.606832	0.622069		0.2916	0.338925		NaN	10.6071	11.1802	NaN	11.3238	NaN	10.64	11.1896	9.73196	10.8757	11.0204	10.8732	10.6808	10.7229	10.2551	NaN	11.2175	9.27481	1	2	2	1	2	1	2	2	2	2	2	2	2	2	2	1	2	2	1	1	0	0
Q6ZSJ8	Q6ZSJ8	CA122_HUMAN	C1orf122	-0.333233	2.31523	+	0.239716	2.20552		13.3019	13.5444	13.4247	13.6855	13.1836	13.3503	13.933	13.9671	13.9597	14.0905	14.1189	13.859	13.7456	13.8035	13.6699	13.5455	13.7632	13.9623	5	5	7	7	6	4	6	7	7	7	6	7	7	5	5	6	7	6	0	0	0	0
Q8IYL3	Q8IYL3	CA174_HUMAN	C1orf174	-1.34289	3.88142	+	-0.10756	0.221774		11.9547	11.3911	11.3511	11.017	11.5505	11.4359	12.8723	12.8515	12.6133	12.5218	12.472	12.7813	11.9954	12.8394	13.1129	13.2251	13.0243	12.5605	2	3	2	2	2	2	3	4	3	3	3	3	3	4	4	4	4	3	0	1	0	0
Q9BWL3	Q9BWL3	CA043_HUMAN	C1orf43	0.01325	0.0255166		-0.370311	1.10299		11.3934	11.361	10.8235	10.5577	11.3524	11.1724	10.692	10.7024	10.453	11.3098	NaN	10.4754	11.08	11.2193	10.9988	NaN	11.0891	NaN	2	2	2	2	2	2	2	2	2	2	1	2	2	2	2	1	2	NaN	0	0	1	0
Q9BV19	Q9BV19	CA050_HUMAN	C1orf50	-0.0443444	0.16252		-0.0268416	0.0889018		12.6907	12.3236	12.5956	12.4085	12.5975	12.4327	12.7597	12.3476	12.4865	12.449	12.4283	12.6826	12.3489	12.5754	12.6655	12.731	12.7738	12.2201	9	9	9	10	9	7	8	10	10	10	8	9	8	9	8	10	10	7	0	0	0	0
Q8N6N3	Q8N6N3	CA052_HUMAN	C1orf52	-0.307552	0.616497		0.053263	0.0855975		11.66	11.6216	11.9606	11.7133	11.298	11.0938	12.063	11.9841	11.9513	12.1251	11.868	11.5206	12.2886	11.9715	11.6339	12.0812	12.2895	10.9277	3	3	2	3	3	2	3	3	3	3	2	3	3	3	3	3	2	2	0	0	0	0
P02745	P02745	C1QA_HUMAN	C1QA	-0.285972	3.40222	+	0.19277	1.99307		14.2833	14.336	14.3764	14.3285	14.3967	14.1042	14.7708	14.8585	14.9036	14.876	14.7136	14.5752	14.6889	14.558	14.5533	14.6803	14.4703	14.5902	10	10	10	10	10	10	10	10	10	10	9	10	10	10	9	10	10	10	0	0	0	0
P02746	P02746	C1QB_HUMAN	C1QB	0.40878	5.89283	+	-0.0668939	0.822423		15.3469	15.3311	15.357	15.241	15.2581	15.2728	14.7575	14.8093	14.8581	14.9347	14.8104	14.7829	14.9746	14.9466	14.972	14.7739	14.8609	14.8262	9	9	8	9	7	8	8	8	8	8	9	8	8	9	8	9	8	8	0	0	0	0
Q07021	Q07021	C1QBP_HUMAN	C1QBP	-0.019145	0.0808976		0.102364	1.57461		18.6456	18.6912	18.4694	18.5945	18.2675	18.2221	18.5536	18.6763	18.6495	18.6311	18.5825	18.5266	18.6312	18.4405	18.526	18.4227	18.4602	18.5245	12	12	12	11	12	12	12	11	12	12	12	12	12	12	12	12	12	12	1	1	1	1
P02747	P02747	C1QC_HUMAN	C1QC	0.202177	3.99042	+	-0.0402899	0.591571		17.3207	17.2909	17.2672	17.155	17.2606	17.2264	16.9961	16.9566	17.1023	16.9839	17.068	16.959	17.0468	17.0748	17.0694	17.031	17.1263	16.9595	7	7	7	7	7	7	7	7	7	7	7	7	7	7	7	7	7	7	0	0	0	0
Q9GZN8	Q9GZN8	CT027_HUMAN	C20orf27	-0.184789	1.52781		0.434668	3.50967	+	15.9004	16.0517	16.0379	16.0321	16.096	15.9299	16.6359	16.4384	16.7672	16.6914	16.5646	16.6673	16.2416	16.2728	16.3404	15.9689	16.3225	16.0106	12	12	13	12	13	12	11	13	12	13	12	11	12	11	11	13	12	12	0	0	0	0
Q9Y426	Q9Y426	C2CD2_HUMAN	C2CD2	0.143584	0.24713		0.213245	0.391827		11.268	11.4121	11.3191	11.1141	10.8562	11.4075	11.2162	11.1718	11.2952	11.4266	10.9977	11.6874	11.0579	10.8519	11.4585	11.1193	11.8274	10.2006	4	3	2	3	2	2	3	4	4	4	4	4	2	3	3	2	4	2	0	0	1	0
O14523	O14523	C2C2L_HUMAN	C2CD2L	0.0143973	0.086194		0.199855	1.64578		13.1659	13.19	13.0524	13.0964	13.1829	13.1672	13.4728	13.3373	13.4232	13.2668	13.147	13.3205	13.1908	13.1223	13.0989	13.0811	13.3515	12.9239	13	14	14	13	14	14	14	14	14	14	12	14	13	14	14	12	12	14	0	0	1	0
Q86YS7	Q86YS7	C2CD5_HUMAN	C2CD5	0.096989	1.16798		0.19424	2.68667		14.9049	14.8477	14.9721	14.977	15.0276	14.9979	14.9377	15.0567	15.1342	15.0856	15.0519	15.0445	14.8586	14.9493	14.9703	14.7454	14.8716	14.75	34	33	34	34	32	33	35	36	36	36	35	35	33	35	35	34	33	35	1	0	1	0
Q9BVC5	Q9BVC5	ASHWN_HUMAN	C2orf49	-0.887902	5.18618	+	-0.202781	1.68932		11.4997	11.6187	11.5714	11.5263	11.4405	10.9929	12.2956	12.1726	12.1019	12.2255	11.8894	12.0753	12.3825	12.2068	12.3494	12.494	12.1976	12.3468	5	4	5	5	5	5	6	6	6	5	5	6	6	6	5	6	6	6	0	0	0	0
Q8N8R5	Q8N8R5	CB069_HUMAN	C2orf69	0.113163	0.255449		-0.116513	0.43744		12.0428	11.8739	11.7865	10.8157	11.7949	11.7096	11.7691	10.9588	11.4681	11.3972	11.477	11.575	11.6409	11.4845	11.5319	11.3528	11.5905	11.7437	4	5	4	5	4	4	5	4	6	6	6	5	5	5	6	5	6	4	0	0	0	0
Q3KRA6	Q3KRA6	CB076_HUMAN	C2orf76	0.217646	0.957442		0.178462	0.738753		12.2127	12.2589	12.1504	12.3177	12.2704	11.7053	12.1954	11.6543	12.1781	12.1731	12.2103	12.2691	11.6914	11.6856	12.1207	11.9584	12.1476	12.0057	3	3	3	3	3	3	3	3	3	3	3	3	2	3	2	3	3	3	0	0	0	0
P01024	P01024	CO3_HUMAN	C3	-0.767019	9.43622	+	0.191406	3.9266		15.7869	15.7673	15.7269	15.7084	15.7081	15.6795	16.6887	16.6243	16.6796	16.6916	16.7036	16.7398	16.4923	16.6139	16.5095	16.4215	16.5006	16.4414	109	108	110	114	109	105	121	120	119	121	119	118	119	118	119	121	119	121	0	0	0	0
Q16581	Q16581	C3AR_HUMAN	C3AR1	-0.268073	2.52454	+	0.0125647	0.0609553		15.53	15.4141	15.5639	15.5047	15.4636	15.4899	15.7943	15.7583	15.6968	15.9352	15.7107	15.7547	15.8726	15.7618	15.8758	15.5484	15.9279	15.5882	6	7	8	7	8	7	8	8	8	8	7	8	6	7	8	7	6	8	0	0	1	0
Q5JPI3	Q5JPI3	CC038_HUMAN	C3orf38	0.444736	2.20234	+	0.341927	1.47507		12.5115	12.388	12.5625	12.2372	12.4689	12.5943	12.483	12.2755	12.1507	12.5236	12.5454	12.1673	12.0943	12.1547	12.1263	11.6461	12.3816	11.6908	7	8	7	8	7	6	7	5	8	9	8	9	8	7	8	6	9	5	0	0	0	0
P0C0L4;P0C0L5	P0C0L4;P0C0L5	CO4A_HUMAN;CO4B_HUMAN	C4A;C4B_2	-0.184687	0.160192		-0.165298	0.158158		12.9718	12.2747	12.155	11.5161	11.6673	11.0051	12.8167	12.2554	11.4841	11.6577	11.6683	11.8239	13.4274	12.86	11.9057	11.7261	11.7475	11.0313	3	3	3	2	2	3	3	3	3	3	3	3	3	3	3	3	2	3	0	0	0	0
Q8WVX3	Q8WVX3	CD003_HUMAN	C4orf3	-1.07774	1.79413	+	-0.769537	2.03004	+	NaN	NaN	11.9316	11.9971	10.6776	11.6672	NaN	12.3452	11.9679	11.4585	12.097	11.5142	12.7571	12.8893	12.5516	NaN	NaN	12.3863	1	1	2	2	2	2	1	2	2	2	2	2	2	2	2	1	1	2	0	0	1	0
P21730	P21730	C5AR1_HUMAN	C5AR1	0.25302	2.72009	+	0.0529326	0.390998		15.2905	15.0751	15.2053	15.2475	14.9634	15.1726	14.9759	15.0623	14.828	14.956	14.8138	15.1178	14.7903	14.9656	14.8725	14.8591	14.9117	15.0371	6	5	6	6	5	6	6	6	6	5	5	5	5	6	6	6	6	6	0	0	1	0
Q49AR2	Q49AR2	CE022_HUMAN	C5orf22	-0.117719	0.852778		0.0925229	0.592451		14.2276	14.0824	14.1791	14.0036	14.1833	14.0037	14.1957	14.3578	14.5052	14.3042	14.2239	14.3543	14.0609	14.2619	14.131	14.5017	14.1915	14.2389	11	11	8	9	9	9	11	9	10	10	10	10	10	11	11	8	10	8	0	0	0	0
A6NDU8	A6NDU8	CE051_HUMAN	C5orf51	-0.151238	1.4736		-0.0620275	0.504817		13.3775	13.4787	13.3436	13.282	13.235	13.5014	13.3933	13.3405	13.5224	13.5144	13.584	13.3989	13.5513	13.4974	13.6151	13.6299	13.3347	13.4972	11	12	11	12	10	11	12	12	12	12	12	12	10	12	11	11	11	11	0	0	0	0
Q7Z4R8	Q7Z4R8	CF120_HUMAN	C6orf120	0.152459	0.392562		-0.282272	0.628091		12.065	12.434	12.1337	12.4003	12.2559	12.4614	12.2184	12.058	12.1354	11.2469	11.5563	11.9269	12.4507	12.3818	12.5439	11.8022	12.109	11.5478	2	2	2	2	2	2	2	2	2	2	2	2	2	2	2	2	2	2	0	0	0	0
O95873	O95873	CF047_HUMAN	C6orf47	-0.354724	2.00513	+	-0.252848	1.78885		13.368	13.3517	13.1817	13.3631	13.7452	13.615	13.5928	13.4189	13.5588	13.6855	13.5942	13.3856	14.0278	13.7803	13.8095	13.7493	13.484	13.9021	9	8	8	8	7	7	9	9	9	9	9	9	9	10	8	9	9	8	0	0	0	0
Q6UWU4	Q6UWU4	CF089_HUMAN	C6orf89	-0.201475	0.737746		-0.0455879	0.102164		11.2707	11.5327	11.4269	11.3807	11.2465	NaN	11.0704	11.6077	11.3243	11.7675	11.5542	11.8402	11.1868	11.338	11.5661	11.9726	11.8165	11.5578	3	2	3	3	3	1	2	3	3	3	3	3	3	2	2	2	3	3	1	1	1	0
Q9BPX7	Q9BPX7	CG025_HUMAN	C7orf25	-0.122259	0.344832		-0.273565	0.879718		11.9144	12.4796	11.7489	11.8824	12.3448	12.0004	11.7947	11.3538	11.8891	12.0557	12.093	12.2764	11.8191	11.9993	12.1037	12.4953	12.3252	12.3615	5	5	3	3	4	4	3	4	5	4	4	5	3	5	5	4	5	4	0	0	0	0
Q96N11	Q96N11	CG026_HUMAN	C7orf26	0.17353	0.494933		0.209971	0.666749		13.1291	12.4397	12.8675	12.7987	12.5595	12.7908	12.7773	12.7119	12.9249	12.7888	13.1168	12.4841	12.06	12.3973	12.5724	12.9342	12.8765	12.7037	2	2	2	2	3	3	2	3	2	3	2	2	3	3	3	3	2	3	0	0	0	0
Q9BRJ6	Q9BRJ6	CG050_HUMAN	C7orf50	-0.186317	1.48314		-0.196653	1.58853		13.7224	13.7053	13.8291	13.6479	13.8024	13.502	13.6742	13.8234	13.7105	13.8184	13.5755	13.5452	14.0725	13.793	13.876	14.0217	13.6897	13.8741	9	9	10	10	10	10	10	10	10	10	10	10	10	10	10	10	10	10	0	0	0	0
Q9H7E9	Q9H7E9	CH033_HUMAN	C8orf33	-0.487713	1.31675	+	0.141352	1.07572		12.5749	12.9537	11.7775	12.873	13.2094	12.9248	13.2901	13.4129	13.2757	13.3393	13.4389	13.3309	13.2927	13.2208	13.1092	13.0358	13.0894	13.4919	6	7	6	5	7	7	7	7	6	7	7	7	7	7	7	7	6	6	0	0	0	0
Q6P1X6	Q6P1X6	CH082_HUMAN	C8orf82	0.0721234	0.291574		0.0011123	0.00464376		15.7551	15.6719	15.826	16.0895	15.6312	15.5349	15.7026	15.8136	15.5427	15.7538	15.5927	15.677	15.5292	15.6269	15.8512	15.4432	15.7787	15.8465	14	13	12	15	12	12	13	15	14	14	13	14	13	14	14	15	14	15	0	0	0	0
Q96LT7	Q96LT7	CI072_HUMAN	C9orf72	-0.535873	3.2849	+	0.156942	1.13753		12.0531	12.1156	11.9653	11.7064	12.0784	12.3116	12.6661	12.7355	12.811	12.7053	12.8555	12.6139	12.7955	12.4543	12.7366	12.4632	12.62	12.376	7	7	7	6	6	6	10	7	9	9	9	10	8	10	8	10	9	7	1	1	1	0
Q9NZ63	Q9NZ63	TLS1_HUMAN	C9orf78	-0.295249	1.36416		0.00566228	0.0215678		12.5491	12.9509	13.2981	13.1839	13.0851	12.9079	13.2035	13.3238	13.2199	13.5045	13.4104	13.1183	13.1297	13.1365	13.3788	13.5741	13.212	13.3155	11	9	11	11	10	8	12	11	11	12	11	12	12	12	12	11	12	11	0	0	0	0
Q8N1Q1	Q8N1Q1	CAH13_HUMAN	CA13	0.0546373	0.0689847		0.281228	0.680036		10.2475	10.5405	NaN	11.0435	9.81995	9.993	10.6821	10.4136	10.7693	10.7842	10.3915	10.2921	10.622	9.552	10.0747	10.6268	10.7411	10.0289	3	3	1	2	3	2	4	3	4	4	4	3	3	2	3	2	3	2	0	0	0	0
P00918	P00918	CAH2_HUMAN	CA2	0.879251	8.58767	+	-0.295376	2.96952	+	17.4747	17.525	17.606	17.5868	17.6	17.4573	16.389	16.5612	16.2892	16.4753	16.2141	16.2733	16.8153	16.6113	16.6592	16.5647	16.7022	16.6217	19	20	19	19	18	19	17	18	18	19	19	17	18	18	18	18	19	17	1	0	1	0
Q9H8G2	Q9H8G2	CAAP1_HUMAN	CAAP1	0.258982	2.40428	+	0.264632	2.14814		12.5285	12.1764	12.3392	12.2418	12.4266	12.3681	12.1969	12.2388	12.5159	12.5521	12.2287	12.382	11.9836	12.149	12.2141	12.172	11.9223	12.0857	7	7	7	9	6	6	9	9	9	9	7	8	8	8	9	8	8	7	0	0	0	0
Q9Y376	Q9Y376	CAB39_HUMAN	CAB39	-0.25806	3.02852	+	-0.0789232	0.851081		16.2545	16.3823	16.4328	16.2832	16.2295	16.2925	16.4615	16.558	16.4755	16.5361	16.4359	16.4827	16.598	16.5781	16.3664	16.7078	16.5706	16.6024	18	20	20	20	18	19	18	20	20	21	18	19	20	19	17	19	20	20	1	0	0	0
Q9H9S4;Q9Y376	Q9H9S4;Q9Y376	CAB39_HUMAN;CB39L_HUMAN	CAB39;CAB39L	-0.179424	2.26728		-0.0232676	0.173401		15.7283	15.8144	15.9452	15.8558	15.935	15.7294	15.8612	16.0938	16.1067	15.9315	16.0398	15.912	16.0254	15.8885	16.0249	15.9998	16.1386	16.0075	3	3	3	3	3	3	3	3	3	3	3	3	3	3	3	3	3	3	0;1	0	0	0
Q9H9S4	Q9H9S4	CB39L_HUMAN	CAB39L	0.471382	2.14994	+	0.118469	0.441863		14.8299	14.6474	14.4891	14.6643	14.1397	14.5747	14.2722	14.0947	14.1239	14.1661	14.0505	14.5202	14.0797	14.3673	14.0894	13.8746	14.3583	13.7476	7	7	5	5	4	6	7	7	7	5	4	5	7	5	3	4	4	3	0	0	0	0
Q9Y6J0	Q9Y6J0	CABIN_HUMAN	CABIN1	0.142354	0.322294		0.546081	1.82492	+	12.2759	11.908	11.9307	12.1057	11.8371	12.1173	12.2001	12.4977	12.466	12.5046	12.4633	12.4653	11.3524	12.3996	12.0689	12.1911	11.9633	11.3453	4	4	5	4	3	4	4	4	5	5	4	4	5	5	5	4	5	5	0	1	0	0
Q8TDN4	Q8TDN4	CABL1_HUMAN	CABLES1	0.637028	4.0713	+	0.575915	4.59965	+	12.9157	12.8548	13.0593	12.8733	13.403	12.8834	13.0561	12.8921	12.9587	13.123	12.8834	12.7095	12.3622	12.1629	12.5124	12.3794	12.2845	12.466	5	4	4	5	4	3	5	5	5	5	6	6	4	4	5	5	4	5	1	1	0	0
Q8WUQ7	Q8WUQ7	CATIN_HUMAN	CACTIN	0.302221	2.46604	+	-0.170583	0.607268		12.0123	11.7429	11.9199	11.7244	12.1127	11.9808	10.8851	11.3508	11.8514	11.5412	11.4865	11.5412	11.8159	11.4565	11.576	11.6326	11.5682	11.6306	12	12	11	13	11	11	13	13	12	13	11	12	13	12	10	13	13	11	0	1	0	0
Q86Y37	Q86Y37	CACL1_HUMAN	CACUL1	-0.250408	0.991229		0.0635195	0.186263		13.4064	13.1612	13.7218	12.9834	12.8665	13.2714	13.2697	13.5983	13.6771	14.0372	13.4968	13.2154	13.522	13.2644	13.611	13.5542	13.6178	13.3439	8	8	7	8	7	7	8	8	7	8	8	8	8	8	8	7	8	7	0	0	0	0
Q9HB71	Q9HB71	CYBP_HUMAN	CACYBP	-0.102669	1.71697		0.05165	0.923102		17.4396	17.4126	17.5607	17.443	17.5202	17.4197	17.6297	17.6596	17.5904	17.6535	17.599	17.5895	17.5077	17.5246	17.5321	17.5886	17.5671	17.6918	23	23	24	23	24	23	23	24	23	23	22	23	25	23	23	25	23	23	1	1	0	0
P27708	P27708	PYR1_HUMAN	CAD	-0.112886	1.46611		-0.00430727	0.030406		15.9719	15.9895	16.0012	15.9058	15.9529	15.9758	16.0908	15.9646	16.0923	16.1176	16.1075	16.0756	16.1547	16.1245	16.1815	15.9603	16.1268	15.9266	100	97	100	99	95	98	99	101	101	100	97	101	100	101	101	99	98	98	1	1	0	0
Q9BY67	Q9BY67	CADM1_HUMAN	CADM1	0.819116	4.35339	+	-0.519509	2.06017	+	14.4601	14.3367	14.2563	13.954	14.2343	14.2023	12.7588	12.891	13.3065	13.2275	12.5068	12.7212	13.4463	13.644	13.3885	12.9727	13.4801	13.5974	8	8	7	8	8	8	7	5	7	7	7	7	8	8	8	6	8	4	0	0	1	0
Q9P1Z2	Q9P1Z2	CACO1_HUMAN	CALCOCO1	0.418794	1.32466	+	-0.0869838	0.169791		11.4184	11.4165	11.5294	11.1765	11.1441	11.3252	11.1211	10.7221	10.9564	11.0021	10.7468	10.4268	11.6004	10.9398	10.9581	10.3696	11.0667	10.5627	4	6	4	4	4	5	5	4	5	5	5	6	3	5	6	3	5	4	1	1	0	0
Q13137	Q13137	CACO2_HUMAN	CALCOCO2	-1.01171	2.47095	+	-0.248579	0.748503		11.1915	10.913	10.7986	11.4619	10.1023	NaN	11.4869	11.8091	11.4966	11.7103	11.3794	12.0573	11.9734	11.7056	11.8696	11.4385	11.9951	12.4488	2	3	3	3	2	1	4	4	3	3	3	3	2	2	4	4	3	2	1	0	1	0
Q9HA72	Q9HA72	CAHM2_HUMAN	CALHM2	-0.115708	0.388818		0.0646335	0.170279		13.0598	12.7057	12.6407	12.8549	12.7686	12.7058	12.7481	12.827	12.8888	12.9611	13.3839	13.0087	13.2623	13.0195	12.8699	12.4899	12.6584	13.1298	10	9	9	10	9	8	10	10	10	10	10	10	10	10	10	9	10	10	0	0	1	0
P0DP23;P0DP24;P0DP25	P0DP23;P0DP24;P0DP25	CALM1_HUMAN;CALM2_HUMAN;CALM3_HUMAN	CALM1;CALM2;CALM3	0.319901	0.458525		-0.0922378	0.0938572		17.0235	16.8884	16.0834	15.6713	16.0043	16.7722	16.0648	14.7611	16.3189	15.701	16.4523	16.6721	16.1476	16.1835	16.4494	15.0708	16.7303	15.942	11	11	11	7	10	11	11	6	11	10	11	11	11	11	10	6	11	7	1	0	0	0
Q9NZT1	Q9NZT1	CALL5_HUMAN	CALML5	1.59406	0.845704	+	0.887993	0.540988		11.2044	10.6889	NaN	11.0128	NaN	14.5093	11.9479	10.3791	10.7823	9.64151	13.6751	10.4607	10.3447	NaN	9.43619	NaN	10.9633	10.295	4	4	1	2	1	10	8	2	2	2	5	3	3	1	4	NaN	3	2	0	0	0	0
P27797	P27797	CALR_HUMAN	CALR	0.0468747	0.383201		0.0300697	0.382518		20.2341	20.2884	20.2308	20.2953	20.0179	20.0511	20.2605	20.216	20.1786	20.1547	20.1184	20.0884	20.209	20.1716	20.1087	20.0991	20.0586	20.1894	40	41	38	40	39	35	35	41	35	37	35	41	40	40	40	39	40	37	1	0	0	0
O43852	O43852	CALU_HUMAN	CALU	0.474356	2.91058	+	0.120275	0.561562		17.2093	17.246	17.1121	16.9785	17.1388	17.1908	16.7866	16.6444	16.8544	16.797	16.8442	16.8244	16.7405	16.906	16.8697	16.3431	16.7764	16.3936	33	31	34	34	34	32	35	33	33	34	34	34	33	31	33	33	34	32	0	0	1	0
Q14012	Q14012	KCC1A_HUMAN	CAMK1	-0.0384353	0.213587		0.10856	0.782122		16.1369	16.1962	16.0779	15.9791	16.1948	16.1626	16.306	16.1348	16.2363	16.2678	16.3542	16.3303	16.1602	16.2715	16.2489	15.9969	16.3492	15.9513	20	20	21	22	19	19	20	23	20	22	20	21	22	21	21	22	20	22	1	1	0	0
Q14012;Q8IU85	Q14012;Q8IU85	KCC1A_HUMAN;KCC1D_HUMAN	CAMK1;CAMK1D	-0.148872	1.04188		-0.124051	0.830935		16.9829	16.9428	16.9077	16.8168	16.851	16.7036	16.8836	16.7825	16.9296	16.7864	16.9326	17.0389	16.9658	17.0305	17.2636	16.7637	17.1113	16.9631	5	5	5	5	5	5	5	5	5	5	5	5	5	5	5	4	5	4	1	1	0	0
Q8IU85	Q8IU85	KCC1D_HUMAN	CAMK1D	-0.387214	5.5542	+	-0.216857	3.67901		13.7785	13.9345	13.8604	13.6901	13.8854	13.8603	13.9422	13.903	14.0694	14.0762	13.961	14.0795	14.186	14.2191	14.2508	14.2773	14.2579	14.1414	16	16	17	17	18	17	15	18	16	18	16	17	18	16	17	17	18	18	1	1	0	0
Q13557;Q9UQM7	Q9UQM7;Q13557	KCC2A_HUMAN;KCC2D_HUMAN	CAMK2A;CAMK2D	0.139202	0.819561		-0.00867621	0.0304998		16.2038	16.1724	16.2222	16.3081	16.2333	16.1073	16.088	16.2626	15.9588	16.0695	16.0797	15.9013	16.0022	15.7007	16.0917	16.2841	16.0864	16.2467	2	2	2	2	2	2	2	2	2	2	2	2	2	2	2	2	2	2	0	0	1	0
Q13555;Q13557;Q9UQM7	Q9UQM7;Q13555;Q13557	KCC2A_HUMAN;KCC2D_HUMAN;KCC2G_HUMAN	CAMK2A;CAMK2D;CAMK2G	0.541146	5.16878	+	0.100927	0.616718		16.8529	16.7331	16.8863	16.8759	16.7681	16.7267	16.2618	16.5412	16.157	16.4963	16.3873	16.3582	16.4509	16.1427	16.3825	16.3251	16.1439	16.151	2	3	3	3	3	3	3	3	3	3	2	2	3	3	2	3	3	3	0	0	1	0
Q13557	Q13557	KCC2D_HUMAN	CAMK2D	0.477875	7.29939	+	0.189884	4.26261		16.5892	16.6931	16.7034	16.6606	16.6991	16.5223	16.3473	16.3841	16.3966	16.4264	16.2545	16.3308	16.2137	16.1156	16.1623	16.1754	16.1457	16.1875	24	23	23	24	22	24	24	22	24	25	23	23	25	23	22	24	23	24	0	0	1	0
Q13555;Q13557	Q13555;Q13557;Q13554	KCC2D_HUMAN;KCC2G_HUMAN	CAMK2D;CAMK2G	0.358619	0.882284		0.0816743	0.135		16.2822	16.1638	15.9503	15.8983	16.5915	16.0125	NaN	15.9077	NaN	15.768	NaN	15.9427	NaN	16.1986	NaN	15.46	NaN	15.7149	2	2	2	2	2	2	1	2	1	2	1	2	1	2	1	2	1	2	0	0	1	0
Q13555	Q13555	KCC2G_HUMAN	CAMK2G	0.153731	2.76831		-0.085365	1.73684		14.0676	14.0719	14.1334	14.0305	14.0504	13.9298	13.7279	13.813	13.8465	13.8489	13.8304	13.7824	13.9936	13.8734	13.9149	13.8896	13.8696	13.8202	16	16	15	16	15	15	17	16	16	16	16	16	15	16	16	16	16	16	0	0	1	0
Q8N5S9	Q8N5S9	KKCC1_HUMAN	CAMKK1	0.438962	2.62416	+	-0.0208103	0.0766804		11.6763	11.3102	11.6508	11.53	11.7219	11.9836	11.2787	11.1703	11.1486	10.8641	11.4575	11.1949	11.2832	11.2698	11.4173	11.0138	11.172	11.0828	11	11	10	12	11	8	10	9	10	10	11	12	11	11	10	9	12	10	1	1	0	0
P49069	P49069	CAMLG_HUMAN	CAMLG	0.10369	0.570849		-0.0709311	0.682417		12.5913	13.1619	13.0116	13.076	12.9579	12.927	12.6861	12.8016	12.7691	12.9034	12.8492	12.6686	12.8087	12.9793	12.8891	12.7271	12.7933	12.906	8	8	8	8	8	8	8	7	8	8	8	8	8	8	8	7	8	7	0	0	1	0
Q5T5Y3	Q5T5Y3	CAMP1_HUMAN	CAMSAP1	0.219919	0.731952		0.420334	1.41519		13.6954	13.6021	13.4795	13.4245	13.3098	13.4981	13.7799	13.8456	13.836	13.7897	13.7603	13.2004	13.38	13.0187	13.5214	12.7062	13.4021	13.6616	8	8	8	8	8	8	9	9	10	9	10	9	6	10	9	8	8	8	1	0	0	0
Q08AD1	Q08AD1	CAMP2_HUMAN	CAMSAP2	0.338985	0.961068		0.479034	1.67001		11.5368	11.3984	11.9432	11.6418	11.3998	11.5475	11.6642	11.6934	11.8138	11.7078	11.747	11.6818	11.4763	11.0303	10.9996	10.6317	11.8087	11.4871	10	11	8	11	11	10	12	11	11	11	12	11	10	9	9	5	8	9	1	0	0	0
Q86VP6	Q86VP6	CAND1_HUMAN	CAND1	-0.136565	3.19534		-0.0693458	1.89737		16.9578	16.9487	17.0276	16.9937	16.9074	16.9547	17.0377	17.0135	17.0508	17.0318	17.0278	17.0316	17.164	17.0873	17.1206	17.0478	17.1561	17.0335	67	66	64	70	63	61	69	70	70	68	69	68	69	70	68	69	71	65	1	1	0	0
O75155;Q86VP6	O75155;Q86VP6	CAND1_HUMAN;CAND2_HUMAN	CAND1;CAND2	-0.115025	0.692145		-0.0267682	0.0953302		15.489	15.4181	15.3588	15.2304	15.2953	15.1622	15.679	15.1371	15.5006	15.253	15.4232	15.4904	15.4744	15.597	15.516	15.3399	15.5658	15.1509	4	4	4	4	4	4	4	4	4	4	4	4	4	4	4	4	4	3	0;1	1	0	0
Q8WVQ1	Q8WVQ1	CANT1_HUMAN	CANT1	-0.0120505	0.0398564		-0.0383391	0.117829		12.2033	12.1884	12.5221	12.2559	12.4858	12.2429	12.4702	12.5619	12.1299	11.999	12.3518	12.2277	11.9144	12.3921	12.3312	12.4475	12.5335	12.352	6	6	6	6	6	5	6	5	6	6	7	6	5	6	6	6	6	6	0	0	1	0
P27824	P27824	CALX_HUMAN	CANX	0.2156	5.17912	+	0.0564114	1.24592		18.7896	18.8019	18.8356	18.7936	18.7745	18.8248	18.6364	18.6269	18.6366	18.695	18.6565	18.6136	18.6933	18.537	18.6038	18.5474	18.5874	18.5576	53	50	51	54	49	48	49	56	49	48	49	49	52	54	51	55	53	51	0	0	1	0
Q01518	Q01518	CAP1_HUMAN	CAP1	-0.243357	1.83385		-0.163598	1.35506		19.6813	19.7054	19.9003	19.9767	19.8151	19.6401	19.8012	19.9765	19.8122	19.9678	19.8504	19.7893	20.0166	19.823	19.8986	20.2027	20.0488	20.1892	49	51	48	53	48	47	49	55	49	47	45	46	50	50	52	55	50	52	0	0	1	0
P40121	P40121	CAPG_HUMAN	CAPG	0.0184434	0.280933		-0.170357	3.88915		20.9643	21.0043	21.0735	20.9902	20.9922	21.0454	20.8107	20.8888	20.7905	20.8292	20.7714	20.8463	20.9629	20.9763	20.9474	21.0745	20.9476	21.0504	24	24	24	24	23	23	25	23	25	22	25	24	25	26	24	24	26	24	1	1	0	0
P07384	P07384	CAN1_HUMAN	CAPN1	-0.018479	0.118272		0.124089	1.24278		16.8434	16.8143	16.8886	16.8919	16.796	16.8192	17.0227	16.9535	16.9787	16.9743	16.9975	16.982	16.985	16.9707	16.9278	16.6668	16.9116	16.7024	52	49	52	52	50	51	56	54	52	56	53	54	54	55	56	54	54	53	1	0	1	0
O75808	O75808	CAN15_HUMAN	CAPN15	0.122379	0.430417		0.266427	1.31519		11.1856	11.6964	11.4478	11.6214	11.2551	11.5612	11.4936	11.7945	11.7921	11.5326	11.4322	11.5869	11.2107	10.9779	11.3509	11.6204	11.2669	11.6064	10	9	10	8	11	9	11	11	12	11	11	12	9	9	11	9	10	9	0	0	0	0
P17655	P17655	CAN2_HUMAN	CAPN2	-0.332109	2.14702	+	0.366016	2.05891		11.5386	11.7873	11.6419	11.299	11.5698	11.5775	12.3043	11.9797	12.4724	12.4391	12.3653	12.0419	11.7895	12.1672	12.045	11.7117	11.9438	11.7496	11	11	12	10	11	11	14	12	14	14	13	12	14	14	14	9	12	10	1	0	1	0
Q9Y6W3	Q9Y6W3	CAN7_HUMAN	CAPN7	0.151331	0.820472		0.231238	1.46098		13.6856	13.6828	13.6844	13.3607	13.6756	13.6279	13.7875	13.5072	13.7609	13.7512	13.7833	13.6063	13.4373	13.6004	13.5745	13.4566	13.6463	13.0939	30	30	28	30	27	29	31	32	34	34	34	33	33	31	31	32	33	29	0	1	0	0
P04632	Q96L46;P04632	CPNS1_HUMAN	CAPNS1	0.0444155	0.176907		0.209079	1.21945		16.6053	16.6107	16.5367	16.4626	16.5029	16.4889	16.7375	16.6488	16.7466	16.7529	16.6701	16.6392	16.7943	16.5538	16.6033	16.2088	16.5779	16.2024	14	14	14	15	14	14	14	15	14	14	14	14	14	14	14	15	15	15	1	0	1	0
Q14444	Q14444	CAPR1_HUMAN	CAPRIN1	-0.115229	1.98622		0.0636915	1.38802		16.4625	16.5121	16.5263	16.4268	16.3723	16.3631	16.602	16.6082	16.6688	16.5759	16.6338	16.6479	16.4634	16.5968	16.5381	16.5634	16.5606	16.6322	20	21	22	17	20	21	20	22	22	23	22	22	22	22	22	23	22	21	1	0	0	0
P52907	P52907	CAZA1_HUMAN	CAPZA1	-0.110909	0.527276		0.0867144	0.361155		19.1473	19.296	19.181	18.9248	19.1243	19.0133	19.2383	19.1101	19.5074	19.4915	19.2702	19.255	19.3591	19.3562	19.3103	19.0638	19.3903	18.8725	17	17	18	18	17	17	18	18	18	18	18	17	18	16	18	19	17	19	1	0	0	0
P47755;P52907	P52907;P47755	CAZA1_HUMAN;CAZA2_HUMAN	CAPZA1;CAPZA2	0.178914	0.346388		0.233471	0.490462		19.2469	19.3792	18.8717	18.5898	18.9041	19.0118	19.0795	18.5505	19.2515	19.0176	19.1456	19.2862	18.9175	19.2672	19.1873	18.0976	19.1014	18.3591	4	3	4	3	3	3	3	3	3	3	3	3	4	4	4	4	4	4	0;1	0	0	0
P47755	P47755	CAZA2_HUMAN	CAPZA2	0.168532	0.689835		0.102433	0.340641		17.9159	17.9617	17.9115	17.7115	17.8245	17.8126	17.8493	17.5025	17.889	17.8737	17.8168	17.8098	17.8054	17.8898	17.8862	17.2553	17.9052	17.3846	21	19	20	21	20	20	21	21	21	21	21	19	21	19	21	21	21	20	0	0	0	0
P47756	P47756	CAPZB_HUMAN	CAPZB	-0.179306	2.75458		0.0129684	0.15882		20.1104	20.1769	20.2409	20.2787	20.1145	20.0856	20.3374	20.333	20.3896	20.3514	20.3264	20.4228	20.4205	20.4097	20.3356	20.256	20.3813	20.2798	24	26	26	28	27	25	26	28	27	28	27	26	27	25	27	30	27	30	1	0	0	0
Q9BXL7	Q9BXL7	CAR11_HUMAN	CARD11	-0.760669	9.73791	+	-0.461766	8.7024	+	13.7244	13.6649	13.6311	13.6132	13.6103	13.5158	13.8872	13.9095	13.9746	13.9855	13.8534	13.943	14.3884	14.344	14.405	14.3871	14.3991	14.4001	44	47	44	46	45	40	52	49	51	50	46	50	51	51	52	48	54	43	1	0	1	0
Q5EG05	Q5EG05	CAR16_HUMAN	CARD16	-0.237473	0.610298		0.777913	3.27948	+	11.4104	12.0439	11.5506	11.8217	11.4721	11.0113	12.5419	12.3881	12.762	12.2048	12.9073	12.5983	11.7022	11.8055	11.6746	NaN	11.9743	NaN	3	3	3	3	3	3	3	3	3	3	3	3	3	3	2	1	3	1	0	0	0	0
P29466;Q5EG05	P29466;Q5EG05	CAR16_HUMAN;CASP1_HUMAN	CARD16;CASP1	0.219918	0.555145		0.452426	1.65411		15.1123	15.5633	15.8159	15.7957	16.0302	15.7477	15.6792	16.2434	15.7427	16.0541	15.9532	15.7874	15.4835	15.0013	15.1808	15.9607	15.4007	15.7186	4	4	5	5	5	4	4	5	4	4	4	4	4	4	4	5	4	5	0;1	0	0;1	0
Q96LW7	Q96LW7	CAR19_HUMAN	CARD19	0.287315	2.97344	+	0.0102011	0.0635326		15.9084	15.8769	15.8002	15.7745	15.7932	15.7131	15.5424	15.5169	15.5775	15.543	15.551	15.473	15.7275	15.5022	15.6211	15.3869	15.5366	15.3681	12	12	12	12	11	12	12	11	12	11	11	12	11	12	12	12	12	12	0	1	1	1
Q9BX69	Q9BX69	CARD6_HUMAN	CARD6	-0.027621	0.151327		0.334018	3.23549	+	12.3585	12.3428	12.5467	12.2249	12.3376	12.2996	12.7895	12.712	12.7825	12.7781	12.6624	12.5554	12.305	12.4571	12.5168	12.1772	12.513	12.3067	13	12	10	11	10	10	13	13	13	13	13	13	13	12	13	11	11	10	0	0	0	0
Q9Y2G2	Q9Y2G2	CARD8_HUMAN	CARD8	-0.0504346	0.208431		0.317271	2.29774		14.4945	14.6711	14.5513	14.4126	14.4372	14.2895	14.8279	14.7313	14.905	14.94	14.8767	14.7814	14.5989	14.6526	14.5936	14.3547	14.7493	14.2097	18	18	19	20	18	18	20	21	20	19	20	20	19	19	19	20	20	19	1	1	0	0
Q9H257	Q9H257	CARD9_HUMAN	CARD9	-0.215269	5.10192	+	0.205032	4.68271		15.1508	15.2866	15.2594	15.2629	15.2362	15.2494	15.6297	15.6602	15.7279	15.6682	15.7014	15.5798	15.4337	15.465	15.4751	15.4649	15.5108	15.3875	32	28	33	34	33	28	35	35	34	35	34	35	34	35	33	33	36	32	1	0	0	0
Q9Y2V2	Q9Y2V2	CHSP1_HUMAN	CARHSP1	-0.260994	2.84918	+	-0.226004	2.58314		15.6348	15.6721	15.8718	15.7488	15.7451	15.5259	15.8001	15.8462	15.6971	15.8176	15.6915	15.556	15.9284	15.8891	15.8952	16.032	15.9159	16.104	4	4	4	4	4	4	4	4	4	4	4	4	4	4	4	4	4	4	1	0	0	0
Q86X55	Q86X55	CARM1_HUMAN	CARM1	0.0825718	0.460187		0.0709178	0.3401		13.9366	14.0836	13.9496	13.8553	14.1248	13.9336	13.7552	13.8791	14.0526	14.038	13.9504	14.1383	13.8544	13.9247	14.0412	13.6165	14.1224	13.8289	16	15	16	15	16	16	16	16	16	16	16	17	16	16	16	17	17	15	1	1	0	0
Q5VZK9	Q5VZK9	CARL1_HUMAN	CARMIL1	-0.111035	0.733646		-0.323998	2.18096		12.7868	12.7044	12.8481	12.7051	12.6195	12.9213	12.5166	12.3693	12.5828	12.5493	12.8629	12.4264	12.9537	12.9028	12.7623	12.9204	13.0791	12.6331	24	25	24	21	22	21	24	20	26	26	24	23	23	25	25	23	24	20	1	0	1	0
Q8N4J0	Q8N4J0	CARME_HUMAN	CARNMT1	0.0601266	0.167023		0.229825	0.847481		11.4468	12.1061	12.0542	11.9301	11.9261	11.8486	12.0857	12.2495	12.0343	12.278	12.08	11.6024	12.1228	11.4996	11.8318	11.797	12.1076	11.5923	6	5	5	6	6	6	6	6	6	6	6	6	6	6	5	5	5	5	1	1	0	0
P49589	P49589	SYCC_HUMAN	CARS1	-0.228697	3.91715	+	-0.0704986	1.09454		15.0704	15.242	15.1838	15.2343	15.2914	15.1596	15.313	15.2811	15.3812	15.483	15.3652	15.3071	15.4607	15.3391	15.4244	15.4204	15.4885	15.4205	44	46	43	45	42	42	45	46	47	48	48	44	48	45	45	41	46	41	1	0	0	0
Q9HA77	Q9HA77	SYCM_HUMAN	CARS2	0.381187	4.76614	+	-0.0467432	0.411652		15.5595	15.5203	15.5228	15.5556	15.4802	15.4651	15.0302	15.1538	15.082	15.1295	15.0289	15.1115	15.1927	15.2339	14.9306	15.203	15.0679	15.1883	26	26	24	27	24	24	27	26	28	26	26	28	27	27	28	26	27	26	0	0	0	1
O15234	O15234	CASC3_HUMAN	CASC3	-0.193179	1.51072		-0.102415	0.726109		12.4454	12.4865	12.3909	12.6791	12.5267	12.2649	12.453	12.4313	12.661	12.6968	12.4509	12.645	12.8018	12.7456	12.5904	12.6915	12.6818	12.4414	8	9	8	9	7	8	9	10	11	9	7	9	10	10	11	9	9	11	1	1	0	0
O14936	O14936	CSKP_HUMAN	CASK	-0.358966	2.51758	+	-0.0452469	0.264493		12.3015	12.3861	11.9634	12.2329	12.4846	12.3677	12.4707	12.5426	12.5627	12.7511	12.73	12.5614	12.7236	12.4181	12.6997	12.5987	12.6315	12.8184	8	11	10	11	8	10	9	11	10	11	10	10	11	11	11	11	11	11	1	1	1	0
P29466	P29466	CASP1_HUMAN	CASP1	0.0630248	0.384821		0.359602	5.49197	+	17.5435	17.5758	17.6078	17.8737	17.6382	17.3812	17.8322	17.9418	17.9099	17.9354	17.8537	17.9267	17.526	17.463	17.4358	17.5961	17.5623	17.6588	31	32	34	37	34	32	33	38	32	35	32	33	35	32	33	38	35	36	1	0	1	0
Q92851	Q92851	CASPA_HUMAN	CASP10	-0.207962	0.439965		0.43739	1.6405		12.0106	11.7934	11.7536	11.384	12.1472	10.9541	12.1752	12.588	11.9064	12.5442	12.4252	12.276	11.8822	12.1087	12.1699	11.5231	11.4925	12.1143	5	5	6	7	4	5	6	7	7	7	6	7	7	5	7	6	7	5	0	0	0	0
P31944	P31944	CASPE_HUMAN	CASP14	-0.0413467	0.0268914		-0.14398	0.129311		12.3452	12.2727	11.4166	12.2907	12.4139	14.5828	12.7741	12.2873	NaN	11.5275	13.1328	12.5335	12.6798	12.2001	11.872	12.3281	12.4163	14.0737	6	7	6	10	6	12	9	6	1	8	11	9	10	8	7	9	6	12	1	1	0	0
P42575	P42575	CASP2_HUMAN	CASP2	-0.240547	0.927043		-0.115189	0.641768		11.5433	11.4628	11.8255	11.1651	11.9889	11.9187	11.6501	11.9664	11.6382	11.7112	12.0206	11.67	11.96	11.6741	11.8281	11.9667	12.0696	11.8492	8	7	4	7	5	4	10	9	9	9	9	9	8	8	8	7	9	7	0	0	0	0
P42574	P42574	CASP3_HUMAN	CASP3	-0.188196	1.80723		-0.0340915	0.312772		15.4819	15.5649	15.7302	15.7282	15.7341	15.4546	15.6958	15.8698	15.7674	15.8414	15.7562	15.6879	15.8101	15.6492	15.7926	15.9216	15.809	15.8405	17	16	17	19	15	16	16	18	17	19	18	17	17	17	17	18	18	18	1	0	0	0
P49662	P49662	CASP4_HUMAN	CASP4	0.132016	0.386854		0.653027	3.93499	+	12.281	12.3597	12.8102	12.661	13.0972	12.7533	12.9823	13.3425	13.2273	13.1625	13.0772	13.2968	12.427	12.1646	12.7536	12.4664	12.6117	12.7471	7	7	8	7	7	6	9	10	9	9	9	9	8	6	7	6	6	7	1	0	1	1
P55212	P55212	CASP6_HUMAN	CASP6	-0.0206385	0.179631		-0.00747935	0.0698345		16.1051	15.921	15.937	16.047	15.9749	16.0333	16.055	16.0076	16	16.0732	15.9928	15.9686	16.0705	16.0755	16.0205	15.891	16.127	15.9575	18	20	18	18	19	19	19	21	21	21	21	21	21	21	20	22	20	20	1	0	0	0
P55210	P55210	CASP7_HUMAN	CASP7	0.170701	0.856324		0.507957	2.62741	+	13.3442	13.4403	13.1828	13.2724	13.488	13.414	13.7231	13.3248	13.835	13.9019	13.6808	13.6997	12.9342	13.2613	13.4486	13.1688	13.4102	12.8944	12	12	11	11	12	11	12	12	12	12	12	12	11	12	11	12	12	12	1	0	0	0
Q14790	Q14790	CASP8_HUMAN	CASP8	-0.487122	6.61379	+	0.00580359	0.0571712		14.5918	14.6212	14.5163	14.7478	14.5387	14.604	15.1799	14.9914	15.0489	15.167	15.0872	15.1031	15.0165	15.159	15.0916	15.0597	15.1449	15.0709	21	23	20	21	18	18	24	22	24	24	24	24	24	24	25	21	24	23	1	0	0	0
P55211	P55211	CASP9_HUMAN	CASP9	-0.162959	1.18895		-0.107679	1.13722		13.5917	13.62	13.6429	13.2967	13.793	13.6317	13.661	13.5855	13.5875	13.808	13.62	13.6457	13.8418	13.7387	13.6135	13.7104	13.7438	13.9057	10	10	10	10	10	9	11	10	11	11	10	11	10	11	10	8	10	7	0	0	0	0
Q9NQ75	Q9NQ75	CASS4_HUMAN	CASS4	-0.206003	0.708961		0.565339	2.93528	+	11.0369	11.3754	11.1661	11.3221	11.0945	10.6791	11.9297	11.7337	12.1275	11.8917	11.9302	11.6894	11.3445	11.6213	11.2185	10.9049	11.2355	11.5855	4	5	5	5	5	6	6	6	7	7	7	5	7	4	5	4	6	4	1	0	0	0
P20810	P20810	ICAL_HUMAN	CAST	-0.324951	3.55446	+	-0.00329987	0.0235641		14.4764	14.2938	14.6035	14.4469	14.5605	14.3729	14.8094	14.7102	14.6632	14.8613	14.7923	14.8475	14.7362	14.7276	14.8853	14.6813	14.9012	14.7722	11	11	11	13	12	10	12	13	12	12	12	12	12	11	12	12	12	12	0	0	0	0
A6NHX0	A6NHX0	CAST2_HUMAN	CASTOR2	-0.157815	0.275498		-0.0760763	0.154809		12.3275	11.9168	12.0931	12.3992	11.1047	11.8105	12.0106	11.5746	12.2098	12.2456	12.3244	11.7775	12.3965	12.2919	12.3177	11.5029	12.3033	11.7865	3	3	3	2	3	3	3	2	2	2	3	3	2	3	3	2	3	2	1	0	0	0
P04040	P04040	CATA_HUMAN	CAT	-0.257644	0.792298		-0.0968105	0.264516		14.747	14.7155	14.9906	15.4137	14.9938	15.0372	14.9605	15.3999	15.0672	15.3201	15.1146	15.0004	15.054	14.9522	15.1056	15.6155	15.0045	15.7118	28	28	28	31	28	27	30	29	29	30	29	29	29	30	29	30	28	30	0	0	0	0
O43439	O43439	MTG8R_HUMAN	CBFA2T2	-0.634842	1.24693	+	-0.256426	0.420104		10.2605	9.32441	10.491	NaN	10.3693	9.32134	10.3901	9.71748	10.9328	10.2866	NaN	NaN	10.5595	10.2642	11.0094	10.9711	10.6684	10.0564	2	2	2	1	2	2	2	2	2	2	1	1	2	2	2	2	2	2	0	1	0	0
Q13951	Q13951	PEBB_HUMAN	CBFB	-0.355123	4.57163	+	0.00166082	0.0119146		14.5586	14.5415	14.5331	14.7233	14.4993	14.4822	14.7691	14.8591	14.9757	14.9386	14.9639	14.9723	14.8171	14.8455	14.9136	14.9416	14.8989	15.0521	16	15	16	14	14	14	15	14	16	15	16	16	15	14	16	14	16	14	0	1	0	0
P22681	P22681	CBL_HUMAN	CBL	-0.614538	5.14438	+	0.234826	1.98933		14.3193	14.2804	14.3753	14.1521	14.2921	14.4126	15.1964	14.9786	15.1841	15.1838	15.2686	15.1166	14.9876	14.8785	15.0669	14.7936	15.0864	14.7061	27	24	24	25	23	23	32	32	33	33	30	31	30	32	31	25	30	28	1	0	1	0
P22681;Q13191	Q9ULV8;P22681;Q13191	CBLB_HUMAN;CBL_HUMAN	CBL;CBLB	-0.279755	1.78974	+	0.173611	1.00906		13.7595	13.9213	13.7627	13.9952	13.7487	13.6785	14.2636	14.0951	14.1813	14.4064	14.328	14.3118	14.2082	14.0783	14.3038	13.7583	14.2384	13.9574	2	3	3	2	3	2	3	3	3	3	3	3	3	3	3	3	3	3	1	0	0;1	0
Q13191	Q13191	CBLB_HUMAN	CBLB	-0.113083	0.318595		0.218825	0.790442		14.2548	13.4778	14.0566	13.6566	13.711	13.9802	14.3479	14.132	14.3777	14.4361	14.0944	13.7403	14.3606	14.099	13.7172	14.0366	13.7926	13.8095	2	2	2	2	2	2	2	2	2	2	2	2	2	2	2	2	2	2	1	0	0	0
Q75N03	Q75N03	HAKAI_HUMAN	CBLL1	0.316593	1.13427		-0.00233444	0.00460662		12.1234	11.4156	11.3014	12.1043	11.6786	11.7818	11.8274	10.841	11.7797	11.4059	11.1331	11.5044	11.2365	11.5364	11.5606	11.5794	11.1443	11.4484	4	6	6	5	6	4	6	5	6	6	5	6	5	5	6	6	6	5	1	1	0	0
P16152	P16152	CBR1_HUMAN	CBR1	0.155731	2.87833		0.12196	3.19085		16.6888	16.7845	16.8745	16.8924	16.8326	16.8308	16.7477	16.812	16.7495	16.8413	16.8022	16.7481	16.6148	16.5936	16.679	16.6835	16.7078	16.6905	14	14	16	17	15	15	15	15	16	15	15	15	15	16	16	17	15	18	1	0	0	0
O75828;P16152	P16152;O75828	CBR1_HUMAN;CBR3_HUMAN	CBR1;CBR3	0.255337	2.46767	+	0.147229	1.1442		16.7228	16.7335	16.9085	16.762	16.8717	16.7562	16.704	16.7068	16.6295	16.8504	16.6882	16.527	16.6473	16.5929	16.606	16.3202	16.6639	16.3922	3	3	3	3	3	3	3	3	3	3	3	3	3	3	3	3	3	3	1	0	0	0
O75828	O75828	CBR3_HUMAN	CBR3	-0.471963	2.18506	+	-0.957701	4.50824	+	15.6643	15.4534	15.4797	15.287	15.5742	15.7805	14.8668	15.1696	14.8922	15.1053	15.0381	15.2528	16.135	15.9683	15.4488	16.1433	16.1246	16.2509	3	3	3	3	3	3	2	3	3	3	3	2	3	3	3	3	3	3	1	0	0	0
Q8N4T8	Q8N4T8	CBR4_HUMAN	CBR4	0.00208982	0.0184652		-0.184791	3.97838		15.5984	15.5593	15.5217	15.4156	15.6208	15.4831	15.3492	15.4043	15.3932	15.3276	15.314	15.2893	15.4422	15.5507	15.5735	15.4983	15.5176	15.6041	11	11	10	13	13	11	11	12	9	13	11	12	13	11	11	13	11	12	0	0	0	1
Q9BRT8	Q5RIA9;Q9BRT8;Q4V339;Q5JTY5;Q8IUF1	CBWD1_HUMAN	CBWD1	-0.128617	0.196775		0.0832536	0.145235		NaN	NaN	12.6866	12.2454	12.8539	NaN	12.8594	12.9581	12.3431	13.2398	12.6354	NaN	13.227	12.235	12.5426	12.8966	12.4111	13.0311	1	1	2	3	2	1	3	3	3	3	3	1	3	2	2	3	3	3	0	0	0	0
Q8IUF1;Q9BRT8	Q5RIA9;Q9BRT8;Q4V339;Q5JTY5;Q8IUF1	CBWD1_HUMAN;CBWD2_HUMAN	CBWD1;CBWD2	-0.13361	2.12282		0.186446	4.02647		14.5899	14.6373	14.6604	14.6596	14.4283	14.6408	14.9959	14.8874	14.9634	14.9665	14.8807	14.8429	14.7834	14.6643	14.7526	14.7584	14.7354	14.724	19	18	18	16	18	16	19	16	18	19	20	20	18	20	19	17	17	16	0	0	0	0
P83916	P83916	CBX1_HUMAN	CBX1	-0.522354	3.76225	+	-0.252539	1.47569		14.1666	13.6378	13.948	14.211	14.0266	14.044	14.2513	14.2059	14.3633	14.2678	13.9168	14.6478	14.4237	14.6185	14.6183	14.4431	14.5222	14.5424	11	10	11	11	8	6	10	12	11	12	11	10	12	11	11	12	11	11	0	1	0	0
Q13185	Q13185	CBX3_HUMAN	CBX3	-0.542318	4.18636	+	-0.268992	2.90872		16.3444	16.3313	16.2836	16.4771	16.1779	15.9712	16.4901	16.648	16.5033	16.6865	16.4517	16.4458	16.8524	16.659	16.8018	16.9425	16.7106	16.8729	10	9	9	11	8	7	10	11	11	8	9	12	11	10	11	12	11	10	0	1	0	0
O00257	O00257	CBX4_HUMAN	CBX4	-0.339861	0.681091		-0.185602	0.680441		NaN	14.6556	15.7314	15.1697	14.4256	15.6606	15.066	15.3921	15.0156	15.6905	15.4871	15.0456	15.2799	15.6076	15.5105	15.7537	15.3066	15.3522	1	3	3	3	3	2	3	3	3	3	3	3	3	3	3	3	3	3	0	1	0	0
P45973	P45973	CBX5_HUMAN	CBX5	0.15375	0.852264		-0.426117	2.91996	+	14.1014	13.8579	13.703	14.0655	13.887	13.8228	13.0675	13.3027	13.5016	13.3305	13.3187	13.4373	13.4806	13.6702	13.9609	13.6596	13.8499	13.894	12	12	12	13	9	10	11	12	12	11	12	12	10	11	12	12	12	12	0	1	0	0
Q9HC52	Q9HC52	CBX8_HUMAN	CBX8	-0.199388	0.305279		0.54517	2.00426	+	9.52898	8.49902	10.1047	9.83615	9.05599	9.65333	10.255	10.4144	10.1156	9.91297	10.383	10.0646	9.81549	9.60365	9.4201	9.05127	10.0918	9.89221	2	2	2	2	2	2	2	2	2	2	2	2	2	2	2	2	2	2	0	1	0	0
Q6P1N0	Q6P1N0	C2D1A_HUMAN	CC2D1A	-0.0599778	1.44428		0.0505013	0.984624		14.5878	14.5435	14.6103	14.5946	14.4849	14.5353	14.7029	14.579	14.6997	14.6161	14.7095	14.712	14.6235	14.5813	14.5717	14.6446	14.6741	14.621	37	37	36	37	35	35	36	37	36	35	34	35	38	36	39	40	37	38	1	1	0	0
Q5T0F9	Q5T0F9	C2D1B_HUMAN	CC2D1B	0.291793	1.9002	+	-0.0480491	0.200217		13.5098	13.4847	13.4519	13.2153	13.3593	13.5234	13.0723	13.1507	13.2179	12.8923	13.1706	13.0016	12.9077	13.2784	13.1442	12.8653	13.3668	13.2313	17	19	16	18	17	18	18	17	18	19	18	16	19	17	19	17	19	19	0	1	0	0
Q8IX12	Q8IX12	CCAR1_HUMAN	CCAR1	-0.121852	2.57802		-0.00257174	0.0285583		14.9615	14.9787	14.9943	14.9433	14.8545	14.9394	15.051	15.1239	15.0149	15.1101	14.9975	15.09	15.0639	15.0119	15.071	15.1751	15.0363	15.0447	42	41	39	43	37	38	41	44	40	42	41	40	42	44	43	45	45	44	1	0	0	0
Q8N163	Q8N163	CCAR2_HUMAN	CCAR2	-0.172052	2.13219		0.0632938	1.16385		15.8468	15.825	16.0053	16.132	15.9315	15.9607	16.173	16.2042	16.1422	16.2768	16.1436	16.1735	16.1624	16.0192	16.1082	16.1587	16.1138	16.1714	46	43	43	44	44	42	47	49	47	48	47	47	45	44	46	48	48	47	1	1	0	0
Q96NT0	Q96NT0	CC115_HUMAN	CCDC115	0.355649	3.98396	+	-0.0164828	0.0703137		13.6268	13.7086	13.6192	13.6016	13.7417	13.7981	13.5411	13.4293	13.419	13.1703	13.1325	13.1709	13.4833	13.3438	13.4427	13.1963	13.2614	13.2346	11	10	10	10	11	9	10	10	11	10	11	9	9	9	10	10	9	8	0	0	0	0
Q8IWD4	Q8IWD4	CC117_HUMAN	CCDC117	-0.317448	1.64348	+	-0.278857	1.44641		11.0436	11.3365	11.1905	11.3586	11.6226	11.1051	11.4337	11.5974	11.3665	11.315	11.0751	11.1008	11.9566	11.5487	11.6616	11.5381	11.4482	11.4084	3	3	3	3	3	3	3	3	3	3	3	2	3	3	3	3	3	3	0	0	0	0
Q8WUD4	Q8WUD4	CCD12_HUMAN	CCDC12	0.134998	0.847722		-0.161685	0.889795		12.685	12.8847	12.6573	12.75	12.9052	12.7324	12.1995	12.6319	12.6267	12.4575	12.4575	12.4613	12.5931	12.5096	12.6549	12.8614	12.8041	12.3815	11	11	10	10	10	10	10	10	9	9	10	10	10	11	11	11	10	9	0	0	0	0
Q96CT7	Q96CT7	CC124_HUMAN	CCDC124	-0.0587319	0.828989		0.243779	4.52265	+	15.512	15.5483	15.5971	15.5921	15.534	15.4009	15.8405	15.8854	15.7566	15.9063	15.8413	15.7694	15.5235	15.6823	15.6116	15.5454	15.6101	15.564	18	15	18	18	17	16	17	19	17	18	17	18	19	16	19	18	18	18	1	0	0	0
Q96EE4	Q96EE4	CC126_HUMAN	CCDC126	0.500279	0.463647		0.742914	2.07363	+	9.77684	8.41417	8.84095	10.1527	10.3823	10.1649	9.68745	9.95981	10.329	9.81772	9.45187	9.94169	NaN	NaN	9.00124	NaN	9.43806	8.92574	2	2	2	2	2	2	2	2	2	2	2	2	1	1	2	1	2	2	0	0	0	0
Q96BQ5	Q96BQ5	CC127_HUMAN	CCDC127	0.531761	4.73419	+	-0.00746934	0.0253678		14.2163	14.1709	14.2988	14.1799	14.1963	14.0678	13.5131	13.5003	13.7956	13.9531	13.6824	13.4501	13.7874	13.8908	13.5959	13.4659	13.6165	13.583	8	8	8	9	9	8	9	9	9	9	9	8	8	7	9	8	8	8	0	0	0	0
Q9H6E4	Q9H6E4	CC134_HUMAN	CCDC134	0.253097	1.45789		0.0877285	0.385189		13.9019	13.7085	13.6562	13.7667	13.6257	13.6126	13.5425	13.4424	13.5185	13.579	13.728	13.4689	13.518	13.6022	13.3889	13.0815	13.7572	13.4052	5	4	5	5	5	4	5	5	5	4	5	5	5	5	4	4	4	4	1	1	0	0
Q6PK04	Q6PK04	CC137_HUMAN	CCDC137	0.21405	1.4143		0.445186	2.47298	+	11.634	11.6078	11.6197	11.9727	11.7719	11.6994	12.0994	12.1637	11.5952	11.9632	11.752	12.1188	11.3128	11.5356	11.8072	11.5027	11.3797	11.4831	6	6	5	5	6	4	6	5	6	6	6	6	5	5	5	6	6	4	0	0	0	0
Q8NDH2	Q8NDH2	CC168_HUMAN	CCDC168	0.00550938	0.01605		0.196792	0.936607		17.2425	16.8126	16.8942	16.5722	16.8362	16.9815	17.227	16.7753	16.8864	17.2657	17.0814	17.2512	17.0539	16.8387	16.8596	16.6592	17.0103	NaN	2	2	2	2	2	2	2	2	2	2	2	2	2	2	2	2	2	1	0	0	0	0
P0C221	P0C221	CC175_HUMAN	CCDC175	0.0592797	0.0834441		0.0369493	0.05825		12.9295	NaN	12.5228	12.5485	NaN	12.284	12.8257	12.5694	12.485	NaN	12.6603	12.2039	NaN	12.8363	12.8336	NaN	12.4726	11.9051	3	1	2	3	1	2	3	2	3	1	2	2	1	3	2	1	3	2	0	0	0	0
Q7Z3E2	Q7Z3E2	CC186_HUMAN	CCDC186	-0.160644	0.911618		0.0651978	0.23728		12.1904	12.3609	12.244	12.1366	12.2399	12.2715	12.4625	12.2718	12.6566	12.6171	12.5323	12.2581	12.4202	12.5909	12.3478	12.0409	12.667	12.3402	11	12	14	14	13	13	15	13	15	14	14	13	14	13	15	14	14	13	0	0	0	0
O60826	O60826	CCD22_HUMAN	CCDC22	0.266977	3.30698	+	0.0344184	0.295929		15.632	15.5634	15.6471	15.4599	15.5572	15.591	15.3223	15.2539	15.3347	15.3619	15.3936	15.389	15.3606	15.3897	15.4122	15.2214	15.3373	15.1276	42	45	45	43	44	43	42	41	43	46	44	42	43	42	42	39	45	39	0	0	0	0
Q86WR0	Q86WR0	CCD25_HUMAN	CCDC25	0.110138	1.06764		0.056548	0.437067		14.2084	14.1487	14.3002	14.3319	14.291	14.3409	14.1821	14.1792	14.1524	14.3334	14.3125	14.1399	14.1182	14.1069	14.1195	14.1743	14.3903	14.0512	13	17	16	16	17	16	14	18	17	15	16	16	16	16	16	16	14	18	0	0	0	0
Q8IWP9	Q8IWP9	CC28A_HUMAN	CCDC28A	0.381771	1.38287	+	-0.148708	0.271056		11.8012	11.7289	11.86	11.2728	11.5199	11.3437	10.7728	11.1727	10.6487	10.7634	11.848	11.138	11.099	11.0975	11.2637	10.9033	11.6663	NaN	3	3	3	2	3	3	2	3	3	3	3	3	3	3	3	2	3	1	0	0	0	0
Q9BV29	Q9BV29	CCD32_HUMAN	CCDC32	-0.25484	0.189384		-0.219499	0.213985		9.81279	NaN	10.936	10.3833	NaN	NaN	NaN	10.0433	10.8116	10.4219	10.3739	NaN	10.9109	NaN	NaN	10.8082	9.53875	11.2708	2	NaN	2	2	1	1	1	2	2	2	2	1	2	1	1	2	2	2	0	0	0	0
Q96MW1	Q96MW1	CCD43_HUMAN	CCDC43	-0.408295	3.79009	+	-0.171765	0.798371		13.6317	13.468	13.4086	13.6216	13.6721	13.4193	13.8579	14.0743	13.7796	13.8473	13.3238	13.7575	13.9508	13.9157	14.0351	13.9136	13.746	14.1099	12	9	9	9	8	10	11	8	10	10	11	11	11	12	12	8	12	7	0	0	0	0
Q96A33	Q96A33	CCD47_HUMAN	CCDC47	-0.0214251	0.215509		0.124339	2.24465		15.4298	15.5741	15.5019	15.3963	15.4604	15.404	15.5356	15.5769	15.6287	15.6755	15.6186	15.6056	15.5061	15.5683	15.5068	15.352	15.5028	15.459	26	25	26	27	26	27	27	29	26	28	28	28	27	28	28	29	28	25	0	0	1	0
Q8IVM0	Q8IVM0	CCD50_HUMAN	CCDC50	-0.575335	4.1228	+	-0.00926224	0.0411345		15.0414	14.9363	15.0442	14.8122	14.7839	14.7958	15.5107	15.4262	15.3671	15.5273	15.5428	15.4361	15.5073	15.4785	15.6583	15.252	15.6867	15.283	20	21	21	23	18	19	22	22	21	23	20	21	20	22	23	20	24	21	1	0	0	0
Q96ER9	Q96ER9	MITOK_HUMAN	CCDC51	0.078627	0.283338		-0.00206677	0.00607309		15.0871	14.8773	14.8613	14.6538	14.9267	14.8539	14.7533	14.5579	14.8897	14.863	14.8862	14.8259	14.7378	15.0182	15.0621	14.5403	14.9596	14.4705	18	20	18	17	19	19	19	17	19	19	18	18	20	17	19	19	18	18	0	0	1	0
Q16204	Q16204	CCDC6_HUMAN	CCDC6	-0.456022	7.19992	+	-0.329427	6.91796	+	15.2771	15.3179	15.2048	15.2486	15.2942	15.1707	15.4074	15.3895	15.3748	15.3663	15.3959	15.3388	15.6742	15.675	15.6801	15.8193	15.6892	15.7115	28	23	29	29	27	26	30	30	30	30	31	28	32	30	30	30	31	30	1	0	0	0
Q8IV32	Q8IV32	CCD71_HUMAN	CCDC71	0.508322	2.64655	+	0.145104	0.416417		16.3389	16.3886	16.2449	16.1254	16.4338	NaN	NaN	15.6362	16.176	16.1909	16.0364	15.676	NaN	15.8002	15.9062	15.7639	16.0676	15.4522	2	2	2	3	2	1	1	2	2	3	2	2	1	2	2	2	2	3	0	0	0	0
Q6ZRK6	Q6ZRK6	CCD73_HUMAN	CCDC73	-0.302438	0.47732		-0.306836	0.556912		12.4855	12.3461	12.1553	NaN	11.6794	NaN	12.3554	NaN	12.2665	12.1075	11.9193	NaN	13.2271	12.6732	12.0344	12.229	12.1813	NaN	2	2	2	1	2	1	2	NaN	2	2	2	1	2	2	2	2	2	1	0	0	0	0
Q8N4S0	Q8N4S0	CCD82_HUMAN	CCDC82	0.792387	1.63252	+	0.119873	0.127965		10.6977	10.3584	10.4896	10.835	10.7714	10.8594	9.40015	9.90751	10.4123	9.87697	10.3835	NaN	10.3844	10.3613	10.68	9.65132	9.05164	9.12847	3	4	3	4	4	3	2	2	4	3	3	NaN	4	2	3	4	3	2	0	0	0	0
Q15834	Q15834	CC85B_HUMAN	CCDC85B	-0.348353	0.366075		0.148894	0.248678		NaN	9.48771	11.1533	11.473	11.121	11.3088	NaN	10.9233	NaN	11.482	11.8127	NaN	11.5224	NaN	NaN	11.1818	11.148	11.1761	1	2	2	2	2	2	1	2	1	2	2	1	2	1	1	2	2	2	1	1	0	0
Q9H6F5	Q9H6F5	CCD86_HUMAN	CCDC86	0.0343892	0.250606		0.396176	4.39136	+	13.9714	13.9836	13.9812	13.9319	13.9034	14.0762	14.26	14.3475	14.2708	14.3678	14.3652	14.4071	14.0616	13.76	14.0067	14.0364	13.8023	13.9745	11	11	12	12	11	11	12	12	12	12	12	12	12	12	12	11	12	10	0	1	0	0
Q3V6T2	Q3V6T2	GRDN_HUMAN	CCDC88A	-0.0903502	1.32662		0.0683338	0.838488		14.3848	14.4641	14.4484	14.3188	14.4516	14.3756	14.4449	14.5422	14.6373	14.5514	14.6172	14.6025	14.4871	14.4687	14.5636	14.418	14.6203	14.4276	88	89	87	88	83	89	93	92	91	95	94	94	90	96	92	95	92	84	1	0	1	0
A6NC98;Q3V6T2	A6NC98;Q3V6T2	CC88B_HUMAN;GRDN_HUMAN	CCDC88A;CCDC88B	-0.510146	3.19266	+	-0.302666	0.711496		NaN	13.7287	13.8054	NaN	NaN	13.7772	14.1932	NaN	14.2299	13.8699	13.4221	14.1745	NaN	NaN	14.3537	14.1907	14.2974	NaN	1	2	2	1	1	2	2	1	2	2	2	2	1	1	2	2	2	1	1	0	1	0
A6NC98	A6NC98	CC88B_HUMAN	CCDC88B	-0.425766	2.70108	+	-0.00840648	0.0288815		14.8036	14.7274	14.7732	14.5854	14.6625	14.8885	15.2591	14.9636	15.1801	15.1755	15.1959	15.1705	15.2655	15.3083	15.3887	14.8594	15.2771	14.896	61	62	59	57	60	59	68	59	71	70	70	70	67	69	68	58	69	56	1	0	1	0
Q9P219	Q9P219	DAPLE_HUMAN	CCDC88C	-0.0757706	0.238869		-0.19852	1.24197		13.4577	13.9827	13.855	13.6507	13.9689	13.4906	13.4893	13.6001	13.7475	NaN	13.7395	13.4813	13.9196	13.749	13.6536	NaN	13.9179	NaN	2	2	2	2	2	2	2	3	2	1	2	2	2	4	2	1	2	1	1	0	0	0
Q9Y3X0	Q9Y3X0	CCDC9_HUMAN	CCDC9	0.176467	2.11303		-0.121486	1.71667		14.2846	14.1162	14.2586	14.1679	14.2546	14.3549	13.9037	14.016	13.9259	13.9623	13.9121	13.9292	14.0387	14.0817	14.1411	14.1268	13.8767	14.113	13	13	13	14	14	13	15	14	14	14	12	15	15	14	13	14	15	15	0	0	0	0
Q9GZT6	Q9GZT6	CC90B_HUMAN	CCDC90B	0.0189185	0.131457		-0.247672	2.32108		13.3973	13.5312	13.6159	13.6263	13.5366	13.5023	13.1652	13.3719	13.1005	13.4232	13.3497	13.1996	13.5603	13.6687	13.5468	13.36	13.5207	13.4395	10	9	9	9	10	8	9	9	8	10	8	8	8	9	8	9	9	9	0	0	1	1
Q7Z6B0	Q7Z6B0	CCD91_HUMAN	CCDC91	0.392735	2.08706	+	0.382019	2.12249	+	13.1287	13.257	13.0425	12.6231	13.1441	12.9571	13.191	12.8524	12.9947	13.1282	12.702	13.2196	12.6885	12.795	12.5999	12.6707	12.7721	12.2699	11	10	10	11	10	10	11	8	10	11	10	9	9	11	10	8	10	10	0	0	1	0
Q53HC0	Q53HC0	CCD92_HUMAN	CCDC92	-0.925089	3.38891	+	-0.98653	3.64171	+	11.4278	12.1966	11.7109	11.5045	11.641	12.0575	11.4369	11.8856	11.9999	11.4894	12.003	11.3547	12.4622	12.7582	13.0004	12.568	13.045	12.2549	4	5	5	4	4	3	7	3	7	4	2	4	8	8	8	6	8	6	1	0	0	0
Q567U6	Q567U6	CCD93_HUMAN	CCDC93	0.370421	3.46167	+	0.087654	0.640807		15.3931	15.4216	15.3028	15.2764	15.3478	15.3107	15.0797	14.9889	15.0894	15.0199	15.0951	15.0828	15.0243	15.1015	15.0876	14.7945	15.0822	14.7396	36	38	37	38	34	34	35	41	36	38	37	36	39	38	37	36	38	36	0	0	0	0
Q96F63	Q96F63	CCD97_HUMAN	CCDC97	-0.0531985	0.159638		-0.160602	0.501659		12.8362	12.5994	12.6187	12.3561	12.6019	12.7975	12.7475	12.0569	12.6717	12.7058	12.461	12.5224	12.9918	12.8485	12.8061	12.2447	12.7343	12.5037	9	9	9	10	9	9	10	9	10	9	10	10	10	10	10	9	10	9	0	0	0	0
P10147	P10147	CCL3_HUMAN	CCL3	2.36053	7.6094	+	-1.13872	2.80952	+	13.0585	13.0912	13.0561	13.0002	12.8679	12.783	9.49227	9.88342	NaN	8.90524	NaN	9.62673	10.9705	10.5415	10.0357	10.9279	10.4523	10.7659	4	4	4	4	3	3	2	2	1	2	1	2	3	3	3	4	4	3	0	0	0	0
Q9BSQ5	Q9BSQ5	CCM2_HUMAN	CCM2	-0.289483	1.47095		-0.0217266	0.0577094		15.0994	14.983	15.0209	14.6838	15.009	15.0918	14.9084	15.1197	15.3326	15.189	15.4153	15.5293	14.9102	15.2836	15.4379	15.051	15.5506	15.3914	9	8	8	9	8	9	9	9	10	10	9	9	9	10	10	8	9	7	1	0	0	0
P20248	P20248	CCNA2_HUMAN	CCNA2	-0.174026	0.467047		0.120975	0.378542		12.4887	12.963	13.2097	12.9215	13.3881	13.3114	13.4797	13.4843	13.532	12.9692	13.4253	13.162	13.4086	12.7897	13.5507	13.208	13.3065	13.063	5	7	7	5	8	5	8	8	9	8	9	5	7	7	7	6	6	5	1	1	0	0
P14635	P14635	CCNB1_HUMAN	CCNB1	-0.478406	1.71912	+	-0.0405925	0.109144		12.0549	11.9164	12.2612	11.5301	12.4339	11.9505	12.5327	12.1268	12.6349	12.3428	12.5032	12.6334	12.6361	12.6295	12.7987	12.4423	12.5273	11.9834	5	4	5	5	4	4	5	5	5	5	5	5	5	5	5	4	5	5	1	1	0	0
O95067	O95067	CCNB2_HUMAN	CCNB2	-0.806043	1.33947	+	-0.0699143	0.166077		10.4605	11.8729	10.9288	10.0695	11.2261	9.70727	11.4513	11.2571	11.4945	11.2308	11.8153	11.4327	12.0646	11.0264	11.646	11.5305	11.5321	11.3017	3	4	3	3	4	2	5	5	5	5	6	5	5	5	5	4	5	3	0	0	0	0
P24385	P24385	CCND1_HUMAN	CCND1	0.367708	1.43781	+	0.103413	0.299642		11.5527	11.7624	11.7678	11.1755	11.8532	11.4678	11.504	11.6966	10.9846	11.2968	11.3161	11.1956	11.3426	11.1477	11.5113	10.8671	11.2757	NaN	3	3	3	2	3	3	3	2	3	3	3	3	3	3	3	2	3	1	1	1	1	0
P30281	P30281	CCND3_HUMAN	CCND3	-0.857885	3.48019	+	0.224384	0.882244		12.3252	12.287	11.7999	11.8699	12.2768	11.5677	12.8515	13.0379	13.485	13.2377	12.8672	13.1408	12.9459	13.0032	12.4276	12.8817	12.9264	13.0891	4	3	3	2	3	2	6	5	5	6	6	6	5	5	4	5	6	4	1	1	1	0
O95273	O95273	CCDB1_HUMAN	CCNDBP1	-0.109321	0.186921		0.376336	0.985001		12.8174	13.5438	13.5224	13.4553	13.5079	13.1038	13.6371	13.8624	13.7823	13.9267	14.0269	13.6292	13.5784	13.5024	14.0008	12.7581	13.8243	12.9425	3	3	3	3	2	2	3	3	3	3	3	3	3	3	3	3	3	3	1	1	0	0
P51946	P51946	CCNH_HUMAN	CCNH	0.065515	0.402447		-0.0835223	0.433706		12.7756	12.5328	12.5898	12.7076	12.7423	12.6248	12.6796	12.3415	12.4695	12.5924	12.3381	12.6577	12.6228	12.6507	12.7954	12.4525	12.6808	12.3777	17	14	17	15	16	14	14	14	16	16	16	13	16	14	17	14	16	14	0	1	0	0
O75909	O75909	CCNK_HUMAN	CCNK	-0.153591	1.31403		-0.00764195	0.0321398		13.676	13.7153	13.5864	13.9075	13.6889	13.7888	13.844	13.9875	13.6288	14.0847	13.9108	13.7829	13.7362	13.7488	14.0433	13.9836	13.934	13.8385	12	12	11	12	11	11	12	12	11	12	11	11	11	12	11	11	11	11	0	1	0	0
Q9UK58	Q9UK58	CCNL1_HUMAN	CCNL1	0.688185	2.38476	+	0.608266	2.09791	+	11.0814	11.0194	10.3687	10.612	10.6868	10.3484	10.4217	10.2561	11.1183	10.682	10.7216	10.4374	9.96436	9.66654	9.838	10.3746	10.434	9.71003	4	4	2	3	2	4	3	3	4	3	4	4	4	4	4	2	4	3	0	1	0	0
Q96S94	Q96S94	CCNL2_HUMAN	CCNL2	0.434385	1.43751	+	0.231153	0.6168		12.4697	12.0996	12.0208	12.1903	12.2555	11.6665	12.1547	11.7728	11.5948	11.6123	12.0805	12.2679	11.5277	11.8475	11.9005	11.2697	12.1783	11.3725	6	6	5	3	4	6	6	4	6	5	6	6	3	6	5	3	5	3	0	1	0	0
O60563	O60563	CCNT1_HUMAN	CCNT1	-0.294232	1.63891	+	0.184424	0.9397		11.9903	12.5787	12.0169	12.1965	12.3528	12.0608	12.3058	12.588	12.7556	12.6415	12.8527	12.9242	12.5223	12.6995	12.4272	12.327	12.3885	12.5968	7	7	7	7	8	6	8	8	7	8	7	8	7	8	8	8	8	7	0	1	0	0
O60583	O60583	CCNT2_HUMAN	CCNT2	-0.302963	0.604421		0.196617	0.416546		11.72	10.6384	11.6443	11.5076	11.424	11.3329	11.873	11.6031	12.063	11.8787	12.2406	11.6062	12.0936	11.3796	12.0702	11.8257	11.8254	10.8906	5	4	5	4	4	3	5	4	6	5	5	5	5	5	6	5	5	5	1	1	0	0
Q8ND76	Q8ND76	CCNY_HUMAN	CCNY	-0.23355	0.583762		-0.436429	1.39595		13.6544	13.2477	13.2782	12.9865	13.5013	13.161	13.0926	12.9147	13.3668	13.1783	12.8839	13.1754	13.8016	13.5172	13.576	12.7825	14.0099	13.543	4	5	6	5	5	5	5	5	6	5	5	5	6	5	5	6	6	6	0	1	1	0
Q9ULG6	Q9ULG6	CCPG1_HUMAN	CCPG1	0.181389	0.476844		0.027893	0.0598064		11.2127	11.0658	11.1857	10.3847	11.1105	10.7476	10.7458	11.0597	10.3601	10.6884	11.1976	10.7344	11.0029	11.0557	10.4836	NaN	10.6081	10.6984	3	5	4	5	5	4	5	4	5	6	5	4	2	4	6	1	5	2	0	0	1	0
P32246	P32246	CCR1_HUMAN	CCR1	0.445561	2.51552	+	0.467036	2.97326	+	14.8906	14.8396	15.0736	14.6271	14.9568	14.9182	14.8654	14.7924	14.9593	14.8566	14.999	14.9621	14.3885	14.7013	14.6662	14.5442	14.1344	14.198	7	7	7	7	7	7	7	7	7	7	7	6	7	7	7	6	6	6	0	0	1	0
P51684	P51684	CCR6_HUMAN	CCR6	-0.441419	1.97998	+	-0.344247	2.65976	+	NaN	12.9471	12.9046	12.9304	12.3147	12.5673	12.7689	12.7722	12.6732	12.8357	12.9518	12.9782	13.0445	13.3067	12.9493	13.3285	13.0793	13.3371	1	3	2	3	2	4	3	3	3	3	2	3	4	4	4	3	4	4	0	0	1	0
O14618	O14618	CCS_HUMAN	CCS	-0.114138	0.325581		-0.173316	1.0973		13.9491	13.5837	14.0182	14.5171	13.8921	14.2314	13.9491	13.9967	13.8269	14.0577	14.0635	13.9428	14.0876	14.1155	14.0255	14.1846	13.9457	14.5176	9	9	10	9	10	9	9	9	10	9	9	9	10	10	8	9	10	10	1	0	0	0
Q4G0I0	Q4G0I0	CSMT1_HUMAN	CCSMST1	0.382315	0.547554		0.22612	0.317968		12.1692	12.2325	12.3125	11.2127	12.2644	12.0816	12.0607	11.4229	12.0608	12.0213	11.9834	11.7866	11.9626	11.843	12.3386	11.5664	11.9712	10.2972	3	3	3	3	3	3	3	3	3	3	3	3	3	3	3	3	3	3	0	0	1	0
P78371	P78371	TCPB_HUMAN	CCT2	-0.115499	1.44485		0.0460892	0.43575		17.9637	17.91	17.9494	17.9162	17.9243	17.9032	18.089	18.0213	18.1045	18.0993	18.1125	18.1097	18.1115	18.0987	18.1244	17.9366	18.1264	17.8622	53	54	52	55	52	52	52	57	53	52	53	53	52	53	54	56	56	51	1	0	0	0
P49368	P49368	TCPG_HUMAN	CCT3	-0.165459	5.76831	+	-0.0262705	0.670842		17.8517	17.8689	17.9097	17.846	17.883	17.8327	18.0393	17.9382	17.9837	18.0371	18.0117	18.017	18.0744	18.0452	18.0388	18.0029	18.031	17.9924	55	52	53	54	54	53	55	56	55	55	55	55	55	54	55	55	55	55	1	0	0	0
P50991	P50991	TCPD_HUMAN	CCT4	-0.281028	4.73801	+	-0.0593592	1.08604		17.4925	17.5109	17.5814	17.5563	17.4573	17.4145	17.7274	17.7287	17.7591	17.7516	17.718	17.6581	17.8461	17.7089	17.7213	17.8029	17.7518	17.868	40	40	42	46	40	41	40	47	42	44	41	41	43	42	41	47	42	47	1	0	0	0
P48643	P48643	TCPE_HUMAN	CCT5	-0.11381	3.06872		0.0287278	0.600373		17.5448	17.5577	17.5641	17.5428	17.5408	17.4872	17.668	17.6593	17.6873	17.7242	17.6858	17.6681	17.6985	17.643	17.6833	17.5892	17.7113	17.5948	48	50	49	51	49	48	47	53	49	50	49	49	50	48	50	53	50	52	1	0	0	0
P40227	P40227	TCPZ_HUMAN	CCT6A	-0.291937	3.28797	+	-0.034537	0.260666		17.5017	17.4981	17.6486	17.7108	17.4578	17.4436	17.7457	17.9982	17.7664	17.8217	17.7415	17.7315	17.9078	17.6841	17.7836	17.933	17.8458	17.8579	29	29	32	32	31	29	30	33	31	32	31	29	32	31	29	33	31	33	1	0	0	0
P40227;Q92526	Q92526;P40227	TCPW_HUMAN;TCPZ_HUMAN	CCT6A;CCT6B	-0.105593	1.11654		0.147688	2.33263		17.0641	17.0209	17.1187	17.0126	16.8012	16.965	17.3754	17.2483	17.2638	17.2032	17.1779	17.2338	16.9954	17.1625	17.1794	17.0572	17.1499	17.0718	7	7	7	7	6	7	7	7	7	7	7	7	7	7	6	7	7	7	1	0	0	0
Q99832	Q99832	TCPH_HUMAN	CCT7	-0.130094	2.6366		0.0297464	0.58532		17.6779	17.6719	17.7705	17.8154	17.7555	17.754	17.9126	17.8624	17.8857	17.9327	17.9187	17.8921	17.9374	17.9072	17.8758	17.827	17.8922	17.786	49	48	49	51	49	48	50	51	50	49	50	50	49	49	49	52	50	52	1	0	0	0
P50990	P50990	TCPQ_HUMAN	CCT8	-0.168167	5.99124	+	-0.0164674	0.604439		18.0699	18.0814	18.1139	18.0938	18.0215	18.0872	18.246	18.2624	18.2138	18.2343	18.2225	18.1988	18.2837	18.2308	18.2172	18.2342	18.2521	18.2585	46	47	52	52	49	48	49	52	50	50	48	48	51	48	47	52	50	52	1	0	0	0
P86790;P86791	P86790;P86791	CCZ1B_HUMAN;CCZ1_HUMAN	CCZ1;CCZ1B	0.0186693	0.123322		0.0428475	0.317616		14.2818	14.3757	14.4143	14.4362	14.5055	14.5648	14.4284	14.5715	14.4494	14.5777	14.3456	14.3507	14.5757	14.3476	14.3042	14.4859	14.3675	14.3853	28	27	26	28	26	24	28	29	28	29	27	29	29	27	28	28	29	28	0	0	1	0
Q93033	Q93033	IGSF2_HUMAN	CD101	-0.472602	4.83052	+	0.235795	2.88456		16.2906	16.2672	16.3144	16.0928	16.1076	16.1875	16.9001	16.8313	16.9758	16.9807	16.9637	16.8588	16.7832	16.741	16.7495	16.507	16.7435	16.5715	28	33	31	32	30	30	32	35	33	34	33	33	33	30	32	33	33	31	0	0	1	0
P08571	P08571	CD14_HUMAN	CD14	-0.490684	6.71597	+	0.985444	10.9173	+	17.4863	17.2941	17.4794	17.3881	17.4118	17.3226	18.8491	18.8364	18.8134	18.9289	18.9013	18.9102	17.9283	17.8849	17.9724	17.8715	17.8371	17.8324	17	17	16	17	17	16	17	18	18	18	17	17	17	17	17	18	17	18	0	0	1	0
Q86VB7	Q86VB7	C163A_HUMAN	CD163	1.35969	7.62144	+	1.1833	7.091	+	13.911	13.8176	13.8094	13.5841	13.9082	13.6803	13.5197	13.4049	13.7405	13.6359	13.6419	13.7093	12.3902	12.601	12.5059	12.1193	12.5308	12.4054	31	31	30	31	30	31	32	28	32	32	32	32	29	28	28	23	26	19	0	0	1	0
Q99467	Q99467	CD180_HUMAN	CD180	0.101226	0.563912		-0.294223	2.43649		17.764	17.8477	17.6048	17.5678	17.6905	17.5429	17.2779	17.2069	17.3698	17.3372	17.27	17.183	17.7304	17.7193	17.6472	17.4507	17.5896	17.2731	13	13	13	14	13	13	14	14	14	14	14	14	14	14	14	14	14	14	0	0	1	0
P29016	P29016	CD1B_HUMAN	CD1B	-0.345389	0.958783		0.184106	0.505056		11.9632	11.4414	11.2643	11.6146	11.4387	11.0148	12.1175	11.6241	12.2375	11.8366	11.9841	12.1141	11.3287	12.3626	11.5961	12.0407	11.7831	11.698	2	3	3	3	3	3	2	3	2	3	3	2	2	2	2	3	3	2	0	0	1	0
P29017	P29017	CD1C_HUMAN	CD1C	-0.383423	0.913489		-0.609779	1.7034	+	14.7977	14.8275	14.5597	14.4543	14.4042	14.7029	14.3582	14.2904	14.3876	14.3098	14.6115	14.4307	15.3487	15.4959	15.3841	14.6097	15.0549	14.1536	8	7	8	8	7	7	7	7	7	8	8	9	8	9	9	6	9	8	0	0	1	0
P15812	P15812	CD1E_HUMAN	CD1E	-0.870276	5.02762	+	-1.54092	8.14532	+	12.7597	13.1221	12.8525	13.1853	12.7626	12.6712	12.1125	12.2367	12.4311	12.0564	12.3686	12.1242	13.8456	13.6071	13.5849	13.705	13.9317	13.9007	6	4	7	6	5	6	3	6	4	5	2	2	6	6	7	6	7	6	0	0	1	0
Q8TD46	Q8TD46	MO2R1_HUMAN	CD200R1	0.646301	1.81352	+	0.637472	1.91081	+	11.7222	10.9888	11.5623	NaN	NaN	NaN	10.7613	11.2757	11.338	11.8242	12.0377	11.2566	10.6412	10.6075	10.6677	11.19	10.9376	10.6247	2	3	2	1	1	1	3	3	3	3	3	3	3	3	3	2	3	2	0	0	1	0
Q9UJ71	Q9UJ71	CLC4K_HUMAN	CD207	-1.68189	13.5798	+	-1.57557	12.533	+	16.999	16.9538	17.059	17.0866	16.9761	17.0145	17.116	17.1261	16.9976	17.1355	17.1866	17.1652	18.7311	18.6506	18.7034	18.6375	18.7375	18.7202	25	25	26	26	26	26	25	27	25	27	27	26	27	26	27	27	27	27	0	0	1	0
Q5ZPR3	Q5ZPR3	CD276_HUMAN	CD276	0.183824	0.538665		-0.178558	1.13952		13.4736	13.2691	13.2902	13.2007	12.4777	13.3106	12.8993	12.7612	12.6516	12.8151	12.8166	12.9038	12.947	13.1897	13.2366	12.7102	12.8864	12.949	5	4	6	7	7	6	6	7	6	7	6	5	7	7	6	7	6	6	0	0	1	0
Q9Y5K6	Q9Y5K6	CD2AP_HUMAN	CD2AP	-0.173508	3.37044		0.0601301	1.12815		15.7584	15.7318	15.874	15.8179	15.8187	15.7678	15.9687	16.0845	16.0256	16.0235	16.0345	16.0338	15.9559	15.8718	15.9228	15.9948	16.041	16.0233	41	43	37	40	37	31	44	44	45	42	42	44	45	43	44	42	44	40	1	0	0	0
O95400	O95400	CD2B2_HUMAN	CD2BP2	-0.0336216	0.203922		0.0152394	0.0812696		14.7349	14.7195	14.4578	14.3572	14.6331	14.5348	14.633	14.385	14.7616	14.4834	14.7075	14.7599	14.4957	14.6673	14.6701	14.583	14.6252	14.5976	14	14	14	14	13	14	14	14	14	14	14	14	14	14	14	13	14	12	1	1	0	0
Q9UGN4	Q9UGN4	CLM8_HUMAN	CD300A	-0.14063	0.978562		0.363046	3.39654	+	14.2224	14.0256	14.2839	14.4577	14.4534	14.235	14.6504	14.6702	15.0044	14.8792	14.7413	14.7544	14.5833	14.3754	14.4003	14.2727	14.4056	14.4844	12	12	11	11	11	11	12	12	12	12	12	12	12	12	12	12	12	11	0	0	1	0
Q8TDQ1	Q8TDQ1	CLM1_HUMAN	CD300LF	0.316156	1.86161	+	0.317222	1.93991		12.3185	12.7394	12.4144	12.4709	12.8633	12.5507	12.6901	12.2789	12.7558	12.6704	12.3554	12.613	12.0707	12.3609	12.4472	12.0704	12.3264	12.1846	5	5	5	5	4	4	5	4	5	5	5	5	4	5	5	4	5	5	0	0	1	0
Q8IX05	Q8IX05	CD302_HUMAN	CD302	-0.049506	0.0694264		0.124525	0.2136		12.5005	12.1422	NaN	NaN	NaN	11.9229	NaN	NaN	12.1732	12.5655	12.349	NaN	12.0744	12.7159	12.2705	NaN	11.8914	NaN	2	2	1	1	1	2	1	1	2	2	2	1	2	2	2	1	2	1	1	0	1	0
Q9NPF0	Q9NPF0	CD320_HUMAN	CD320	-0.782856	1.81804	+	-0.0812367	0.188708		12.2901	12.1254	13.4413	12.0657	12.8715	11.8969	12.8547	12.7772	13.3614	13.4572	13.4587	12.9916	12.9316	13.598	13.4976	13.2716	13.1851	12.9042	4	4	4	4	4	5	5	4	5	5	5	5	5	5	5	5	5	4	0	0	1	0
P20138	P20138	CD33_HUMAN	CD33	-0.591949	5.26668	+	0.0813227	0.447398		13.4446	13.557	13.7911	13.6085	13.6387	13.7353	14.0679	14.0923	14.4644	14.3937	14.4043	14.3923	14.1041	14.2578	14.248	14.0757	14.3643	14.2771	8	8	8	8	8	8	8	8	8	8	8	8	8	8	8	8	8	8	0	0	1	0
P16671	P16671	CD36_HUMAN	CD36	0.83846	5.9959	+	-0.327001	1.60914		14.1112	13.7802	13.9446	14.1754	14.0397	13.9311	13.1201	12.3643	12.9621	13.0285	12.7702	12.7442	13.2762	13.1825	13.2301	12.9453	13.2711	13.0462	10	10	10	10	10	9	9	9	7	10	7	8	9	9	9	10	8	10	0	0	1	0
P01730	P01730	CD4_HUMAN	CD4	-0.111444	0.902206		0.120937	0.807717		13.16	13.2262	13.3337	13.3492	13.204	13.2057	13.5147	13.3113	13.6247	13.585	13.5006	13.3369	13.5978	13.2519	13.3971	13.1792	13.3349	13.3866	11	12	11	12	10	10	11	12	12	12	12	12	12	12	12	11	12	12	0	0	1	0
P25942	P25942	TNR5_HUMAN	CD40	0.131294	2.27035		0.0461551	0.444415		15.7645	15.7927	15.8354	15.8855	15.8044	15.7387	15.5709	15.8093	15.6458	15.7828	15.755	15.7466	15.6302	15.7501	15.5525	15.7376	15.658	15.7049	8	8	9	9	9	8	8	8	8	8	9	9	9	8	8	9	8	8	0	0	1	0
P16070	P16070	CD44_HUMAN	CD44	-0.0317405	0.223891		0.00316874	0.0166817		14.7413	14.775	14.8345	14.7573	14.9167	14.6653	14.8038	14.6321	14.7888	14.9745	14.8781	14.8223	14.6438	14.9678	14.8901	14.7619	14.85	14.7671	8	8	8	8	8	8	8	8	8	8	8	8	8	8	8	8	8	8	0	0	1	0
Q08722	Q08722	CD47_HUMAN	CD47	-0.0845261	0.707679		-0.1837	1.42324		15.094	15.0756	15.1208	15.2711	14.961	15.0742	15.0342	15.2106	14.8716	15.0477	15.0563	14.7811	15.0857	15.1208	15.1749	15.2691	15.0912	15.3621	3	3	3	3	3	3	3	3	3	3	3	3	3	3	3	3	3	3	0	0	1	0
P09326	P09326	CD48_HUMAN	CD48	-0.595765	4.85888	+	-0.594788	5.43763	+	12.7815	13.0358	12.9612	12.642	12.9321	12.7089	12.773	12.7155	12.7666	12.824	12.9549	13.0333	13.3661	13.4675	13.4721	13.5639	13.2776	13.489	7	7	8	8	6	7	7	8	8	7	8	8	8	8	8	8	8	7	0	0	1	0
P19256	P19256	LFA3_HUMAN	CD58	-0.178089	1.19512		0.033946	0.141812		14.7422	14.5207	14.6866	14.8811	14.6424	14.5885	15.0273	15.0506	14.7105	14.999	14.7981	14.7482	14.9676	14.9875	15.0252	14.6254	14.8349	14.6895	4	4	4	4	4	4	4	4	4	4	4	4	4	3	4	4	4	4	0	0	1	0
P13987	P13987	CD59_HUMAN	CD59	-0.428259	1.16924	+	-0.514536	1.49217		14.9617	15.0082	14.8936	14.4296	14.8184	14.9262	14.7027	14.3788	14.8876	14.8766	14.8887	14.7856	15.4006	15.795	15.461	14.5072	15.5165	14.9269	4	4	4	4	4	4	4	4	4	4	4	4	4	4	4	4	4	4	0	0	1	0
P08962	P08962	CD63_HUMAN	CD63	0.546873	1.70972	+	-0.201227	0.441323		14.7895	14.511	14.2059	13.8663	14.0109	14.3077	13.4172	13.4426	13.3306	NaN	NaN	13.9447	13.6475	14.269	13.9845	13.2943	13.5126	13.7022	2	2	3	3	3	3	2	3	2	1	1	2	2	2	2	2	2	2	0	0	1	0
P34810	P34810	CD68_HUMAN	CD68	0.503665	0.947047		-0.159283	0.236467		14.9409	14.8429	14.5288	14.3781	14.6486	15.0212	14.1714	13.8625	13.9259	14.0223	14.1294	14.2713	13.9261	15.2227	14.6978	13.9873	14.1977	13.3069	3	3	3	3	3	3	3	3	3	3	3	3	3	3	3	3	3	3	0	0	1	0
P04233	P04233	HG2A_HUMAN	CD74	-0.42888	4.29858	+	-0.286986	2.54761		16.834	16.7464	16.88	16.7785	16.7703	16.8821	17.0467	16.7631	17.0475	16.9774	16.9861	16.922	17.3028	17.2952	17.3268	17.1323	17.3979	17.0098	10	11	10	11	11	11	11	11	11	11	11	11	11	11	11	11	10	11	0	0	1	0
P60033	P60033	CD81_HUMAN	CD81	-0.518813	4.73324	+	-0.0972827	1.1352		15.3142	15.2941	15.4512	15.6048	15.2001	15.427	15.7099	15.9283	15.7488	15.8629	15.7598	15.8109	15.892	15.8387	15.818	15.8809	15.9103	16.0645	4	4	4	4	4	4	4	4	4	4	4	4	4	4	4	4	4	4	0	0	1	0
P27701	P27701	CD82_HUMAN	CD82	0.524994	2.7449	+	-0.0827843	0.263444		12.1443	12.3088	12.3247	12.3839	12.0406	12.3059	11.5619	11.7936	11.4673	11.7024	11.4706	11.8656	11.4109	12.2212	11.7919	11.6242	11.5774	11.7325	4	4	3	3	3	3	3	3	4	3	3	4	3	4	4	3	4	3	0	0	1	0
Q9UIB8	Q9UIB8	SLAF5_HUMAN	CD84	0.258437	1.08609		-0.0740182	0.233476		14.4532	14.4095	14.5477	14.0761	14.2907	14.185	14.0821	13.7296	14.0169	13.88	14.1827	14.0762	14.2425	14.1796	14.1408	13.5169	14.2339	14.098	9	10	11	11	10	10	11	12	11	11	10	8	11	10	11	11	11	12	0	0	1	0
P21926	P21926	CD9_HUMAN	CD9	-0.287744	2.47149	+	-0.727447	6.31168	+	16.8434	16.8968	17.0505	17.0842	16.9778	16.6977	16.5276	16.649	16.4983	16.4767	16.3311	16.4294	17.3099	17.1316	17.0497	17.2558	17.1716	17.358	8	8	8	9	8	8	10	10	9	8	8	9	10	9	9	8	9	8	0	0	1	0
P14209	P14209	CD99_HUMAN	CD99	-0.0460693	0.090991		-0.357697	0.818033		13.4296	13.4738	13.3824	13.1114	13.4165	13.5742	13.1397	12.4023	13.2939	12.9901	13.3064	13.3857	13.5394	13.9337	13.6346	12.6623	13.5868	13.3076	6	6	6	6	6	5	6	5	6	6	6	5	5	5	6	6	6	6	0	0	1	0
Q8TCZ2	Q8TCZ2	C99L2_HUMAN	CD99L2	0.0629004	0.219812		0.0451988	0.139119		12.7419	13.0498	12.7381	12.8154	12.7539	12.8296	13.0128	12.5855	12.6415	12.8182	12.8762	12.8883	12.59	12.893	12.9332	12.2978	12.9353	12.902	7	7	7	7	7	7	7	6	7	7	7	7	7	7	7	5	6	7	0	0	1	0
O75794	O75794	CD123_HUMAN	CDC123	-0.473645	5.88319	+	0.0297319	0.335342		14.8426	14.825	14.8436	14.9284	14.9266	14.7326	15.393	15.3075	15.405	15.3254	15.3482	15.3399	15.3627	15.1984	15.4389	15.2608	15.3788	15.301	13	14	13	18	13	11	16	18	16	18	15	15	17	15	14	18	15	18	1	0	0	0
Q13042	Q13042	CDC16_HUMAN	CDC16	-0.137558	0.912495		-0.0885285	0.550578		13.1716	13.3728	13.1311	13.2589	13.1771	13.3897	13.3068	13.3388	13.2022	13.4166	13.1779	13.353	13.5482	13.2618	13.5639	13.1726	13.49	13.2898	14	15	15	18	14	15	14	17	17	17	17	15	16	16	17	15	16	15	1	0	0	0
Q12834	Q12834	CDC20_HUMAN	CDC20	-1.02392	2.98542	+	0.137708	0.345397		11.2888	10.5998	10.8357	10.6644	10.2865	11.4283	11.6566	11.7702	12.0662	11.9742	12.2872	12.319	11.4389	12.2038	12.0864	11.4794	12.1339	11.9048	5	5	4	4	5	4	8	7	8	8	8	7	6	7	8	6	8	6	1	0	0	0
Q9UJX2	Q9UJX2	CDC23_HUMAN	CDC23	-0.0991731	1.14008		-0.00982634	0.0883966		13.2394	13.4425	13.3812	13.1882	13.4394	13.3479	13.4026	13.2856	13.4385	13.5159	13.4898	13.4422	13.4258	13.549	13.4188	13.3705	13.4499	13.4196	24	22	20	24	20	23	25	26	27	25	26	27	28	26	25	23	25	24	0	0	0	0
Q8NHZ8	Q8NHZ8	CDC26_HUMAN	CDC26	-0.352123	1.47812	+	0.224263	0.955457		11.6986	11.8845	11.979	12.4668	11.7156	11.862	12.2128	12.6918	12.2153	12.7338	12.5735	12.6378	12.3373	12.4464	12.2153	12.5704	12.1495	12.0005	2	2	2	2	2	2	2	2	2	2	2	2	2	2	2	2	2	2	0	1	0	0
P30260	P30260	CDC27_HUMAN	CDC27	-0.0191127	0.137743		-0.0702054	0.350927		13.1057	13.0233	13.1841	13.2073	12.9952	12.9987	13.2905	12.8364	13.1742	13.1381	12.9657	12.8029	13.0125	13.2347	13.1419	12.9988	13.0836	13.1576	14	14	13	13	14	14	15	16	15	16	15	16	16	16	14	15	16	13	0	1	0	0
P49427	P49427	UB2R1_HUMAN	CDC34	0.0896468	0.457156		0.0569847	0.207191		12.7645	12.8473	12.8099	12.9429	12.8752	12.9427	12.774	13.1312	12.8953	12.6277	12.8296	12.7287	12.8609	12.5601	12.6149	12.8439	13.1244	12.6404	8	8	8	7	6	8	8	8	8	8	7	8	8	8	8	8	7	7	1	1	0	0
Q16543	Q16543	CDC37_HUMAN	CDC37	-0.122213	4.27047		0.167842	3.85966		16.6722	16.7074	16.701	16.7635	16.7418	16.6848	16.9124	16.9607	17.09	16.9871	17.0158	17.0451	16.857	16.834	16.8521	16.8034	16.8613	16.7961	30	30	31	35	30	28	30	33	30	31	31	31	30	31	32	34	33	32	1	0	0	0
Q7L3B6	Q7L3B6	CD37L_HUMAN	CDC37L1	-0.122481	0.275932		0.0541075	0.0970279		11.6846	NaN	NaN	11.105	11.328	11.0834	11.5264	11.5858	12.2126	11.1499	11.329	11.0573	11.7224	11.5542	11.3746	10.8664	11.501	11.5177	2	1	1	3	2	2	2	2	2	3	3	3	2	3	3	2	3	2	1	0	0	0
O60508	O60508	PRP17_HUMAN	CDC40	1.51113	6.28171	+	-0.102895	0.298029		13.4587	13.3321	13.5873	13.4337	13.5728	13.3859	11.9431	11.5465	11.75	12.0858	11.9255	11.8354	12.1091	11.7123	11.7915	11.8812	11.7	12.5095	21	20	21	20	20	21	15	11	17	15	6	15	12	8	17	7	14	7	0	1	0	0
P60953	P60953	CDC42_HUMAN	CDC42	-0.186558	1.48438		-0.0346991	0.313008		18.2464	18.2171	18.355	18.351	18.0489	17.9498	18.3802	18.2534	18.4357	18.4341	18.3109	18.265	18.4413	18.4443	18.3303	18.437	18.402	18.2326	12	13	12	12	12	12	13	12	13	13	13	12	13	13	13	12	13	12	1	0	1	0
Q5VT25	Q5VT25	MRCKA_HUMAN	CDC42BPA	-0.579731	5.34535	+	-0.546247	5.719	+	12.9361	12.6356	12.6148	12.6629	12.7207	12.7633	12.7167	12.7272	12.7071	12.8563	12.8668	12.6602	13.4113	13.3112	13.334	13.1111	13.2647	13.3795	26	25	20	21	23	19	26	24	26	26	25	23	28	28	27	29	28	24	1	0	0	0
Q5VT25;Q9Y5S2	Q6DT37;Q5VT25;Q9Y5S2	MRCKA_HUMAN;MRCKB_HUMAN	CDC42BPA;CDC42BPB	0.183393	1.50509		0.117788	1.2766		13.0042	13.2098	12.8548	13.0037	12.8919	12.7932	12.8216	12.9834	12.8102	13.006	12.8453	12.8975	12.9121	12.8431	12.7677	12.6605	12.8136	12.6603	5	6	6	7	7	6	6	5	6	6	6	6	6	6	6	7	7	6	1	0	0;1	0
Q9Y5S2	Q9Y5S2	MRCKB_HUMAN	CDC42BPB	-0.0563083	0.372388		0.0895313	0.698325		13.508	13.7108	13.5882	13.5637	13.5606	13.5388	13.724	13.6997	13.7586	13.7432	13.7903	13.6294	13.7216	13.7242	13.6844	13.5043	13.7775	13.396	53	54	54	51	55	53	56	55	55	55	52	56	53	53	55	53	54	52	1	0	1	0
Q9NRR8	Q9NRR8	C42S1_HUMAN	CDC42SE1	-0.162349	0.439951		-0.0769965	0.155017		13.7856	13.1042	13.9213	13.7366	13.4014	13.6393	14.01	13.9621	13.6779	13.9966	13.193	13.2609	14.1194	13.5163	13.8271	13.9552	13.3211	13.8234	2	2	2	2	2	2	2	2	2	2	2	2	2	2	2	2	2	2	1	0	1	0
O75419	O75419	CDC45_HUMAN	CDC45	-0.473821	1.15836	+	-0.542038	1.69598	+	11.3253	11.4919	NaN	11.3702	NaN	12.1388	11.5432	11.7178	11.5554	10.9268	11.404	11.9328	12.0382	12.0537	12.2821	11.5916	12.3112	NaN	2	2	1	2	1	2	2	2	2	2	2	2	2	2	2	2	2	1	1	1	0	0
Q99459	Q99459	CDC5L_HUMAN	CDC5L	0.355588	4.35852	+	0.150033	1.71804		15.2484	15.2106	15.4022	15.2981	15.2761	15.181	15.0586	14.9902	15.1989	15.1059	15.0704	14.959	15.0209	14.7459	14.918	14.8531	14.9779	14.967	48	52	49	49	50	49	52	51	51	53	52	50	48	46	45	50	49	47	1	1	0	0
Q6P1J9	Q6P1J9	CDC73_HUMAN	CDC73	-0.180969	1.81143		0.0202858	0.16422		14.3251	14.3053	14.3399	14.3208	14.2509	14.0828	14.4726	14.4363	14.4707	14.5001	14.4869	14.4658	14.5099	14.3559	14.5869	14.3039	14.5623	14.3918	35	31	33	34	33	31	35	34	35	36	36	35	35	35	34	33	37	35	0	1	0	0
Q69YH5	Q69YH5	CDCA2_HUMAN	CDCA2	-0.348637	0.807233		0.318532	0.870411		13.8464	14.0624	13.0497	13.091	13.4433	13.5302	14.596	13.7942	13.9502	14.2828	14.087	14.3157	14.3306	13.497	14.1855	13.5221	14.0682	13.5115	3	3	3	2	3	2	5	2	4	3	5	5	2	3	3	2	3	2	0	1	0	0
Q99618	Q99618	CDCA3_HUMAN	CDCA3	-1.35832	3.16873	+	-0.280583	0.701859		NaN	NaN	10.8374	11.0543	10.5659	NaN	11.7586	12.393	11.3724	12.0883	11.9724	11.7969	12.0243	11.8312	12.4653	11.9775	11.9944	12.7725	NaN	1	2	3	2	NaN	4	4	4	4	4	4	4	4	4	4	4	3	1	0	0	0
P12830	P12830	CADH1_HUMAN	CDH1	-1.34931	8.11937	+	-2.56763	9.32543	+	12.5362	12.3173	12.4721	12.4321	12.6684	12.7772	11.5907	11.1364	11.2853	11.5752	11.3715	10.9343	13.9447	13.9263	13.9949	13.8644	13.8021	13.7668	9	8	8	10	9	7	6	4	7	10	7	5	13	12	12	13	13	10	0	0	1	0
O14735	O14735	CDIPT_HUMAN	CDIPT	-0.130105	0.557712		-0.372878	2.20384	+	15.1423	15.0121	15.05	15.0053	14.7619	15.0662	14.795	14.6251	14.7527	14.6892	14.9167	14.8027	15.2329	15.4331	15.2719	14.8817	15.2021	14.7968	6	6	6	6	6	6	7	7	7	7	6	7	6	7	6	6	7	7	0	0	1	0
P06493	P06493	CDK1_HUMAN	CDK1	-0.409504	5.40274	+	0.0123374	0.0955169		14.7777	14.7843	14.7759	14.81	14.7424	14.758	15.21	15.1262	15.1875	15.2629	15.2166	15.1759	15.2373	15.3026	15.2408	15.0727	15.2248	15.027	18	18	17	17	17	17	19	18	19	18	18	19	18	17	16	17	16	17	1	1	0	1
Q9UQ88	Q9UQ88	CD11A_HUMAN	CDK11A	0.623687	1.24516	+	0.483226	1.29985		11.9346	11.6186	11.4373	11.9185	NaN	NaN	11.8012	11.4531	11.3125	11.5774	11.8505	11.5262	10.6061	11.3837	11.3209	NaN	NaN	NaN	2	2	2	2	1	1	2	2	2	2	2	2	2	2	2	1	1	1	1	1	0	0
P21127;Q9UQ88	P21127;Q9UQ88	CD11A_HUMAN;CD11B_HUMAN	CDK11A;CDK11B	0.548286	8.3715	+	0.637501	8.29174	+	14.71	14.668	14.6815	14.6958	14.6766	14.7181	14.7963	14.7894	14.7821	14.8234	14.8105	14.6838	14.1096	14.1723	14.2605	14.1529	14.0625	14.1024	32	33	31	30	33	30	31	30	32	33	33	33	29	29	33	27	33	27	1	1	0	0
P21127	P21127	CD11B_HUMAN	CDK11B	0.634704	2.50623	+	0.761093	3.21589	+	13.4194	13.7971	13.5641	13.6502	13.859	13.1411	13.8314	13.6462	13.9037	13.6745	13.8512	13.2824	13.0962	12.9051	12.9905	12.6382	12.5878	13.405	3	3	3	2	3	3	3	3	3	3	2	3	3	3	3	3	2	2	1	1	0	0
Q9NYV4	Q9NYV4	CDK12_HUMAN	CDK12	-0.110891	0.877503		-0.04989	0.477966		12.7883	12.9667	13.0629	12.982	13.1619	13.1109	13.0105	13.1036	13.1448	13.1081	13.1003	12.9714	12.9411	13.1031	13.1221	13.2223	13.1978	13.1517	21	19	19	19	19	17	20	20	21	22	21	22	22	21	20	21	20	20	0	1	0	0
Q14004;Q9NYV4	Q9NYV4;Q14004	CDK12_HUMAN;CDK13_HUMAN	CDK12;CDK13	-0.187182	0.524338		0.070495	0.189946		13.692	13.1974	13.1766	13.6667	13.1815	13.4517	13.5386	13.4823	13.8388	13.6664	13.7447	13.6412	13.9291	13.8739	13.7456	13.4554	13.4653	13.0197	3	3	2	3	3	3	4	3	2	3	2	3	3	2	4	4	4	3	0	1	0	0
Q14004	Q14004	CDK13_HUMAN	CDK13	-0.241406	1.45563		0.161808	1.25205		12.7065	12.5453	12.6055	12.2114	12.4876	12.4723	12.8606	12.9594	12.9468	12.9225	12.9313	12.8274	12.973	12.6339	12.8806	12.7733	12.7377	12.4787	16	15	16	16	17	15	20	20	19	19	16	20	17	21	18	18	19	16	0	1	0	0
Q00536	Q00536	CDK16_HUMAN	CDK16	-0.183702	1.65486		0.107464	0.849641		11.8984	11.8109	11.7744	11.9149	11.7718	11.6587	12.125	11.9889	12.2392	12.027	12.1435	12.0524	11.9036	11.8649	12.0936	11.9433	12.217	11.9088	11	10	8	11	9	10	11	8	11	11	10	11	9	11	11	9	10	8	1	0	1	0
Q9BWU1	Q9BWU1;P49336	CDK19_HUMAN	CDK19	-0.0988259	0.675402		0.103088	0.530224		12.5056	12.4114	12.7506	12.5333	12.466	12.3981	12.4245	12.8001	12.653	12.6	12.862	12.9369	12.5845	12.6495	12.3748	12.6613	12.6336	12.7542	12	10	10	8	11	10	12	12	10	13	12	11	11	12	11	12	12	10	0	0	0	0
P24941	P24941	CDK2_HUMAN	CDK2	-0.0327403	0.293988		-0.145739	1.36491		13.5695	13.666	13.5128	13.5252	13.6401	13.609	13.3356	13.3861	13.522	13.6194	13.5881	13.3935	13.7793	13.6641	13.6139	13.5714	13.6092	13.4811	17	16	17	15	18	16	18	17	19	19	18	17	18	17	18	15	18	16	1	1	0	0
O14519	O14519	CDKA1_HUMAN	CDK2AP1	-1.2785	3.72612	+	-0.323564	1.00742		10.3767	10.0171	10.5669	10.7708	9.36871	10.4777	11.2235	11.6748	11.3027	11.5583	10.7788	10.7692	11.589	11.1691	11.4877	11.5474	11.6734	11.7822	3	2	3	3	2	3	3	2	3	3	3	3	3	3	3	3	3	3	0	0	0	0
P11802	P11802	CDK4_HUMAN	CDK4	0.156607	3.68172		-0.00151475	0.00789018		14.0643	14.0973	14.1194	14.0749	14.1739	14.0007	14.0029	13.7989	14.1062	14.0743	13.8838	13.7157	13.9553	13.9193	13.9868	13.9068	13.8898	13.9329	12	11	11	12	11	10	12	12	12	12	12	12	12	12	13	11	12	12	1	1	1	0
Q00535	Q00535	CDK5_HUMAN	CDK5	0.136957	1.71284		0.00154877	0.0116975		15.2129	15.2346	15.3646	15.1468	15.1548	15.163	15.174	14.9646	15.0897	15.0968	15.0716	15.0674	15.1136	15.1589	15.0494	15.1058	15.1169	14.9104	22	23	24	24	24	19	24	24	24	24	22	23	24	23	24	24	24	23	1	1	1	0
Q96SZ6	Q96SZ6	CK5P1_HUMAN	CDK5RAP1	0.167642	0.762905		0.484374	3.28978	+	12.7713	12.7085	12.439	12.3243	12.5634	12.3948	12.9001	12.7933	12.9912	12.8952	12.7178	12.8042	12.3538	12.5417	12.5428	12.2539	12.5064	11.9969	10	10	10	10	10	10	10	10	10	10	9	10	10	10	10	9	10	10	0	0	0	0
Q96SN8	Q96SN8	CK5P2_HUMAN	CDK5RAP2	0.507081	1.55275	+	0.688316	2.26214	+	11.7528	12.0177	11.9938	12.4813	12.0906	11.8387	12.1558	12.0617	11.8709	12.2259	12.5599	12.3882	10.8835	11.5555	11.6995	11.1979	11.997	11.7991	9	6	9	7	9	10	8	8	9	9	8	9	8	6	8	6	6	8	1	0	0	0
Q96JB5	Q96JB5	CK5P3_HUMAN	CDK5RAP3	-0.00927734	0.0483928		-0.105956	0.736892		15.5429	15.4862	15.5073	15.4511	15.47	15.6196	15.4305	15.2624	15.3867	15.3931	15.5063	15.5181	15.4507	15.682	15.6699	15.3202	15.6217	15.3885	30	33	33	33	33	32	34	34	34	34	35	32	34	35	36	35	35	37	1	1	0	0
Q00534	Q00534	CDK6_HUMAN	CDK6	0.338687	1.49887	+	0.256327	0.948799		13.2215	13.108	13.1242	12.8086	12.9772	13.1291	12.8609	12.8693	13.3353	12.8762	12.8216	13.1112	12.8602	12.8392	12.8823	12.2166	13.0211	12.5172	10	8	9	9	9	9	10	8	10	9	9	9	8	9	9	8	10	8	1	1	0	0
P50613	P50613	CDK7_HUMAN	CDK7	0.022387	0.177791		-0.147169	1.4009		13.0873	12.9567	12.9563	12.9058	12.9504	12.894	12.8207	12.6301	12.6987	12.7623	12.904	12.9174	13.0552	12.8996	12.8448	12.828	13.062	12.9267	15	14	14	13	14	14	12	13	14	12	12	14	14	14	13	14	13	11	1	1	0	0
P50750	P50750	CDK9_HUMAN	CDK9	-0.024332	0.0715886		0.198176	0.877783		13.1439	12.8948	12.9921	13.2633	13.1326	12.9109	13.2711	13.0985	13.1827	13.3166	13.3178	13.4861	13.2938	13.2637	13.1903	12.9177	13.205	12.6132	12	13	13	13	13	12	14	13	14	14	14	13	13	12	13	14	14	13	1	1	0	0
Q5VV42	Q5VV42	CDKAL_HUMAN	CDKAL1	-0.190661	1.75307		-0.141717	1.35287		13.7361	13.4926	13.7376	13.616	13.7099	13.7193	13.6785	13.6655	13.7097	13.6816	13.8597	13.7101	13.8466	13.8203	13.95	13.9443	13.9751	13.6192	17	16	15	18	16	14	18	17	18	18	19	18	18	17	18	18	18	17	0	0	1	0
P38936	P38936	CDN1A_HUMAN	CDKN1A	-0.404883	3.20203	+	0.297909	1.70304		12.6361	12.6665	12.6214	12.9301	12.8083	12.8039	13.5537	13.1745	13.5374	13.2035	13.6865	13.5276	12.9505	13.0857	13.1656	13.3226	13.0217	13.3495	6	6	7	6	6	6	7	7	7	7	7	7	7	7	7	7	7	6	1	1	0	0
Q9NXV6	Q9NXV6	CARF_HUMAN	CDKN2AIP	-0.384386	4.43345	+	-0.00101296	0.00731028		14.6897	14.6647	14.5229	14.496	14.6739	14.5184	15.0435	14.9855	14.967	15.0349	14.953	14.882	15.0615	14.9076	15.1181	14.8515	14.939	14.9942	29	28	29	29	28	26	30	32	30	31	29	30	27	32	29	30	29	27	0	1	0	0
Q96HQ2	Q96HQ2	C2AIL_HUMAN	CDKN2AIPNL	0.145497	0.250024		0.209296	0.34704		13.6907	13.6695	13.4919	13.4306	13.5824	13.6628	13.5189	13.1198	13.8025	13.8006	13.8414	13.8273	13.618	14.0122	13.7279	12.6404	13.8782	12.7782	4	4	5	5	5	5	4	5	5	5	4	4	5	4	5	5	5	4	0	0	0	0
P42772	P42772	CDN2B_HUMAN	CDKN2B	0.575079	0.975377		-0.516831	0.576913		NaN	11.523	10.9546	10.4273	10.6205	11.1053	9.44871	NaN	10.2748	9.16936	NaN	10.4441	9.91552	10.6468	NaN	NaN	10.4908	NaN	1	2	2	2	2	2	2	NaN	2	2	1	2	2	2	1	1	2	NaN	1	0	0	0
P42773	P42773	CDN2C_HUMAN	CDKN2C	0.232196	0.234629		0.527926	0.750854		11.8764	NaN	11.5988	12.1936	NaN	NaN	NaN	12.0332	11.7827	12.5363	12.3892	NaN	12.0152	11.9046	12.3198	10.6519	11.9868	11.0659	2	1	2	2	1	1	1	2	2	2	2	1	2	2	2	2	2	2	0	0	0	0
Q86X02	Q86X02	CDR2L_HUMAN	CDR2L	-1.52968	7.26799	+	-0.70339	3.53628	+	11.0042	11.3732	11.1888	10.9395	11.1611	11.2229	12.0589	12.2547	11.8512	11.7762	11.6849	12.2215	12.8143	12.3231	12.652	12.9114	12.7823	12.5847	7	6	5	3	4	4	8	7	10	9	8	8	9	10	9	7	10	7	0	0	0	0
O95674	O95674	CDS2_HUMAN	CDS2	0.526437	5.27469	+	-0.461729	5.02822	+	15.4276	15.2575	15.4138	15.3559	15.3677	15.4991	14.3345	14.3819	14.3219	14.4298	14.4598	14.4647	14.8119	14.7475	14.8542	14.9793	15.035	14.735	5	6	5	5	5	5	5	6	6	5	4	6	6	6	6	5	6	5	0	0	1	1
Q9UKY7	Q9UKY7	CDV3_HUMAN	CDV3	-0.680222	6.30559	+	-0.171938	2.06515		16.5688	16.5569	16.4983	16.629	16.4289	16.374	17.0051	16.9809	16.9458	17.0584	16.99	17.1254	17.2719	17.1313	17.257	16.9937	17.1949	17.2883	13	14	14	13	13	11	16	16	16	15	16	15	17	15	14	16	15	13	1	0	0	0
Q9Y232	Q9Y232	CDYL_HUMAN	CDYL	0.140382	0.421274		-0.0138219	0.0295968		11.5727	11.5739	11.3826	11.483	11.7775	11.3302	10.9515	11.3687	11.4218	11.5684	11.4553	11.4288	11.4052	11.8901	11.5278	11.2979	11.2999	10.8566	8	6	6	5	7	7	5	6	7	7	6	7	7	7	6	7	8	5	0	1	0	0
P17676	P17676	CEBPB_HUMAN	CEBPB	-0.662672	1.48594	+	0.75872	3.55771	+	11.3177	10.581	9.95093	11.4089	11.3894	10.8216	12.2285	12.4578	12.3079	12.5693	12.265	12.1694	11.7228	11.7246	11.8616	11.108	11.7521	11.2764	4	4	2	2	5	3	6	7	6	7	7	6	7	5	5	6	6	6	1	1	0	0
Q03701	Q03701	CEBPZ_HUMAN	CEBPZ	0.0755189	0.274827		0.0395776	0.159502		12.2932	12.3984	12.2232	12.3398	12.6655	12.8099	12.3475	12.2181	12.42	12.3718	12.7291	12.4278	12.1515	12.4291	12.5906	12.5226	12.2424	12.3406	18	15	16	18	19	18	19	18	19	21	20	21	16	21	21	18	19	22	0	1	0	0
A8MTT3	A8MTT3	CEBOS_HUMAN	CEBPZOS	0.363077	3.06354	+	0.0167494	0.0467468		13.2531	13.4022	13.337	13.6713	13.4869	13.4352	13.1668	13.2333	13.3717	13.2699	12.8206	12.6454	13.0996	12.9247	13.0764	13.2716	13.088	12.9468	5	4	5	5	5	4	4	5	4	4	4	5	5	3	3	4	5	4	0	0	1	1
Q92879	Q92879	CELF1_HUMAN	CELF1	0.250255	3.82827	+	-0.0769359	1.04661		14.8386	14.8722	15.0112	15.0016	14.8832	14.8234	14.5271	14.6989	14.6308	14.5804	14.4844	14.5454	14.5836	14.6182	14.7261	14.6722	14.5989	14.7297	8	8	8	9	9	8	9	9	9	9	9	9	9	9	9	9	9	8	1	1	0	0
O95319;Q92879	O95319;Q92879	CELF1_HUMAN;CELF2_HUMAN	CELF1;CELF2	-0.539641	0.776524		-0.389541	0.622689		14.0851	14.227	15.0489	15.5517	14.888	14.544	14.4531	15.2128	14.8616	15.1526	14.5897	14.9756	15.1479	14.755	14.6303	16.215	14.7812	16.0532	3	3	3	3	3	3	2	3	3	3	3	2	3	3	3	3	3	3	1	1	0	0
O95319	O95319	CELF2_HUMAN	CELF2	0.0287199	0.197135		-0.0924034	0.707691		16.8948	16.9785	16.9443	17.0832	17.0304	16.8285	16.6868	16.9742	16.8698	16.9682	16.8051	16.7288	16.9427	16.8536	16.8382	17.1131	16.8395	17.0001	14	12	15	17	14	12	13	16	14	14	14	13	14	15	14	17	15	16	1	1	0	0
Q9UHN6	Q9UHN6	CEIP2_HUMAN	CEMIP2	-0.360131	1.42945	+	0.510464	2.235	+	11.6948	11.15	11.5494	11.2892	11.6929	11.4203	12.376	12.3523	12.6514	12.0733	12.4167	12.1505	11.9908	11.801	12.3013	11.4548	11.7739	11.6355	8	4	6	8	6	6	11	11	11	11	11	12	10	10	9	10	8	9	0	0	1	0
P07199	P07199	CENPB_HUMAN	CENPB	0.303609	1.28121		0.412594	2.24406	+	12.4128	12.029	12.0732	12.1484	11.8161	11.6832	11.9699	12.3141	11.9514	12.3978	12.155	12.0284	11.4584	11.8209	11.946	11.5636	11.5736	11.9786	6	5	4	5	5	4	6	6	6	6	6	6	5	4	6	6	6	4	0	1	0	0
Q03188	Q03188	CENPC_HUMAN	CENPC	0.683608	4.20334	+	0.221703	0.887584		12.152	12.1755	12.2075	12.0143	12.2523	11.9489	11.9005	11.8837	11.8442	11.4578	11.3695	11.5232	11.6607	11.073	11.676	11.3409	11.3967	11.5014	9	8	9	10	9	9	8	8	10	7	7	7	7	7	8	8	9	6	0	1	0	0
P49454	P49454	CENPF_HUMAN	CENPF	0.12521	0.209288		-0.310507	0.823206		10.6003	10.5101	10.6589	9.29445	10.2365	10.0117	9.87563	9.27135	10.3216	10.1235	9.72141	9.38437	10.038	10.0369	10.2633	NaN	10.2659	9.86335	7	7	3	3	5	5	5	4	9	6	8	7	5	6	6	1	4	4	1	1	0	0
Q9NSP4	Q9NSP4	CENPM_HUMAN	CENPM	-0.0298825	0.0326535		-0.0508041	0.0616236		10.4572	10.5967	NaN	11.0121	NaN	11.6127	10.3935	10.6453	10.5992	11.4293	11.7457	10.5795	10.63	11.4287	11.5848	10.3627	10.987	10.7041	2	2	1	3	1	2	3	2	2	2	3	3	3	3	3	2	2	2	1	1	0	0
Q7Z7K6	Q7Z7K6	CENPV_HUMAN	CENPV	1.02528	4.61531	+	-0.434826	1.17902		12.6878	12.9558	12.7818	12.9595	12.5946	12.6243	11.5531	11.5206	11.8046	10.6676	11.3343	10.963	11.6551	11.3175	11.6412	11.7434	12.2322	11.8628	6	6	6	6	6	6	5	5	4	4	6	5	4	4	5	6	4	6	1	1	0	0
O60308	O60308	CE104_HUMAN	CEP104	0.0776325	0.117852		0.231133	0.411557		13.0689	13.0137	12.2905	12.9266	12.8656	NaN	12.9485	13.6363	12.8936	13.0933	12.4356	12.9123	12.994	12.7251	11.9812	NaN	13.1407	12.9362	2	2	2	2	2	1	2	2	2	2	2	2	2	2	2	1	2	2	1	0	0	0
Q9UPN4	Q9UPN4	CP131_HUMAN	CEP131	0.265279	1.66517		0.324893	2.04621		12.057	11.9549	12.2443	11.7744	12.156	11.9761	12.065	11.8073	12.29	12.1929	11.9763	12.1889	11.8198	11.6512	12.0512	11.5666	11.6669	11.8153	10	8	12	13	10	8	11	14	11	10	13	15	12	13	13	14	10	14	1	0	0	0
Q66GS9	Q66GS9	CP135_HUMAN	CEP135	0.0346934	0.148042		0.0501434	0.226934		12.2082	12.2575	12.3139	12.0853	12.3057	11.9488	12.3538	12.0098	12.3769	12.2009	12.1667	12.104	12.3594	11.9374	12.2992	12.0877	12.2327	11.995	9	8	8	8	8	6	9	9	12	10	10	9	9	8	10	8	11	7	1	0	0	0
Q5SW79	Q5SW79	CE170_HUMAN	CEP170	-0.405929	5.54952	+	0.246931	3.7116		14.2298	14.1377	14.1863	14.2841	14.2281	14.1373	14.8314	14.8939	14.7538	14.9045	14.8401	14.8967	14.6268	14.6029	14.626	14.6871	14.6601	14.4358	53	51	50	47	43	42	58	60	58	58	58	59	57	59	57	53	55	54	1	0	0	0
Q8TEP8	Q8TEP8	CE192_HUMAN	CEP192	0.792645	1.09176	+	0.474674	0.502618		12.1572	12.8609	12.6451	12.4602	12.3193	11.6067	11.2854	12.4368	11.9717	12.8433	12.2928	11.3116	10.4164	12.0171	12.4812	11.1582	12.4826	10.7381	4	3	4	4	2	4	3	5	5	3	3	2	4	3	4	2	4	4	1	0	0	0
Q9BV73	Q9BV73	CP250_HUMAN	CEP250	0.360079	1.30832	+	0.653448	3.00348	+	10.7995	11.0932	11.4318	11.0853	10.9027	10.7704	11.0487	11.5108	11.4542	11.2708	11.3094	11.2493	10.547	10.8992	10.8968	10.1352	10.9009	10.5434	7	9	8	7	7	7	7	6	9	8	8	9	7	6	8	6	8	5	1	0	0	0
Q5VT06	Q5VT06	CE350_HUMAN	CEP350	-0.183903	0.667233		0.210177	1.17706		10.7993	11.1351	10.8279	10.2789	10.7478	10.5202	10.9135	11.2715	11.2235	10.8583	11.1888	11.2182	10.7507	11.0329	10.8787	11.1802	10.8506	10.7196	7	9	8	7	7	7	9	11	11	10	8	10	9	11	9	6	10	9	1	1	0	0
Q9BYV8	Q9BYV8	CEP41_HUMAN	CEP41	-0.114646	0.315342		-0.0390959	0.087703		12.4924	12.2233	12.0353	11.8653	12.0973	12.3925	12.1602	12.5727	12.3297	12.523	11.9219	12.0521	11.7728	12.468	12.4477	12.3935	12.6123	12.0998	4	3	3	3	4	3	4	4	3	4	3	3	3	4	4	4	4	4	1	0	0	0
O95684	O95684	CEP43_HUMAN	CEP43	-0.695767	6.67859	+	-0.0191741	0.150706		14.2121	14.103	14.2385	14.4213	14.2688	14.1516	14.9003	14.9239	14.8676	15.0748	14.8093	14.8788	14.8779	14.8065	14.9994	15.0194	14.8981	14.9685	14	13	13	11	12	13	15	16	16	15	16	15	16	16	15	15	16	16	1	0	0	0
Q9C0F1	Q9C0F1	CEP44_HUMAN	CEP44	-0.816204	3.14952	+	-0.123788	0.349678		10.8638	11.1062	10.6134	10.5845	11.1972	10.781	11.7094	11.7512	11.5866	11.6286	11.2787	11.3461	11.7028	11.4806	11.6711	11.3558	12.296	11.537	3	3	3	3	3	3	3	3	3	3	3	3	2	2	3	3	3	3	1	0	0	0
Q53EZ4	Q53EZ4	CEP55_HUMAN	CEP55	-0.0528156	0.106578		0.220011	0.94046		10.4133	10.7928	11.0388	9.96809	10.458	10.0345	10.8148	10.9067	10.2805	10.9128	10.5667	10.8609	10.1708	10.5475	10.6656	10.5388	10.4393	10.6604	7	3	4	5	5	5	9	8	9	8	10	9	9	7	6	7	8	6	1	0	0	0
Q8TAP6	Q8TAP6	CEP76_HUMAN	CEP76	-0.127753	0.272187		0.302005	0.830422		11.1723	11.1409	11.5138	10.7915	11.2497	11.0051	11.7229	11.294	11.7179	11.8279	11.4083	11.481	11.5383	10.7826	11.2625	10.7748	11.8143	11.4674	4	4	3	3	4	3	4	4	4	4	4	4	3	4	4	4	4	4	1	0	0	0
Q6P2H3	Q6P2H3	CEP85_HUMAN	CEP85	0.44309	0.30672		0.595116	0.551484		12.8552	12.8224	12.3277	10.8214	12.8025	13.1635	12.021	12.9024	12.5914	12.324	12.8228	13.0432	11.5338	12.5838	12.9862	NaN	12.8892	10.1187	4	5	3	3	2	4	3	2	5	4	5	4	3	5	4	1	4	2	1	1	0	0
Q8IW35	Q8IW35	CEP97_HUMAN	CEP97	-0.108559	0.155084		0.3435	0.703358		11.715	11.7955	11.7346	10.7824	11.7856	11.7788	11.5996	12.4643	12.1212	11.8971	12.1901	12.032	10.8078	12.1777	12.1169	11.9531	11.8719	11.3159	5	4	5	5	5	4	4	3	4	6	4	4	5	4	5	3	5	2	1	0	0	0
Q9Y6K0	Q9Y6K0	CEPT1_HUMAN	CEPT1	-0.277583	1.4646		-0.210637	0.965838		16.8983	16.7814	17.1453	17.059	17.1279	16.8675	16.9623	17.257	17.1358	17.159	16.7583	17.0087	17.2527	17.1663	16.9489	17.5295	17.1179	17.5297	4	5	4	6	4	4	6	5	6	5	6	6	4	5	6	4	6	6	0	1	1	0
Q96G23	Q96G23	CERS2_HUMAN	CERS2	-0.115868	1.08345		-0.0402765	0.467843		15.5048	15.2625	15.3214	15.4063	15.4084	15.6461	15.6539	15.4399	15.5187	15.4622	15.4344	15.4941	15.5803	15.6119	15.5316	15.5196	15.4517	15.5496	6	6	6	6	6	6	6	7	6	7	6	6	6	7	6	7	6	6	0	1	1	0
Q9HA82	Q9HA82	CERS4_HUMAN	CERS4	0.298008	3.41109	+	-0.0767946	0.347743		12.1179	12.169	12.1576	12.3324	11.9492	12.2239	11.8297	11.5679	12.0179	11.4376	11.9725	11.8756	11.7866	11.9085	11.9358	11.8902	11.8177	11.823	5	6	6	6	6	6	6	5	5	6	6	7	6	6	6	6	6	7	0	1	1	0
Q8N5B7	Q8N5B7	CERS5_HUMAN	CERS5	-0.114837	0.205518		-0.381415	1.00376		12.3269	12.557	11.7847	12.7435	12.5328	12.9789	12.7091	11.8414	12.4261	12.3691	12.1668	11.8119	12.5692	12.9563	12.8975	11.9044	12.6312	12.6542	5	2	3	3	2	2	4	4	4	4	4	4	3	4	4	4	5	4	0	1	1	0
Q6ZMG9	Q6ZMG9	CERS6_HUMAN	CERS6	0.0256397	0.118178		0.118913	0.881985		14.1043	14.2512	14.1616	13.9756	14.1192	14.2766	14.2346	14.1594	14.2414	14.2813	14.2205	14.311	14.2089	14.1428	14.2684	14.0414	14.2521	13.8212	6	6	6	6	6	5	6	6	6	6	6	6	5	6	6	6	6	6	0	1	1	0
Q9Y5P4	Q9Y5P4	CERT_HUMAN	CERT1	0.393308	7.49841	+	-0.136042	3.43885		14.9663	14.8974	14.97	15.0246	14.9765	14.9079	14.4561	14.3533	14.4553	14.4209	14.4823	14.3987	14.6421	14.5535	14.5386	14.531	14.5359	14.5817	35	36	33	36	32	31	33	35	33	34	32	33	34	35	35	36	35	32	1	0	0	0
P23141	P23141	EST1_HUMAN	CES1	0.505516	3.314	+	0.792192	4.50167	+	12.9288	12.5409	12.465	12.6133	12.4084	12.5228	12.9007	12.4433	13.0292	12.9799	12.8351	13.011	12.2004	12.1254	12.0912	11.9212	11.8479	12.2602	9	11	11	9	9	10	12	12	12	12	11	9	11	10	8	8	9	8	0	0	0	0
O00748	O00748	EST2_HUMAN	CES2	0.181712	0.437958		-0.139271	0.308248		11.2991	10.9839	11.4303	11.1165	11.567	11.6957	11.0001	10.5896	11.1667	11.2152	11.3721	10.8229	11.3171	10.6712	10.9553	10.9116	11.6874	11.4595	6	6	6	4	6	5	5	6	4	6	6	6	5	6	4	3	6	4	0	0	0	0
P41208	P41208	CETN2_HUMAN	CETN2	-0.905037	2.82465	+	-0.0212288	0.0877099		11.9381	11.5768	11.8147	12.5407	NaN	NaN	12.736	12.8604	12.8998	12.9941	12.7938	12.8243	12.8079	12.7353	12.8001	13.0407	12.6636	13.188	3	3	2	3	1	1	2	4	3	2	2	2	3	3	3	2	3	2	1	1	0	0
O15182	O15182	CETN3_HUMAN	CETN3	0.298501	0.762614		0.211213	0.941029		10.9119	NaN	11.7087	11.417	10.7581	11.526	11.0981	11.2334	11.2659	11.2862	11.2842	10.8946	10.7471	10.7722	11.4234	11.0751	10.9548	10.8225	2	1	2	3	2	2	3	2	2	3	3	3	3	2	2	3	2	3	1	1	0	0
Q9Y6A4	Q9Y6A4	CFA20_HUMAN	CFAP20	-0.227409	2.31261	+	-0.0349762	0.227476		13.8285	13.6818	13.8182	13.889	13.5018	13.7066	14.0201	13.81	14.1322	13.9733	13.7552	13.8898	13.946	13.9375	13.8617	14.0558	13.9762	14.0133	10	9	9	13	8	7	13	12	13	13	13	11	11	12	13	12	13	13	1	1	0	0
P57076	P57076	CF298_HUMAN	CFAP298	-0.162895	1.03816		0.176073	2.04304		12.6024	13.0648	12.8989	13.0488	12.7859	12.7288	13.2898	13.1543	13.2106	13.2239	13.218	13.0669	13.0541	12.9645	12.9153	13.1653	12.8948	13.1131	5	6	6	6	5	4	6	6	6	6	6	6	6	6	6	6	6	6	1	0	0	0
Q9UEE9	Q9UEE9	CFDP1_HUMAN	CFDP1	-0.354228	2.21699	+	0.0350707	0.231045		12.7349	12.5909	12.493	12.1476	12.625	12.7587	13.0962	12.866	12.9292	12.851	13.0559	12.8875	12.9611	13.0077	12.8923	12.7323	13.0353	12.8469	6	6	7	8	9	6	8	10	9	10	9	9	9	8	8	10	8	9	0	0	0	0
P23528	P23528	COF1_HUMAN	CFL1	-0.20053	0.763966		-0.11857	0.464741		21.1274	21.1939	21.4111	21.58	21.3657	21.068	21.255	21.4939	21.3971	21.4821	21.2468	21.3629	21.4351	21.0879	21.4027	21.7968	21.4241	21.8027	25	22	21	23	21	20	21	25	23	21	21	21	23	22	24	24	24	20	1	1	1	0
P23528;Q9Y281	P23528;Q9Y281	COF1_HUMAN;COF2_HUMAN	CFL1;CFL2	-1.29503	2.2871	+	-0.307518	0.370408		19.0491	18.9741	19.4163	20.4092	19.1403	18.5767	20.2593	21.3566	20.2668	20.4173	19.6137	19.5771	20.9386	19.8238	19.9024	21.1723	20.2759	21.2229	8	8	8	8	8	8	8	8	8	8	9	8	9	9	8	8	9	8	1	1	0;1	0
Q9Y281	Q9Y281	COF2_HUMAN	CFL2	0.156021	0.768695		0.543385	5.13097	+	14.4118	14.5493	14.7519	14.8874	14.5537	14.2694	14.9104	15.1002	14.916	15.0396	14.8955	14.8862	14.4726	14.2023	14.3212	14.4729	14.4538	14.5646	9	9	9	10	9	8	10	10	10	9	9	8	9	8	9	10	10	9	1	1	0	0
Q9UFW8	Q9UFW8	CGBP1_HUMAN	CGGBP1	-0.42188	2.93559	+	-0.042827	0.194185		12.974	13.0672	13.0943	13.4677	13.4104	13.1449	13.412	13.9046	13.5442	13.652	13.4358	13.4842	13.6406	13.4547	13.5887	13.7234	13.5271	13.7553	8	8	8	8	8	8	9	9	9	9	8	9	9	9	9	9	9	9	0	1	0	0
Q13111	Q13111	CAF1A_HUMAN	CHAF1A	0.412079	0.795605		-0.109718	0.196342		11.1351	11.5964	11.8766	10.6753	11.1182	11.8808	11.1566	10.8975	10.7144	10.4079	10.7347	11.2406	10.8014	11.1557	10.499	10.5306	11.7075	11.1156	5	5	5	5	5	4	4	4	5	4	4	4	3	4	3	3	3	2	0	1	0	0
Q13112	Q13112	CAF1B_HUMAN	CHAF1B	0.392061	2.35709	+	-0.146298	0.566874		12.0751	12.2417	12.4995	12.2472	12.5202	12.32	11.4685	11.7957	11.8305	11.8554	12.1388	11.5846	12.1196	11.7484	11.8686	12.0341	11.6514	12.1292	7	5	7	7	7	7	6	7	5	6	7	5	6	5	6	7	6	6	1	1	0	0
Q96JM3	Q96JM3	CHAP1_HUMAN	CHAMP1	0.24002	2.95092	+	-0.108506	0.730502		13.6605	13.7664	13.6249	13.7492	13.5932	13.6757	13.1972	13.4283	13.4911	13.4767	13.1697	13.2159	13.6002	13.2627	13.4402	13.4096	13.4969	13.4202	26	29	28	28	27	27	27	28	28	28	26	25	28	28	27	25	27	26	1	1	0	0
Q96BP2	Q96BP2	CHCH1_HUMAN	CHCHD1	0.519752	1.75675	+	0.442039	1.47142		13.2307	13.0571	13.1805	13.1375	12.8818	13.5892	12.8665	13.1222	12.8938	13.4	13.3162	13.012	13.1135	12.88	12.3031	12.252	13.0016	12.4081	4	4	4	4	4	4	4	4	4	4	3	4	3	4	4	3	4	4	0	1	0	1
Q8WYQ3	Q8WYQ3	CHC10_HUMAN	CHCHD10	-0.355171	1.14971		-0.127853	0.352747		12.9787	12.7632	13.3766	13.3993	12.7492	12.9023	13.4795	13.2268	13.0594	12.8795	13.37	13.5181	13.8091	13.5198	13.2672	NaN	13.1628	13.1581	2	2	2	2	2	2	2	2	2	2	2	2	2	2	2	1	2	2	0	0	0	1
Q9Y6H1	Q9Y6H1;Q5T1J5	CHCH2_HUMAN	CHCHD2	-0.139833	0.795603		0.295952	2.32041		14.1026	14.2338	14.1529	14.3405	14.3935	14.0947	14.5999	14.7215	14.6049	14.7698	14.6137	14.6229	14.1079	14.5632	14.1668	14.3935	14.5388	14.3868	2	2	3	3	2	2	2	3	3	2	2	2	2	2	2	3	2	3	0	1	0	1
Q9NX63	Q9NX63	MIC19_HUMAN	CHCHD3	0.0288343	0.183911		-0.102002	0.780087		17.0563	17.2074	17.3583	17.1296	17.1574	17.001	16.8766	17.2761	17.0421	17.0029	16.9036	17.0237	17.222	17.0834	17.0198	17.2426	17.0873	17.082	24	24	30	32	30	23	26	33	28	30	27	23	30	24	27	31	31	32	1	1	1	1
Q8N4Q1	Q8N4Q1	MIA40_HUMAN	CHCHD4	0.0403295	0.0880236		-0.133412	0.294137		12.338	11.9586	11.8078	11.9658	11.994	12.2254	12.0129	12.1739	11.7622	12.2007	11.6579	11.4395	11.5274	12.3945	12.4552	11.713	11.9797	11.9778	4	4	4	4	4	4	3	4	4	4	4	3	4	4	4	4	4	4	0	0	0	1
Q9BRQ6	Q9BRQ6	MIC25_HUMAN	CHCHD6	0.144537	2.48446		-0.0833794	1.64378		14.3657	14.4951	14.496	14.4279	14.3278	14.3781	14.1153	14.2122	14.2237	14.2048	14.1427	14.2244	14.2568	14.2087	14.2716	14.2438	14.2574	14.3851	13	14	14	14	14	14	14	14	14	13	14	13	14	14	13	14	13	12	0	0	1	1
Q9BUK0	Q9BUK0	CHCH7_HUMAN	CHCHD7	0.102038	0.671705		0.335133	3.1014	+	14.768	14.8212	14.7029	14.8662	14.9244	14.8116	15.0363	15.0433	15.039	15.0954	15.0291	15.0498	14.8429	14.8798	14.658	14.4026	14.7358	14.7631	6	6	7	7	7	7	7	7	6	7	6	6	6	6	7	6	6	7	0	0	0	1
O14646	O14646	CHD1_HUMAN	CHD1	1.4208	4.13114	+	0.0848272	0.134549		11.1341	11.1351	11.091	10.9194	10.8316	11.1264	9.97779	9.77936	9.74177	NaN	9.2347	9.78461	9.39985	NaN	10.0859	NaN	9.37068	NaN	5	5	5	4	4	4	3	3	3	1	2	2	2	1	2	1	3	1	1	1	0	0
Q86WJ1	Q86WJ1	CHD1L_HUMAN	CHD1L	-0.348411	6.50994	+	-0.237149	3.63041		14.0165	14.0602	14.1062	14.1265	14.1227	14.0179	14.2037	14.0659	14.1985	14.3372	14.1868	14.1254	14.3924	14.4492	14.3877	14.3902	14.5153	14.4056	33	31	34	35	36	34	36	39	37	39	36	36	39	38	39	36	39	38	0	1	0	0
Q12873	Q12873	CHD3_HUMAN	CHD3	-0.0554585	0.279278		-0.00273561	0.0124661		12.1719	12.1352	12.1771	12.4495	12.379	12.2856	12.4455	12.319	12.3495	12.2606	12.3471	12.1929	12.3086	12.0754	12.2917	12.2832	12.3982	12.574	24	24	22	24	23	22	24	23	25	23	23	25	24	25	25	24	26	22	1	1	0	0
Q12873;Q14839	Q8TDI0;Q14839;Q12873	CHD3_HUMAN;CHD4_HUMAN	CHD3;CHD4	-0.36419	1.89456	+	-0.359234	2.03513		12.4046	12.9736	13.0354	12.8136	13.0463	12.9657	12.5321	13.0323	12.8719	12.7131	13.0367	13.0828	13.0546	13.3039	13.3272	13.0109	13.3043	13.4234	3	4	5	4	3	3	4	5	4	4	4	4	4	4	4	5	4	5	1	1	0	0
Q12873;Q14839;Q8TDI0	Q8TDI0;Q14839;Q12873	CHD3_HUMAN;CHD4_HUMAN;CHD5_HUMAN	CHD3;CHD4;CHD5	-0.0492469	0.282756		-0.0126678	0.0689282		15.5063	15.633	15.5864	15.636	15.5045	15.3304	15.5295	15.6209	15.6735	15.6306	15.4696	15.4918	15.7864	15.4455	15.616	15.3997	15.6417	15.6027	15	14	14	15	13	13	15	15	15	15	15	15	15	15	15	14	15	15	0;1	1	0	0
Q12873;Q8TDI0	Q8TDI0;Q12873	CHD3_HUMAN;CHD5_HUMAN	CHD3;CHD5	-0.303495	1.01813		-0.0750303	0.315582		11.0794	10.8752	NaN	11.7867	11.5755	11.4974	11.8742	11.6344	11.6094	11.6771	11.5248	11.2278	11.6064	11.4434	11.6231	11.7499	11.8134	11.7617	3	3	1	2	2	2	3	3	3	3	3	3	3	3	3	3	3	3	0;1	1	0	0
Q14839	Q14839	CHD4_HUMAN	CHD4	-0.079663	2.14249		-0.111808	2.61803		15.453	15.47	15.5276	15.5231	15.4946	15.4388	15.4101	15.4816	15.4612	15.5088	15.48	15.3725	15.5634	15.4887	15.5933	15.5368	15.6037	15.5992	72	70	72	72	65	68	76	76	79	76	74	73	78	75	72	71	71	70	1	1	0	0
Q14839;Q8TDI0	Q8TDI0;Q14839	CHD4_HUMAN;CHD5_HUMAN	CHD4;CHD5	0.0926859	0.653505		-0.0372812	0.155684		15.3168	15.3558	15.5264	15.4793	15.3142	15.3568	15.1476	15.2947	15.3589	15.5296	15.2055	15.0332	15.4318	15.3796	15.3906	15.1697	15.3643	15.0571	7	7	7	7	7	7	7	7	7	7	7	7	7	7	7	7	7	7	0;1	1	0	0
Q9HCK8	Q9HCK8	CHD8_HUMAN	CHD8	-0.278757	2.51744	+	0.15007	1.14841		11.7672	11.8142	11.5794	11.7509	11.8199	11.595	12.147	12.3078	11.9797	12.1423	12.246	12.0765	11.9306	12.0922	11.9401	12.2192	11.8208	11.9961	27	21	24	22	23	21	29	31	32	34	30	30	28	28	31	27	31	30	0	1	0	0
O14757	O14757	CHK1_HUMAN	CHEK1	-0.638037	1.72733	+	-0.0126902	0.0311393		10.1652	10.6004	10.5916	9.99882	10.8565	11.2956	11.0304	11.5132	11.1021	11.2177	11.2888	11.1079	11.0039	11.4185	11.5517	11.2525	11.3753	10.7345	6	5	5	4	5	4	5	5	6	6	6	5	6	6	6	6	6	6	1	1	0	0
O96017	O96017	CHK2_HUMAN	CHEK2	-0.05047	0.307615		-0.0312738	0.158742		13.3086	13.3958	13.2173	13.222	13.2211	13.1526	13.1539	13.1484	13.2125	13.3997	13.3403	13.3778	13.4671	13.3741	13.3859	13.0361	13.3135	13.2436	11	11	11	14	8	10	13	14	13	12	12	14	14	14	14	13	13	12	0	1	0	0
Q8IWX8	Q8IWX8	CHERP_HUMAN	CHERP	-0.143357	1.40581		0.0477368	0.594656		14.7252	14.5487	14.8116	14.8386	14.8142	14.6269	14.9647	14.9174	14.949	14.9085	14.8666	14.9057	14.9766	14.7988	14.9679	14.8699	14.749	14.8632	18	17	16	18	15	15	20	20	20	19	19	19	19	20	19	20	19	20	1	0	0	0
Q96EP1	Q96EP1	CHFR_HUMAN	CHFR	-0.53936	4.3702	+	-0.12124	0.474768		11.1571	11.3122	11.3659	11.3072	11.3274	11.4577	11.549	11.4635	12.1103	11.7447	11.9257	11.6429	11.8399	12.0261	12.0419	11.6092	11.8919	11.7546	7	8	7	8	7	7	9	9	8	9	7	9	10	9	7	9	9	8	0	1	0	0
P36222	P36222	CH3L1_HUMAN	CHI3L1	0.493007	6.51162	+	0.0228774	0.160756		17.0982	17.021	17.056	17.1865	17.0724	17.0679	16.6427	16.7729	16.5215	16.6929	16.5547	16.4965	16.6086	16.5318	16.5296	16.7424	16.5234	16.6081	18	18	18	20	17	16	18	22	19	20	18	18	20	20	18	20	19	20	1	0	0	0
Q9BWS9	Q9BWS9	CHID1_HUMAN	CHID1	0.279217	2.63306	+	-0.114655	0.988802		15.3508	15.2234	15.3557	15.3926	15.3154	15.0695	14.8196	15.0445	14.9037	14.9381	14.8905	14.7478	14.9279	14.8648	14.9203	15.1218	15.0408	15.1564	20	20	21	21	20	20	20	20	21	20	19	19	20	20	20	22	21	20	0	0	0	0
P35790	P35790	CHKA_HUMAN	CHKA	-0.0019358	0.00457625		-0.0763725	0.306134		12.3201	11.6382	12.1166	11.6913	11.9388	11.9992	11.909	11.7773	11.844	11.8268	11.8199	12.0807	12.1768	11.8914	12.098	11.5192	12.1082	11.9222	3	3	4	4	4	4	5	5	5	5	5	5	4	4	3	3	5	4	1	0	0	0
Q9Y259	Q9Y259	CHKB_HUMAN	CHKB	-0.208354	2.01053		-0.216191	3.94769		13.6107	13.7978	13.6229	13.4055	13.5109	13.743	13.6832	13.5806	13.621	13.5388	13.6433	13.5769	13.8189	13.7819	13.9529	13.769	13.8408	13.7775	9	9	10	10	9	9	10	10	10	10	10	10	10	10	10	10	10	9	0	0	0	0
P24386	P24386	RAE1_HUMAN	CHM	0.232006	1.20102		0.0314331	0.0913873		14.2113	14.1907	14.1742	14.0542	14.094	14.0839	13.9754	13.7094	14.0181	13.9241	14.1818	13.796	13.9267	14.047	14.1822	13.5499	14.0995	13.611	17	17	17	17	17	18	17	17	16	17	17	18	18	17	17	17	17	16	1	0	0	0
Q9HD42	Q9HD42	CHM1A_HUMAN	CHMP1A	-0.0771831	0.367328		-0.0472929	0.205072		15.5229	15.6899	15.8235	15.7159	15.6261	15.4745	15.7135	15.9062	15.557	15.5744	15.6265	15.6543	15.6948	15.4845	15.5954	15.8851	15.6579	15.9982	7	7	9	9	9	9	9	9	8	9	8	9	9	9	9	9	9	9	1	1	1	0
Q7LBR1	Q7LBR1	CHM1B_HUMAN	CHMP1B	-0.331133	2.29894	+	-0.0785405	0.418498		15.9774	15.9742	16.1011	16.3695	15.8758	15.9593	16.3166	16.5564	16.0802	16.2644	16.3045	16.2506	16.3717	16.3907	16.1994	16.4134	16.2566	16.6123	5	3	4	5	3	5	5	4	3	4	4	5	5	5	3	5	3	5	1	0	1	0
O43633	O43633	CHM2A_HUMAN	CHMP2A	-0.313171	2.20954	+	-0.00553926	0.0282544		15.1194	15.1437	15.1422	15.3331	15.0274	14.7369	15.2974	15.6347	15.2943	15.4435	15.3714	15.3072	15.5391	15.3224	15.3518	15.5104	15.3649	15.293	11	11	11	11	11	10	11	12	11	12	11	11	11	11	11	12	11	11	0	0	1	0
Q9UQN3	Q9UQN3	CHM2B_HUMAN	CHMP2B	0.309212	1.63901	+	0.811378	4.5229	+	14.8842	14.8552	14.8536	14.794	15.154	14.8956	15.2297	15.5249	15.3975	15.5216	15.4405	15.3353	14.4986	14.166	14.8759	14.746	14.742	14.5529	6	6	7	7	6	6	7	7	7	7	6	7	7	7	7	7	5	7	1	0	1	0
Q9Y3E7	Q9Y3E7	CHMP3_HUMAN	CHMP3	-0.0375875	0.46916		-0.0825885	0.610123		14.9097	14.9256	14.9569	14.9303	14.8645	14.8369	14.7601	14.6593	14.8129	14.9138	15.0564	14.9513	14.8538	15.0055	14.9954	15.0155	14.8326	14.9465	9	9	9	9	9	9	9	8	8	8	9	8	8	9	9	8	8	6	1	0	1	0
Q9BY43	Q9BY43	CHM4A_HUMAN	CHMP4A	-0.0808113	1.16422		-0.108354	1.46796		15.3012	15.3486	15.2747	15.3302	15.3549	15.4041	15.2766	15.2087	15.3141	15.3725	15.3871	15.2896	15.3857	15.4623	15.5345	15.4667	15.3411	15.3084	16	17	17	16	17	18	18	18	17	16	17	18	18	18	18	17	17	17	0	0	1	0
Q9H444	Q9H444	CHM4B_HUMAN	CHMP4B	-0.0749095	1.74041		-0.0148881	0.18431		17.5118	17.5799	17.6461	17.5945	17.5858	17.5232	17.6038	17.7479	17.5762	17.6764	17.6175	17.5795	17.6915	17.6307	17.7072	17.632	17.595	17.6342	15	14	14	14	14	13	15	16	15	15	14	13	15	16	15	15	16	15	1	1	1	0
Q96CF2;Q9H444	Q9H444;Q96CF2	CHM4B_HUMAN;CHM4C_HUMAN	CHMP4B;CHMP4C	-0.479144	1.57763	+	-0.393359	1.62285		14.6346	14.874	14.0169	15.0648	14.7899	14.51	14.9606	14.8929	14.6066	14.2978	14.8062	14.8407	15.0959	15.4044	15.0723	15.2425	14.647	15.3029	2	2	2	2	2	2	2	2	2	2	2	2	2	2	2	2	2	2	1	0;1	1	0
Q9NZZ3	Q9NZZ3	CHMP5_HUMAN	CHMP5	-0.0336218	0.187877		0.0852386	0.894397		14.7474	14.6212	14.4293	14.776	14.7326	14.4546	14.7464	14.7814	14.7248	14.5846	14.8603	14.7767	14.6366	14.7083	14.7536	14.7401	14.5635	14.5609	10	10	9	10	10	8	10	11	10	10	10	10	10	10	10	11	10	8	1	0	1	0
Q96FZ7	Q96FZ7	CHMP6_HUMAN	CHMP6	0.191082	0.411471		0.210333	0.421118		13.5236	13.3819	13.2857	13.468	12.7823	13.3742	13.4274	12.6679	13.5527	13.5861	13.2486	13.4486	13.0711	13.5947	13.3645	12.5571	13.47	12.6119	5	5	5	5	5	5	5	5	5	5	5	5	5	5	5	5	5	5	0	0	1	0
Q8WUX9	Q8WUX9	CHMP7_HUMAN	CHMP7	-0.173241	2.22902		0.152608	1.10881		13.245	13.2331	13.1727	13.1784	13.1898	13.1806	13.4382	13.8016	13.4262	13.5204	13.5691	13.3992	13.4866	13.4723	13.3129	13.4695	13.2105	13.2872	13	14	13	14	13	11	15	15	15	15	14	15	13	16	16	13	14	13	1	1	0	0
Q9UHD1	Q9UHD1	CHRD1_HUMAN	CHORDC1	-0.0526236	0.520181		0.171544	2.02942		15.7252	15.8634	15.8643	15.9179	15.8419	15.7039	16.0267	16.2026	16.0097	16.1221	15.9796	15.921	15.9203	15.7338	15.9427	15.9367	15.8818	15.8172	25	25	26	25	25	25	27	27	27	27	27	26	29	26	26	28	27	27	0	0	0	0
Q99653	Q99653	CHP1_HUMAN	CHP1	0.0371699	0.0634066		0.316147	0.814732		16.0904	16.182	15.6584	15.433	15.6137	15.8798	16.2576	15.5885	16.2114	16.0312	16.1813	16.2613	15.8115	16.1662	16.0525	15.1541	16.1108	15.3392	18	17	18	17	18	17	18	18	18	18	18	18	18	18	18	15	18	17	1	1	1	0
Q9P2E5	Q9P2E5	CHPF2_HUMAN	CHPF2	0.0577261	0.139544		-0.00370375	0.00767588		11.836	11.6281	11.2485	11.1753	11.3282	11.4245	11.5287	10.8414	11.4653	11.4163	11.4637	11.5565	11.4435	11.6174	11.3822	10.817	11.655	11.379	4	4	3	4	3	2	3	2	5	5	3	5	3	4	3	3	4	2	0	0	1	0
Q8WUD6	Q8WUD6	CHPT1_HUMAN	CHPT1	-0.587332	1.53893	+	-0.509363	1.6792	+	11.4146	12.1665	11.1346	NaN	11.9537	11.76	11.9799	11.5708	11.6119	NaN	11.5729	12.0837	12.5858	12.2899	11.9287	11.8302	12.3404	12.6642	2	2	2	1	2	2	2	2	2	1	2	2	2	2	2	2	2	2	0	0	1	0
Q9NRG0	Q9NRG0	CHRC1_HUMAN	CHRAC1	-0.21518	0.679785		-0.026295	0.0609832		13.6547	13.3386	13.7343	13.5812	13.3402	13.3421	13.5459	13.9241	13.7279	13.787	13.5526	13.5871	13.1478	13.4614	13.7917	14.1025	13.8361	13.9426	5	5	4	4	3	2	5	5	5	5	5	5	4	5	5	4	5	4	0	1	0	0
Q86X52	Q86X52;Q70JA7	CHSS1_HUMAN	CHSY1	0.079539	0.365697		-0.293152	1.92361		12.9964	13.0128	13.406	13.0121	13.1482	12.9033	12.7163	12.451	12.764	12.5546	12.8816	12.8751	12.9133	12.9234	13.14	13.1732	12.7687	13.083	7	6	5	7	6	5	6	5	5	6	5	7	5	7	3	5	6	5	0	0	1	0
Q8WVB6	Q8WVB6	CTF18_HUMAN	CHTF18	-0.421609	2.45775	+	-0.249642	3.00578		12.0932	11.8253	12.2706	11.7041	12.0214	11.6596	12.1161	12.1432	12.0748	12.0842	12.1272	12.0606	12.3294	12.233	12.2508	12.2891	12.5718	12.4297	12	13	13	14	12	11	12	14	13	12	14	14	10	14	13	15	14	14	0	1	0	0
Q9Y3Y2	Q9Y3Y2	CHTOP_HUMAN	CHTOP	1.14247	5.90667	+	0.246217	1.3774		15.1325	15.0027	15.2345	15.1263	14.9523	14.8847	14.0842	14.181	14.3445	14.1238	14.0732	14.1489	14.3283	13.7712	13.8909	13.6707	13.7791	14.0381	6	6	6	6	6	6	6	6	6	6	6	6	6	6	6	6	6	6	0	1	0	0
O15111	O15111	IKKA_HUMAN	CHUK	0.211683	0.823625		-0.102937	0.333432		13.335	13.5142	13.4876	13.1262	13.3544	13.392	13.0479	12.8081	13.1713	13.0494	13.1841	13.0608	13.3538	13.3774	13.3281	12.9329	13.3076	12.6395	19	21	20	19	20	19	17	16	20	18	19	19	18	18	18	17	19	17	1	1	0	0
Q8WUH1	Q8WUH1	CHUR_HUMAN	CHURC1	-0.0188308	0.0926175		0.372073	3.59573	+	14.7611	15.0497	14.993	15.1471	15.0252	14.9969	15.3704	15.2083	15.4736	15.3792	15.4205	15.4664	14.9414	15.0359	15.1797	14.7955	15.0316	15.102	8	7	7	7	6	6	7	8	7	7	7	7	7	8	7	7	8	7	0	0	0	0
O76071	O76071	CIAO1_HUMAN	CIAO1	-0.0462305	0.443119		-0.0280668	0.252724		15.9065	15.9728	16.009	16.1174	16.0302	15.9028	15.9549	15.9037	16.0558	16.1094	16.0402	15.9836	15.9008	16.108	16.1337	15.9896	16.0694	16.0147	21	21	19	21	19	18	20	23	21	20	19	18	20	21	21	23	21	19	1	0	0	0
Q9H5X1	Q9H5X1	CIA2A_HUMAN	CIAO2A	0.0227564	0.108286		-0.129114	0.576492		15.9111	15.8038	15.8057	15.8444	15.9548	15.8751	15.86	15.3586	15.6408	15.7311	15.8689	15.8244	16.031	15.9106	16.0668	15.6414	15.6909	15.7176	7	7	7	6	7	7	7	6	7	7	7	7	6	7	7	7	7	7	1	0	0	0
Q9Y3D0	Q9Y3D0	CIA2B_HUMAN	CIAO2B	-0.178405	1.12569		-0.136911	0.831105		13.3698	13.6066	13.5851	13.5759	13.7146	13.5349	13.4714	13.5277	13.764	13.6225	13.6256	13.6246	13.8137	13.9369	13.8503	13.4921	13.8457	13.5186	8	7	7	7	6	7	8	7	8	8	7	8	7	7	7	8	8	7	1	1	0	0
Q9H6Q4	Q9H6Q4	CIAO3_HUMAN	CIAO3	-0.0400273	0.220784		-0.0557494	0.246176		13.7641	13.6753	13.5407	13.5167	13.5497	13.5239	13.7412	13.2941	13.7833	13.5639	13.568	13.5255	13.6134	13.6667	13.7657	13.4835	13.831	13.4503	16	16	16	16	15	15	17	17	17	17	16	17	17	17	17	16	17	13	0	0	0	0
Q6FI81	Q6FI81	CPIN1_HUMAN	CIAPIN1	-0.086808	0.62679		0.176569	1.62231		15.1456	15.1091	14.9584	14.8822	14.8939	15.0531	15.3012	15.0889	15.3264	15.3829	15.2965	15.2268	15.1111	15.2235	15.227	15.0255	15.0828	14.8934	19	19	19	19	17	17	19	20	19	19	18	19	19	20	18	18	21	17	1	1	0	1
Q99828	Q99828	CIB1_HUMAN	CIB1	0.0947119	0.46024		0.2622	1.22258		13.8677	14.1089	13.8133	14.1162	13.8719	14.2136	14.127	13.6992	14.3145	14.1434	14.4196	14.2927	13.9176	13.9023	14.0303	13.6659	14.1243	13.7829	11	9	10	9	11	11	11	10	9	11	10	11	10	10	10	7	11	7	1	1	1	0
Q96RK0	Q96RK0	CIC_HUMAN	CIC	-0.170526	0.374842		0.250151	0.90504		11.7896	11.3685	11.6442	12.0825	12.3501	12.1115	12.276	12.2618	12.1316	12.3549	12.3989	12.4473	12.1985	12.168	12.2858	12.1874	12.1718	11.358	7	9	7	7	5	7	8	9	10	9	9	8	9	9	8	9	9	10	0	1	0	0
Q9BW66	Q9BW66	CINP_HUMAN	CINP	-0.0723179	0.18164		0.0855807	0.154201		11.4471	11.7542	11.6246	11.2203	10.9497	11.2639	11.8889	11.4549	11.6775	11.6347	10.649	11.9023	11.6589	11.1356	11.8147	11.3831	11.4663	11.2351	3	3	3	3	3	2	3	3	3	3	3	3	3	3	3	3	2	3	0	1	0	0
Q8TCG1	Q8TCG1	CIP2A_HUMAN	CIP2A	0.012877	0.0282729		0.0846508	0.175026		12.751	13.0152	12.5477	12.6823	12.673	12.8444	12.9613	12.2063	13.0286	12.8389	12.9735	12.9356	12.5119	13.0201	12.799	12.1545	13.114	12.8368	10	11	10	11	8	9	11	12	11	11	12	12	11	11	12	9	11	9	1	0	1	0
Q86X95	Q86X95	CIR1_HUMAN	CIR1	0.331801	0.340493		0.259391	0.398432		9.93155	11.9804	11.9734	11.4382	11.8267	11.6356	11.5112	11.1611	11.554	11.5428	11.2966	11.2857	11.1917	11.0375	9.86716	11.3759	11.3166	12.0062	5	3	2	4	3	3	3	5	3	3	4	3	5	5	3	3	3	3	1	1	0	0
Q14011	Q14011	CIRBP_HUMAN	CIRBP	-0.010732	0.0355813		-0.202282	1.18984		15.9833	15.9912	16.1963	16.3335	16.1323	15.9694	15.9307	16.0538	15.9132	15.9732	15.7565	15.8294	16.1597	15.8027	15.9323	16.3044	16.1099	16.3615	12	10	11	13	12	11	12	13	11	12	12	11	12	13	12	12	13	12	1	1	0	0
Q9NZ45	Q9NZ45	CISD1_HUMAN	CISD1	0.535381	4.63088	+	0.227135	1.87553		15.5955	15.5863	15.5891	15.7797	15.4584	15.5912	15.1678	15.3715	15.3644	15.4262	15.2771	15.1438	15.1224	14.8126	15.0012	15.228	15.0758	15.148	6	6	6	6	6	6	6	6	6	6	6	6	6	6	6	6	6	6	0	0	1	1
Q8N5K1	Q8N5K1	CISD2_HUMAN	CISD2	0.161235	1.30418		-0.168823	1.33295		16.7512	16.6311	16.8452	16.8803	16.8421	16.7541	16.3691	16.6186	16.3618	16.5274	16.4446	16.4021	16.555	16.5105	16.5657	16.7684	16.4828	16.8541	11	11	11	11	11	11	9	10	11	11	10	9	10	11	10	10	10	11	0	0	1	1
P0C7P0	P0C7P0	CISD3_HUMAN	CISD3	0.130699	0.728462		0.252475	2.08416		13.8237	13.4893	13.8254	13.9725	13.9513	13.849	13.7625	13.875	14.0159	14.0611	14.0519	13.8754	13.4219	13.788	13.6408	13.8243	13.7287	13.7231	4	4	4	3	4	4	4	4	4	4	4	3	4	4	4	4	3	4	0	0	0	1
O14578	O14578	CTRO_HUMAN	CIT	-0.303588	1.54083	+	-0.100189	0.341852		12.5975	12.5245	12.9073	12.7169	12.9452	12.6555	12.6147	12.9568	12.9385	12.9964	13.2454	12.8156	12.9819	13.4882	13.0136	12.8376	12.9921	12.855	11	8	10	11	10	10	11	13	13	14	12	12	14	8	13	10	13	11	1	0	0	0
Q8WWK9	Q8WWK9	CKAP2_HUMAN	CKAP2	-0.612536	2.53158	+	0.243393	1.77431		10.6589	10.503	10.4479	11.2825	10.6568	10.3277	11.4914	11.6431	11.5526	11.5241	11.4226	11.3787	11.0697	11.2721	11.5962	11.2461	11.2578	11.1103	5	5	2	5	4	2	6	5	5	5	5	6	4	5	5	5	6	4	1	0	0	0
Q14008	Q14008	CKAP5_HUMAN	CKAP5	-0.0467235	1.87721		0.0630431	1.90203		15.7976	15.801	15.8218	15.8077	15.8391	15.763	15.8805	15.9799	15.9341	15.905	15.9282	15.861	15.8209	15.8347	15.8243	15.8802	15.8809	15.8696	106	102	107	102	103	104	109	108	107	108	105	107	107	108	107	104	108	102	1	0	0	0
P12277	P12277	KCRB_HUMAN	CKB	0.00800546	0.119545		-0.762624	9.19899	+	17.1171	17.1389	17.1588	17.1192	17.1274	17.0723	16.3197	16.3733	16.3029	16.4305	16.2766	16.4068	17.1213	17.1414	17.1593	17.0774	17.1645	17.0218	22	22	23	23	22	22	22	24	22	22	22	22	23	22	22	25	22	25	1	0	0	0
Q9UBR5	Q9UBR5	CKLF_HUMAN	CKLF	-0.476459	1.30143	+	0.19289	1.72476		15.6799	16.2734	15.0732	15.9904	15.0126	15.3437	16.0693	16.2239	16.3523	16.2527	16.1416	16.3495	16.1585	16.2041	16.0201	15.9117	16.0434	15.8941	2	2	2	2	2	2	2	2	2	2	2	2	2	2	2	2	2	2	0	0	1	0
P61024	P61024	CKS1_HUMAN	CKS1B	-0.2829	1.42919		-0.0934065	0.415001		14.304	14.4302	14.3417	13.8175	14.4869	14.264	14.5446	14.236	14.641	14.691	14.4016	14.2672	14.8263	14.6151	14.3818	14.5413	14.5791	14.398	6	4	5	4	4	6	5	4	6	6	6	6	5	6	6	4	5	4	0	0	0	0
P33552	P33552	CKS2_HUMAN	CKS2	0.214936	0.626487		0.67676	2.76862	+	12.5027	12.6197	12.8383	12.3332	12.8441	12.7939	13.1905	13.0329	13.3698	13.0625	13.0917	12.9555	12.8745	12.6173	12.5014	12.1962	12.602	11.8511	5	6	6	6	5	6	6	6	6	6	5	6	6	5	5	5	6	5	0	0	0	0
Q7Z460	Q7Z460	CLAP1_HUMAN	CLASP1	-0.165898	1.06015		-0.0429878	0.235688		13.0183	12.6806	12.8836	12.9462	13.1159	12.7689	12.8995	12.9428	13.0724	12.9867	13.2326	13.017	13.1949	12.9847	13.1353	12.9054	13.2456	12.943	34	32	32	33	28	30	33	32	36	36	30	32	33	34	32	32	34	29	1	0	0	0
O75122;Q7Z460	O75122;Q7Z460	CLAP1_HUMAN;CLAP2_HUMAN	CLASP1;CLASP2	0.0382126	0.261179		0.0318069	0.223007		13.951	14.0965	14.2071	14.102	13.8951	13.9861	14.0029	14.0815	14.0401	14.0062	14.1956	13.8732	14.0044	14.1666	14.0192	13.8746	13.9478	13.9961	6	6	5	6	4	5	6	6	6	5	5	5	4	6	6	4	5	4	1	0	0;1	0
O75122	O75122	CLAP2_HUMAN	CLASP2	-0.0983917	0.511334		0.112554	0.745289		14.1215	14.1468	14.1059	13.7801	14.1569	14.0998	14.332	14.1334	14.2661	14.3107	14.3676	14.2668	14.2809	14.2933	14.2759	14.0412	14.239	13.8709	37	39	38	38	39	37	39	42	44	44	42	42	41	44	40	37	42	42	1	0	1	0
Q8N2M8	Q8N2M8	CLASR_HUMAN	CLASRP	0.130143	0.401521		0.0855474	0.221055		11.8996	12.1904	11.7183	11.8691	11.9898	11.6984	12.2366	11.8845	11.7261	11.7979	11.9171	11.5358	12.0598	11.7412	11.5632	11.8859	12.0669	11.2677	3	2	2	3	3	3	3	3	3	3	2	3	3	3	3	3	3	2	0	1	0	0
Q96S66	Q96S66	CLCC1_HUMAN	CLCC1	0.0872415	0.530598		0.10759	0.596466		14.1281	14.1506	14.1196	13.9996	14.1561	14.1392	14.1951	13.9294	14.1885	14.2146	14.219	14.0685	14.003	14.0691	14.2329	13.7161	14.1834	13.965	25	27	27	26	26	27	28	28	30	30	31	31	29	30	28	26	30	25	0	1	1	0
P51790	P51790	CLCN3_HUMAN	CLCN3	0.150178	0.847893		0.00248575	0.00792416		12.3808	12.4524	12.3758	12.0301	12.3835	12.3479	12.2943	11.9638	12.2736	12.2967	12.3542	11.9018	12.393	11.9081	12.3269	12.1415	12.0818	12.2182	9	9	8	9	9	7	9	8	9	10	10	8	10	9	9	6	9	7	0	0	1	0
P51790;P51793;P51795	P51795;P51790;P51793	CLCN3_HUMAN;CLCN4_HUMAN;CLCN5_HUMAN	CLCN3;CLCN4;CLCN5	0.175799	0.421971		0.191708	0.429488		12.1387	12.6393	12.1422	12.3661	12.2828	12.437	12.708	12.0874	12.5465	12.2176	12.0625	12.4795	12.02	12.9029	12.3938	11.7373	12.0356	11.8616	3	3	3	3	3	3	3	3	3	3	3	3	3	3	3	2	3	3	0	0	1	0
P51793	P51793	CLCN4_HUMAN	CLCN4	0.15617	0.75482		0.188251	0.933333		11.3373	11.4423	11.372	11.6822	11.4434	11.4696	11.6177	11.3116	11.3501	11.5784	11.6026	11.4789	11.1361	11.0553	11.307	11.3155	11.7288	11.2671	6	6	6	6	5	5	6	6	6	6	6	5	6	6	6	5	5	4	0	0	1	0
P51795	P51795	CLCN5_HUMAN	CLCN5	0.041303	0.145498		0.0749418	0.298324		13.1364	13.0508	13.0513	12.7753	13.15	13.0274	13.0253	12.8716	13.1238	13.2504	13.0745	13.0474	13.0571	13.206	12.7341	12.6952	13.2516	12.9994	7	9	7	9	7	8	9	6	9	9	10	10	10	10	9	7	9	7	0	0	1	0
P51797	P51797	CLCN6_HUMAN	CLCN6	0.294232	1.14013		0.544214	3.27372	+	12.5457	12.027	12.2541	11.824	12.1414	11.9854	12.2912	12.3106	12.4456	12.3881	12.4625	12.3794	11.875	11.4009	12.1976	11.7991	11.8178	11.9217	10	9	9	9	10	10	9	9	10	10	10	9	9	9	9	9	10	8	0	0	1	0
P51798	P51798	CLCN7_HUMAN	CLCN7	0.368752	5.116	+	-0.15771	1.67468		16.3422	16.309	16.2853	16.2175	16.2685	16.307	15.8309	15.5976	15.7137	15.7311	15.8236	15.8737	15.9059	16.0981	15.9606	15.834	15.8727	15.8457	24	23	23	22	21	22	23	22	21	22	20	21	21	23	23	22	22	19	0	0	1	0
Q8IUN9	Q8IUN9	CLC10_HUMAN	CLEC10A	-1.41355	8.71016	+	-1.02884	5.76707	+	12.0914	12.0894	12.2623	12.2104	12.2226	12.3001	12.3942	12.8339	12.31	12.564	12.5982	12.7843	13.5531	13.6691	13.8281	13.5618	13.658	13.3874	8	8	6	8	8	7	10	8	9	10	8	9	10	10	9	10	10	10	0	0	1	0
Q9Y240	Q9Y240	CLC11_HUMAN	CLEC11A	0.0443611	0.097429		0.179281	0.443004		12.1492	11.8795	12.4788	12.1038	12.3375	12.0722	12.6792	11.8728	12.1127	12.479	12.2666	12.4203	12.5588	12.0447	12.3465	11.8281	12.3573	11.6194	6	6	6	5	5	4	7	6	7	7	7	7	5	7	7	5	6	4	1	0	0	0
Q2KHT3	Q2KHT3	CL16A_HUMAN	CLEC16A	-0.0713792	0.20429		0.102489	0.337719		12.3185	12.1997	12.3854	11.8583	12.2362	12.4606	12.3287	12.166	12.3066	12.5087	12.6023	12.5896	12.379	12.5317	12.418	12.2317	12.5254	11.8011	11	11	12	12	12	12	14	12	14	12	13	13	11	14	12	9	13	10	0	0	1	0
Q9UMR7	Q9UMR7	CLC4A_HUMAN	CLEC4A	0.243544	0.988898		-0.152083	0.529194		12.7177	12.5829	12.9941	12.6419	12.8328	12.804	12.1237	12.3991	12.3474	12.3001	12.4171	12.6123	13.0025	12.2434	12.606	12.6597	12.3688	12.2318	6	6	6	5	5	5	5	5	6	6	6	5	6	4	5	5	6	5	0	0	1	0
Q9NY25	Q9NY25	CLC5A_HUMAN	CLEC5A	0.937012	4.67827	+	1.24794	7.76392	+	13.1337	13.197	13.2513	13.3283	13.4274	12.6396	13.5177	13.495	13.5283	13.655	13.2652	13.3819	12.4386	12.3424	12.1533	12.1281	12.1844	12.1086	5	5	5	5	5	4	5	5	5	5	5	5	4	3	3	5	5	5	0	0	1	0
O00299	O00299	CLIC1_HUMAN	CLIC1	-0.315855	3.84202	+	-0.0750523	0.836412		20.3401	20.2952	20.3928	20.5575	20.3818	20.3762	20.5829	20.7489	20.5575	20.6492	20.6055	20.6443	20.6524	20.603	20.6764	20.8258	20.6567	20.8242	20	21	22	23	18	17	22	25	21	24	22	20	23	21	22	26	22	25	1	1	1	0
Q9Y696	Q9Y696	CLIC4_HUMAN	CLIC4	-0.0994269	1.11312		0.211263	3.26468		16.8198	16.6858	16.8459	16.8688	16.8245	16.6179	17.1576	16.9797	17.097	17.1501	17.1312	17.0113	16.9365	16.7806	16.8635	16.9805	16.839	16.8592	21	23	23	23	20	22	23	24	24	24	23	23	23	23	23	23	23	23	1	1	1	1
Q14677	Q14677	EPN4_HUMAN	CLINT1	-0.0146869	0.14957		-0.0671794	1.12481		16.0828	16.0158	16.1314	16.1927	16.1056	16.0824	16.0844	16.0946	16.0095	16.0704	16.0355	16.0013	16.1209	16.0149	16.1445	16.123	16.066	16.2295	24	24	24	25	23	24	24	26	24	27	26	24	26	25	25	26	26	26	1	0	1	0
P30622	P30622	CLIP1_HUMAN	CLIP1	-0.0737481	1.10976		-0.0521798	0.792461		13.9212	13.9574	13.8049	13.7898	13.9158	13.8289	13.9109	13.8173	13.9875	13.9155	13.8458	13.8705	13.8829	13.8633	14.0153	13.9601	13.9871	13.9518	54	53	54	54	55	54	55	53	56	58	56	57	56	55	57	55	58	54	1	0	1	0
P30622;Q9UDT6	P30622;Q9UDT6	CLIP1_HUMAN;CLIP2_HUMAN	CLIP1;CLIP2	-0.0639801	0.128417		-0.0148738	0.0267616		13.9581	14.16	14.0584	13.9585	14.2359	13.9155	13.9351	13.8955	14.283	14.1672	14.1895	14.1108	14.3591	14.188	14.4242	13.9923	14.443	13.2636	8	8	8	8	7	8	8	8	8	8	7	8	8	8	8	8	8	8	1	0	0;1	0
Q9UDT6	Q9UDT6	CLIP2_HUMAN	CLIP2	-0.256107	7.13707	+	-0.240406	5.62259	+	15.6108	15.6445	15.6934	15.6383	15.6889	15.6424	15.5754	15.691	15.7191	15.7057	15.6782	15.6431	15.9246	15.8492	15.9036	15.9111	15.9392	15.9272	54	57	58	59	57	58	57	62	60	61	58	57	61	59	62	60	62	59	1	0	0	0
P49759	P49759;Q9HAZ1	CLK1_HUMAN	CLK1	0.410622	0.746909		0.00219504	0.00296307		10.9365	10.6445	10.5503	11.6464	10.8876	11.6505	10.5643	10.1839	10.904	10.5077	11.2053	10.5001	10.3524	10.7164	11.259	10.8195	10.8929	9.81201	4	4	4	3	4	3	4	4	4	5	4	3	4	4	3	3	4	2	0	1	0	0
P49760	P49760	CLK2_HUMAN	CLK2	-0.733703	1.17029	+	0.306565	0.407174		10.5789	NaN	10.8664	NaN	10.2658	11.4329	11.4585	NaN	11.7367	NaN	12.2836	NaN	11.3656	12.1502	NaN	11.403	NaN	11.1601	2	1	2	1	2	2	2	1	2	1	2	1	2	2	1	2	1	2	0	1	0	0
P49761	P49761	CLK3_HUMAN	CLK3	0.125018	0.454699		0.24973	1.50061		12.0501	12.2442	12.2884	12.0626	12.6103	12.1669	12.3407	12.3749	12.4478	12.2472	12.3955	12.3648	12.3074	12.1315	12.4274	11.8566	12.1101	11.8394	11	10	10	9	7	9	11	8	11	11	11	10	10	10	10	8	11	8	1	1	0	0
Q13286	Q13286	CLN3_HUMAN	CLN3	1.30684	3.01338	+	-0.181615	0.191723		13.24	13.4384	13.4341	12.8262	13.1005	13.3105	11.2525	NaN	NaN	11.5473	12.2887	11.8576	12.1787	12.4111	12.5576	10.7362	11.7702	11.8549	3	3	3	3	3	3	2	1	1	2	3	3	2	3	3	2	2	2	0	0	1	0
O75503	O75503	CLN5_HUMAN	CLN5	0.681381	5.72059	+	-0.180417	1.66754		14.4261	14.384	14.5408	14.5521	14.4963	14.4439	13.5984	13.6756	13.5574	13.606	13.5858	13.6492	13.5869	13.8399	13.7446	13.7573	13.7625	14.0637	9	9	9	8	9	9	8	8	9	9	8	9	8	9	9	8	9	8	0	0	1	0
Q9NWW5	Q9NWW5	CLN6_HUMAN	CLN6	0.0821884	0.481867		-0.175205	1.10303		14.6367	14.6884	14.5678	14.7621	14.58	14.5699	14.5121	14.5132	14.4043	14.2249	14.2453	14.3606	14.7879	14.3836	14.3326	14.6547	14.4806	14.6723	4	4	5	5	5	5	5	6	5	6	5	5	5	5	5	5	6	6	0	0	1	0
Q9UBY8	Q9UBY8	CLN8_HUMAN	CLN8	0.617207	6.03027	+	-0.357713	3.51546	+	14.7825	14.9383	14.9304	14.8611	15.0454	15.0366	13.8744	13.8966	13.9501	14.1822	13.8268	14.0148	14.3734	14.3451	14.4244	14.2958	14.1309	14.3215	5	5	5	5	5	5	5	5	4	5	5	5	5	5	5	5	5	5	0	0	1	0
P54105	P54105	ICLN_HUMAN	CLNS1A	-0.029333	0.103517		0.17107	0.808302		15.6661	15.6912	15.6222	15.7029	15.6662	15.7094	15.8537	15.72	15.986	15.9093	15.8835	15.908	15.5557	16.0206	15.7716	15.3304	15.9447	15.6112	5	6	5	6	5	5	6	6	6	6	6	6	6	6	6	5	6	6	1	1	0	0
Q92989	Q92989	CLP1_HUMAN	CLP1	0.0325556	0.14951		0.123557	0.853331		15.8438	15.9292	15.8097	15.9306	15.7207	15.9742	15.9435	15.9137	15.9664	16.0018	15.922	16.0066	16.0783	15.7904	15.8893	15.9075	15.8304	15.5169	11	12	12	11	10	11	13	11	13	12	12	12	13	11	13	12	13	10	0	1	0	0
Q9H078	Q9H078	CLPB_HUMAN	CLPB	0.445479	4.68694	+	0.216419	1.8569		16.0659	16.1322	16.0243	15.8933	16.0402	16.1013	15.7865	15.5633	15.895	15.8349	15.8733	15.9299	15.6613	15.7238	15.6828	15.4585	15.6159	15.4421	44	45	46	48	45	42	51	46	51	49	48	47	46	46	50	48	49	49	0	0	0	1
Q16740	Q16740	CLPP_HUMAN	CLPP	0.0197684	0.18332		-0.0327374	0.260786		15.5787	15.5726	15.7222	15.4849	15.6167	15.5188	15.5784	15.315	15.5199	15.5792	15.633	15.5532	15.578	15.5753	15.4901	15.6247	15.4779	15.6292	12	12	12	13	13	12	13	13	12	13	12	12	13	13	12	13	13	12	0	0	0	1
O96005	O96005	CLPT1_HUMAN	CLPTM1	0.0383188	0.26788		-0.0217137	0.169984		15.4349	15.5227	15.4374	15.6148	15.3516	15.3452	15.3631	15.3041	15.3594	15.3892	15.4533	15.4773	15.4015	15.5521	15.4026	15.2287	15.4419	15.4498	16	16	16	17	16	16	17	17	15	16	16	15	15	16	16	15	15	17	0	0	1	0
Q96KA5	Q96KA5	CLP1L_HUMAN	CLPTM1L	-0.289381	2.85058	+	0.0953401	0.747828		14.3254	14.3419	14.131	14.411	14.3001	14.2595	14.5993	14.5649	14.6827	14.8041	14.7674	14.6589	14.4909	14.6172	14.6417	14.7287	14.66	14.3665	10	10	10	11	10	9	10	12	12	11	11	12	10	11	11	12	10	12	0	0	1	0
O76031	O76031	CLPX_HUMAN	CLPX	0.0636862	0.733124		0.106691	1.33574		15.8447	15.8804	15.8303	15.8944	15.8596	15.88	15.8669	15.8922	15.8984	15.9901	15.8955	15.9044	15.8784	15.8058	15.8554	15.6938	15.9214	15.6525	40	37	39	43	37	39	38	44	40	39	39	40	40	38	39	42	40	44	0	0	0	1
Q9HAW4	Q9HAW4	CLSPN_HUMAN	CLSPN	0.54204	0.861864		0.576787	0.881742		10.1736	10.3465	9.90958	9.46888	10.1237	9.99597	9.68777	9.61103	10.3297	10.4793	9.75599	10.363	8.28946	9.41168	10.5594	9.03754	9.64708	9.82079	5	4	5	3	3	5	4	3	3	6	4	3	2	3	3	5	3	2	0	1	0	0
P09496	P09496	CLCA_HUMAN	CLTA	0.1602	1.08097		0.148248	0.914422		17.9167	17.7815	17.7843	17.7393	17.5765	17.8921	17.9578	17.5351	17.7818	17.761	17.7374	17.8454	17.6785	17.8392	17.7108	17.396	17.468	17.6365	13	13	15	13	14	15	12	13	13	14	13	12	14	14	13	15	14	14	1	0	1	0
P09497	P09497	CLCB_HUMAN	CLTB	-0.000923475	0.00545887		0.00781155	0.0479069		16.2783	16.3232	16.4567	16.4442	16.368	16.3873	16.3322	16.5136	16.4047	16.3918	16.32	16.3479	16.2454	16.2562	16.3557	16.4823	16.3676	16.5561	13	13	12	11	13	13	13	13	13	13	13	13	14	12	12	12	13	12	0	0	1	0
Q00610	Q00610	CLH1_HUMAN	CLTC	0.0533981	0.401591		0.102759	0.998727		19.7723	19.7671	19.7535	19.822	19.632	19.6295	19.7973	19.6547	19.7912	19.7972	19.8018	19.8303	19.7481	19.7916	19.7558	19.5515	19.7197	19.4893	105	107	112	120	108	104	110	121	115	115	110	110	115	105	111	119	115	121	1	0	1	0
P53675;Q00610	P53675;Q00610	CLH1_HUMAN;CLH2_HUMAN	CLTC;CLTCL1	0.0193612	0.0440352		0.211447	0.624171		18.0633	18.1035	17.9949	17.9716	17.8194	17.9241	18.2299	17.8074	18.2533	18.1819	18.218	18.3389	18.0883	18.3542	18.1904	17.46	18.1258	17.5422	22	21	22	22	21	22	22	23	22	22	22	23	23	23	23	23	23	24	0;1	0	1	0
P10909	P10909	CLUS_HUMAN	CLU	0.185526	0.145441		0.23165	0.135235		10.7239	10.6534	10.8681	NaN	NaN	9.63104	11.0137	NaN	10.8099	9.15751	NaN	11.0798	10.7298	10.6612	9.45979	NaN	NaN	NaN	3	2	3	1	1	2	2	1	2	2	1	4	2	2	3	NaN	1	1	1	1	1	1
O75153	O75153	CLU_HUMAN	CLUH	0.184217	1.41122		0.268087	2.20581		15.02	15.0693	14.9378	14.8279	14.9572	14.9882	15.0646	14.8915	15.0819	15.0378	15.1004	15.1273	14.8782	14.9345	14.8569	14.5321	14.8935	14.5999	50	50	49	50	48	47	51	53	49	51	51	50	52	51	52	52	52	45	1	0	0	0
Q8N0X4	Q8N0X4	CLYBL_HUMAN	CLYBL	0.239737	3.15124	+	-0.192033	1.74446		14.8725	14.9522	15.0714	14.8953	14.9648	14.8451	14.3017	14.6817	14.5726	14.5814	14.4886	14.3846	14.7519	14.6083	14.7827	14.5926	14.7892	14.6383	14	14	14	15	15	14	13	14	15	13	13	14	13	13	14	15	15	14	0	0	0	1
Q8NFW8	Q8NFW8	NEUA_HUMAN	CMAS	0.115301	2.56072		-0.046531	0.722851		15.8637	15.8528	15.937	15.7562	15.7989	15.8008	15.6646	15.574	15.7866	15.7263	15.6435	15.6435	15.766	15.7081	15.7146	15.7396	15.7217	15.6678	26	25	25	26	23	25	26	25	26	26	26	26	26	26	26	26	26	24	0	1	0	0
Q96DG6	Q96DG6	CMBL_HUMAN	CMBL	0.602056	2.3718	+	0.313732	1.03513		13.2213	13.4343	13.0232	13.094	13.2918	13.5763	13.2037	12.5514	13.1501	12.995	12.9964	13.0143	12.3887	12.7892	12.8569	12.2072	13.163	12.6237	6	6	6	6	6	7	7	5	5	6	7	7	7	6	7	4	6	5	1	0	0	0
Q7Z7K0	Q7Z7K0	COXM1_HUMAN	CMC1	-0.128447	0.417255		0.09141	0.30695		16.0169	15.9793	16.1792	16.5071	15.9644	15.9562	16.2249	16.4244	16.4037	16.5542	16.1502	16.1649	16.2148	16.0621	15.9242	16.4497	16.0821	16.6409	7	7	8	7	8	8	8	8	8	8	8	8	8	7	7	8	8	8	0	0	0	1
Q9NRP2	Q9NRP2	COXM2_HUMAN	CMC2	0.325948	2.38542	+	0.0692061	0.321862		15.7692	15.6478	15.6232	15.6813	15.7297	15.7292	15.5548	15.4429	15.3658	15.4934	15.4888	15.2943	15.4306	15.4509	15.1287	15.5176	15.097	15.5999	8	9	9	9	9	8	8	8	9	9	8	9	8	8	8	8	9	8	0	0	0	1
P56277	P56277	CMC4_HUMAN	CMC4	-0.277703	1.83958	+	-0.372624	2.23393	+	13.231	13.4814	13.4387	13.6134	13.3024	13.426	13.4974	13.4188	13.3387	13.1037	13.478	13.0866	13.6129	13.531	13.4483	13.8393	13.8964	13.8311	3	3	5	5	5	3	5	5	5	5	4	5	5	5	4	5	5	5	0	0	0	1
Q8IY22	Q8IY22	CMIP_HUMAN	CMIP	-0.287223	1.25428		0.220268	0.934634		12.0623	12.5057	12.1157	12.477	11.9864	12.1021	12.7186	12.8354	12.3591	12.9857	12.6938	12.7016	12.6998	12.1583	12.6975	12.6556	12.2605	12.5008	5	7	6	7	4	6	7	8	7	8	7	6	7	5	6	8	6	6	1	1	0	0
Q99788	Q99788	CML1_HUMAN	CMKLR1	0.522221	1.13713	+	0.733193	2.53571	+	12.2764	12.5194	11.424	NaN	12.6468	11.7658	11.9835	12.1699	12.4428	12.508	12.583	NaN	11.342	11.2754	12.022	11.3888	11.9982	11.5991	2	2	2	1	2	2	2	2	2	2	2	1	2	2	2	2	2	2	0	0	1	0
P30085	P30085	KCY_HUMAN	CMPK1	-0.0203374	0.368872		-0.0583045	1.39957		17.4186	17.5132	17.4517	17.3972	17.5002	17.4934	17.4483	17.4896	17.3886	17.3751	17.4602	17.3848	17.4841	17.4556	17.4694	17.4667	17.5562	17.4646	22	20	19	20	21	20	19	22	20	21	21	20	21	20	22	20	19	21	1	1	0	0
Q5EBM0	Q5EBM0	CMPK2_HUMAN	CMPK2	-0.27315	3.30322	+	0.111034	1.63226		13.4584	13.4663	13.54	13.6425	13.5054	13.2875	13.8927	13.773	13.8102	13.9652	13.951	13.8131	13.8589	13.7418	13.7625	13.7105	13.7845	13.6807	13	14	14	14	12	13	14	14	15	15	14	14	15	12	14	15	15	14	0	0	0	1
Q9BQ75	Q9BQ75	CMS1_HUMAN	CMSS1	0.941778	1.92845	+	0.227444	0.213098		10.5037	10.7862	11.0394	NaN	10.7935	11.3123	11.0787	10.8273	10.1511	9.81734	8.989	NaN	9.65922	10.0454	10.8053	9.69014	9.08623	10.3852	2	2	2	1	2	2	2	2	2	2	2	1	2	2	2	2	2	2	0	0	0	0
Q96MX0	Q96MX0	CKLF3_HUMAN	CMTM3	0.695495	2.91641	+	0.471942	1.81452	+	13.1368	13.2122	13.4473	13.4845	13.471	13.3916	13.2597	12.8691	13.2883	13.1622	12.9503	13.2724	12.4356	13.2203	12.6477	12.256	12.9164	12.4946	4	3	3	3	3	3	3	4	3	3	3	3	3	4	3	3	3	3	0	0	1	0
Q9NX76	Q9NX76	CKLF6_HUMAN	CMTM6	-0.606861	3.37317	+	-0.0012846	0.00341764		14.0208	14.4047	14.255	14.4471	14.2648	14.1922	14.9532	14.9761	14.7161	15.1612	14.6332	14.7781	14.8413	14.7407	14.8964	15.3287	14.6185	14.8001	6	5	5	5	4	4	5	6	5	5	5	5	5	6	5	5	5	5	0	0	1	0
Q8N1G2	Q8N1G2	CMTR1_HUMAN	CMTR1	-0.230582	2.01136		0.0341743	0.224036		14.3872	14.4563	14.4757	14.5378	14.3488	14.2102	14.5381	14.6262	14.7125	14.7356	14.705	14.6871	14.7248	14.7372	14.6016	14.5676	14.7592	14.4091	31	29	30	32	28	31	33	38	33	36	34	34	35	33	31	37	34	35	0	1	0	0
Q8IYT2	Q8IYT2	CMTR2_HUMAN	CMTR2	0.0408219	0.112896		-0.0560829	0.16302		12.4069	12.6595	12.6559	13.0123	12.7405	12.5046	12.6086	12.3595	12.7937	12.6948	12.6668	12.2749	12.1468	12.6081	12.9382	12.7064	12.627	12.7083	12	10	12	11	13	10	14	12	14	13	14	12	12	13	13	12	12	11	1	1	0	0
P62633	P62633	CNBP_HUMAN	CNBP	-0.207345	1.45067		0.018767	0.0912672		16.624	16.5516	16.8596	16.8314	16.7799	16.5352	16.8416	17.1024	16.8728	17.0162	16.8521	16.8533	17.0175	16.6372	16.8422	16.9845	16.8992	17.0452	14	13	12	15	13	12	12	16	12	12	12	12	12	13	14	16	15	13	1	0	0	0
Q96KP4	Q96KP4	CNDP2_HUMAN	CNDP2	0.0212332	0.377484		-0.146651	4.5228		19.5477	19.6253	19.6614	19.5866	19.6295	19.6391	19.442	19.4255	19.4357	19.4712	19.4704	19.4375	19.5409	19.6024	19.5866	19.6621	19.6234	19.5468	50	48	51	54	47	45	51	54	51	52	52	50	53	50	51	54	52	53	1	0	0	0
Q8N9A8	Q8N9A8	NEPR1_HUMAN	CNEP1R1	0.233268	0.502353		0.107944	0.258246		12.6099	13.0578	13.1029	13.2758	13.5451	12.544	12.7768	13.2129	12.7567	12.7392	13.1007	12.7972	13.2797	12.7451	12.6749	12.4025	13.2072	12.4265	5	4	4	4	4	4	4	5	5	4	5	5	5	4	5	5	5	4	1	1	1	0
Q9P003	Q9P003	CNIH4_HUMAN	CNIH4	0.487644	3.12157	+	0.205372	1.09482		15.2309	15.2862	15.3784	15.5002	15.0637	15.3863	14.9005	15.3276	14.9634	15.0598	14.873	15.0278	15.1192	14.624	14.6837	14.7643	14.7132	15.0154	2	2	2	2	2	2	2	2	2	2	2	2	2	2	2	2	2	2	0	0	1	0
G9CGD6;Q8WWN9	G9CGD6;Q8WWN9	CNIPF_HUMAN;ICEF1_HUMAN	CNK3/IPCEF1;IPCEF1	-0.531756	5.69376	+	0.0238167	0.285015		14.645	14.6328	14.7688	14.7175	14.4517	14.666	15.1728	15.202	15.2744	15.187	15.174	15.205	15.0692	15.1221	15.2133	15.18	15.2989	15.1889	19	15	17	18	15	15	19	20	18	19	18	17	20	16	18	20	19	17	0;1	0	0;1	0
Q99439	Q99439	CNN2_HUMAN	CNN2	-1.25056	6.01326	+	-0.449482	2.46649	+	15.9803	15.769	16.1995	16.1266	16.0565	15.9781	16.6612	17.0444	16.729	16.7178	16.8329	16.9311	17.1384	16.9841	17.0993	17.6385	17.2681	17.485	15	15	17	18	18	16	17	18	17	18	16	16	18	18	18	18	17	18	0	0	0	0
Q6P4Q7;Q9H8M5	Q6P4Q7;Q9H8M5	CNNM2_HUMAN;CNNM4_HUMAN	CNNM2;CNNM4	-0.0486207	0.0828696		0.120743	0.174402		12.7906	13.3728	13.4607	13.1306	12.6928	13.4149	NaN	13.2289	12.687	13.8237	13.017	13.809	13.3636	13.482	12.3891	13.4524	13.3141	13.1529	2	2	2	2	2	2	1	2	2	2	2	2	2	2	2	2	2	2	0	0	1	0
Q8NE01	Q8NE01	CNNM3_HUMAN	CNNM3	0.115297	0.305984		0.0668815	0.146698		11.0412	11.1685	11.0463	10.9035	11.2272	11.0305	10.995	10.7405	10.8511	11.2866	11.0538	11.1996	10.8423	11.1145	11.4492	10.3771	11.2063	10.7359	5	5	6	4	6	6	6	5	6	6	5	6	6	6	6	6	6	5	0	0	1	0
Q6P4Q7	Q6P4Q7	CNNM4_HUMAN	CNNM4	0.0254893	0.0785306		-0.0999551	0.32527		11.8183	11.8218	11.7121	11.7051	11.9438	12.0412	11.8531	11.7106	11.5105	11.4355	11.9096	11.8704	12.2326	11.9046	11.7017	11.5494	11.9288	11.5724	10	10	8	9	10	11	9	9	10	8	11	10	8	9	8	8	7	9	0	0	1	0
A5YKK6	A5YKK6	CNOT1_HUMAN	CNOT1	-0.117235	1.69357		0.0492935	0.508478		14.8886	14.9273	14.9083	14.8926	14.9001	14.8784	15.0707	15.0098	15.1172	15.0952	15.0946	15.007	15.034	15.0922	15.1122	14.8426	15.0692	14.9487	94	92	86	92	88	89	96	93	99	96	99	97	93	100	99	91	99	87	1	1	0	0
Q9H9A5	Q9H9A5	CNO10_HUMAN	CNOT10	-0.188943	2.68047		-0.0458213	0.30124		13.4458	13.4277	13.4651	13.5107	13.4529	13.4686	13.5831	13.6289	13.6608	13.5486	13.78	13.4282	13.7178	13.7619	13.6482	13.5649	13.7303	13.4814	24	25	24	23	23	24	24	23	25	26	24	24	25	23	23	23	24	24	1	1	0	0
Q9UKZ1	Q9UKZ1	CNO11_HUMAN	CNOT11	-0.21845	0.896645		-0.0165273	0.0639592		13.9884	13.2536	13.6041	13.5618	13.9425	13.7201	13.9575	13.7926	13.723	13.7387	14.0901	13.9801	13.8663	14.1278	13.9335	13.5973	13.959	13.8973	9	8	8	10	9	7	11	9	11	11	11	11	10	10	11	11	11	10	1	1	0	0
Q9NZN8	Q9NZN8	CNOT2_HUMAN	CNOT2	-0.51921	5.09811	+	0.0857811	0.944761		13.5417	13.5273	13.7998	13.8053	13.5482	13.7582	14.4504	14.244	14.1807	14.2404	14.3145	14.1805	14.1886	14.2172	14.257	14.1298	14.2218	14.0813	13	13	10	10	12	12	15	15	15	15	14	15	15	14	14	15	15	14	1	1	0	0
O75175	O75175	CNOT3_HUMAN	CNOT3	-0.237032	3.62696	+	0.0817579	1.17936		14.0798	14.0057	14.1659	14.1221	14.1406	14.2522	14.3992	14.5838	14.4539	14.3863	14.4578	14.398	14.4723	14.312	14.3973	14.3069	14.3689	14.3311	16	17	19	17	16	18	18	18	18	19	18	18	18	17	19	17	18	16	1	1	0	0
O95628	O95628	CNOT4_HUMAN	CNOT4	-0.585069	2.80242	+	-0.0913364	0.385425		11.7514	12.0691	11.6194	11.4539	11.9914	11.5542	12.047	12.2409	12.3244	12.1117	12.2821	12.3958	12.2713	12.1959	12.5798	11.9768	12.5357	12.3902	3	3	2	4	3	3	4	3	3	3	3	4	4	4	3	2	3	2	1	1	0	0
Q96LI5	Q96LI5	CNO6L_HUMAN	CNOT6L	0.0594333	0.16352		0.0695675	0.216167		12.2255	12.4994	12.4834	12.27	11.8876	12.342	12.3102	12.0035	12.3556	12.3872	12.1973	12.5148	12.3087	12.4226	12.4186	12.0313	12.4029	11.7672	7	7	6	9	6	6	9	5	8	9	9	7	8	8	9	8	9	9	1	1	0	0
Q9UIV1	Q9UIV1	CNOT7_HUMAN	CNOT7	-0.22283	1.17477		-0.0110769	0.0325493		13.1626	13.0088	12.7154	12.9639	12.7043	12.8203	12.9765	12.7659	13.3167	13.1317	13.1046	13.3503	13.2927	13.2151	13.2596	12.8585	13.202	12.8843	8	9	7	6	7	6	8	8	8	7	8	7	7	9	9	7	9	5	1	1	0	0
Q9UFF9	Q9UFF9	CNOT8_HUMAN	CNOT8	0.103912	0.986531		0.236503	2.65531		13.8256	13.7233	13.669	13.7265	13.8819	13.8427	13.8682	13.9113	14.0101	13.984	13.7775	13.9136	13.7036	13.7791	13.8098	13.621	13.6348	13.4973	8	8	9	10	9	8	11	11	11	10	11	10	11	10	11	9	10	10	1	1	0	0
Q92600	Q92600	CNOT9_HUMAN	CNOT9	-0.12184	1.14927		0.0799004	0.635271		14.0062	13.9484	14.0687	14.084	14.1015	13.7567	13.9708	14.2831	14.0982	14.275	14.3308	14.2182	14.0685	14.1613	14.108	14.0133	14.1284	14.2172	18	18	17	17	18	18	19	18	19	19	19	19	18	18	19	19	19	18	1	1	0	0
P09543	P09543	CN37_HUMAN	CNP	0.0684846	0.436353		-0.0890601	0.764305		15.8566	15.9103	16.0426	16.1589	15.947	15.8419	15.7513	15.9189	15.8211	15.835	15.7741	15.7116	15.7959	15.8084	15.8243	16.0304	15.8058	16.0816	34	34	37	36	35	32	35	38	38	35	35	35	38	36	35	37	36	36	0	0	1	0
Q9Y2B0	Q9Y2B0	CNPY2_HUMAN	CNPY2	0.285655	1.35992		0.026667	0.0700834		17.8297	17.8347	17.684	17.6115	17.6825	17.8127	17.5086	17.1817	17.6919	17.579	17.5564	17.3836	17.5817	17.69	17.6315	16.9368	17.598	17.3032	15	15	15	15	15	15	16	13	17	15	15	15	15	15	15	14	16	13	0	0	0	0
Q9BT09	Q9BT09	CNPY3_HUMAN	CNPY3	-0.169991	2.12161		0.0179256	0.155857		16.1663	16.0964	16.2765	16.3563	16.2861	16.0857	16.2285	16.5105	16.4258	16.4438	16.4045	16.3817	16.3805	16.3719	16.3309	16.4914	16.3493	16.3632	19	19	19	21	19	19	19	21	19	19	19	20	19	19	19	19	20	20	0	0	0	0
Q8N129	Q8N129	CNPY4_HUMAN	CNPY4	0.36315	2.37587	+	-0.238571	1.16197		13.7508	14.1406	13.9312	13.7947	13.7226	14.0286	13.4358	13.5067	13.2367	13.5087	13.1096	12.9606	13.7033	13.5583	13.6057	13.4583	13.6444	13.2195	7	8	7	7	8	8	7	6	7	7	7	7	6	7	8	5	7	7	0	0	0	0
Q96F85	Q96F85	CNRP1_HUMAN	CNRIP1	1.51112	8.43201	+	0.758467	7.27784	+	13.3713	13.1194	13.4312	13.5525	13.3316	13.201	12.5772	12.6352	12.4954	12.5618	12.5787	12.6427	11.9629	11.7663	11.8714	11.6404	11.9175	11.7817	5	5	5	5	5	5	5	5	4	5	5	5	4	5	5	5	4	5	0	0	0	0
Q6PJW8	Q6PJW8	CNST_HUMAN	CNST	-0.451232	2.07903	+	-0.543395	1.99363	+	10.9219	11.1789	10.813	11.2919	11.1875	11.5543	11.2405	10.9513	11.0378	11.5277	11.1986	10.4386	11.7738	11.5886	11.8803	11.5235	11.6105	11.2782	4	5	5	4	3	2	5	5	5	4	5	4	5	5	5	5	5	4	0	0	1	0
Q7Z7A1	Q7Z7A1	CNTRL_HUMAN	CNTRL	0.0888356	0.102331		0.608265	0.910417		11.8226	12.2333	12.9983	12.4301	12.5111	12.5728	12.4809	NaN	12.9437	12.6411	13.4254	13.2461	11.7148	12.4812	13.1785	NaN	11.9822	NaN	3	2	2	3	2	3	2	1	3	2	3	3	2	3	3	NaN	3	1	1	0	0	0
Q9GZY4	Q9GZY4	COA1_HUMAN	COA1	0.0548674	0.139118		-0.216135	1.01271		14.0881	14.2879	14.0292	13.606	14.1519	13.6106	13.6679	13.4484	13.8205	13.7063	13.9147	13.59	14.2516	13.8199	14.1141	13.6656	13.9188	13.6745	5	4	4	5	4	5	4	4	5	5	5	5	4	5	5	4	4	4	0	0	1	1
Q9Y2R0	Q9Y2R0	COA3_HUMAN	COA3	0.188547	2.25655		0.0599729	0.702255		15.9876	15.8427	15.9039	15.8284	15.7606	15.9722	15.7336	15.6817	15.7514	15.7651	15.8106	15.7816	15.7518	15.8148	15.7544	15.5841	15.6804	15.5786	6	7	7	7	7	7	7	7	7	7	6	6	7	6	7	7	7	7	0	0	1	1
Q9NYJ1	Q9NYJ1	COA4_HUMAN	COA4	-0.0149183	0.0306763		0.37096	1.13963		15.7469	15.9666	15.2494	15.4811	15.5157	15.5522	15.8706	15.4	16.1239	16.1487	16.0737	16.2102	15.4779	15.8921	15.8881	15.3173	15.8922	15.1339	8	8	7	7	7	7	8	7	8	8	8	8	8	8	8	4	8	6	0	0	0	1
Q5JTJ3	Q5JTJ3	COA6_HUMAN	COA6	0.47618	2.5228	+	0.262462	1.16154		16.4004	16.716	16.6567	16.5674	16.7242	16.2535	15.9914	16.5342	16.4718	16.5242	16.3036	16.2107	15.7854	15.9402	15.947	16.3948	16.0995	16.2941	6	7	7	7	7	7	6	7	7	6	7	6	6	5	6	7	7	6	0	0	0	1
Q96BR5	Q96BR5	COA7_HUMAN	COA7	0.190094	2.47926		0.139088	1.6906		15.244	15.2221	15.1547	15.2833	15.15	15.143	15.0829	15.1386	15.2181	15.196	15.1891	15.0665	15.0553	15.1208	14.9373	15.0107	15.0952	14.8372	14	13	12	13	13	13	14	12	14	13	13	14	14	13	14	12	14	12	0	0	0	1
Q13057	Q13057	COASY_HUMAN	COASY	-0.0673717	0.54818		0.00894562	0.0512326		15.8878	15.8991	15.8703	15.8011	15.9461	15.9994	15.8703	15.8958	16.0067	15.9672	16.0784	16.0431	15.9249	16.0762	15.9891	15.8095	16.1476	15.8605	13	15	15	15	16	14	14	14	16	16	15	16	14	15	15	16	16	14	1	0	0	1
Q8WTW3	Q8WTW3	COG1_HUMAN	COG1	0.116377	1.3473		0.0698741	0.581163		13.6321	13.624	13.5047	13.6966	13.6385	13.6011	13.6021	13.5996	13.5802	13.4912	13.7104	13.4344	13.6036	13.5873	13.3857	13.4392	13.5969	13.386	29	30	31	30	28	30	32	31	32	31	30	32	32	32	31	29	30	29	0	0	1	0
Q14746	Q14746	COG2_HUMAN	COG2	0.242539	2.4035	+	0.0820718	0.60428		13.9729	14.084	14.1471	14.0329	14.0802	14.0227	13.8663	13.8667	13.9762	13.9958	13.8492	13.8227	13.9386	13.6775	13.7898	13.6633	13.7773	14.0381	25	25	25	25	24	24	26	25	26	26	25	22	25	26	25	23	26	22	0	0	1	0
Q96JB2	Q96JB2	COG3_HUMAN	COG3	0.109083	2.69666		0.0921043	1.93054		13.3712	13.4383	13.4365	13.4283	13.3593	13.3127	13.2708	13.4397	13.3413	13.3718	13.4279	13.3927	13.2931	13.3088	13.2859	13.2541	13.3291	13.2207	27	26	27	28	28	26	32	32	30	33	31	30	30	31	31	30	29	26	0	0	1	0
Q9H9E3	Q9H9E3	COG4_HUMAN	COG4	0.132019	1.4249		0.193484	1.85375		13.7124	13.6586	13.6976	13.5814	13.6393	13.7746	13.7199	13.5305	13.8062	13.8121	13.7626	13.8014	13.662	13.6494	13.5993	13.3521	13.5268	13.4823	27	27	27	29	28	27	30	30	30	30	28	27	29	25	27	29	27	23	1	0	1	0
Q9UP83	Q9UP83	COG5_HUMAN	COG5	0.176598	1.72718		-0.026322	0.126663		14.0463	13.9961	14.0607	13.9924	14.0028	14.0775	13.8828	13.6332	13.7772	13.8775	13.9986	13.7889	13.9619	13.9418	13.807	13.6569	14.0343	13.7142	18	19	19	19	17	19	20	20	21	21	20	19	19	19	20	19	20	18	1	0	1	0
Q9Y2V7	Q9Y2V7	COG6_HUMAN	COG6	0.45331	1.84988	+	0.160862	0.563108		12.9373	12.7599	12.8798	12.6156	12.8427	13.1583	12.5935	12.4398	12.7067	12.6111	12.5012	12.5866	12.4871	12.7271	12.7668	12.0337	12.4471	12.0118	13	12	14	12	13	14	13	11	13	13	13	13	12	13	13	11	14	9	0	0	1	0
P83436	P83436	COG7_HUMAN	COG7	0.314541	2.65209	+	0.0557044	0.32428		14.194	14.1166	13.97	14.0245	14.0203	14.1369	13.836	13.694	13.887	13.816	13.8854	13.7908	13.8058	13.9221	13.8051	13.6891	13.8921	13.4608	25	27	28	34	27	26	29	32	33	31	30	31	31	29	32	32	30	31	0	0	1	0
Q96MW5	Q96MW5	COG8_HUMAN	COG8	0.226778	0.650008		0.258643	0.748477		13.7759	13.8011	13.7088	13.5459	13.4183	13.6814	13.9131	13.465	13.4981	13.7315	13.7626	13.7525	13.712	13.7533	13.6759	12.9087	13.6042	12.9167	12	12	11	12	11	9	12	12	12	13	12	12	13	12	13	9	13	10	0	0	1	0
P38432	P38432	COIL_HUMAN	COIL	0.320105	2.50381	+	-0.222755	1.75368		12.9853	12.8513	12.7988	12.8591	12.9396	12.9544	12.332	12.3914	12.3848	12.3461	12.369	12.3081	12.7667	12.2144	12.5788	12.6644	12.6044	12.6393	14	15	15	15	15	13	16	15	15	16	16	15	15	16	15	14	15	15	0	1	0	0
Q05707	Q05707	COEA1_HUMAN	COL14A1	-1.10735	3.4183	+	-0.747914	3.01917	+	13.079	12.9981	12.692	12.9841	12.3612	12.007	13.3073	12.5922	13.2563	12.9855	12.9474	13.1894	13.3781	13.8083	14.1237	13.7527	13.5819	14.1207	4	3	2	3	3	2	2	4	3	3	4	3	2	4	4	3	3	4	0	0	0	0
P02462	P29400;P02462	CO4A1_HUMAN	COL4A1	-0.147363	0.389309		-1.13277	5.12944	+	13.3628	13.2931	13.9347	14.2313	13.8291	13.3029	NaN	12.81	12.7392	12.347	12.7981	NaN	13.6814	13.8452	13.6602	14.0386	13.7959	13.8168	3	4	4	4	3	2	1	3	3	2	2	1	3	3	3	3	3	4	0	0	0	0
P08572	P08572	CO4A2_HUMAN	COL4A2	-0.114893	0.108232		-1.05116	1.41202	+	11.4152	11.942	12.2787	12.7185	12.0186	11.1966	NaN	10.7162	10.8104	11.087	NaN	11.3543	12.3878	11.8902	11.8695	12.6721	10.6126	12.8268	3	3	3	4	3	3	1	3	3	3	1	2	3	4	4	4	4	4	0	0	0	0
Q8NBJ5	Q8NBJ5	GT251_HUMAN	COLGALT1	0.346205	4.55681	+	0.0954927	2.12263		16.8872	16.8874	16.9616	16.9767	16.9356	16.6951	16.6229	16.7096	16.6214	16.6721	16.6124	16.6009	16.5919	16.5048	16.4947	16.6319	16.5018	16.5411	37	38	39	42	35	40	43	39	40	42	42	40	41	41	42	40	41	42	0	0	0	0
Q8N668	Q8N668	COMD1_HUMAN	COMMD1	-0.356174	2.94655	+	-0.261272	1.92348		14.4703	14.4136	14.6099	14.7505	14.4699	14.5623	14.6545	14.9091	14.576	14.627	14.4736	14.6056	15.0179	14.6727	14.7688	15.0546	14.933	14.9664	8	8	8	9	6	8	10	10	9	9	9	10	8	10	10	9	8	9	1	1	1	0
Q9Y6G5	Q9Y6G5	COMDA_HUMAN	COMMD10	0.138381	1.43549		-0.0731947	0.712697		15.0172	15.1221	15.0626	15.3125	15.1829	15.0844	15.0264	14.9662	14.8588	14.9916	14.7993	14.8698	14.863	14.9438	14.9435	15.1035	15.0085	15.0889	14	13	14	14	14	14	13	14	14	14	13	14	14	14	13	14	14	13	1	1	0	0
Q86X83	Q86X83	COMD2_HUMAN	COMMD2	0.0244058	0.0712171		-0.0736923	0.224495		14.5357	14.5335	14.5103	14.155	14.3129	14.4768	14.1598	13.9929	14.4779	14.4389	14.4352	14.4309	14.4948	14.7634	14.3913	14.1941	14.5204	14.0137	10	12	10	10	11	9	12	11	12	12	12	9	12	12	10	11	12	10	1	0	0	0
Q9UBI1	Q9UBI1	COMD3_HUMAN	COMMD3	-0.0250161	0.279383		-0.0138706	0.0997453		14.5808	14.5943	14.6886	14.522	14.6813	14.5954	14.4919	14.7536	14.6702	14.715	14.5809	14.5176	14.5509	14.6434	14.7427	14.6748	14.6137	14.587	12	12	12	12	11	11	12	11	12	12	12	12	11	12	12	10	12	11	1	1	0	0
Q9H0A8	Q9H0A8	COMD4_HUMAN	COMMD4	0.106795	0.42701		0.0795922	0.404494		14.7888	14.6716	14.5909	14.1107	14.4996	14.6624	14.562	14.2174	14.5491	14.5459	14.6231	14.6633	14.3712	14.6961	14.3577	14.3809	14.5681	14.3092	9	9	9	11	9	9	10	11	12	10	11	11	11	10	11	10	10	10	1	1	0	0
Q9GZQ3	Q9GZQ3	COMD5_HUMAN	COMMD5	0.0527204	0.358588		0.0524047	0.511032		14.942	15.0043	15.1248	15.1183	15.1692	14.8781	14.9776	15.0643	15.0692	15.1018	15.0069	15.015	15.1353	15.0078	14.9477	14.957	15.06	14.8126	11	11	12	12	11	11	12	11	12	12	12	12	12	11	12	11	12	10	1	1	0	0
Q7Z4G1	Q7Z4G1	COMD6_HUMAN	COMMD6	-0.340323	1.34606	+	-0.145627	0.690423		14.6107	14.7424	15.246	15.4135	14.9605	15.3222	14.9966	15.574	15.3443	15.2705	15.0424	15.2357	15.1734	15.3077	15.3657	15.6412	15.3856	15.4636	6	6	6	6	6	6	6	6	6	6	5	6	6	6	6	6	6	6	1	1	0	0
Q86VX2	Q86VX2	COMD7_HUMAN	COMMD7	0.154945	1.33963		0.124305	1.01217		15.0293	15.0828	15.0264	15.0457	14.9433	14.9923	14.9615	14.9545	14.9697	15.0401	14.9506	15.0595	14.9634	14.8296	14.7882	14.8718	15.1032	14.6338	7	7	8	8	7	7	8	7	7	7	7	8	8	7	7	7	7	8	0	0	0	0
Q9NX08	Q9NX08	COMD8_HUMAN	COMMD8	-0.0559754	0.194355		0.00676743	0.022313		14.0111	13.7796	13.7509	14.0592	13.6895	13.4407	13.7626	13.8718	13.9794	14.0913	13.5327	13.8696	14.044	13.7166	13.8798	13.8263	14.0068	13.5934	6	5	7	8	6	8	6	7	7	6	8	8	6	8	8	8	7	9	1	1	0	0
Q9P000	Q9P000	COMD9_HUMAN	COMMD9	0.239013	0.676945		0.319272	0.908603		15.1199	15.2781	15.0486	14.9669	15.1509	15.169	15.2024	14.8271	15.2485	15.2838	15.3159	15.3372	15.0065	15.3978	15.0562	14.3985	15.1085	14.3316	14	15	15	16	16	14	15	16	15	16	15	15	16	13	15	17	14	17	0	1	0	0
Q86VU5	Q86VU5	CMTD1_HUMAN	COMTD1	0.0834829	0.235366		0.225322	1.20263		12.7997	12.6225	12.5991	12.6055	13.2814	12.9337	12.9473	12.8746	12.8107	12.9332	13.136	12.9912	12.8158	12.7498	12.6074	12.8327	13.0176	12.3178	5	4	3	5	3	3	5	5	5	5	5	5	5	5	5	5	5	4	0	0	1	0
Q8NHY2	Q8NHY2	COP1_HUMAN	COP1	-0.301603	1.30114		-0.0393777	0.128593		11.0648	11.1656	10.5388	10.9457	11.4283	11.1215	10.9957	11.5957	11.4556	11.4867	11.0706	11.2336	11.4893	11.3043	11.5665	11.2954	11.1594	11.2592	6	5	6	6	5	5	6	6	6	6	6	6	5	6	5	6	6	6	1	1	0	0
P53621	P53621	COPA_HUMAN	COPA	-0.000200589	0.00316625		0.0376717	0.896476		18.0483	18.0566	18.113	18.1386	18.1161	18.0329	18.0826	18.0889	18.1675	18.1676	18.1581	18.0682	18.1201	18.0501	18.0892	18.0692	18.1175	18.0606	104	103	108	109	102	96	103	111	107	107	103	103	105	104	102	111	105	107	1	0	1	0
P53618	P53618	COPB_HUMAN	COPB1	-0.00902716	0.0524204		0.0702384	0.47007		17.3816	17.3806	17.3247	17.3273	17.2725	17.3264	17.4828	17.239	17.467	17.471	17.4152	17.4137	17.4099	17.4548	17.4175	17.1575	17.4665	17.1611	72	71	73	76	70	67	74	75	73	73	74	73	73	75	72	76	73	72	1	0	1	0
P35606	P35606	COPB2_HUMAN	COPB2	0.109594	0.895225		0.121753	0.805878		17.8773	17.8366	17.7695	17.7168	17.8052	17.8504	17.8902	17.5754	17.9019	17.8299	17.8498	17.8817	17.7599	17.8067	17.8163	17.5433	17.797	17.475	54	60	60	61	54	54	60	62	60	61	59	59	60	59	56	61	60	60	1	0	1	0
O14579	O14579	COPE_HUMAN	COPE	0.136379	0.658539		0.174139	0.857876		16.8523	16.8006	16.7078	16.5961	16.6767	16.6631	16.7634	16.5208	16.8342	16.8262	16.8222	16.7563	16.5715	16.8115	16.7975	16.327	16.7065	16.2643	18	19	19	22	18	18	21	20	22	22	22	20	22	22	20	20	18	21	1	0	1	0
Q9Y678	Q9Y678	COPG1_HUMAN	COPG1	-0.0237923	0.201039		0.0509574	0.431685		16.9947	16.9809	17.0026	16.9361	16.9239	16.9789	17.0557	16.902	17.0922	17.0643	17.0769	17.0744	17.0713	17.1085	17.0272	16.8442	17.0483	16.8605	65	63	68	74	67	63	68	77	67	74	70	67	69	66	66	75	70	76	1	0	1	0
Q9UBF2;Q9Y678	Q9UBF2;Q9Y678	COPG1_HUMAN;COPG2_HUMAN	COPG1;COPG2	0.344124	1.41283	+	0.312249	1.08884		16.6077	16.2652	16.0232	16.1068	16.476	16.5115	16.6526	15.7642	16.262	16.3579	16.3478	16.4146	16.1934	16.3342	16.0809	15.6167	15.8783	15.8223	5	5	5	5	5	5	5	5	5	5	5	5	5	5	5	5	5	5	1	0	1	0
Q9UBF2	Q9UBF2	COPG2_HUMAN	COPG2	-0.011663	0.137624		-0.0426075	0.643052		15.0086	15.0701	15.101	15.0679	15.0675	15.0235	14.9965	14.9962	15.0291	15.006	15.0317	15.0934	15.1234	15.1086	15.0967	15.0172	15.1191	14.9437	42	45	39	42	39	39	40	43	45	43	43	38	43	43	40	44	42	40	1	0	1	0
Q9NQ92	Q9NQ92	COPRS_HUMAN	COPRS	0.111207	0.458743		-0.250044	0.561995		12.4803	12.5422	12.558	12.2095	12.549	12.094	12.5497	11.8705	11.5992	11.3958	12.307	12.5434	12.2757	12.5142	12.3048	11.9474	12.349	12.3747	2	2	2	2	2	2	2	2	2	2	2	2	2	2	2	2	2	2	0	1	0	0
P61201	P61201	CSN2_HUMAN	COPS2	-0.0522305	0.698058		-0.0391722	0.684537		15.2594	15.1576	15.2865	15.231	15.1811	15.1211	15.2142	15.2214	15.2236	15.2429	15.2277	15.1852	15.3279	15.2973	15.2833	15.1343	15.2761	15.2312	26	23	23	26	24	24	25	27	27	27	23	25	26	28	26	27	27	26	1	1	0	0
Q9UNS2	Q9UNS2	CSN3_HUMAN	COPS3	0.0826383	0.648005		0.130982	0.969937		16.1053	16.0226	16.172	16.0105	16.1028	16.0159	16.0756	15.9643	16.2372	16.2073	16.206	16.0288	16.0031	16.0746	16.1066	15.8709	16.1132	15.7647	22	22	23	23	23	20	21	23	23	22	22	22	22	21	23	22	23	23	1	1	0	0
Q9BT78	Q9BT78	CSN4_HUMAN	COPS4	0.0652299	0.420842		0.0609845	0.369135		15.7849	15.8585	15.8758	15.7921	15.8269	15.8626	15.7874	15.7632	15.9377	15.8372	15.8523	15.7976	15.837	15.8567	15.8405	15.6438	15.9446	15.4868	33	32	35	35	35	34	32	37	33	36	34	34	34	33	33	36	34	35	1	1	0	0
Q92905	Q92905	CSN5_HUMAN	COPS5	-0.0623247	0.69125		0.0302366	0.268217		15.3521	15.2492	15.3901	15.3609	15.3363	15.2336	15.5185	15.41	15.395	15.359	15.4696	15.3254	15.5103	15.4337	15.3908	15.2567	15.4069	15.2978	20	18	21	21	20	20	20	22	22	22	21	20	22	21	19	22	22	23	1	1	0	0
Q7L5N1	Q7L5N1	CSN6_HUMAN	COPS6	0.104818	0.404569		0.0678021	0.23278		15.316	15.2515	15.1804	14.9827	15.1894	15.104	15.2019	14.8887	15.1696	15.2576	15.1892	15.0949	15.2197	15.234	15.2539	14.7126	15.2355	14.7394	14	14	14	13	13	13	15	15	14	14	14	14	15	14	15	13	14	13	1	1	0	0
Q9UBW8	Q9UBW8	CSN7A_HUMAN	COPS7A	-0.165709	1.05009		0.134918	0.779305		14.395	14.3591	14.3778	14.2504	14.2055	14.1037	14.6862	14.4287	14.5687	14.4558	14.7494	14.6065	14.6988	14.5622	14.4877	14.1793	14.4361	14.3217	16	15	17	18	16	14	15	17	17	18	16	14	18	15	15	16	16	17	1	1	0	0
Q9H9Q2	Q9H9Q2	CSN7B_HUMAN	COPS7B	0.0932218	0.229809		-0.0954849	0.259739		14.6429	14.5999	14.1363	14.0579	14.5962	14.5231	14.1284	13.9445	14.454	14.1422	14.2795	14.4754	14.5381	14.5504	14.6168	14.0035	14.4203	13.868	8	8	7	8	7	5	6	8	7	8	8	8	8	7	8	8	8	8	1	1	0	0
Q99627	Q99627	CSN8_HUMAN	COPS8	-0.121013	0.498972		-0.132055	0.518898		14.8947	14.9651	15.0316	15.0669	15.1978	14.7851	14.7392	15.2587	14.9525	14.9101	14.9481	15.0662	14.9417	14.7709	15.0337	15.2526	15.226	15.4425	9	9	9	9	7	8	9	8	9	9	9	9	9	9	9	9	8	8	1	1	0	0
P61923	P61923	COPZ1_HUMAN	COPZ1	-0.208401	4.13837	+	-0.0764122	1.93793		17.1259	17.0313	17.1397	16.9644	16.9719	17.0295	17.2288	17.2166	17.1028	17.1504	17.2254	17.1307	17.2879	17.2226	17.2678	17.2598	17.2204	17.2547	12	11	11	12	11	11	11	11	12	12	12	12	11	11	12	11	12	12	1	0	1	0
Q9H8M1	Q9H8M1	CQ10B_HUMAN	COQ10B	-0.192737	0.645126		-0.137734	0.362498		11.6988	11.9566	11.6998	12.0818	12.5448	12.1906	12.3476	12.2022	11.9082	12.2908	12.3568	11.397	12.2682	12.161	12.2886	12.5039	11.9959	12.1113	4	3	3	4	4	4	4	5	5	4	5	4	4	5	4	4	5	4	0	0	1	1
Q96H96	Q96H96	COQ2_HUMAN	COQ2	0.1724	0.266399		0.290375	0.716628		12.9461	12.8579	11.997	12.3221	13.2925	13.4628	12.7469	12.8677	12.7785	13.507	12.5032	13.183	12.7746	12.687	12.9479	12.7388	11.9252	12.7705	3	2	3	3	3	3	3	3	3	3	3	3	3	3	2	3	3	2	0	0	1	1
Q9NZJ6	Q9NZJ6	COQ3_HUMAN	COQ3	0.181296	0.943409		0.0214507	0.0683497		13.2608	13.4599	13.4259	13.2428	13.5157	13.6043	13.3558	13.0374	13.3537	13.4709	13.0389	13.2936	13.3953	13.3936	13.1019	12.8791	13.4136	13.2381	6	6	6	6	6	6	5	7	6	6	6	5	7	6	6	6	6	6	0	0	1	1
Q5HYK3	Q5HYK3	COQ5_HUMAN	COQ5	0.214468	1.84182		0.0216783	0.0910767		15.2466	15.2925	15.2889	15.2134	15.1983	15.2359	15.1208	14.8029	15.0465	15.1108	15.1614	15.0765	15.1188	15.1804	15.1876	14.8278	15.0731	14.801	16	17	18	16	18	18	18	19	18	19	18	17	19	17	18	19	18	20	0	0	1	1
Q9Y2Z9	Q9Y2Z9	COQ6_HUMAN	COQ6	0.251996	2.38551	+	-0.106712	0.86159		17.3956	17.3469	17.5674	17.2555	17.3733	17.3562	16.984	17.0842	17.0762	17.1502	16.9082	16.9398	17.2888	17.2239	17.1216	17.0629	17.1712	16.9145	12	12	10	11	12	10	12	12	12	12	12	11	11	12	12	12	12	12	0	0	1	1
Q99807	Q99807	COQ7_HUMAN	COQ7	0.0223994	0.183997		-0.0157701	0.132324		14.5089	14.4919	14.4581	14.3675	14.4204	14.3426	14.2996	14.3822	14.4034	14.3866	14.4519	14.4368	14.5455	14.5021	14.3532	14.3769	14.398	14.2794	14	14	16	15	13	11	13	16	14	14	13	15	15	15	15	15	14	14	0	0	1	1
Q8NI60	Q8NI60	COQ8A_HUMAN	COQ8A	0.175524	1.0118		0.0741569	0.350709		14.0467	14.1522	13.9061	14.0009	14.0216	14.0575	13.9426	13.8618	13.9634	13.9823	13.8469	13.9797	13.9757	13.9743	13.9553	13.4824	14.0533	13.6908	17	19	19	20	18	19	20	20	20	20	20	19	20	20	19	17	19	18	0	0	1	1
Q96D53	Q96D53	COQ8B_HUMAN	COQ8B	0.355768	1.82114	+	-0.057093	0.224801		13.3726	13.1768	13.2194	12.8526	13.2794	13.315	12.8315	12.6972	12.7038	12.9736	12.7402	12.7923	13.0286	12.9901	12.9076	12.5682	13.0497	12.537	14	14	15	15	15	14	14	15	15	14	14	14	14	14	15	14	15	13	1	0	1	1
O75208	O75208	COQ9_HUMAN	COQ9	0.275204	1.57848		0.154708	0.753808		15.2615	15.2515	15.394	15.1219	15.3121	15.256	15.1367	15.1594	15.3021	15.1712	15.064	15.0406	15.0633	15.1463	15.181	14.9499	15.0836	14.5217	10	10	9	11	10	10	10	11	10	10	10	10	9	10	10	10	10	11	0	0	0	1
P31146	P31146	COR1A_HUMAN	CORO1A	-0.368842	2.27155	+	-0.088184	0.472033		19.8628	19.7739	20.001	20.1727	19.8326	19.8477	20.2179	20.2091	20.2004	20.2651	20.1285	20.1535	20.1782	20.0864	20.1643	20.5406	20.1753	20.5589	37	36	38	40	38	36	35	42	38	36	38	34	38	37	39	42	41	41	1	0	1	0
Q9BR76	Q9BR76	COR1B_HUMAN	CORO1B	0.00772063	0.0495744		0.155794	2.4103		18.3519	18.3624	18.5738	18.6392	18.4799	18.3583	18.5098	18.59	18.7474	18.6721	18.5707	18.5639	18.4209	18.4109	18.4808	18.5422	18.3935	18.4708	33	35	34	37	35	32	35	37	36	37	33	34	35	35	36	37	37	36	1	0	0	0
Q9ULV4	Q9ULV4	COR1C_HUMAN	CORO1C	-0.0522925	0.205541		-0.220593	1.3833		17.7647	17.7847	17.9351	18.1127	17.988	17.7108	17.5819	17.8963	17.6522	17.8096	17.6537	17.6925	17.8233	17.7128	17.8412	18.2031	17.8668	18.1626	34	33	34	36	36	34	35	35	33	33	36	34	37	33	35	37	35	37	1	0	1	0
Q6QEF8;Q9ULV4	Q6QEF8;Q9ULV4	COR1C_HUMAN;CORO6_HUMAN	CORO1C;CORO6	0.199222	0.17121		0.0670513	0.0541622		16.7484	16.6067	17.4335	17.7585	17.6198	16.716	16.5858	17.5232	17.2466	17.3615	16.7994	16.5733	16.8982	15.1172	16.9229	17.9707	17.0398	17.7387	2	2	2	2	2	2	2	2	2	2	2	2	2	2	2	2	2	2	0;1	0	0;1	0
Q92828	Q92828	COR2A_HUMAN	CORO2A	0.962283	4.53439	+	-0.876387	2.64481	+	12.5074	12.4942	12.6017	12.2995	12.6132	12.3026	10.9406	10.381	10.8797	9.93561	10.5279	11.1216	11.411	11.7784	11.3344	11.2269	11.3242	11.9699	4	4	4	4	4	4	4	2	4	3	3	3	4	4	4	3	4	3	0	0	0	0
P57737	P57737	CORO7_HUMAN	CORO7	0.0799459	1.45372		0.269446	4.75157	+	16.2647	16.3028	16.3144	16.2844	16.265	16.263	16.4674	16.4028	16.4735	16.5123	16.5041	16.4713	16.2514	16.2025	16.25	16.1324	16.2891	16.0892	40	39	40	44	38	39	41	44	39	42	39	39	41	40	38	44	40	43	1	0	1	0
Q14019	Q14019	COTL1_HUMAN	COTL1	-0.420685	3.56235	+	-0.140621	1.53382		21.3953	21.279	21.4008	21.5158	21.0435	21.2692	21.6843	21.7401	21.489	21.5423	21.5479	21.5805	21.9178	21.6632	21.7217	21.7585	21.6535	21.7132	16	16	17	13	17	16	15	17	16	16	15	14	18	17	18	17	17	16	1	1	0	0
Q12887	Q12887	COX10_HUMAN	COX10	-0.39653	0.421516		-0.438344	0.781807		10.2021	12.1086	11.5147	NaN	11.3989	11.9817	11.792	10.6621	11.1267	11.8931	11.6432	11.2794	12.2656	12.0802	11.3887	11.6166	NaN	NaN	2	3	3	1	2	2	2	2	3	3	3	3	2	2	3	3	1	1	0	0	1	1
Q9Y6N1	Q9Y6N1	COX11_HUMAN	COX11	0.387731	3.09704	+	0.0248884	0.154951		14.3158	14.2554	14.022	13.888	14.12	14.0539	13.7154	13.6182	13.6826	13.8402	13.779	13.8425	13.8234	13.7139	13.8802	13.5615	13.7522	13.5975	7	6	5	7	6	4	6	6	7	7	6	7	6	7	6	6	6	6	0	0	1	1
Q96I36	Q96I36	COX14_HUMAN	COX14	-0.0637094	0.0980796		0.0334285	0.0571985		14.1509	13.2096	14.0909	13.605	13.4968	14.231	13.9271	13.3837	13.8486	13.8632	14.0883	14.2561	14.1208	14.1549	14.2428	13.118	13.8584	13.6716	2	2	2	2	2	2	2	2	2	2	2	2	2	2	2	2	2	2	0	0	1	1
Q7KZN9	Q7KZN9	COX15_HUMAN	COX15	0.150903	0.54809		0.14157	0.447758		14.5458	14.7346	14.464	14.4199	14.4795	14.1466	14.6578	14.0646	14.3742	14.3405	14.5865	14.7107	14.3374	14.6712	14.4744	13.9839	14.3868	14.0314	10	10	10	9	9	10	12	10	12	12	11	10	12	12	12	9	12	12	0	0	1	1
Q9P0S2	Q9P0S2	COX16_HUMAN	COX16	0.13541	0.433985		0.335142	1.2735		13.0506	12.9016	12.8376	12.5472	12.9005	12.9954	13.3501	12.6824	13.0484	13.1166	13.0805	13.1533	12.8237	12.8934	12.972	12.5538	12.9755	12.2021	5	5	5	5	5	5	5	5	5	5	5	4	6	5	5	6	5	5	0	0	1	1
Q14061	Q14061	COX17_HUMAN	COX17	0.148679	1.27665		-0.163387	1.50629		17.6139	17.3764	17.6427	17.7874	17.5588	17.6467	17.3202	17.4828	17.3403	17.1114	17.1989	17.3	17.3835	17.582	17.5497	17.3298	17.4624	17.4265	7	6	6	7	5	7	6	7	7	7	6	7	7	6	7	7	7	7	1	0	0	1
Q8N8Q8	Q8N8Q8	COX18_HUMAN	COX18	0.0774271	0.348072		-0.00598558	0.0202276		12.7989	12.6655	12.7263	12.6669	12.5621	12.5998	12.5104	12.4695	12.605	12.7279	12.7048	12.5014	12.6114	12.5191	12.8518	12.8334	12.4756	12.2636	4	3	4	3	3	4	3	3	3	3	3	4	4	4	3	3	4	3	0	0	1	1
Q49B96	Q49B96	COX19_HUMAN	COX19	0.524448	3.58473	+	0.0752783	0.365102		14.1979	14.0522	14.3143	14.2666	14.3359	14.026	13.7425	13.9739	13.681	13.7348	13.6355	13.73	13.7926	13.9937	13.6143	13.4693	13.6503	13.5259	5	5	5	4	5	5	5	4	5	5	4	4	5	5	5	5	5	5	1	0	0	1
Q5RI15	Q5RI15	COX20_HUMAN	COX20	0.0508986	0.377578		0.0436449	0.369038		15.7023	15.5117	15.5628	15.4398	15.4822	15.5803	15.4588	15.5167	15.5612	15.5383	15.527	15.6334	15.5026	15.4931	15.449	15.3301	15.6886	15.5104	11	11	11	11	11	10	10	11	11	11	11	11	11	11	11	11	11	10	0	0	1	1
P13073	P13073	COX41_HUMAN	COX4I1	0.0226812	0.156822		0.0404832	0.272302		18.5489	18.4429	18.4252	18.3702	18.3107	18.4713	18.5049	18.2461	18.4603	18.419	18.5112	18.5346	18.5099	18.4742	18.4717	18.2362	18.4451	18.2961	11	11	11	11	11	11	11	11	11	11	11	11	11	11	11	11	11	11	0	0	1	1
P20674	P20674	COX5A_HUMAN	COX5A	-0.0170056	0.052763		0.0466626	0.123788		17.191	17.2303	16.9071	16.7778	16.7741	17.0657	17.1073	16.5735	17.0886	16.9015	17.2447	17.4126	16.7808	17.1687	17.2373	16.9033	17.1421	16.8158	8	8	8	8	7	8	8	7	8	7	8	8	7	8	8	7	7	7	0	0	1	1
P10606	P10606	COX5B_HUMAN	COX5B	-0.181262	1.05793		-0.023619	0.100628		18.2674	18.4311	18.6201	18.6637	18.3748	18.3691	18.5475	18.8248	18.4556	18.6298	18.6398	18.5747	18.5423	18.395	18.5868	18.8579	18.6084	18.8235	11	11	11	11	11	11	11	11	11	11	11	11	11	11	11	11	11	10	0	0	1	1
P12074	P12074	CX6A1_HUMAN	COX6A1	0.0264654	0.178745		-0.0314792	0.11499		16.2712	16.3997	16.3435	16.3239	16.5744	16.3618	16.2509	16.2195	16.281	16.4289	16.7187	16.0278	16.4351	16.4831	16.3251	16.2432	16.3843	16.2449	3	3	3	3	3	3	3	3	3	3	3	3	2	3	3	3	3	3	0	0	1	1
P14854	P14854	CX6B1_HUMAN	COX6B1	-0.029432	0.199677		0.0507924	0.403506		17.9613	18.0421	18.1068	18.2481	18.2293	18.0024	17.9961	18.2954	18.0998	18.2532	18.2404	18.1865	18.1133	18.0814	18.1089	18.0139	18.2459	18.2033	10	10	9	9	9	10	10	9	9	9	9	9	10	9	9	9	9	9	0	0	0	1
P09669	P09669	COX6C_HUMAN	COX6C	-0.315895	3.0036	+	-0.0401627	0.228178		18.7411	18.6673	18.9462	18.9379	18.8404	18.8206	18.9334	19.3129	19.1159	19.0952	19.0614	19.0893	19.1489	19.0825	18.9887	19.2088	19.0659	19.3541	8	8	9	8	8	8	8	8	6	7	7	6	9	5	7	8	9	8	0	0	1	1
P14406	P14406	CX7A2_HUMAN	COX7A2	-0.166752	1.17363		-0.143404	0.74132		17.6927	17.5643	17.472	17.4669	17.36	17.6285	17.6332	17.2529	17.562	17.4623	17.6006	17.8135	17.7338	17.9196	17.7798	17.4641	17.7008	17.587	2	2	2	2	2	2	2	2	2	2	2	2	2	2	2	2	2	2	0	0	1	1
O14548	O14548	COX7R_HUMAN	COX7A2L	-0.0462251	0.20512		0.0471075	0.240458		14.436	14.2493	14.1695	14.3147	14.2594	14.0524	14.3877	14.3023	14.233	14.3037	14.3492	14.4655	14.4628	14.2633	14.495	14.1305	14.3659	14.0411	6	6	6	7	6	6	6	7	6	7	6	5	6	5	5	7	6	7	0	0	1	1
P24311	P24311	COX7B_HUMAN	COX7B	0.0123765	0.077722		-0.000816345	0.00686656		16.4319	16.3786	16.4894	16.4743	16.1562	16.3985	16.4826	16.3884	16.3009	16.3234	16.3983	16.356	16.3801	16.4538	16.4032	16.2877	16.4472	16.2827	2	2	2	2	2	2	2	2	2	2	2	2	2	2	2	2	2	2	0	0	1	1
P15954	P15954	COX7C_HUMAN	COX7C	-0.632676	2.26617	+	-0.284259	1.13165		15.0412	14.9402	14.8754	15.5786	14.7202	15.0448	15.3568	15.5888	15.4395	15.2239	15.3267	15.3554	15.1244	15.6194	15.5887	15.8582	15.7002	16.1056	3	3	2	3	2	2	3	3	3	2	3	3	3	3	3	3	3	2	0	0	1	1
O75976	O75976	CBPD_HUMAN	CPD	-0.0497066	0.17274		-0.559023	3.54171	+	12.2157	12.2009	12.1605	11.7708	12.2405	11.9216	11.8332	11.4881	11.6085	11.3861	11.53	11.6081	12.2497	12.3131	12.3347	11.8664	12.1247	11.9196	16	17	17	15	15	15	14	14	16	12	14	15	17	18	18	16	17	16	0	0	1	0
Q17RY0;Q7Z5Q1;Q8NE35	Q8NE35;Q17RY0;Q7Z5Q1	CPEB2_HUMAN;CPEB3_HUMAN;CPEB4_HUMAN	CPEB2;CPEB3;CPEB4	0.479715	2.84408	+	0.598059	2.34103	+	11.678	11.5044	11.4846	11.367	11.5349	11.4157	11.5639	11.0961	11.9035	11.8171	11.7177	11.5963	11.1363	11.095	11.1204	NaN	11.1354	10.6015	4	3	4	4	4	4	4	4	4	4	4	4	3	3	4	1	3	3	1	0;1	0;1	0
Q8NE35	Q8NE35	CPEB3_HUMAN	CPEB3	-0.662326	1.09492	+	0.724608	1.67167	+	10.6038	9.45433	NaN	NaN	9.74834	10.1211	10.6292	11.7476	11.4733	11.3586	11.5934	11.4109	10.5936	10.0838	11.3358	10.5213	11.1914	10.1395	2	2	1	1	2	2	3	3	2	3	3	3	2	3	3	3	2	2	1	1	1	0
Q17RY0	Q17RY0	CPEB4_HUMAN	CPEB4	0.453773	2.73911	+	0.47762	2.74131	+	11.7558	11.742	11.6672	11.3716	11.8249	11.6596	11.841	11.77	11.7133	11.4335	11.5201	11.8862	10.8518	11.1309	11.2366	11.2679	11.3371	11.474	7	9	10	9	7	9	7	7	10	8	9	10	7	10	7	6	8	7	1	0	1	0
P14384	P14384	CBPM_HUMAN	CPM	-0.219787	0.572558		-1.04911	2.66711	+	NaN	10.236	10.9473	10.5181	NaN	10.5122	NaN	9.92019	9.0322	10.1041	9.83991	NaN	11.1085	10.9603	10.3446	10.6008	10.6893	10.9356	1	2	2	2	1	2	1	2	2	2	2	1	2	2	2	2	2	2	0	0	1	0
Q99829	Q99829	CPNE1_HUMAN	CPNE1	-0.182781	3.60029	+	-0.148201	2.96608		16.3598	16.3468	16.4798	16.5107	16.4209	16.4521	16.5223	16.5201	16.4336	16.5082	16.3637	16.4298	16.6764	16.5529	16.586	16.6056	16.5857	16.6602	23	21	23	23	20	21	24	23	23	23	23	24	24	24	23	24	23	24	1	1	1	0
Q96FN4	Q96FN4	CPNE2_HUMAN	CPNE2	-0.756878	6.44102	+	0.216245	1.76772		11.7595	11.8805	11.9928	11.8261	11.8706	11.6816	12.9164	13.0009	12.7329	12.8413	12.768	12.5904	12.5556	12.5568	12.5883	12.7761	12.6497	12.426	5	8	6	6	6	6	14	13	14	14	14	13	12	13	12	12	14	11	1	1	1	0
O75131	O75131	CPNE3_HUMAN	CPNE3	-0.150269	0.838555		-0.136212	0.663588		15.7585	15.8011	15.9516	15.9824	15.8917	15.7123	15.7627	15.7563	16.0667	16.0371	15.7518	15.8073	15.9206	15.6344	16.021	16.2033	16.0556	16.1643	27	26	27	29	25	25	27	29	28	28	28	28	28	26	29	31	28	32	1	1	1	0
Q86YQ8	Q86YQ8	CPNE8_HUMAN	CPNE8	0.433951	2.68379	+	0.360125	2.24211	+	13.2845	13.2804	13.4115	13.0021	13.2646	13.0183	13.1495	12.8611	13.0774	13.3022	13.2213	13.2069	13.0097	12.9041	12.8327	12.4294	12.7697	12.712	13	13	14	16	12	12	15	16	15	15	14	15	13	15	15	13	16	16	0	0	0	0
P36551	P36551	HEM6_HUMAN	CPOX	0.355513	4.04221	+	0.0695432	0.51894		16.1697	16.2302	16.1803	16.1808	16.1906	16.1373	15.8777	15.7675	15.9696	15.9905	15.8843	15.8835	15.8367	15.8179	15.9823	15.5982	15.9396	15.7811	31	31	31	34	32	28	32	32	32	33	32	32	33	32	32	34	33	34	0	0	0	1
Q9BRF8	Q9BRF8	CPPED_HUMAN	CPPED1	0.248263	1.77484		0.414622	3.21569	+	16.8903	16.7867	16.7273	17.0369	16.56	17.0249	17.0131	16.6618	17.1783	17.0887	17.0493	17.0331	16.6695	16.5519	16.6874	16.4004	16.587	16.6405	18	18	18	20	18	18	20	21	20	20	20	19	19	20	19	19	18	19	1	0	0	0
Q9Y646	Q9Y646	CBPQ_HUMAN	CPQ	0.672103	8.38967	+	-0.288654	4.48592	+	15.8887	15.8178	15.8918	15.7517	15.8724	15.8469	14.8918	14.9636	14.833	14.7744	14.8945	14.9474	15.0527	15.151	15.1988	15.1874	15.1817	15.2649	14	14	15	14	13	14	13	11	14	13	13	13	13	13	14	11	13	11	0	0	0	0
Q10570	Q10570	CPSF1_HUMAN	CPSF1	0.272064	1.95929	+	0.0770027	0.357226		14.4272	14.398	14.3202	14.1682	14.2479	14.2464	14.1322	13.8332	14.2216	14.1565	14.1484	14.1456	14.1071	14.2032	14.1928	13.771	14.0881	13.8133	46	46	48	49	46	39	48	47	50	51	48	49	50	50	49	47	50	41	0	1	0	0
Q9P2I0	Q9P2I0	CPSF2_HUMAN	CPSF2	0.232803	4.07231	+	0.144378	2.9083		14.3149	14.2468	14.3372	14.2255	14.2556	14.2085	14.2002	14.1363	14.2135	14.1646	14.1831	14.1602	14.0315	14.1013	14.1106	14.0162	14.0279	13.9042	36	35	35	37	31	35	38	36	37	37	36	38	34	36	34	34	39	35	0	1	0	0
Q9UKF6	Q9UKF6	CPSF3_HUMAN	CPSF3	0.0964152	1.32503		0.134734	1.71816		17.1166	17.1551	17.0818	17.1537	17.162	17.0939	17.1007	17.0859	17.1836	17.2654	17.1889	17.1686	17.085	17.0298	17.1129	16.8949	17.1322	16.93	29	30	29	29	29	30	30	30	30	28	30	30	28	30	30	27	29	27	0	1	0	0
O95639	O95639	CPSF4_HUMAN	CPSF4	0.207713	1.28537		0.151771	1.01048		14.7213	14.7663	14.9579	14.913	14.9751	14.6643	14.8261	14.7021	14.8721	14.7908	14.7992	14.672	14.8097	14.411	14.897	14.5081	14.6012	14.5246	15	15	16	16	16	16	15	17	15	16	16	16	16	16	16	16	16	17	0	1	0	0
Q16630	Q16630	CPSF6_HUMAN	CPSF6	-0.241547	3.00663	+	-0.0812066	2.43425		16.3406	16.3471	16.556	16.2205	16.4351	16.2501	16.4937	16.5347	16.5266	16.5832	16.4927	16.4806	16.6212	16.5575	16.5847	16.6511	16.6193	16.5649	18	18	15	19	16	18	20	19	21	19	20	19	21	18	20	19	21	20	1	1	0	0
Q8N684	Q8N684	CPSF7_HUMAN	CPSF7	-0.272371	5.47165	+	-0.137155	2.85282		14.9774	14.9877	14.9676	14.8652	14.985	14.9658	15.023	15.0432	15.1336	15.0988	15.1635	15.0979	15.1595	15.2292	15.2907	15.1734	15.2407	15.2895	20	18	19	18	18	19	19	22	20	21	20	20	20	22	19	21	21	20	1	1	0	0
P50416	P50416	CPT1A_HUMAN	CPT1A	-0.320104	2.06265	+	-1.03152	5.35719	+	11.9181	11.5664	11.7464	11.6362	11.7785	11.5729	10.7138	10.975	11.1531	10.9006	11.2855	10.9219	12.0086	12.2714	12.2278	11.8563	11.7692	12.0057	9	9	9	7	9	9	5	9	9	9	8	11	11	10	10	11	10	8	0	0	1	1
P23786	P23786	CPT2_HUMAN	CPT2	0.418633	6.90925	+	-0.0140899	0.148141		16.6721	16.6308	16.7258	16.7182	16.7442	16.6312	16.2119	16.2555	16.2912	16.3687	16.1836	16.2151	16.2398	16.2327	16.3244	16.1886	16.3491	16.2758	45	47	45	46	44	45	42	45	47	45	44	45	45	43	44	47	44	45	0	0	1	1
Q5TA50	Q5TA50	CPTP_HUMAN	CPTP	0.150328	0.538012		0.0888874	0.29165		12.4586	12.5555	12.508	12.825	12.7824	12.5024	12.558	12.4661	12.6108	12.4079	12.7735	12.447	12.3174	12.6125	12.7237	11.948	12.6691	12.4592	9	9	8	10	7	6	9	9	10	10	9	10	9	9	10	9	8	9	1	1	1	0
Q9H3G5	Q9H3G5	CPVL_HUMAN	CPVL	1.10707	11.726	+	0.0256077	0.505634		18.6221	18.53	18.6293	18.5466	18.5969	18.5669	17.4669	17.5058	17.4862	17.5465	17.5023	17.4952	17.5604	17.4771	17.4546	17.4276	17.5077	17.4219	19	19	19	21	19	19	20	20	20	20	20	19	20	20	19	21	20	21	0	0	0	0
P78560	P78560	CRADD_HUMAN	CRADD	-0.211819	1.30251		0.15265	2.00214		12.2088	12.5385	12.5376	12.7078	12.8227	12.3506	12.9586	12.8687	12.9598	12.7074	12.8782	12.9801	12.6401	12.8178	12.7218	12.762	12.7259	12.7692	5	5	5	5	5	5	6	6	6	5	6	5	6	6	5	6	6	6	1	1	0	0
P43155	P43155	CACP_HUMAN	CRAT	0.198821	2.96537	+	0.0401513	0.439833		14.4505	14.4061	14.4603	14.3578	14.5002	14.3826	14.3409	14.2199	14.2511	14.2985	14.2563	14.2387	14.3065	14.1959	14.3032	14.164	14.3085	14.0864	22	24	23	24	22	22	24	24	24	25	24	24	23	23	22	24	24	25	0	0	1	1
Q96SW2	Q96SW2	CRBN_HUMAN	CRBN	-0.0200138	0.0743045		-0.0534954	0.257762		12.7235	12.8602	13.0548	12.7795	12.5698	12.8539	12.8292	12.699	12.7882	12.6235	12.961	12.7398	12.9041	12.9217	12.985	12.5298	12.9344	12.6866	10	13	14	14	11	13	12	15	14	12	13	13	13	14	13	14	11	13	1	1	1	0
P16220	P16220;P18846	CREB1_HUMAN	CREB1	-0.581856	2.85011	+	0.0086724	0.0248046		12.9398	12.4642	12.8109	12.586	12.5909	12.6809	13.1153	13.2982	13.3951	13.2716	13.176	13.3596	13.1253	13.4566	13.6022	12.8041	13.3199	13.2556	3	3	3	3	3	2	3	4	3	3	3	3	3	3	3	4	3	4	0	1	0	0
Q92793	Q92793	CBP_HUMAN	CREBBP	-0.360358	2.1636	+	-0.0511449	0.254842		12.038	11.9795	12.4495	11.9775	12.3104	12.0852	12.4628	12.325	12.54	12.5367	12.5373	12.2936	12.5697	12.3879	12.654	12.6084	12.5802	12.202	22	19	16	21	16	21	22	22	22	21	24	21	20	24	24	23	24	23	1	1	0	0
Q09472;Q92793	Q92793;Q09472	CBP_HUMAN;EP300_HUMAN	CREBBP;EP300	-0.315441	3.8873	+	-0.0537755	0.432236		13.308	13.2011	13.351	13.1375	13.2784	13.2718	13.4854	13.7129	13.4935	13.4776	13.484	13.4644	13.6788	13.514	13.5354	13.5972	13.6914	13.4236	16	16	14	13	15	13	15	15	16	16	16	15	15	16	16	15	16	15	1	1	0	0
O75629	O75629	CREG1_HUMAN	CREG1	0.0641435	0.388682		0.342801	2.61088	+	16.0043	16.2353	16.1068	16.0655	15.95	15.7889	16.1932	16.478	16.4436	16.4093	15.9978	16.301	15.8989	15.8806	15.8371	16.0644	16.0117	16.0734	4	4	5	6	5	5	6	6	6	6	5	5	5	6	6	6	6	6	0	0	0	0
Q96HD1	Q96HD1	CREL1_HUMAN	CRELD1	0.0144366	0.036147		-0.394476	1.41715		12.0392	12.4994	12.3599	12.2355	11.9821	12.3272	11.9446	11.7836	11.7738	11.3121	12.0351	12.1407	12.0342	12.2452	12.5391	12.017	12.5877	11.9335	7	8	7	7	7	6	6	7	6	9	8	8	8	9	7	8	8	6	0	0	1	0
Q6UXH1	Q6UXH1	CREL2_HUMAN	CRELD2	-0.0466158	0.192818		-0.122901	0.938445		13.2305	13.1495	13.3149	12.8273	13.2097	13.1474	13.0522	13.0617	12.9899	13.1099	13.1001	13.108	13.2792	13.2839	13.2833	12.8701	13.298	13.1445	5	5	5	5	5	5	5	6	5	4	4	6	6	6	5	5	5	6	0	0	0	0
P50238	P50238	CRIP1_HUMAN	CRIP1	-2.27085	5.01952	+	-1.76538	5.39424	+	NaN	NaN	10.1855	NaN	10.7782	10.117	10.4517	11.1112	11.1412	10.8252	11.3494	10.3155	12.6412	12.4913	12.2234	12.9248	12.744	12.7618	1	1	2	1	2	2	2	2	2	3	3	2	3	3	3	3	3	3	0	0	0	0
Q9P021	Q9P021	CRIPT_HUMAN	CRIPT	-0.251498	0.790274		-0.194366	0.384293		13.2982	13.6559	13.1836	13.2591	13.1256	13.2307	13.4684	13.0182	13.1149	12.8399	13.8122	13.8425	13.024	13.2305	13.7038	13.8607	13.9433	13.4999	2	2	2	2	2	2	2	2	2	2	2	2	2	2	2	2	2	2	1	0	0	0
P46108	P46108	CRK_HUMAN	CRK	0.081532	0.998956		0.272118	3.83301	+	15.741	15.705	15.7233	15.792	15.8227	15.7529	15.9454	15.9235	15.978	16.0263	15.9217	15.8856	15.7595	15.7131	15.7963	15.5464	15.6632	15.5693	19	18	21	22	20	19	22	22	22	23	21	22	23	21	21	22	21	22	1	0	1	0
P46109	P46109	CRKL_HUMAN	CRKL	-0.393169	4.60486	+	0.019077	0.19868		15.5576	15.5143	15.6156	15.7472	15.6021	15.385	15.9704	16.1138	15.9556	16.01	15.972	15.8734	15.9746	15.8914	15.9728	16.0468	15.9228	15.9726	21	21	20	22	21	21	21	23	22	22	21	21	23	21	21	24	21	24	0	0	0	0
Q8IUI8	Q8IUI8	CRLF3_HUMAN	CRLF3	-0.222842	3.68337	+	-0.0499318	0.335534		15.8928	15.8475	15.8968	15.8248	15.8203	15.8662	16.0755	15.7683	16.1234	16.0959	16.0857	16.037	16.005	16.2056	16.1002	15.9694	16.157	16.0483	17	19	18	18	17	18	19	18	19	19	19	18	18	18	19	19	19	18	1	0	0	0
Q9BZJ0	Q9BZJ0	CRNL1_HUMAN	CRNKL1	0.920672	6.59278	+	0.0344879	0.133969		13.33	13.2188	12.9741	13.0664	13.0632	13.0671	12.4262	11.8463	12.3376	12.2069	12.3061	12.2794	12.3952	12.3201	12.0955	12.0522	12.1713	12.1612	22	23	24	24	21	22	19	18	18	19	16	17	23	21	18	16	20	15	0	1	0	0
Q5TZA2	Q5TZA2	CROCC_HUMAN	CROCC	0.0648794	0.244037		0.127773	0.735318		16.964	16.8758	17.1101	16.9387	16.5464	16.9825	17.1001	16.8859	16.9953	16.8529	17.0745	16.8862	17.0626	16.8275	16.919	16.8468	16.8874	16.485	6	6	7	6	6	5	5	7	7	6	7	5	7	7	7	4	7	4	1	0	0	0
Q9UKG9	Q9UKG9	OCTC_HUMAN	CROT	-0.00157245	0.00412197		0.0900486	0.396673		12.3064	12.0531	11.5702	11.8094	11.9675	11.9398	12.1701	11.7774	11.9306	12.1558	12.0688	12.0935	11.6647	12.0003	11.8517	11.989	12.2697	11.8805	8	8	8	10	7	7	11	9	9	10	11	10	8	9	10	8	10	8	0	0	0	0
O75718	O75718	CRTAP_HUMAN	CRTAP	0.295176	5.90288	+	-0.0330194	0.351071		14.0846	14.128	14.082	14.2099	14.0567	14.0564	13.83	13.637	13.7506	13.8994	13.8201	13.7113	13.7378	13.8032	13.8512	13.8146	13.8039	13.836	17	15	16	17	13	16	17	17	17	17	16	17	17	16	15	15	16	15	0	0	0	0
Q6UUV9	Q6UUV9	CRTC1_HUMAN	CRTC1	-1.32116	2.96401	+	0.242712	0.886708		9.85221	9.11853	10.5631	9.74136	10.6971	10.8606	11.7202	11.5239	11.9199	12.0808	11.2891	11.6822	11.4602	11.0928	11.4959	11.7197	11.6515	11.3398	3	2	2	3	3	2	5	5	5	4	5	5	5	5	5	5	5	5	1	1	0	0
Q53ET0	Q53ET0	CRTC2_HUMAN	CRTC2	-1.91408	5.15552	+	0.077071	0.150532		11.3017	10.6584	11.3639	11.1763	11.6555	10.9228	13.425	12.7292	13.2231	13.2873	13.1443	13.2167	13.0945	12.8644	13.5253	13.2125	13.4847	12.3817	4	3	3	4	2	2	5	5	6	5	6	6	5	5	6	5	6	5	1	1	0	0
Q6UUV7	Q6UUV7	CRTC3_HUMAN	CRTC3	-1.29101	5.13773	+	0.0148029	0.0265531		9.64354	NaN	9.76146	9.5487	9.97997	10.1418	11.1479	11.2607	10.4406	11.4865	11.5505	10.8392	10.6928	11.2194	11.0722	11.1229	11.1833	11.3461	3	1	2	3	2	2	5	5	5	5	5	5	5	5	5	5	5	5	1	1	0	0
Q16526;Q49AN0	Q49AN0;Q16526	CRY1_HUMAN;CRY2_HUMAN	CRY1;CRY2	0.39622	0.705476		0.419208	0.904218		10.8512	10.6698	10.4785	10.7635	10.7744	9.51465	10.4491	NaN	10.0871	10.7281	10.6289	10.7652	10.6731	9.93051	10.5514	10.3657	9.47672	9.67741	2	2	2	2	2	2	2	1	2	2	2	2	2	2	2	2	2	2	1	1	0	0
Q49AN0	Q49AN0	CRY2_HUMAN	CRY2	-0.0943049	0.198454		-0.355165	0.988902		NaN	11.0279	11.2074	10.5514	10.9938	10.9311	10.6762	11.0965	10.8857	10.3791	10.8054	10.2458	11.2536	11.4793	11.2147	11.0765	10.6088	10.5868	1	3	2	2	3	3	2	2	3	2	3	2	3	3	3	2	3	3	1	1	0	0
P53674	P53674	CRBB1_HUMAN	CRYBB1	0.420888	5.24368	+	0.101563	1.30684		15.4398	15.3951	15.4346	15.5992	15.3116	15.3018	15.0846	15.1835	15.1257	15.1936	15.0575	14.9212	15.0859	14.9891	14.9495	14.9643	14.9926	14.9753	17	16	18	18	18	16	17	14	16	18	15	16	16	17	16	18	14	17	0	0	0	0
Q9Y4K1	Q9Y4K1	CRBG1_HUMAN	CRYBG1	-0.432251	4.80955	+	-0.211949	2.87746		13.031	13.1931	13.1733	13.0389	13.2419	13.3012	13.4202	13.2397	13.4706	13.4183	13.4233	13.329	13.6469	13.5505	13.7131	13.527	13.6363	13.4992	33	30	33	33	32	31	37	36	38	37	37	37	37	36	37	38	38	35	0	0	0	0
Q68DQ2	Q68DQ2	CRBG3_HUMAN	CRYBG3	-0.332803	4.07271	+	0.0694307	1.05425		12.5562	12.5523	12.5233	12.2544	12.5849	12.5295	12.9494	12.8914	12.7985	13.0336	12.8572	12.8841	12.8596	12.8538	12.7895	12.8689	12.8496	12.7761	32	31	33	29	33	28	42	39	43	44	40	40	41	39	40	37	38	35	0	0	0	0
Q9Y2S2	Q9Y2S2	CRYL1_HUMAN	CRYL1	0.896428	6.27003	+	0.412358	3.30838	+	14.6544	14.5356	14.6487	14.7364	14.6117	14.6633	14.1875	14.1089	14.1033	14.0644	14.2691	14.2125	13.6815	14.0877	13.6988	13.788	13.6611	13.5544	15	16	15	16	16	16	16	16	14	15	15	16	14	15	11	11	12	11	1	0	0	0
Q08257	Q08257	QOR_HUMAN	CRYZ	0.0335677	0.526721		-0.374367	6.0825	+	15.5401	15.6098	15.5665	15.5523	15.5592	15.4834	15.1596	15.0689	15.1791	15.2206	15.154	15.0816	15.5235	15.4959	15.5794	15.4936	15.5939	15.4238	18	18	19	20	18	18	18	19	19	18	18	18	18	18	18	18	18	19	1	0	0	0
O95825	O95825	QORL1_HUMAN	CRYZL1	0.154419	2.35944		0.0366554	0.330058		14.5302	14.3173	14.4753	14.4781	14.5284	14.3654	14.2282	14.3423	14.3553	14.4657	14.4092	14.1874	14.2773	14.2739	14.2461	14.2471	14.3704	14.3534	13	14	14	14	14	14	13	14	14	14	14	14	14	14	14	14	14	14	0	0	0	0
O75390	O75390	CISY_HUMAN	CS	0.0653426	1.33869		-0.0575883	0.987988		18.8974	18.8883	18.8631	18.7917	18.8226	18.9036	18.7492	18.6446	18.6971	18.7763	18.7995	18.7623	18.6958	18.7854	18.7944	18.8447	18.8306	18.8237	23	23	25	25	25	23	24	26	24	25	23	23	25	23	23	25	25	25	0	0	0	1
O75534	O75534	CSDE1_HUMAN	CSDE1	-0.0948052	1.30897		0.0435721	0.368145		16.0443	16.087	15.989	16.0479	15.9937	15.9577	16.2267	15.9826	16.1739	16.1892	16.1529	16.2247	16.0111	16.2046	16.1671	16.0126	16.2113	16.0818	54	56	59	58	57	54	56	59	59	60	58	56	57	54	56	60	59	58	1	0	0	0
P55060	P55060	XPO2_HUMAN	CSE1L	-0.304071	5.13617	+	-0.0403811	0.535122		16.3289	16.2793	16.3076	16.3435	16.2323	16.26	16.5552	16.4723	16.5598	16.5673	16.5993	16.5798	16.6149	16.6917	16.5762	16.5442	16.6649	16.484	48	51	51	53	47	49	54	54	53	54	51	53	53	54	52	53	54	52	1	1	0	0
P09603	P09603	CSF1_HUMAN	CSF1	-1.31673	2.48186	+	-0.235641	0.383848		12.3922	12.2002	11.7883	11.7751	10.8246	11.5166	13.0118	12.413	12.7876	12.9431	12.7748	13.0535	13.07	14.2626	12.8065	12.4876	13.1216	12.6492	3	3	3	3	3	3	4	4	4	4	4	3	4	4	3	4	4	3	0	0	1	0
P07333	P07333	CSF1R_HUMAN	CSF1R	-0.212423	2.84383	+	0.047301	0.41964		13.8784	13.6664	13.8052	13.7432	13.8838	13.8368	14.1448	14.1158	13.9331	14.1671	13.9954	14.016	14.1219	13.9859	14.0848	14.0508	13.9332	13.9117	15	17	18	16	17	14	18	16	19	18	19	18	17	16	18	17	17	15	0	0	1	0
P15509	P15509	CSF2R_HUMAN	CSF2RA	-0.5444	2.74949	+	-0.405157	2.25761	+	12.3673	12.4471	12.2421	12.4782	11.9506	11.8208	12.295	12.273	12.6382	12.6107	12.3025	12.0221	12.7917	12.6749	12.9406	12.7323	12.9194	12.5136	8	6	7	7	6	8	9	9	8	8	7	7	8	9	9	9	9	9	0	0	1	0
Q8N6G5	Q8N6G5	CGAT2_HUMAN	CSGALNACT2	0.645494	1.86452	+	0.491263	1.08243		11.7155	11.6551	11.3581	11.174	11.1847	11.5917	11.5864	11.4165	11.3704	11.5893	11.2971	10.4939	10.7348	11.1667	11.1581	10.5092	11.2089	10.0284	4	2	3	3	4	3	4	4	3	3	3	3	4	3	2	2	3	2	0	0	1	0
P41240	P41240	CSK_HUMAN	CSK	-0.119294	2.4448		-0.0927998	2.24942		17.7629	17.7577	17.8511	17.799	17.7982	17.712	17.7889	17.8014	17.8148	17.796	17.7926	17.846	17.9605	17.8499	17.9257	17.8998	17.9548	17.8059	30	31	32	35	32	31	33	34	32	35	31	32	34	32	31	34	33	34	1	0	1	0
P48729	P48729;Q8N752	KC1A_HUMAN	CSNK1A1	0.0503964	0.538989		0.0587821	0.869237		15.2425	15.3792	15.3506	15.1676	15.192	15.3314	15.3118	15.1855	15.3023	15.3454	15.3236	15.2449	15.3257	15.1706	15.2334	15.1942	15.2793	15.1576	17	16	16	18	15	16	18	18	18	19	18	19	18	19	19	18	18	18	1	1	0	0
P48730	P48730	KC1D_HUMAN	CSNK1D	-1.01611	2.29975	+	-0.00454966	0.0101209		12.0797	11.5723	13.0982	12.7891	12.8513	13.2131	13.2328	13.8606	13.8126	13.3722	13.5894	13.8054	13.6665	13.1064	13.7671	13.7132	13.5659	13.8812	4	3	2	3	2	2	5	5	5	5	5	5	5	5	5	5	5	5	1	1	1	0
P48730;P49674	P48730;P49674	KC1D_HUMAN;KC1E_HUMAN	CSNK1D;CSNK1E	0.261094	2.10481	+	0.121591	1.11276		14.0366	14.0653	14.108	13.722	13.79	14.041	13.8301	13.859	13.9334	13.8137	13.8733	13.6165	13.7325	13.5476	13.8123	13.7046	13.796	13.6033	12	11	11	11	11	11	12	12	12	12	12	12	12	12	11	11	12	12	1	1	0;1	0
P78368;Q9HCP0;Q9Y6M4	P78368;Q9Y6M4;Q9HCP0	KC1G1_HUMAN;KC1G2_HUMAN;KC1G3_HUMAN	CSNK1G1;CSNK1G2;CSNK1G3	-0.294418	1.64026	+	-0.208156	1.30669		13.2125	13.4743	13.5982	13.1216	13.7048	13.3537	13.2816	13.3644	13.72	13.4766	13.6847	13.4554	13.8519	13.6788	13.4922	13.6313	13.6841	13.8934	6	6	6	7	6	6	8	8	8	8	8	7	8	8	8	8	8	7	1	0	0	0
P78368	P78368	KC1G2_HUMAN	CSNK1G2	-0.443856	3.50491	+	-0.319582	2.0235		12.3086	12.2809	12.6117	12.2245	12.6444	12.395	12.7659	12.1488	12.4602	12.5252	12.5703	12.7404	12.8647	12.8604	12.8874	12.7982	13.0056	12.7122	4	5	6	4	4	5	5	5	6	5	5	6	6	6	5	5	6	5	1	0	0	0
Q9Y6M4	Q9Y6M4	KC1G3_HUMAN	CSNK1G3	-0.0199431	0.0526883		-0.133323	0.422174		11.7063	11.4214	11.945	11.9461	11.8281	11.6321	11.8475	11.3772	11.4758	11.9764	11.6608	11.461	11.9952	11.26	11.744	11.9159	11.8408	11.8428	3	3	3	3	3	3	3	3	3	3	3	2	3	3	3	3	3	3	1	0	0	0
P68400	P68400;Q8NEV1	CSK21_HUMAN	CSNK2A1	-0.0121964	0.0662615		0.0595363	0.371904		15.7356	15.7243	15.6942	15.5568	15.6972	15.7201	15.7284	15.5936	15.8333	15.8114	15.7581	15.8338	15.7605	15.8303	15.8033	15.5008	15.7875	15.5191	24	23	25	28	23	22	27	26	27	27	25	26	26	26	25	26	27	26	0	1	0	0
P19784	P19784	CSK22_HUMAN	CSNK2A2	-0.0567174	1.04491		0.0220453	0.463451		14.5335	14.6621	14.6752	14.5761	14.5488	14.5766	14.6845	14.6258	14.7116	14.6739	14.6972	14.6519	14.6549	14.6759	14.6248	14.6865	14.6938	14.5769	25	26	25	24	25	26	26	26	26	26	27	25	27	25	26	26	26	25	0	0	0	0
P67870	P67870	CSK2B_HUMAN	CSNK2B	-0.120957	0.719481		0.0559967	0.28572		15.9938	16.0279	16.1147	16.0625	16.258	15.9215	16.2016	16.162	16.3338	16.3939	16.2228	16.1261	16.0942	15.9537	16.2876	16.3925	16.0453	16.331	10	9	10	10	9	9	9	10	9	10	9	9	10	9	8	10	10	10	0	0	0	0
P01034	P01034	CYTC_HUMAN	CST3	-0.724656	5.08197	+	-0.096989	0.506279		15.6517	15.6767	15.7497	15.7439	15.6517	15.7276	16.3987	16.3933	16.2833	16.3929	16.2053	16.2936	16.5426	16.7507	16.3055	16.2782	16.1856	16.4866	7	8	9	9	8	9	9	10	9	10	9	9	10	9	9	10	8	10	0	0	0	0
P01040	P01040	CYTA_HUMAN	CSTA	0.0878163	0.0966888		-0.22932	0.27265		11.8638	11.4832	NaN	11.1569	11.2802	11.6822	10.9184	11.691	NaN	10.8561	11.5138	10.9012	11.5271	11.4549	11.2584	10.4715	11.107	12.6136	2	3	1	3	3	3	3	2	1	3	3	3	2	2	2	3	3	3	1	0	0	0
P04080	P04080	CYTB_HUMAN	CSTB	0.412889	4.41085	+	-0.255542	3.7803	+	19.6826	19.6878	19.9367	19.9076	19.8543	19.8355	19.1524	19.0802	19.1339	19.2159	19.1843	19.1272	19.3573	19.4867	19.4958	19.2922	19.4882	19.307	7	6	6	6	6	6	6	7	6	6	6	6	6	7	7	6	7	6	1	1	0	0
Q05048	Q05048	CSTF1_HUMAN	CSTF1	0.133633	1.01054		0.0526735	0.303318		14.8931	14.9851	14.7694	14.8993	14.8533	14.8995	14.8151	14.6805	14.9314	14.81	14.78	14.7971	14.7487	14.7496	14.9847	14.5306	14.8691	14.6153	13	14	15	15	14	14	14	15	15	15	14	14	15	14	15	14	15	14	0	1	0	0
P33240	P33240	CSTF2_HUMAN	CSTF2	-0.456067	3.99514	+	0.121209	1.56149		15.7176	15.6047	15.8006	16.0892	15.7458	15.8042	16.414	16.4964	16.2717	16.3534	16.401	16.2891	16.2122	16.1267	16.3224	16.2967	16.2153	16.3251	10	11	8	9	9	9	13	14	14	14	13	13	12	12	13	14	13	14	0	1	0	0
P33240;Q9H0L4	P33240;Q9H0L4	CSTF2_HUMAN;CSTFT_HUMAN	CSTF2;CSTF2T	-0.444838	1.45391	+	0.0391773	0.129757		14.3108	14.3607	14.1438	14.63	14.172	13.5072	14.4639	14.8382	14.7644	14.6968	14.7382	14.5271	14.4666	14.241	14.6697	14.8685	14.6797	14.868	6	7	7	8	7	7	9	9	8	8	9	9	9	9	9	9	8	9	0	1	0	0
Q9H0L4	Q9H0L4	CSTFT_HUMAN	CSTF2T	-0.740364	5.6753	+	-0.302435	2.88451	+	13.1552	12.7654	13.2397	13.0522	13.1373	13.2012	13.5727	13.7341	13.4255	13.5234	13.6196	13.3034	13.9025	13.8936	13.7967	13.8708	13.8214	13.7082	8	8	9	9	8	10	11	10	10	10	11	10	11	10	11	11	11	11	0	1	0	0
Q12996	Q12996	CSTF3_HUMAN	CSTF3	0.169491	2.77408		0.0279201	0.247012		15.3005	15.365	15.3282	15.2771	15.2948	15.2963	15.1491	15.0544	15.2141	15.1377	15.2358	15.2213	15.2085	15.1459	15.171	15.0248	15.2561	15.0386	30	30	31	34	30	28	34	35	35	35	33	32	34	33	33	35	33	34	0	1	0	0
Q13363	Q13363	CTBP1_HUMAN	CTBP1	-0.213504	3.90336	+	-0.0872838	1.41307		15.3521	15.4527	15.4264	15.4194	15.4815	15.3303	15.4865	15.4481	15.5361	15.5541	15.6276	15.5674	15.6314	15.5203	15.6113	15.6366	15.7206	15.6233	14	14	14	13	14	13	15	16	15	17	14	14	14	15	14	16	14	16	1	1	0	0
P56545;Q13363	P56545;Q13363	CTBP1_HUMAN;CTBP2_HUMAN	CTBP1;CTBP2	-0.234139	1.256		0.0471946	0.184766		14.9723	14.9566	14.8743	15.1524	14.9778	14.7507	15.229	15.1487	15.2814	15.0925	15.2452	15.3754	15.3308	15.0502	15.4305	15.1128	15.3438	14.821	7	7	7	8	8	7	7	8	6	8	7	7	8	7	7	8	7	8	0;1	1	0	0
P56545	P56545	CTBP2_HUMAN	CTBP2	1.10165	4.22859	+	0.63187	2.62034	+	12.7227	12.3563	13.0643	12.8082	12.8286	12.7624	12.3633	12.0437	12.391	12.3365	12.51	12.0795	11.8643	12.1268	11.7117	11.1645	11.6468	11.4185	8	9	9	9	9	8	8	9	8	8	8	8	5	4	4	3	4	3	0	1	0	0
Q01459	Q01459	DIAC_HUMAN	CTBS	0.636177	6.22103	+	-0.0797911	0.516154		15.1601	15.2817	15.3459	15.2405	15.1824	15.2458	14.3484	14.7183	14.6346	14.5133	14.4989	14.4471	14.3931	14.6394	14.6963	14.6096	14.7431	14.5578	11	10	10	10	9	10	10	9	11	10	10	9	10	11	10	9	10	9	0	0	0	0
Q2NKJ3	Q2NKJ3	CTC1_HUMAN	CTC1	-0.094841	0.146287		0.106546	0.139587		10.1005	10.1088	10.4369	9.80612	10.1267	9.62386	9.8639	10.0636	10.7619	9.58788	10.6732	10.4607	10.0946	10.7617	10.688	9.27822	9.89785	10.0515	3	3	2	3	3	2	4	3	4	2	3	3	4	4	3	2	3	2	0	1	0	0
P49711	P49711	CTCF_HUMAN	CTCF	-0.00265312	0.0120404		0.161389	1.33112		13.2881	13.1537	13.1927	13.2349	13.4589	13.17	13.2604	13.3836	13.4048	13.5271	13.5012	13.4055	13.104	13.074	13.4696	13.3199	13.2847	13.262	22	22	22	22	22	19	21	24	21	23	22	19	21	23	22	24	24	22	0	1	0	0
O95476	O95476	CNEP1_HUMAN	CTDNEP1	-0.128351	0.435335		-0.294171	1.05364		13.8474	14.0206	13.8819	13.4886	13.3801	13.7244	13.3775	13.2424	14.0045	13.2654	13.7509	13.7074	13.9034	14.136	13.9785	13.4828	13.8835	13.7289	3	3	3	3	3	3	3	3	3	3	3	3	3	3	3	3	3	3	0	1	1	0
Q9Y5B0	Q9Y5B0	CTDP1_HUMAN	CTDP1	-0.0296642	0.208464		0.0767538	0.742052		13.4721	13.537	13.666	13.4412	13.644	13.3899	13.678	13.5621	13.6628	13.7287	13.6895	13.4675	13.5478	13.4655	13.7126	13.5354	13.5761	13.4908	27	26	28	30	26	27	28	29	28	30	29	29	31	29	29	31	29	30	1	1	0	0
Q9GZU7	Q9GZU7	CTDS1_HUMAN	CTDSP1	0.0523361	0.185897		-0.101124	0.26241		12.1031	11.9025	12.0088	11.9199	11.638	12.0523	11.9471	11.5451	12.2486	11.4343	11.5173	12.0114	12.1626	11.7793	12.131	11.8176	11.829	11.5911	5	5	4	4	4	5	4	4	4	5	5	5	4	5	5	3	5	3	0	1	0	0
[truncated: 6,400 more rows]
[truncated: 14 more columns]

## Sheet: 3-hiMGL Media Filtered Data
				GRN ko Vs. Wt			TREM2 ko Vs. Wt			GRN ko hiMGL Lysate						TREM2 ko hiMGL Lysate						Wt hiMGL Lysate						GRN ko hiMGL Lysate						TREM2 ko hiMGL Lysate						Wt hiMGL Lysate						Uniprot subcellular Locations
[truncated: 3,440 more rows]
[truncated: 14 more columns]
