# Supplementary material for: A microglial activity state biomarker panel differentiates FTD-granulin and Alzheimer’s disease patients from controls
Source: Mol Neurodegener. 2023 Sep 29;18:70. doi: 10.1186/s13024-023-00657-w (PMC10543321; doi:10.1186/s13024-023-00657-w)
Supplement: Supplementary file 3 — Supplementary Material 3 [file 13024_2023_657_MOESM3_ESM.xlsx]

## Sheet: Info
Sheet	Description
1-Mouse Sample Table	Sample Grouping and labeling
2-Mouse Microglia Data	Results of the proteomics experiment on mouse microglia cell lysates
3-Mouse CSF Data	Results of the proteomics experiment on mouse CSF
2-Mouse Microglia Data
Column	Column Name	Description
A	Genes	Gene names
B	UniProt ID	UniProt Identification numbers of protein groups
C	Ratio (GRN_KO/WT)	Average protein abundance ratios of Grn ko mouse microglia lysates compared to wt microglia lysates
D	log2 FC (GRN_KO/WT)	Log2 transformed average protein abundance ratios of cell lysates from Grn ko mouse microglia compared to cell lysates from Wt mouse microglia
E	p (GRN_KO/WT)	p-value of a two sided Student's t-test comparing the log2 transformed label free quantifiaction intensities of Grn ko mouse microglia lysates to wt microglia lysates
F	FDR GRN_KO/WT	Passing FDR criteria [Yes = "+" / No = ""] when comparing the log2 transformed label free quantifiaction intensities of Grn ko mouse microglia lysates to wt microglia lysates
G	Ratio (T2_KO/WT)	Average protein abundance ratios of Trem2 ko mouse microglia lysates compared to wt microglia lysates
H	log2 FC (T2_KO/WT)	Log2 transformed average protein abundance ratios of cell lysates from Trem2 ko mouse microglia compared to cell lysates from Wt mouse microglia
I	p (T2_KO/WT)	p-value of a two sided Student's t-test comparing the log2 transformed label free quantifiaction intensities of Trem2 ko mouse microglia lysates to wt microglia lysates
J	FDR T2_KO/WT	Passing FDR criteria [Yes = "+" / No = ""] when comparing the log2 transformed label free quantifiaction intensities of Trem2 ko mouse microglia lysates to wt microglia lysates
K	Quants GRN_KO	Number of valid quantifications in the Grn ko group
L	Quants T2_KO	Number of valid quantifications in the Trem2 ko group
M	Quants WT	Number of valid quantifications in the Wt ko group
N-Q	log2 LFQ GKO_XXX	log2 transformed label free quantification intensities in the individivdual samples of Grn ko mouse microglia lysates
R-Y	log2 LFQ T2KO_XXX	log2 transformed label free quantification intensities in the individivdual samples of Trem2 ko mouse microglia lysates
Z-AF	log2 LFQ WT_XXX	log2 transformed label free quantification intensities in the individivdual samples of Wt mouse microglia lysates
AG-AP	Uniprot subcellular Locations	UniProt subcellular locations of the identified peotin groups. Glycoprotein is a UniProt Keyword
3-Mouse CSF Data
Column	Column Name	Description
A	Genes	Gene names
B	UniProt ID	UniProt Identification numbers of protein groups
C	Ratio (GRN_KO/WT)	Average protein abundance ratios of Grn ko mouse CSF compared to wt CSF
D	log2 FC (GRN_KO/WT)	Log2 transformed average protein abundance ratios of CSF from Grn ko mice compared to CSF from Wt mice
E	p (GRN_KO/WT)	p-value of a two sided Student's t-test comparing the log2 transformed label free quantifiaction intensities of Grn ko mouse CSF to wt CSF
F	FDR GRN_KO/WT	Passing FDR criteria [Yes = "+" / No = ""] when comparing the log2 transformed label free quantifiaction intensities of Grn ko mouse CSF to wt microglia CSF
G	Ratio (T2_KO/WT)	Average protein abundance ratios of Trem2 ko mouse CSF compared to wt CSF
H	log2 FC (T2_KO/WT)	Log2 transformed average protein abundance ratios of CSF from Trem2 ko mic compared to CSF from Wt mice
I	p (T2_KO/WT)	p-value of a two sided Student's t-test comparing the log2 transformed label free quantifiaction intensities of Trem2 ko mouse CSF to wt CSF
J	FDR T2_KO/WT	Passing FDR criteria [Yes = "+" / No = ""] when comparing the log2 transformed label free quantifiaction intensities of Trem2 ko mouse CSF to wt CSF
K	Quants GRN_KO	Number of valid quantifications in the Grn ko group
L	Quants T2_KO	Number of valid quantifications in the Trem2 ko group
M	Quants WT	Number of valid quantifications in the Wt ko group
N-Q	log2 LFQ GKO_X	log2 transformed label free quantification intensities in the individivdual samples of Grn ko mouse CSF
R-U	log2 LFQ T2KO_X	log2 transformed label free quantification intensities in the individivdual samples of Trem2 ko mouse CSF
V-AA	log2 LFQ WT_X	log2 transformed label free quantification intensities in the individivdual samples of Wt mouse CSF
AB-AO	Uniprot subcellular Locations	UniProt subcellular locations of the identified peotin groups. Glycoprotein is a UniProt Keyword

## Sheet: 1-Mouse Sample Table
Sample Information
MS ID	Experiment Group	Comment
log2 LFQ GKO_367	Grn ko Microglia lysate	Isolated from 12 months old Grn ko mice
log2 LFQ GKO_372	Grn ko Microglia lysate	Isolated from 12 months old Grn ko mice
log2 LFQ GKO_375	Grn ko Microglia lysate	Isolated from 12 months old Grn ko mice
log2 LFQ GKO_389	Grn ko Microglia lysate	Isolated from 12 months old Grn ko mice
log2 LFQ T2KO_287	Trem2 ko Microglia lysate	Isolated from 12 months old Trem2 ko mice
log2 LFQ T2KO_298	Trem2 ko Microglia lysate	Isolated from 12 months old Trem2 ko mice
log2 LFQ T2KO_301	Trem2 ko Microglia lysate	Isolated from 12 months old Trem2 ko mice
log2 LFQ T2KO_302	Trem2 ko Microglia lysate	Isolated from 12 months old Trem2 ko mice
log2 LFQ T2KO_309	Trem2 ko Microglia lysate	Isolated from 12 months old Trem2 ko mice
log2 LFQ T2KO_318	Trem2 ko Microglia lysate	Isolated from 12 months old Trem2 ko mice
log2 LFQ T2KO_324	Trem2 ko Microglia lysate	Isolated from 12 months old Trem2 ko mice
log2 LFQ T2KO_325	Trem2 ko Microglia lysate	Isolated from 12 months old Trem2 ko mice
log2 LFQ WT_290	Wt Microglia lysate	Isolated from 12 months old Wt mice
log2 LFQ WT_303	Wt Microglia lysate	Isolated from 12 months old Wt mice
log2 LFQ WT_304	Wt Microglia lysate	Isolated from 12 months old Wt mice
log2 LFQ WT_306	Wt Microglia lysate	Isolated from 12 months old Wt mice
log2 LFQ WT_307	Wt Microglia lysate	Isolated from 12 months old Wt mice
log2 LFQ WT_311	Wt Microglia lysate	Isolated from 12 months old Wt mice
log2 LFQ WT_316	Wt Microglia lysate	Isolated from 12 months old Wt mice
log2 LFQ GKO_1	Grn ko CSF	Collected from 12 months old Grn ko mice
log2 LFQ GKO_2	Grn ko CSF	Collected from 12 months old Grn ko mice
log2 LFQ GKO_3	Grn ko CSF	Collected from 12 months old Grn ko mice
log2 LFQ GKO_4	Grn ko CSF	Collected from 12 months old Grn ko mice
log2 LFQ T2KO_1	Trem2 ko CSF	Collected from 12 months old Trem2 ko mice
log2 LFQ T2KO_2	Trem2 ko CSF	Collected from 12 months old Trem2 ko mice
log2 LFQ T2KO_3	Trem2 ko CSF	Collected from 12 months old Trem2 ko mice
log2 LFQ T2KO_4	Trem2 ko CSF	Collected from 12 months old Trem2 ko mice
log2 LFQ WT_1	Wt CSF	Collected from 12 months old Wt mice
log2 LFQ WT_2	Wt CSF	Collected from 12 months old Wt mice
log2 LFQ WT_3	Wt CSF	Collected from 12 months old Wt mice
log2 LFQ WT_4	Wt CSF	Collected from 12 months old Wt mice
log2 LFQ WT_5	Wt CSF	Collected from 12 months old Wt mice
log2 LFQ WT_6	Wt CSF	Collected from 12 months old Wt mice

## Sheet: 2-Mouse Microglia Data
													Grn ko				Trem2 ko								Wt							Uniprot subcellular Locations
Genes	UniProt ID	Ratio (GRN_KO/WT)	log2 FC (GRN_KO/WT)	p (GRN_KO/WT)	FDR GRN_KO/WT	Ratio (T2_KO/WT)	log2 FC (T2_KO/WT)	p (T2_KO/WT)	FDR T2_KO/WT	Quants GRN_KO	Quants T2_KO	Quants WT	log2 LFQ GKO_367	log2 LFQ GKO_372	log2 LFQ GKO_375	log2 LFQ GKO_389	log2 LFQ T2KO_287	log2 LFQ T2KO_298	log2 LFQ T2KO_301	log2 LFQ T2KO_302	log2 LFQ T2KO_309	log2 LFQ T2KO_318	log2 LFQ T2KO_324	log2 LFQ T2KO_325	log2 LFQ WT_290	log2 LFQ WT_303	log2 LFQ WT_304	log2 LFQ WT_306	log2 LFQ WT_307	log2 LFQ WT_311	log2 LFQ WT_316	Cytoplasm	Nucleus	Membrane	Mitochondrion	ECM	Secreted	Unknown	Reg 1	Reg 2	Reg 3
Usf1	Q61069	1.2343	0.303694	0.120529		1.49564	0.580762	0.000121064		4	8	7	15.2819	16.1267	15.7451	15.5184	15.9584	16.0041	16.0222	15.6879	15.7533	16.0515	16.2515	15.8318	15.5829	15.5899	15.5305	15.3268	15.4058	15.1369	14.9776	0	1	0	0	0	0	0	0	0	0
Lgals3	P16110	11.9458	3.57844	1.38494e-08	+	0.532339	-0.909582	0.000176661		4	8	7	20.3374	20.2571	20.5406	20.3924	15.8513	16.1308	15.3212	15.5012	16.1458	15.9401	16.0471	16.2132	16.746	17.4539	16.9846	16.7955	16.4231	16.4031	16.8177	1	1	0	0	0	1	0	1	0	0
Actr5	Q80US4	1.11577	0.15804	0.496779		0.572327	-0.805087	0.000479522		3	4	6	12.7461	13.497	12.4921	NaN	12.009	NaN	12.1546	NaN	NaN	11.5213	12.1097	NaN	12.9175	12.4803	12.7529	12.7755	12.6781	12.9179	NaN	0	1	0	0	0	0	0	0	0	0
Rftn1	Q6A0D4	3.85401	1.94636	1.35768e-07	+	1.5287	0.612301	0.000626371		4	8	7	16.9431	17.093	17.3504	17.1722	15.4572	16.4016	15.8335	15.5014	15.9068	15.851	15.7891	15.7045	15.2334	15.135	15.0194	15.2808	15.6299	14.9097	15.1451	0	0	1	0	0	0	0	1	0	0
Glo1	Q9CPU0	0.879462	-0.185308	0.401313		1.75778	0.813756	0.000660537		4	8	7	20.7228	21.0117	20.4884	20.5893	21.8181	21.8156	21.6256	21.7779	21.3644	22.2181	21.1337	21.8636	20.8667	20.4247	20.5489	20.8152	21.5904	21.0609	20.9118	0	0	0	0	0	0	1	0	0	0
Ppm1f	Q8CGA0	0.981583	-0.0268179	0.754253		0.910061	-0.135964	0.000770377		4	8	7	18.8909	19.2806	18.7815	19.0454	19.0008	18.924	18.8025	18.8602	18.848	18.8351	18.9238	18.9293	19.0809	18.9248	19.0809	19.0106	19.0155	19.0572	19.0151	0	0	0	0	0	0	1	0	0	0
Gtf3c4	Q8BMQ2	0.762949	-0.390341	0.0730152		0.692003	-0.53115	0.00104763		4	8	7	17.3342	16.3651	16.4588	16.9083	16.536	16.4528	17.1295	16.5038	16.2717	16.932	16.5859	16.5947	17.1569	17.0118	17.3841	17.0167	17.4865	16.9448	17.0977	0	1	0	0	0	0	0	0	0	0
H2afy	Q9QZQ8	0.854146	-0.227445	0.216968		1.27453	0.34996	0.00134161		4	8	7	18.5011	19.3773	18.5441	19.071	19.6168	19.4808	19.4074	19.3273	19.4774	19.5833	19.0863	19.6268	19.0175	19.3045	19.1569	19.2561	19.1031	18.9142	18.9534	0	1	0	0	0	0	0	0	0	0
Clec7a	Q6QLQ4	5.89151	2.55864	1.68238e-07	+	0.543981	-0.878373	0.00204741		4	7	7	17.4855	17.3218	17.7281	17.8193	13.7343	14.9298	13.6896	13.8902	13.7989	NaN	14.7262	14.2927	14.8917	15.0822	15.3375	14.8661	14.8986	15.5216	14.6126	0	0	1	0	0	0	0	1	0	0
Psmc6	P62334	0.905567	-0.143107	0.165068		0.865717	-0.208033	0.00227943		4	8	7	18.9871	19.2467	19.1061	19.4574	19.0983	18.9491	19.0726	19.2356	19.2075	19.1138	19.1991	19.199	19.3842	19.4715	19.4161	19.4577	19.182	19.2343	19.251	1	1	0	0	0	0	0	0	0	0
Usp30	Q3UN04	0.987144	-0.0186679	0.92777		0.765586	-0.385363	0.00263368		4	8	7	14.6755	13.8595	15.0599	14.4023	14.2487	14.1503	14.4446	13.7984	14.2723	13.7999	14.2553	14.0915	14.5295	14.3851	14.6055	14.2176	14.5973	14.638	14.6529	0	0	1	1	0	0	0	0	0	0
Eif4b	Q8BGD9	1.01323	0.018955	0.629864		0.915575	-0.12725	0.0027797		4	8	7	19.1771	19.2271	19.2081	19.2013	19.0193	19.0032	19.053	19.1092	19.1434	19.1086	19.0588	18.9617	19.2674	19.1642	19.2545	19.1077	19.084	19.17	19.243	0	0	0	0	0	0	1	0	0	0
Tk2	Q9R088	0.925751	-0.111304	0.0877931		0.915223	-0.127805	0.00295081		4	8	7	17.2321	17.4149	17.2699	17.4004	17.3515	17.3538	17.3346	17.3181	17.3031	17.2717	17.3009	17.2688	17.3872	17.4963	17.3926	17.4859	17.3552	17.6075	17.3595	0	0	0	1	0	0	0	0	0	0
Plbd2	Q3TCN2	1.48189	0.567439	8.34648e-05	+	1.20004	0.263085	0.00298463		4	8	7	18.4042	18.6851	18.5659	18.6511	18.2902	18.5077	18.0485	18.2362	18.3815	18.1916	18.181	18.3411	17.9687	18.2588	18.0891	17.9573	17.9846	17.8069	17.9986	0	0	0	0	0	0	1	0	0	0
D3Ertd751e	Q8BGN2	0.822599	-0.281739	0.00153275		1.17407	0.231515	0.00394917		4	8	7	15.6361	15.3224	15.5286	15.5151	16.0718	16.0431	16.1269	15.7276	16.0952	16.0937	16.1474	15.8048	15.682	15.8218	15.7545	15.8449	15.8218	15.6719	15.8793	0	0	0	0	0	0	1	0	0	0
Uchl5	Q9WUP7	1.02826	0.040205	0.531359		1.10614	0.145529	0.00432537		4	8	7	17.5495	17.5882	17.3294	17.4908	17.6192	17.5766	17.5718	17.5109	17.5302	17.7476	17.5698	17.6323	17.5939	17.475	17.4446	17.5222	17.3974	17.3298	17.3819	1	1	0	0	0	0	0	0	0	0
Haao	Q78JT3	1.15115	0.20307	0.468242		0.475235	-1.07329	0.00514585		4	8	7	16.778	16.5868	17.4627	17.9159	16.6308	15.1375	14.6308	15.7699	15.9719	15.6209	17.0326	16.4817	16.9349	17.482	17.2742	16.9135	16.8707	16.6773	16.727	1	0	0	0	0	0	0	0	0	0
Ier3ip1	Q9CR20	1.77571	0.828392	0.00879408		1.7577	0.813689	0.00574584		4	6	4	15.4985	15.1507	15.3925	15.1957	NaN	15.822	15.2065	15.127	15.1621	15.4318	15.0184	NaN	NaN	NaN	14.2877	14.9938	14.5792	NaN	14.0632	0	0	1	0	0	0	0	0	0	0
Tubgcp5	Q8BKN5	1.15079	0.202627	0.352069		1.41103	0.496746	0.00613946		4	8	7	13.6508	13.3437	13.0737	12.9523	13.838	13.5236	13.7042	13.5026	13.0315	13.4309	13.6181	13.7449	13.6658	13.2684	13.1251	12.9695	12.6401	12.8456	12.8529	1	0	0	0	0	0	0	0	0	0
Ubash3b	Q8BGG7	0.967315	-0.0479429	0.739921		0.808838	-0.306077	0.00713253		4	8	7	16.9038	17.2184	17.0674	17.5177	17.0051	16.6008	16.8848	16.9568	17.1116	16.8382	17.1198	16.8323	17.1242	17.5736	17.2208	17.3927	17.0082	17.0303	17.2235	1	1	0	0	0	0	0	0	0	0
Vps11	Q91W86	1.00283	0.00407036	0.954412		1.09693	0.133469	0.00733002		4	8	7	18.9971	19.0571	18.6998	18.8699	19.0248	18.9535	18.9373	18.9944	19.1816	19.1185	19.0839	18.9888	18.9004	18.946	18.8994	18.869	18.9743	18.7538	18.9703	0	0	1	0	0	0	0	0	0	0
Prg2	Q61878	0.617915	-0.69452	0.0549554		0.499416	-1.00169	0.00823182		3	7	5	15.6685	16.5914	NaN	15.6419	NaN	15.095	15.2652	15.6543	16.623	15.5408	15.0452	16.3972	NaN	16.979	16.9588	16.5584	16.5568	NaN	16.2559	0	0	0	0	0	0	1	0	0	0
Htra1	Q9R118	1.21765	0.284098	0.243922		1.47314	0.558897	0.00837608		4	8	7	15.4791	14.9177	14.7473	15.0719	14.8382	15.361	15.6845	15.4222	15.4788	15.706	15.0412	15.0986	14.8884	13.9494	14.772	14.8223	15.1144	14.7783	15.0648	1	0	1	0	0	1	0	0	0	0
Iah1	Q9DB29	1.27957	0.355654	0.00868729		0.880762	-0.183176	0.00921295		4	8	7	19.2551	19.7427	19.4803	19.7007	19.0236	19.0667	18.8303	19.0887	18.876	19.0542	19.0379	19.0694	19.1624	19.392	19.2546	19.1262	19.2269	18.9513	19.2099	0	0	0	0	0	0	1	0	0	0
Cd34	Q64314	0.92826	-0.107399	0.524021		0.683597	-0.548782	0.00978721		4	8	7	17.6742	18.2589	18.045	17.9007	17.8866	17.0988	16.8359	17.37	17.9914	17.4617	17.8398	17.7423	17.8907	18.1549	18.5385	18.0358	18.2626	17.7707	17.8866	0	0	1	0	0	0	0	0	0	0
Pign	Q9R1S3	1.56178	0.643192	0.393787		2.76139	1.46539	0.00989461		4	8	7	18.2861	17.9472	18.9417	15.7585	18.8451	19.0395	19.1309	17.1788	17.4652	18.9401	18.1516	19.6936	16.939	16.1983	16.5369	16.1301	18.9249	16.9866	17.9155	0	0	1	0	0	0	0	0	0	0
Ifi204	P0DOV2	1.43151	0.517542	0.052869		0.616886	-0.696924	0.0100682		4	8	7	18.3091	17.5809	17.9273	17.8571	16.5406	17.3736	15.9077	16.7143	17.0986	16.1828	17.0044	16.811	17.7766	17.9288	17.4867	17.262	17.4169	16.6994	17.2368	1	1	0	0	0	0	0	0	0	0
Slc46a1	Q6PEM8	1.58603	0.665423	3.97195e-05	+	1.19525	0.257317	0.0106702		4	8	7	16.2828	16.4594	16.4123	16.4148	15.9503	15.6581	15.8386	16.0947	15.9798	16.0856	16.145	16.1215	16.0348	15.807	15.6861	15.6279	15.7273	15.4961	15.7088	1	0	1	0	0	0	0	1	0	0
Eya3	P97480	1.26433	0.338376	0.0758686		1.32539	0.406413	0.010905		4	8	7	13.8765	14.16	13.8806	13.6738	13.7863	14.0017	14.0343	13.9897	14.1021	13.523	14.3188	13.9703	13.4673	14.104	13.6356	13.7581	13.3744	13.2698	13.3063	1	1	0	0	0	0	0	0	0	0
Pck2	Q8BH04	1.02163	0.0308696	0.687944		1.11608	0.158443	0.0112043		4	8	7	19.6181	19.4452	19.5732	19.5758	19.6657	19.6385	19.705	19.6451	19.8157	19.6335	19.7218	19.6201	19.7299	19.5363	19.5173	19.3113	19.6396	19.4408	19.4803	0	0	0	1	0	0	0	0	0	0
Epx	P49290	0.74662	-0.421554	0.408208		0.386857	-1.37013	0.0119881		4	8	6	14.871	14.1847	15.4475	13.2938	13.7637	11.6275	14.5447	12.4816	13.4512	14.2419	13.5755	14.3191	NaN	15.5558	15.4753	15.1773	14.0946	14.5879	14.3337	0	0	0	0	0	0	1	0	0	0
Uba1	Q02053	0.971022	-0.0424246	0.456642		0.914384	-0.129128	0.0125915		4	8	7	21.7089	21.5655	21.5825	21.5025	21.624	21.4251	21.5685	21.4882	21.4663	21.591	21.3747	21.4872	21.644	21.4998	21.6596	21.5454	21.6278	21.761	21.6883	1	1	0	1	0	0	0	0	0	0
Bzw2	Q91VK1	0.722328	-0.469275	0.121676		0.693333	-0.52838	0.0138298		4	8	7	15.6252	16.312	16.1112	16.4952	16.1511	16.1877	15.9482	15.6821	16.3976	16.0362	16.2968	15.9147	16.3368	16.0934	16.7111	17.3751	16.4667	17.0439	16.2093	0	0	0	0	0	0	1	0	0	0
Snap29	Q9ERB0	1.06464	0.0903654	0.267693		0.863849	-0.21115	0.0141001		4	8	7	16.4193	16.4686	16.7259	16.5388	15.9632	16.2098	16.2932	16.0894	16.1793	16.3351	16.4988	16.3241	16.4096	16.3968	16.5998	16.2461	16.4971	16.4399	16.5451	1	0	1	0	0	0	0	0	0	0
Smarcc1	P97496	1.12739	0.172986	0.306314		1.27695	0.352705	0.0148266		4	8	7	15.598	14.9639	15.5976	15.1512	15.6274	15.7486	15.0883	15.6964	15.7911	15.5818	15.303	15.2227	15.1749	15.3596	14.8802	15.493	15.1404	15.0576	14.9771	0	1	0	0	0	0	0	0	0	0
Capg	P24452	1.91704	0.938883	2.87776e-05	+	0.741978	-0.430551	0.0151159		4	8	7	21.1116	21.4966	21.4199	21.6255	20.3737	19.4591	19.5376	19.9962	20.318	20.015	20.2505	20.4016	20.4768	20.7657	20.6659	20.4041	20.2692	20.413	20.3271	1	1	0	0	0	1	0	1	0	0
Metap2	O08663	1.01609	0.0230293	0.797437		1.0976	0.134352	0.01536		4	8	7	18.0907	18.571	18.2121	18.3477	18.4789	18.3825	18.4219	18.4458	18.532	18.3676	18.2181	18.4868	18.3597	18.2933	18.3539	18.2228	18.3846	18.1594	18.2027	1	0	0	0	0	0	0	0	0	0
Ctdsp1	P58466	0.937752	-0.0927211	0.687633		0.750508	-0.414061	0.0154216		4	7	7	17.4825	17.2539	16.619	16.8962	16.5242	16.4937	16.6695	16.8793	16.9099	16.7792	16.9352	NaN	17.4524	17.555	16.7611	17.3231	16.8065	16.8272	17.364	0	1	0	0	0	0	0	0	0	0
Lmnb1	P14733	1.27666	0.352371	0.0606369		1.24519	0.316367	0.0164831		4	8	7	19.7956	20.372	19.5971	20.0983	20.2797	20.0459	19.5574	19.8908	19.9989	19.8406	19.7115	20.1132	19.6745	19.9109	19.5802	19.6654	19.7569	19.2554	19.4502	0	1	1	0	0	0	0	0	0	0
Trim21	Q62191	1.04501	0.0635121	0.740082		0.681227	-0.553792	0.0166861		4	8	7	14.8027	15.2145	15.225	15.1711	14.2452	14.7339	14.8935	13.7122	14.4094	14.6131	14.2199	15.061	14.8544	15.2855	15.3956	15.2874	15.1656	14.4759	14.8145	1	1	0	0	0	0	0	0	0	0
Oas1a	P11928	1.59456	0.67316	0.00184177		0.688836	-0.537768	0.016906		4	8	7	16.0568	15.7274	16.0207	16.1719	15.2615	14.2787	14.3198	14.768	15.4915	14.6601	15.0695	14.4172	15.6001	15.5823	15.2188	15.214	15.5689	14.8844	15.1787	1	1	0	1	0	0	0	0	0	0
Capn1	O35350	1.19687	0.259268	0.0382314		0.848885	-0.236358	0.0172529		4	8	7	17.4266	17.0528	17.2515	17.6509	16.6403	17.0715	16.668	17.0801	17.0837	16.8261	16.6003	16.8286	17.0643	17.1784	17.2485	17.0705	16.9119	17.0798	17.05	1	0	1	0	0	0	0	0	0	0
C5ar2	Q8BW93	0.767273	-0.382188	NaN		0.792466	-0.335579	0.0176552		2	5	6	NaN	13.2528	13.575	NaN	13.199	NaN	13.2093	NaN	13.5882	NaN	13.6491	13.657	14.0358	13.8695	13.6953	13.8354	13.6925	NaN	13.6481	0	0	1	0	0	0	0	0	0	0
Mut	P16332	0.944538	-0.0823196	0.592924		1.25665	0.329579	0.0181392		4	8	7	18.4892	18.3881	18.1618	18.1491	18.6301	19.0587	18.7477	18.7845	18.378	18.8786	18.6365	18.5574	18.2775	18.4198	17.9962	18.2464	18.7858	18.6434	18.2865	0	0	0	1	0	0	0	0	0	0
Ggt5	Q9Z2A9	1.90507	0.929845	0.0452191		1.57116	0.651832	0.0186737		3	7	6	15.7376	14.8787	15.0983	NaN	14.7163	15.0817	NaN	14.9572	14.6632	15.3592	14.875	15.0685	14.7398	13.7631	14.0503	NaN	13.9104	14.1267	15.2598	0	0	1	0	0	0	0	0	0	0
Slc38a1	Q8K2P7	0.968069	-0.0468187	0.867697		0.621954	-0.685121	0.0187527		3	7	5	14.1439	13.7231	13.7325	NaN	13.4708	13.4877	NaN	12.9414	12.9119	12.5646	13.5717	13.6494	14.0546	NaN	13.1721	NaN	14.0832	14.1981	14.0587	0	0	1	0	0	0	0	0	0	0
Ppm1l	Q8BHN0	0.789767	-0.340501	0.110952		1.26233	0.336087	0.019224		4	8	7	15.0442	15.4514	14.7016	15.2592	16.0512	15.8629	15.9203	15.4502	15.7898	15.7807	15.8241	15.6461	15.2022	15.1021	15.7348	15.8407	15.7187	15.2597	15.3238	0	0	1	0	0	0	0	0	0	0
Xpo5	Q924C1	1.54883	0.63118	0.0402945		0.861584	-0.214937	0.0193929		4	8	7	14.9751	16.3457	15.1405	14.9649	14.5541	14.4557	14.4465	14.4086	14.6428	14.4562	14.5919	14.5277	14.733	15.093	14.7076	14.7416	14.4192	14.8272	14.556	1	1	0	0	0	0	0	0	0	0
Ppp1r11	Q8K1L5	1.04171	0.0589586	0.415464		0.904768	-0.14438	0.020063		4	8	7	17.1394	17.1939	17.1527	17.1775	16.9835	16.8046	16.9926	17.0213	17.0022	16.9194	16.9549	17.0216	17.1869	16.9444	17.3005	17.0472	17.059	16.9798	17.2303	0	0	0	0	0	0	1	0	0	0
Lyz2	P08905	1.89987	0.9259	0.03374		0.575473	-0.79718	0.0202326		4	8	7	18.374	18.632	18.5973	18.4695	16.5499	16.2612	16.483	16.3619	17.1295	17.0566	17.0659	17.4531	16.8433	18.8449	18.2806	17.5167	17.3625	17.2895	17.0088	0	0	0	0	0	1	0	0	0	0
Rab4b	Q91ZR1	1.02668	0.0379861	0.624638		1.10422	0.143032	0.0207361		4	8	7	19.4503	19.6162	19.423	19.5417	19.6007	19.607	19.5842	19.7742	19.566	19.6578	19.5698	19.543	19.5799	19.3725	19.3292	19.3826	19.3813	19.5857	19.6574	0	0	1	0	0	0	0	0	0	0
Dus2	Q9D7B1	0.351754	-1.50736	0.0162127		0.409282	-1.28883	0.0210167		4	8	7	16.0426	15.2402	15.7762	17.9573	14.0182	16.4533	16.4454	16.1316	17.6433	16.0444	17.4017	17.643	18.1767	17.5447	17.846	16.6844	18.203	17.6784	18.1969	1	0	0	0	0	0	0	0	0	0
Lactb	Q9EP89	0.841885	-0.248305	0.00135404		1.0889	0.122875	0.0210405		4	8	7	18.0341	18.1563	17.9047	17.9906	18.3082	18.506	18.2647	18.2895	18.3578	18.4836	18.4179	18.5132	18.2796	18.2973	18.1855	18.3146	18.2336	18.3956	18.182	0	0	0	1	0	0	0	0	0	0
Emc7	Q9EP72	1.01718	0.0245818	0.799409		0.896666	-0.157357	0.021562		4	8	7	18.1389	18.2084	17.8679	18.2312	18.0044	17.7452	18.0189	17.865	17.9984	17.937	17.9069	17.9617	18.0793	18.0287	18.1912	18.1381	18.1291	17.8082	18.2347	0	0	1	0	0	0	0	0	0	0
Ndufaf7	Q9CWG8	0.920118	-0.120109	0.27089		0.844295	-0.24418	0.02201		4	8	7	16.2339	16.1957	16.4547	16.4347	15.9393	15.9672	16.0852	16.3434	16.4343	16.2725	16.3528	16.2505	16.2429	16.5405	16.3636	16.4854	16.5972	16.6885	16.2308	0	0	0	1	0	0	0	0	0	0
Atp2a3	Q64518	1.04094	0.0578918	0.753749		0.833554	-0.262653	0.0220581		4	8	7	16.1599	15.6121	15.4465	16.3227	15.3035	15.3616	15.5643	15.6915	15.841	15.8109	15.3824	15.5629	15.4903	15.8789	15.8151	16.037	15.7	15.9443	15.9263	0	0	1	0	0	0	0	0	0	0
Vps29	Q9QZ88	1.11766	0.160485	0.0426259		1.07419	0.103251	0.0220886		4	8	7	20.6051	20.9551	20.7331	20.6851	20.6178	20.7932	20.7617	20.6957	20.7037	20.6525	20.7079	20.5666	20.5804	20.544	20.5308	20.4887	20.6139	20.7391	20.5921	1	0	1	0	0	0	0	0	0	0
Spg21	Q9CQC8	1.48467	0.570144	5.33781e-05	+	0.913516	-0.130497	0.0222778		4	8	7	17.4922	17.2926	17.7256	17.6902	17.0184	16.7929	16.7871	16.6835	16.9544	16.7467	16.9623	16.8508	16.9771	16.9236	17.0658	17.0767	16.9556	16.9304	16.9308	1	0	0	0	0	0	0	0	0	0
Smarcd1	Q61466	0.817992	-0.289842	0.069349		1.19903	0.261868	0.0224694		4	8	7	13.859	14.2265	13.5962	14.2506	14.9583	14.5126	14.3448	14.5367	14.6971	14.2812	14.361	14.5866	14.2035	14.333	14.3438	14.5431	14.0696	14.3114	14.1061	0	1	0	0	0	0	0	0	0	0
Pycrl	Q9DCC4	0.832544	-0.264401	0.00525307		0.927289	-0.10891	0.0232677		4	8	7	18.3889	18.3429	18.6639	18.4165	18.4921	18.6674	18.653	18.61	18.6698	18.565	18.5564	18.6546	18.7906	18.6757	18.664	18.7032	18.9045	18.6185	18.6657	1	0	0	0	0	0	0	0	0	0
Slc12a2	P55012	0.930744	-0.103544	0.595512		0.775129	-0.367491	0.0235485		4	8	7	19.8567	19.6152	19.4542	19.7685	19.4854	19.6249	19.3308	19.6258	19.2102	19.6075	19.2467	19.1464	19.6319	19.1528	19.7467	20.0006	20.1143	20.1345	19.6594	0	0	1	0	0	0	0	0	0	0
Ubxn4	Q8VCH8	0.88742	-0.172311	0.0641741		0.886358	-0.174039	0.0239492		4	8	7	15.7579	15.8596	15.7699	16.0767	15.8867	15.7408	15.7099	15.943	16.0831	15.7179	16.0087	15.8242	15.932	16.1217	16.0898	16.1885	15.9704	16.112	15.8538	0	1	1	0	0	0	0	0	0	0
Cope	O89079	1.0257	0.0366039	0.696923		0.906043	-0.142349	0.023951		4	8	7	18.3486	18.2639	18.1366	18.5886	18.2398	18.2026	18.0296	18.2471	18.2811	18.0451	18.0682	18.1304	18.3576	18.4069	18.3654	18.3803	18.1343	18.3073	18.133	1	0	1	0	0	0	0	0	0	0
Tpp1	O89023	1.05235	0.0736186	0.645492		1.20472	0.268695	0.0244793		4	8	7	20.8843	21.3956	21.3432	21.457	21.7199	21.3428	21.4043	21.291	21.6212	21.2572	21.4936	21.5909	21.2814	21.1322	21.0111	21.3768	21.5437	20.8166	21.2131	0	0	0	0	0	0	1	0	0	0
Ppp1r18	Q8BQ30	0.725086	-0.463777	0.0268261		0.735823	-0.442569	0.025447		4	8	7	17.1258	17.3854	17.5709	17.5261	17.5997	16.9591	17.4317	17.0279	17.8076	17.0717	17.8611	17.6272	17.8748	18.213	18.2069	17.9266	17.9295	17.4153	17.4947	1	0	0	0	0	0	0	0	0	0
Celf1	P28659	0.874795	-0.192983	0.0301584		0.926822	-0.109636	0.0256499		4	8	7	16.7982	17.0622	16.9968	17.1203	17.0802	17.1343	16.9674	17.1285	17.0863	17.043	17.124	17.0581	17.1954	17.2153	17.299	17.2325	17.1948	17.219	16.9555	1	1	0	0	0	0	0	0	0	0
Ppil4	Q9CXG3	0.789769	-0.340498	0.0497024		1.19918	0.262053	0.0258318		4	8	7	14.9182	14.8442	14.793	15.3273	15.8123	15.4934	15.6325	15.5771	15.4523	15.3918	15.4273	15.7992	15.6791	15.511	15.1869	15.2861	15.3819	14.9574	15.1759	0	1	0	0	0	0	0	0	0	0
Tubb5	P99024	0.899247	-0.15321	0.139002		0.868355	-0.203643	0.026857		4	8	7	23.7645	23.9388	23.8228	23.85	23.6518	23.5999	23.7768	23.8188	23.6958	23.8948	24.0026	23.9081	24.1034	23.6121	24.0259	24.1242	23.9715	24.073	24.0706	1	0	0	0	0	0	0	0	0	0
Cpq	Q9WVJ3	1.56516	0.646315	0.000104603	+	1.15211	0.204282	0.0270092		4	8	7	18.4251	18.7801	18.4555	18.5805	18.1907	18.4447	17.9726	17.951	18.0707	18.0279	18.0786	18.2102	17.7275	18.1139	17.9583	18.0917	17.9086	17.7284	17.8697	0	0	0	0	0	1	0	1	0	0
Sh3bgrl	Q9JJU8	1.59736	0.675688	0.00792857		1.28038	0.356577	0.0270194		4	8	7	19.5935	19.175	19.3599	19.2796	18.9728	19.2613	18.9691	19.0196	18.869	19.3063	18.9242	18.941	18.9308	18.7178	18.1862	18.2243	19.1026	19.0045	18.5679	0	0	0	0	0	0	1	0	0	0
Pld1	Q9Z280	1.04507	0.0636043	0.422461		0.778299	-0.361604	0.0270485		4	8	7	19.0339	18.6972	18.8704	19.0123	19.0639	18.528	18.5826	18.454	18.0657	18.5667	17.8628	18.7025	18.8677	18.7336	18.9901	18.8513	18.9124	18.8195	18.7046	1	0	1	0	0	0	0	0	0	0
Mettl1	Q9Z120	0.691235	-0.532751	0.147843		0.721381	-0.471166	0.0271927		4	8	7	12.9741	11.3825	12.5153	13.2703	13.1938	12.9283	12.309	12.9498	12.7384	12.0004	12.2417	12.4156	13.1293	13.5958	13.1975	13.0047	12.8344	12.6504	13.0661	0	1	0	0	0	0	0	0	0	0
Asl	Q91YI0	1.04805	0.0677011	0.356416		0.931335	-0.102628	0.0272313		4	8	7	19.3067	19.6093	19.4659	19.4991	19.2532	19.3403	19.249	19.3827	19.3254	19.2346	19.3162	19.2981	19.4391	19.5823	19.404	19.3784	19.2302	19.3896	19.3942	0	0	0	0	0	0	1	0	0	0
Mcts1	Q9DB27	0.912202	-0.132574	0.227982		0.896099	-0.158269	0.0272499		4	8	7	19.4917	19.8377	19.7413	20.0543	19.7116	19.6494	19.8359	19.7867	19.9315	19.5702	19.9062	19.6532	19.9818	19.9958	19.8961	19.9967	19.7391	20.0111	19.7763	1	0	0	0	0	0	0	0	0	0
Hkdc1	Q91W97	1.87319	0.905496	0.314542		2.47318	1.30637	0.0273442		3	5	5	14.0387	17.6934	NaN	14.7137	14.6708	NaN	14.7539	16.8131	NaN	NaN	16.6362	16.5401	14.3093	14.6906	14.6574	14.6468	NaN	NaN	14.5782	0	0	0	0	0	0	1	0	0	0
Gars	Q9CZD3	1.18091	0.239905	0.000242698		0.942226	-0.085855	0.0274573		4	8	7	19.9677	19.9547	19.8523	19.9887	19.6958	19.5655	19.5603	19.6309	19.6947	19.5495	19.6741	19.5498	19.5933	19.6719	19.6736	19.7382	19.7898	19.766	19.6739	1	0	0	1	0	0	0	0	0	0
Aim2	Q91VJ1	0.656604	-0.606904	0.229179		0.570161	-0.810559	0.0275119		4	8	7	14.4738	16.2815	16.424	14.8706	15.2889	15.4873	14.7791	14.5173	15.0756	14.8227	16.3469	16.1527	14.9952	16.6721	16.6514	16.1566	16.4747	15.7036	16.1821	1	1	0	0	0	0	0	0	0	0
Cd22	P35329	5.20738	2.38056	7.95744e-07	+	0.763976	-0.3884	0.0276547		4	8	7	15.1942	15.9838	15.3978	15.5458	12.7527	12.9161	12.4762	12.8922	12.5341	12.3294	12.9629	13.228	13.007	13.4398	13.4647	13.5027	12.9822	12.7692	12.8833	0	0	1	0	0	0	0	1	0	0
Wdyhv1	Q80WB5	1.15618	0.209372	0.339395		1.30151	0.380182	0.0278129		4	8	7	15.2281	16.2602	15.1441	15.8017	16.0656	15.7755	16.1587	15.4651	16.2199	15.4284	15.9088	15.2127	15.3442	15.611	15.1631	15.5853	15.2464	15.3932	15.4509	1	1	0	0	0	0	0	0	0	0
Iba57	Q8CAK1	1.09354	0.129011	0.418305		1.30988	0.389432	0.0278418		4	8	7	15.8079	16.1106	16.2074	16.2412	16.2361	16.871	16.4847	16.6034	15.8792	16.4817	16.3377	15.9236	15.6795	15.7329	15.9606	16.0251	15.9367	16.486	15.9184	0	0	0	1	0	0	0	0	0	0
Prps2	Q9CS42	1.03452	0.0489571	0.646369		1.15245	0.204703	0.0282473		4	8	7	19.4833	19.7416	19.6304	19.9302	19.9992	19.9467	19.786	19.9795	20.0243	19.5782	19.6503	19.8529	19.7889	19.7209	19.5288	19.7467	19.7346	19.3639	19.6482	0	0	0	0	0	0	1	0	0	0
Tlr2	Q9QUN7	1.99489	0.99631	3.30564e-05	+	0.780577	-0.357386	0.0285273		4	8	7	17.6956	17.8703	17.8861	17.8462	16.607	16.8957	16.0079	16.2982	16.769	16.1384	16.4834	16.5671	16.9303	17.1293	17.155	16.766	16.5702	16.5606	16.6863	0	0	1	0	0	0	0	1	0	0
Prkcsh	O08795	1.20584	0.270038	0.00184153		0.906052	-0.142334	0.0288506		4	8	7	20.1212	20.2671	20.1709	20.2401	19.9416	19.619	19.8011	19.7538	19.8764	19.7821	19.6503	19.8754	19.9305	19.9057	20.0699	19.9242	20.037	19.7221	19.9191	0	0	0	0	0	0	1	0	0	0
Rdh11	Q9QYF1	1.06641	0.0927632	0.32569		0.913843	-0.129982	0.0291446		4	8	7	17.4487	17.3532	17.0401	17.3307	17.1992	17.014	16.964	17.1245	17.0718	17.1533	16.9962	17.0405	17.3352	17.0045	17.2781	17.1893	17.2182	17.3026	17.075	0	0	1	0	0	0	0	0	0	0
Opalin	Q7M750	0.945615	-0.080675	0.889666		2.48904	1.31559	0.0295052		4	8	7	15.0003	15.2199	14.4698	15.0893	16.9799	17.4753	14.8839	14.8671	16.579	15.9512	17.0215	16.9709	16.4875	16.6389	13.993	14.483	14.3476	14.8351	14.3935	0	0	1	0	0	0	0	0	0	0
Anapc2	Q8BZQ7	0.922357	-0.116603	0.210638		1.12153	0.16547	0.0296256		4	8	7	14.9339	14.8042	15.0223	15.1492	15.3759	15.4397	15.3676	15.2131	15.174	15.1003	15.1138	15.2913	15.2375	15.0782	14.9048	15.1897	15.2087	14.9247	15.1143	0	0	0	0	0	0	1	0	0	0
Adam17	Q9Z0F8	1.16042	0.214646	0.0644256		0.859933	-0.217704	0.0297761		4	8	7	15.8601	16.0242	16.0981	16.1662	15.7292	15.6064	15.6408	15.3807	15.8377	15.3379	15.6117	15.6938	15.8493	15.9544	15.9525	15.9227	15.9376	15.5537	15.5871	0	0	1	0	0	1	0	0	0	0
Bcl10	Q9Z0H7	0.503206	-0.990779	0.0724362		1.30827	0.387657	0.0299033		4	8	7	12.7589	14.8918	15.5557	13.6045	15.7305	15.8302	15.4693	15.1555	15.6596	15.3709	15.4202	16.013	14.9943	15.3466	15.4059	14.5694	15.3401	15.5931	15.105	1	0	1	0	0	0	0	0	0	0
Mib1	Q80SY4	0.907655	-0.139785	0.424797		0.834719	-0.260637	0.0306967		4	8	7	14.4441	14.5179	14.9419	14.513	14.6413	14.3286	14.4756	14.4213	14.4177	14.4407	14.5388	14.6027	14.6514	14.5089	14.7632	14.5396	15.2323	15.0211	14.4915	1	0	1	0	0	0	0	0	0	0
Larp1	Q6ZQ58	0.971518	-0.0416879	0.825384		0.834052	-0.26179	0.0314914		4	8	7	15.7625	15.5299	15.7636	16.3023	15.7338	15.6385	15.4915	15.7121	15.6646	15.3746	15.7631	15.5776	16.0772	15.9193	16.1157	15.9497	15.332	16.0434	15.7315	1	0	0	0	0	0	0	0	0	0
Bank1	Q80VH0	0.678418	-0.559753	0.0846668		1.4371	0.523163	0.0317958		4	8	7	13.2229	14.3033	14.1117	13.6256	15.1664	14.1224	14.7639	14.7017	15.3146	14.7468	15.2286	15.1461	14.752	14.3588	14.7523	14.8696	13.7572	14.2958	13.8438	0	0	0	0	0	0	1	0	0	0
Sort1	Q6PHU5	1.09849	0.135521	0.27228		1.18062	0.239549	0.031884		4	8	7	18.5311	18.2028	18.3114	18.3401	18.5739	18.5428	18.3203	18.7052	18.3994	18.4226	18.1106	18.528	18.3531	17.9582	18.1534	18.2687	17.9489	18.5047	18.2885	0	1	1	0	0	0	0	0	0	0
Yipf5	Q9EQQ2	1.24387	0.314834	0.479599		1.38677	0.47173	0.0319206		4	8	7	16.847	18.7287	16.9158	17.8631	17.8263	17.8297	17.7697	17.7567	17.6898	17.6286	17.8771	17.5864	17.6189	16.6861	17.7504	17.6529	16.7697	17.8116	16.627	0	0	1	0	0	0	0	0	0	0
Tmco3	Q8BH01	2.74269	1.45559	0.00357574	+	1.35167	0.43474	0.0319473		3	7	7	NaN	13.276	12.0254	12.2103	11.3695	11.7255	11.5796	NaN	11.5073	11.3703	11.4811	11.3483	11.1972	11.5876	10.6048	11.2652	10.9341	10.3243	11.4251	0	0	1	0	0	0	0	1	0	0
Ifit2	Q64112	1.74319	0.801733	0.0267399		0.658634	-0.602452	0.0324257		4	8	7	15.7385	16.1235	14.9529	15.116	13.9554	14.653	13.2072	14.2286	14.7614	13.5837	14.2085	14.0304	15.1016	15.3055	14.5327	14.6424	14.8694	14.0136	14.3017	1	0	0	0	0	0	0	0	0	0
Cdc37	Q61081	0.944188	-0.0828546	0.27671		0.942545	-0.0853671	0.0332421		4	8	7	19.5753	19.7105	19.8252	19.9465	19.7208	19.7241	19.8083	19.8398	19.8113	19.6908	19.7771	19.7228	19.8935	19.8077	19.9094	19.7393	19.7394	19.9297	19.9116	1	0	0	0	0	0	0	0	0	0
Tspan14	Q8QZY6	0.950156	-0.0737636	0.430591		0.842267	-0.24765	0.0335995		4	8	7	16.6878	16.8818	16.8926	17.0893	16.8869	16.2218	16.6397	16.5388	16.9429	16.6958	16.8912	16.8946	16.9119	17.1715	17.0869	16.9935	16.9162	16.8174	16.834	0	0	1	0	0	0	0	0	0	0
Smpd2	O70572	1.12803	0.173803	0.37413		0.821989	-0.282808	0.0336976		4	8	7	15.8117	16.4832	16.2657	16.5606	15.9355	15.5216	15.9123	15.786	15.7867	15.6772	16.1419	15.8282	15.9864	16.3706	15.6803	16.1548	16.5132	15.9798	16.0604	0	0	1	0	0	0	0	0	0	0
Smap	Q9R0P4	0.690683	-0.533904	0.00168673		0.786673	-0.346164	0.0337456		4	8	7	15.4378	15.842	15.1814	15.5025	15.7633	14.951	15.629	15.4383	16.1923	15.8321	15.8119	15.8113	15.9369	15.9402	16.1917	16.1779	15.9448	16.1297	15.8526	0	0	0	0	0	0	1	0	0	0
Cdc42	P60766	0.96595	-0.0499789	0.531228		0.89954	-0.152741	0.0338402		4	8	7	21.6032	21.6117	21.7265	21.764	21.8046	21.6471	21.5979	21.5185	21.4885	21.5264	21.457	21.5485	21.6041	21.8798	21.854	21.775	21.7008	21.7782	21.4923	1	0	1	0	0	0	0	0	0	0
Snrk	Q8VDU5	1.07581	0.10543	0.885209		2.06208	1.0441	0.0344626		3	8	7	15.629	NaN	13.1025	15.6566	14.6906	16.367	16.2392	16.7805	14.9056	14.6174	16.5135	15.7639	15.6008	15.5715	14.7599	14.98	13.3565	14.6694	13.8962	0	1	0	0	0	0	0	0	0	0
Bmp2k	Q91Z96	0.803396	-0.315817	0.153077		0.756144	-0.403267	0.0346445		4	8	7	15.3135	15.4364	15.4584	15.9688	15.5355	15.1402	15.3593	15.1969	16.0061	15.1083	15.4997	15.809	15.5723	16.2599	16.2481	15.9954	15.7962	15.3431	15.806	0	1	0	0	0	0	0	0	0	0
Hbb-y	P02104	0.650425	-0.620545	0.185923		0.613452	-0.704978	0.0350346		4	8	7	18.4896	17.3311	17.1684	18.1726	17.0004	17.4901	17.5912	17.4163	17.7818	18.3417	18.1681	17.8583	18.0095	17.5587	18.4622	17.7226	19.3354	19.3319	18.4564	0	0	0	0	0	0	1	0	0	0
Lipa	Q9Z0M5	1.3972	0.48254	0.00830345		1.19484	0.256818	0.0350424		4	8	7	18.8083	19.176	19.2319	19.2581	19.2401	18.7178	18.7721	18.7543	19.0308	18.7702	18.8344	19.0231	18.846	18.9132	18.6872	18.7185	18.6388	18.2404	18.4082	0	0	0	0	0	0	1	0	0	0
Lpcat1	Q3TFD2	0.989714	-0.0149161	0.813863		0.87683	-0.189631	0.0352711		4	8	7	17.3803	17.452	17.5475	17.6085	17.5147	17.239	17.1093	17.3903	17.3136	17.0896	17.6527	17.2696	17.5138	17.7056	17.4422	17.5146	17.5156	17.4961	17.396	0	0	1	0	0	0	0	0	0	0
Fam114a1	Q9D281	1.2972	0.375402	0.139809		0.688798	-0.537847	0.035529		4	8	7	14.4721	14.3234	15.3167	14.9341	13.3329	13.3538	14.4977	14.1952	13.0679	14.2425	14.1863	13.9105	13.9785	14.5485	14.2758	14.9423	14.165	14.5612	14.2321	1	0	0	0	0	0	0	0	0	0
Tagln2	Q9WVA4	1.09553	0.131634	0.254662		0.888976	-0.169784	0.035918		4	8	7	20.7341	20.6486	20.6329	21.046	20.4017	20.5395	20.4306	20.2663	20.6843	20.4659	20.4654	20.4582	20.4316	20.8393	20.7272	20.7657	20.6989	20.4694	20.5044	0	0	0	0	0	0	1	0	0	0
Pter	Q60866	1.26496	0.33909	0.0167609		1.06834	0.09537	0.0361028		4	8	7	16.0581	16.7129	16.308	16.6463	16.2225	16.2465	16.3439	16.2121	16.1087	16.0943	16.091	16.182	16.1483	16.1495	16.1052	16.0319	16.17	16.0317	16.0091	0	0	0	0	0	0	1	0	0	0
Hprt1	P00493	1.01139	0.0163396	0.855317		1.07556	0.105082	0.0361136		4	8	7	20.7517	21.0704	20.6233	20.9292	20.8726	20.9945	20.8768	21.04	20.903	20.9901	20.8187	20.9634	20.8935	20.8987	20.8123	20.6946	20.7069	20.9544	20.8307	1	0	0	0	0	0	0	0	0	0
Timm22	Q9CQ85	1.15303	0.205435	0.551051		1.47568	0.561383	0.0361217		4	8	7	16.8514	17.4392	17.503	17.2069	17.2332	17.9411	17.7798	17.8473	17.394	17.8247	17.5474	17.2809	16.7623	16.0096	17.2329	17.0855	17.2214	18.0596	16.9413	0	0	1	1	0	0	0	0	0	0
Gng3	P63216	1.31619	0.396365	0.303387		1.59438	0.672999	0.036147		4	7	7	17.9185	17.5876	17.5527	16.0316	NaN	17.9167	17.6934	16.7394	16.921	18.3203	17.0266	18.2274	16.1322	16.8037	17.0147	16.9033	17.2907	17.2262	16.763	0	0	1	0	0	0	0	0	0	0
Ilf2	Q9CXY6	0.853985	-0.227717	0.0217615		1.11373	0.155404	0.0361643		4	8	7	18.5031	18.6381	18.4215	18.7384	19.2237	18.9952	18.9176	19.0127	18.9787	18.8768	18.7884	18.8742	18.8921	18.927	18.6983	18.8222	18.9396	18.7313	18.6106	1	1	0	0	0	0	0	0	0	0
Slc4a2	P13808	0.924243	-0.113656	0.272079		0.871738	-0.198034	0.0362947		4	8	7	15.6167	16.0625	16.0394	16.0985	15.924	15.7928	15.9947	15.983	15.8288	15.4142	16.0279	15.9938	16.0605	16.0512	16.0462	15.905	16.1279	16.2435	16.0412	0	0	1	0	0	0	0	0	0	0
Wdr26	Q8C6G8	1.14968	0.201227	0.0989104		1.14842	0.199653	0.036374		4	8	7	17.3145	17.696	17.3179	17.243	17.7543	17.4798	17.3536	17.3851	17.249	17.2543	17.2288	17.4251	17.3573	17.2692	16.9333	17.0368	17.3434	17.217	17.1842	1	0	0	0	0	0	0	0	0	0
Enpp5	Q9EQG7	0.837795	-0.25533	0.340691		1.35659	0.439986	0.0365206		4	8	7	16.1005	15.8551	15.6868	15.8986	16.3155	16.8804	16.3252	16.635	16.3788	16.6495	16.8358	16.6245	15.9848	16.0676	15.6496	17.0763	15.692	16.342	16.1718	0	0	1	0	0	1	0	0	0	0
Rab24	P35290	1.01019	0.0146275	0.850236		1.14315	0.193016	0.0370161		4	8	7	16.4903	16.3299	16.2903	16.4135	16.3477	16.849	16.438	16.7249	16.5027	16.7262	16.4334	16.4533	16.4081	16.2961	16.3982	16.2293	16.264	16.3411	16.6278	1	0	1	0	0	0	0	0	0	0
Glb1	P23780	2.05162	1.03676	3.61962e-05	+	1.18953	0.250395	0.0376438		4	8	7	18.8689	19.3803	19.391	19.4289	18.4701	18.602	18.5255	18.3456	18.7234	18.0892	18.7574	18.3338	18.0952	18.4271	17.9258	18.3268	18.4648	18.2364	18.1374	0	0	0	0	0	0	1	1	0	0
Adssl1	P28650	1.41242	0.498173	0.00142639		0.857052	-0.222546	0.0377394		4	8	7	18.4574	18.796	18.6574	18.9338	18.13	18.2358	17.7914	17.8162	18.1445	17.7397	18.201	17.8649	18.3014	18.4439	18.0276	18.3504	18.067	18.2189	18.0816	1	0	1	0	0	0	0	0	0	0
Cyb5r3	Q9DCN2	1.0581	0.0814779	0.418043		0.924615	-0.113075	0.0392976		4	8	7	20.5125	20.6904	20.1887	20.497	20.4	20.2577	20.2139	20.2992	20.2258	20.3738	20.2282	20.2222	20.2881	20.4579	20.4304	20.4272	20.576	20.316	20.2391	1	0	1	1	0	0	0	0	0	0
Tiprl	Q8BH58	0.853216	-0.229018	0.00647579		0.933033	-0.1	0.0394025		4	8	7	18.3331	18.1153	18.1752	18.3785	18.3827	18.3233	18.5253	18.4445	18.3674	18.366	18.2621	18.365	18.4805	18.405	18.3673	18.4904	18.5927	18.6016	18.4194	1	0	0	0	0	0	0	0	0	0
Ifit3	Q64345	1.30166	0.380356	0.109407		0.728763	-0.456479	0.0395227		4	8	7	15.8102	15.4037	15.0736	15.3849	14.469	15.092	13.7387	14.7587	14.9437	14.5047	14.6092	14.5342	15.6374	15.4332	14.9358	14.7156	14.9864	14.7118	14.8442	1	0	0	1	0	0	0	0	0	0
Mvd	Q99JF5	0.916751	-0.125399	0.614784		0.749291	-0.416402	0.0402411		4	8	7	15.1251	15.0594	14.318	15.2668	14.6644	15.1403	14.3873	15.0563	14.0499	14.5995	14.651	14.6618	15.3004	15.1651	14.8373	15.2627	14.4306	15.5257	14.9523	0	0	0	0	0	0	1	0	0	0
Mrfap1	Q9CQL7	0.787574	-0.344512	0.245149		0.679089	-0.558328	0.0403628		4	8	7	14.2875	14.8959	15.1091	14.9229	14.7866	13.771	14.4403	14.0268	14.8938	14.9012	15.0997	14.8009	15.1053	15.524	15.7199	15.5441	14.4118	14.7103	15.0231	1	1	0	0	0	0	0	0	0	0
Zfand3	Q497H0	0.766032	-0.384524	0.0385106		0.756225	-0.403112	0.0403868		4	7	6	13.2831	13.606	13.9116	13.8963	13.8411	NaN	13.7096	12.9498	13.9776	13.3276	13.8169	13.967	13.7391	14.1749	14.2556	14.2031	14.0797	NaN	13.9002	0	0	0	0	0	0	1	0	0	0
Eif4g1	Q6NZJ6	1.02591	0.0369082	0.701821		0.93316	-0.0998043	0.0408002		4	8	7	18.1503	18.3325	18.1409	18.5959	18.2783	18.1333	18.0595	18.2289	18.1776	18.1376	18.1788	18.1516	18.1664	18.3429	18.4424	18.2948	18.261	18.2185	18.15	0	0	0	0	0	0	1	0	0	0
Dhx36	Q8VHK9	0.966062	-0.0498125	0.810004		1.22786	0.296145	0.0409369		4	8	7	13.8363	14.4215	14.1928	14.2196	14.4759	14.5718	14.5799	14.2981	14.6138	14.4968	14.6065	14.4652	14.1453	13.893	13.6753	14.638	14.6195	14.2846	14.2659	1	1	0	0	0	0	0	0	0	0
Sqstm1	Q64337	1.37631	0.46081	0.000133128		0.868035	-0.204175	0.0409567		4	8	7	16.567	16.5623	16.75	16.8619	15.8363	15.7793	16.1922	16.2422	15.726	16.0623	16.2991	16.0252	16.2337	16.3051	16.3625	16.1744	16.0888	16.1371	16.2698	1	1	0	0	0	0	0	0	0	0
Mvb12a	Q78HU3	0.503385	-0.990265	0.270306		0.355765	-1.491	0.041651		4	7	7	14.1296	14.3784	14.7749	14.3235	13.7779	14.3473	14.0369	13.8695	NaN	12.7726	13.9864	14.5155	14.8813	14.2756	14.0819	18.0473	14.8919	17.4003	14.1648	1	1	1	0	0	0	0	0	0	0
Coq3	Q8BMS4	1.21363	0.279324	0.205452		0.738363	-0.437598	0.0422982		4	8	7	15.6331	15.6013	15.7174	15.2793	14.6439	14.7056	15.1475	14.7469	14.9207	14.147	15.3916	15.0237	15.5858	14.8792	14.9533	15.0773	15.027	15.6516	15.7749	0	0	1	1	0	0	0	0	0	0
Nlrx1	Q3TL44	1.03386	0.0480411	0.383664		0.933935	-0.0986052	0.0427165		4	8	7	17.0699	17.19	17.0642	17.1601	16.9509	17.0748	16.941	17.0532	16.9995	16.9731	16.8196	16.9831	17.0772	17.1415	16.9639	16.9477	17.0459	17.1655	17.1695	0	0	1	1	0	0	0	0	0	0
Rchy1	Q9CR50	0.9656	-0.0505025	0.892574		0.598493	-0.740593	0.0428626		4	6	6	12.8154	12.8697	13.8474	13.6462	12.7207	NaN	12.8838	12.43	13.0982	NaN	11.6313	12.8636	13.6454	13.835	13.8273	12.4668	13.5148	NaN	12.7818	1	1	0	0	0	0	0	0	0	0
Tbc1d2b	Q3U0J8	0.621426	-0.686345	0.609564		0.340877	-1.55268	0.0430268		4	8	5	13.8724	14.0296	14.1183	17.7674	14.3906	13.834	13.8987	13.7297	14.3062	13.7927	14.3148	14.3782	18.0698	17.4015	14.0686	14.2198	14.4067	NaN	NaN	0	0	0	0	0	0	1	0	0	0
Cdc16	Q8R349	0.951946	-0.0710489	0.334202		1.09676	0.133246	0.0442628		4	8	7	16.5856	16.6067	16.5556	16.6595	16.7808	16.8617	16.6893	17.0126	16.8073	16.8028	16.775	16.7196	16.8749	16.779	16.6285	16.6656	16.7269	16.5227	16.5125	0	0	0	0	0	0	1	0	0	0
Mrpl48	Q8JZS9	0.912467	-0.132155	0.515614		0.691011	-0.533219	0.0443195		3	6	5	14.4952	NaN	14.4101	14.6402	14.0616	13.4685	NaN	NaN	14.086	14.0348	14.2495	14.7844	14.404	14.4755	14.9418	NaN	15.0257	NaN	14.3898	0	0	0	1	0	0	0	0	0	0
Thg1l	Q9CY52	1.52008	0.604147	0.0529371		1.40602	0.49162	0.0445693		4	8	7	14.1469	13.4054	14.287	13.5982	13.7003	14.1263	13.3969	14.4245	13.6354	13.5913	13.1108	13.9892	13.5533	13.7454	13.0201	13.2858	12.8856	12.6	13.6962	1	0	0	0	0	0	0	0	0	0
Wars	P32921	1.12753	0.17316	0.271528		0.938526	-0.0915316	0.0447362		4	8	7	19.5977	20.5027	19.8036	19.8354	19.6603	19.6055	19.637	19.6613	19.7866	19.6113	19.8015	19.5976	19.7328	19.8618	19.868	19.7917	19.6923	19.6909	19.6943	1	0	0	0	0	0	0	0	0	0
Myo18a	Q9JMH9	1.09804	0.134926	0.197854		1.10746	0.147257	0.0451631		4	8	7	18.8288	19.264	18.9265	18.8593	19.1561	19.1516	18.8733	18.9595	18.7798	18.9237	18.9722	19.0395	18.8324	18.8638	18.6545	18.7638	19.0171	18.9624	18.749	1	0	0	0	0	0	0	0	0	0
Svil	Q8K4L3	1.38749	0.472479	0.298657		1.53041	0.613921	0.0455042		4	8	7	18.0582	18.9985	17.285	19.2117	17.7556	19.1704	18.958	18.8962	18.202	18.9557	18.0887	18.2114	17.6476	17.4438	17.573	17.8249	18.286	17.63	19.0057	1	0	1	0	0	0	0	0	0	0
Ghitm	Q91VC9	0.899309	-0.153112	0.0362333		0.92351	-0.114801	0.0468436		4	8	7	17.5666	17.7985	17.7975	17.8868	17.9234	17.7639	17.7237	17.557	17.8646	17.8042	17.898	17.8706	17.7948	17.9101	18.0387	17.9274	17.9051	17.9511	17.8811	0	0	1	1	0	0	0	0	0	0
Spg20	Q8R1X6	0.984145	-0.0230579	0.870651		0.819291	-0.287553	0.0475724		4	8	7	16.3891	16.533	16.8261	16.948	16.5424	15.8915	16.4143	16.1441	16.7014	16.2606	16.7431	16.579	16.6379	16.8143	16.8431	16.7702	16.8869	16.3123	16.6151	1	0	0	0	0	0	0	0	0	0
Rad23a	P54726	0.913266	-0.130894	0.0308907		0.934262	-0.0981011	0.0476861		4	8	7	19.4274	19.4513	19.4414	19.599	19.4538	19.3907	19.5037	19.4074	19.632	19.5702	19.5335	19.6095	19.5437	19.7155	19.7213	19.6411	19.5825	19.5418	19.5289	0	1	0	0	0	0	0	0	0	0
Pbrm1	Q8BSQ9	0.96437	-0.0523411	0.739933		1.23429	0.303681	0.0480442		4	8	7	14.4076	14.5156	13.8313	14.3769	14.9843	14.7565	14.3027	14.6919	14.5178	14.7083	14.1218	15.0276	14.6456	14.2363	14.4702	14.4383	14.2371	14.3119	14.0068	0	1	0	0	0	0	0	0	0	0
Slc16a3	P57787	2.26916	1.18216	2.10159e-05	+	0.823524	-0.280117	0.0482132		4	8	7	15.9932	16.2404	16.0186	16.4258	14.7313	14.3299	15.0435	14.8339	14.8176	14.4115	14.9144	14.5757	15.1457	15.3149	14.9521	14.6701	14.6661	14.997	15.1652	0	0	1	0	0	0	0	1	0	0
Bax	Q07813	1.07767	0.10792	0.403025		0.850512	-0.233596	0.0482644		4	8	7	18.3157	18.6273	18.5744	18.7868	18.488	17.7803	18.1473	18.1895	18.4304	18.2597	18.3027	18.2783	18.4417	18.7429	18.6966	18.3609	18.4191	18.17	18.4455	1	0	1	1	0	0	0	0	0	0
Ifnar2	O35664	1.27559	0.351166	0.0325025		1.14846	0.199704	0.0482683		4	7	7	15.9639	15.7561	15.2351	15.6172	15.1034	15.556	15.4672	NaN	15.5609	15.5811	15.5915	15.581	15.4277	15.3734	15.1364	15.0459	15.4119	15.1935	15.4545	0	0	1	0	0	1	0	0	0	0
S100a8	P27005	0.547559	-0.868914	0.168685		0.479426	-1.06062	0.048472		4	8	7	18.639	18.662	18.0146	18.4716	17.9925	16.6361	18.1599	18.0253	18.8839	18.5637	18.794	18.9852	18.552	20.8756	20.831	19.3444	18.2084	18.9738	18.4246	1	0	1	0	0	1	0	0	0	0
Rgs3	Q9DC04	1.262	0.335715	0.182365		1.44423	0.530299	0.0484985		4	7	7	14.1076	14.5748	13.9397	13.5088	13.8244	14.3797	15.3729	14.0822	13.7402	14.1448	NaN	14.0467	13.9176	13.716	13.7308	14.0302	13.6958	13.0009	13.7877	1	1	1	0	0	0	0	0	0	0
Apoe	P08226	2.94148	1.55654	2.34042e-07	+	0.858794	-0.219615	0.0488285		4	8	7	20.3536	20.2866	20.6292	20.5057	18.3287	18.8277	18.6411	18.4726	18.6791	18.9699	18.7014	18.7205	18.8339	18.4988	19.0581	18.8506	18.9567	18.9651	19.0476	0	0	0	0	0	1	0	1	0	0
Fgf2	P15655	0.994219	-0.008365	0.978544		0.719427	-0.475079	0.0511138		3	7	6	NaN	14.1543	14.7846	15.1361	NaN	14.5786	14.2366	14.1577	14.6481	14.407	14.0551	13.4915	NaN	14.6229	14.5204	14.7506	15.056	15.1671	14.0832	0	1	0	0	0	1	0	0	0	0
Rab9a	Q9R0M6	1.44805	0.534112	0.000616503		1.11993	0.163407	0.0512953		4	8	7	17.9542	18.0247	17.7461	17.6559	17.4679	17.5577	17.2605	17.5797	17.4749	17.5544	17.2898	17.6113	17.5523	17.1394	17.3414	17.1178	17.3759	17.4433	17.2079	0	0	1	0	0	0	0	0	0	0
Atic	Q9CWJ9	1.02741	0.0390146	0.56243		0.945001	-0.0816129	0.0521204		4	8	7	20.3208	20.5173	20.3783	20.58	20.3184	20.3596	20.3108	20.3917	20.2936	20.2406	20.3857	20.3274	20.3215	20.5954	20.3917	20.4329	20.4249	20.3918	20.3124	0	0	0	0	0	0	1	0	0	0
Depdc5	P61460	1.12729	0.172864	0.300009		1.17717	0.235325	0.0523412		3	8	7	14.439	NaN	14.5667	14.4563	14.6987	14.5349	14.522	14.4836	14.5251	14.5682	14.817	14.2492	14.301	14.3146	13.9876	14.5086	13.9842	14.679	14.4264	1	0	0	0	0	0	0	0	0	0
Arsa	P50428	1.05977	0.0837479	0.420972		1.183	0.242445	0.052348		4	8	7	19.2936	19.2379	19.1783	19.586	19.6879	19.9342	19.0908	19.3384	19.5554	19.5287	19.219	19.507	19.0422	19.4266	19.2954	19.3527	19.0672	19.1852	19.3121	0	0	0	0	0	0	1	0	0	0
Syap1	Q9D5V6	1.10059	0.138279	0.0362087		0.901322	-0.149886	0.0523512		4	8	7	17.058	17.1397	17.1553	17.1076	16.7737	16.5355	16.9638	16.7114	16.8587	16.8612	17.048	16.8636	16.9155	17.0454	16.9153	16.8849	16.9698	17.1847	16.9226	0	0	0	0	0	0	1	0	0	0
Ccdc93	Q7TQK5	0.992429	-0.0109643	0.884079		1.07792	0.108249	0.0528277		4	8	7	20.3865	20.0357	20.3465	20.3133	20.407	20.4906	20.2522	20.4051	20.5158	20.3602	20.4628	20.2243	20.4281	20.2667	20.1971	20.3333	20.1623	20.3033	20.2796	0	0	0	0	0	0	1	0	0	0
Cog1	Q9Z160	1.09801	0.134893	0.217302		0.899542	-0.152738	0.0535989		4	8	7	14.4405	14.5958	14.5336	14.7848	14.2703	14.2657	14.2235	14.1845	14.2812	14.2573	14.4909	14.4348	14.3984	14.7374	14.4236	14.5974	14.2819	14.479	14.2586	0	0	1	0	0	0	0	0	0	0
Rars2	Q3U186	1.07386	0.102811	0.414189		1.13883	0.187551	0.0536233		4	8	7	16.2387	16.0625	16.1846	15.8926	16.1769	16.3805	16.2133	16.2721	15.9788	16.0748	16.2635	16.0748	16.0991	15.7057	15.92	15.9589	15.8813	16.3763	16.0011	0	0	0	1	0	0	0	0	0	0
Ifitm3	Q9CQW9	1.08553	0.118398	0.463459		0.761844	-0.392433	0.0542635		4	8	7	15.9336	15.5982	15.5391	15.9433	14.869	15.5517	15.0873	14.4822	15.8514	15.3039	15.3785	15.4177	15.2571	15.6169	15.9138	15.7166	15.8743	15.3057	15.7616	0	0	1	0	0	0	0	0	0	0
Spire1	Q52KF3	0.838794	-0.253612	0.137959		0.83719	-0.256373	0.0543366		4	8	7	14.351	14.6584	14.6551	14.5442	14.3103	14.7849	14.5417	14.7502	14.4728	14.6352	14.3201	14.5804	14.7603	14.9744	14.3769	14.7382	14.6259	15.2934	14.8716	1	0	1	0	0	0	0	0	0	0
Hmox2	O70252	0.998444	-0.00224679	0.991273		0.875534	-0.191764	0.0546853		4	8	7	19.4766	20.4131	19.406	20.0058	19.7531	19.5057	19.3926	19.7109	19.88	19.5773	19.6722	19.5949	19.8748	19.9904	20.0119	20.026	19.5669	19.7446	19.5786	0	0	0	0	0	0	1	0	0	0
Becn1	O88597	1.01991	0.0284454	0.687576		1.07723	0.107329	0.0547206		4	8	7	16.7358	16.6736	16.4839	16.6138	16.7495	16.663	16.6474	16.677	16.8164	16.5531	16.746	16.7928	16.7169	16.4417	16.5382	16.7598	16.591	16.5323	16.6083	1	1	1	1	0	0	0	0	0	0
Tab2	Q99K90	1.14002	0.189062	0.739353		1.90269	0.928037	0.0551493		4	7	7	14.0165	13.2149	13.7794	13.0676	13.5743	14.4511	14.4905	NaN	15.2171	14.0085	14.168	13.9006	12.5733	13.6432	13.1641	14.3035	12.5345	12.139	14.9563	1	1	0	0	0	0	0	0	0	0
Tanc2	A2A690	0.949391	-0.0749261	0.574943		1.12578	0.170928	0.0553805		4	8	7	17.5882	18.1914	17.6795	17.565	17.9698	18.1259	17.9544	18.3071	17.8395	18.0865	17.7707	17.9613	17.7997	17.9438	17.5594	17.7907	17.905	17.9897	17.8284	0	0	0	0	0	0	1	0	0	0
Pycr2	Q922Q4	0.909703	-0.136533	0.160417		0.935596	-0.0960425	0.0562659		4	8	7	18.3937	18.0398	18.3529	18.506	18.4215	18.3971	18.3103	18.2289	18.4234	18.3237	18.4542	18.3497	18.3407	18.4855	18.5198	18.4641	18.5984	18.5023	18.3068	1	0	0	1	0	0	0	0	0	0
Asah2	Q9JHE3	0.781898	-0.354948	NaN		0.696417	-0.521976	0.0565626		2	7	6	13.3101	NaN	12.7532	NaN	13.5444	13.5868	12.2155	12.8741	12.506	12.5346	NaN	12.7912	13.0656	13.834	13.4721	NaN	13.5509	13.3954	13.0017	0	0	1	0	0	0	0	0	0	0
S100a11	P50543	0.702053	-0.510349	0.163874		0.73311	-0.447899	0.0567227		4	8	7	17.9662	16.552	17.0274	17.6335	17.8074	17.141	17.1091	17.3088	17.2107	17.6183	16.8761	17.7863	17.5032	18.5575	18.3139	17.8052	17.1343	17.6751	17.6467	1	1	0	0	0	0	0	0	0	0
Hars2	Q99KK9	0.936995	-0.0938861	0.188275		1.08182	0.113463	0.0571175		4	8	7	16.1189	16.095	15.9797	15.9895	16.3022	16.3385	16.2489	16.2452	16.344	16.188	16.293	16.0654	16.2005	16.1813	16.0507	15.9814	16.3487	16.1164	16.0988	0	0	0	1	0	0	0	0	0	0
Pigt	Q8BXQ2	0.963979	-0.0529261	0.612989		0.888794	-0.170079	0.0572411		4	8	7	17.8742	18.0192	17.672	18.0858	17.9791	17.7883	17.8247	17.7898	17.8498	17.8208	17.8938	17.4191	17.9655	17.8083	18.0583	18.0483	18.1445	18.012	17.7233	0	0	1	0	0	0	0	0	0	0
Ap3s1	Q9DCR2	1.33026	0.411713	0.000236788		0.925325	-0.111968	0.0573506		4	8	7	18.3323	18.4784	18.4881	18.5593	17.958	17.8934	17.8089	17.9618	17.8284	18.0178	18.0338	18.0246	18.0818	18.1201	17.9949	17.9628	17.8933	18.0565	18.2603	0	0	1	0	0	0	0	0	0	0
Fam192a	Q91WE2	0.682302	-0.551517	0.217375		0.627591	-0.672104	0.0573694		4	8	7	12.7936	13.2924	13.8854	13.4983	12.6056	13.0296	13.3217	12.7416	13.6657	12.9682	14.0105	13.6317	13.38	13.2458	13.6072	13.7574	13.5452	14.6213	15.2756	0	1	0	0	0	0	0	0	0	0
Rbm26	Q6NZN0	0.728728	-0.456548	0.00416875		0.875649	-0.191575	0.0573899		4	8	7	15.2069	15.4064	15.1582	15.7055	15.7023	15.3246	15.5713	15.7166	15.8682	15.4235	15.8671	15.6002	15.8753	16.0379	15.7662	16.0029	15.7935	15.636	15.6687	0	0	0	0	0	0	1	0	0	0
Myo9b	Q9QY06	1.40492	0.490486	0.11706		1.31977	0.400283	0.0576122		4	8	7	18.2996	18.6245	18.2653	18.2631	18.234	18.2663	18.1623	18.1521	18.3062	18.3487	18.3309	18.3831	18.222	18.0216	18.1608	17.886	18.2177	17.9088	16.6917	1	0	0	0	0	0	0	0	0	0
Gmps	Q3THK7	0.989597	-0.0150868	0.918619		1.14584	0.196406	0.05785		4	8	7	18.8248	18.6937	18.5584	18.8708	18.9757	18.8734	18.9302	18.9892	18.9927	18.8691	19.0043	18.9528	18.8818	18.7978	18.7361	18.8121	18.1797	18.9144	18.9422	1	0	0	0	0	0	0	0	0	0
Scamp3	O35609	1.0724	0.100842	0.554681		0.811287	-0.301716	0.0579007		4	8	7	17.406	17.3692	18.2075	17.7714	17.2243	16.7174	17.5696	16.891	17.5206	17.211	17.76	17.3939	17.6987	17.4213	17.7387	17.4996	17.5978	17.3667	17.7909	0	0	1	0	0	0	0	0	0	0
Tmem175	Q9CXY1	1.78524	0.836116	0.000969039	+	1.15281	0.205151	0.0584865		4	8	7	16.108	16.9282	16.3474	16.2587	15.5796	15.9796	15.6811	15.917	15.6732	15.7641	15.9689	15.6737	15.5629	15.9378	15.2251	15.519	15.4111	15.6737	15.6918	0	0	1	0	0	0	0	1	0	0
Glg1	Q61543	1.12365	0.16819	0.0232734		1.07281	0.101388	0.0595413		4	8	7	17.5711	17.5391	17.3965	17.6268	17.5602	17.5066	17.4056	17.4825	17.4285	17.3798	17.3525	17.617	17.4947	17.4222	17.2353	17.3405	17.4707	17.29	17.3032	0	0	1	0	0	0	0	0	0	0
Ep400	Q8CHI8	0.721563	-0.470803	0.0382722		1.4758	0.561496	0.0596927		3	8	6	13.4588	NaN	13.9276	13.1128	15.0004	14.2378	15.0837	13.9407	15.1852	13.5376	15.1148	14.1562	13.8407	14.268	14.0316	13.8931	13.9884	NaN	13.8017	0	1	0	0	0	0	0	0	0	0
Pold3	Q9EQ28	1.01971	0.0281607	0.920366		0.60988	-0.713403	0.0599805		4	8	7	14.7903	14.4038	14.8584	15.1886	14.9807	13.8645	14.211	12.2948	14.3043	14.0073	14.3189	14.5683	14.9761	15.2498	14.8612	15.1225	14.7605	13.7689	14.736	1	1	0	0	0	0	0	0	0	0
Tsta3	P23591	1.1141	0.155873	0.107524		1.10572	0.144989	0.060025		4	8	7	17.8827	18.0889	17.8679	17.9601	17.8293	17.9775	17.7817	17.8563	18.0802	17.9423	18.1171	17.9275	17.8014	17.9139	17.7785	17.8574	17.9876	17.5111	17.7082	0	0	0	0	0	0	1	0	0	0
Pld3	O35405	1.40663	0.492243	0.000129491	+	1.1099	0.150428	0.0611345		4	8	7	21.418	21.5609	21.5209	21.6783	21.29	21.3349	20.9656	21.0269	21.3695	21.0999	21.2529	21.2819	20.9894	21.2787	21.0137	21.0967	20.9825	20.8731	21.1319	0	0	1	0	0	0	0	0	0	0
Cluh	Q5SW19	1.0808	0.112105	0.244142		0.911725	-0.133329	0.0612984		4	8	7	15.4724	15.651	15.1956	15.4821	15.2059	15.3866	15.3119	15.0232	15.3434	15.1315	15.0482	15.1881	15.2973	15.4733	15.4253	15.2445	15.2156	15.4714	15.2397	1	0	0	0	0	0	0	0	0	0
Slc29a1	Q9JIM1	0.962002	-0.0558886	0.700425		0.862922	-0.212699	0.0617665		4	8	7	15.6944	16.2152	15.9365	16.2807	16.0259	15.9632	15.8052	15.757	16.0842	15.4815	16.0714	15.8106	16.1588	16.3755	16.2648	15.8806	15.8221	16.0646	16.0468	0	0	1	0	0	0	0	0	0	0
Tspo	P50637	1.26821	0.342799	0.0199974		0.857644	-0.221549	0.0618112		4	8	7	17.4995	16.9183	17.0951	17.4342	16.5329	16.6623	16.3883	17.0676	17.069	16.5346	16.5133	16.6112	16.769	17.1103	17.0387	16.8842	16.8368	16.8712	16.7475	0	0	1	1	0	0	0	0	0	0
Kxd1	Q80XH1	0.894873	-0.160246	0.66247		1.40502	0.490593	0.0624911		4	8	7	15.6458	15.5612	15.0321	15.9119	16.3304	16.0838	16.2212	15.8479	16.431	16.009	16.4827	16.1028	16.1314	15.3007	16.3305	14.7867	16.1933	15.0117	16.1317	0	0	1	0	0	0	0	0	0	0
Vps37a	Q8CHS8	0.622049	-0.684899	0.248088		1.56586	0.646951	0.0629645		4	8	7	17.7623	18.0513	17.1975	19.3559	19.1623	19.6995	19.4697	19.5644	19.201	19.7554	19.2388	19.2977	17.8634	18.9673	19.3509	19.1239	19.2489	17.2646	19.6176	0	1	1	0	0	0	0	0	0	0
Prdm16	A2A935	1.73429	0.794345	0.260391		0.580309	-0.785106	0.0630135		4	8	7	18.3859	21.6487	20.505	19.5398	17.6869	17.9119	19.0764	18.5018	18.7861	18.0419	19.556	17.9623	18.9067	19.285	18.3544	20.1156	20.6047	18.5431	18.7691	0	1	0	0	0	0	0	0	0	0
Micu3	Q9CTY5	0.910889	-0.134653	0.90201		0.364658	-1.45538	0.0632214		4	8	7	15.2306	14.7149	17.9069	18.2013	14.3066	15.261	14.7522	15.1335	14.4665	15.1645	17.8146	14.6427	14.8407	18.0926	14.579	17.9539	17.7525	18.0135	15.3044	0	0	1	1	0	0	0	0	0	0
Rpl23a	P62751	1.22539	0.293243	0.25677		1.28858	0.365782	0.0633839		4	8	7	20.3298	20.5894	20.6218	20.5177	20.6853	20.557	20.6591	20.2145	20.7224	20.3573	20.7996	20.7027	20.5706	19.3636	19.8339	20.5666	20.5924	20.2363	20.3867	0	0	0	0	0	0	1	0	0	0
Ap4b1	Q9WV76	1.06098	0.0854021	0.505467		0.859617	-0.218234	0.063482		4	8	7	14.3744	14.7214	14.4718	14.6969	14.5614	14.2953	14.3881	14.364	14.3576	14.0047	13.9406	14.1885	14.5395	14.8536	14.557	14.5357	14.3162	14.3193	14.2439	0	0	1	0	0	0	0	0	0	0
Camp	P51437	0.588229	-0.76555	0.192909		0.49024	-1.02844	0.0637122		4	8	7	17.5305	17.4952	17.0551	16.898	17.0693	14.9847	16.812	16.5529	17.469	17.5639	17.3862	18.0164	17.1512	19.5439	19.371	18.0634	17.1516	17.5369	17.2538	0	0	0	0	0	1	0	0	0	0
Rps6kb1	Q8BSK8	1.42225	0.508179	0.0806226		1.35466	0.437935	0.0643406		4	7	6	15.0935	15.1422	15.2958	15.1148	15.1482	15.1834	14.8126	15.1869	15.3031	14.6574	15.3479	NaN	14.0658	14.0211	NaN	15.0945	15.0117	14.6921	15.0354	1	0	1	1	0	0	0	0	0	0
Coq8b	Q566J8	1.59841	0.676635	0.00688688		0.806601	-0.310073	0.0644175		4	8	7	14.7863	14.4698	15.2057	14.7343	13.8701	13.3751	14.1189	13.4646	13.9845	13.886	14.1206	13.6786	13.8545	13.8893	14.3936	14.0105	14.7082	13.9875	14.0131	1	0	1	1	0	0	0	0	0	0
Cbl	P22682	0.936727	-0.0942993	0.410269		0.893234	-0.162891	0.0646153		4	8	7	17.493	17.6482	17.3312	17.7727	17.4508	17.5177	17.2521	17.6682	17.6699	17.3368	17.5677	17.4783	17.6651	18.0076	17.5851	17.6578	17.5403	17.6174	17.5156	1	0	1	0	0	0	0	0	0	0
Ngp	O08692	0.579525	-0.787056	0.204405		0.493422	-1.01911	0.0646333		4	8	7	18.9464	18.6399	17.9479	17.2711	18.7336	16.2307	17.0932	17.3246	18.5673	18.4127	18.5149	18.877	18.6335	20.4856	20.2659	18.8813	18.0189	18.4731	18.1601	0	0	0	0	0	1	0	0	0	0
Mrpl38	Q8K2M0	1.12337	0.167832	0.0782657		1.09403	0.129647	0.0649644		4	8	7	16.3739	16.228	16.4432	16.1758	16.2979	16.449	16.2936	16.2058	16.0849	16.3206	16.3049	16.1796	16.1681	16.1725	15.9593	16.1414	16.036	16.4018	16.0828	0	0	0	1	0	0	0	0	0	0
Mast1	Q9R1L5	0.701229	-0.512041	0.0356364		0.725399	-0.463153	0.0653699		4	8	7	16.2355	15.4401	15.4951	15.6577	16.4959	16.4403	15.143	15.4019	15.7874	15.2256	15.4743	16.0797	16.3159	16.4992	16.1611	16.369	16.5148	15.6197	16.0544	1	0	1	0	0	0	0	0	0	0
Slc4a7	Q8BTY2	0.912861	-0.131534	0.451457		0.836531	-0.25751	0.0653962		4	8	7	13.8324	13.73	14.1614	13.8541	14.0052	13.5386	13.7465	13.5224	13.942	13.8121	13.6233	13.9578	13.9729	14.2116	14.3204	13.7107	14.4289	13.6739	13.8636	0	0	1	0	0	0	0	0	0	0
Krit1	Q6S5J6	0.972791	-0.0397989	0.757721		0.820596	-0.285255	0.065639		4	8	7	14.9744	14.6531	15.2123	14.7846	15.2545	14.0877	14.6669	14.4508	14.6879	14.5487	14.6902	14.8986	14.7533	15.1257	15.0568	14.8651	14.8244	15.1892	14.8068	1	0	1	0	0	0	0	0	0	0
Chst12	Q99LL3	0.705121	-0.504057	0.0588041		0.789428	-0.34112	0.0658447		3	8	5	12.3887	NaN	12.163	12.5554	12.8036	12.4856	12.1985	12.4838	12.6631	12.1298	12.8774	12.6141	12.6081	13.3173	12.8337	13.0956	NaN	12.5108	NaN	0	0	1	0	0	0	0	0	0	0
Cbx1	P83917	0.846385	-0.240614	0.142316		1.15003	0.201667	0.0662079		4	8	7	19.6041	19.8896	19.5405	20.0968	20.475	20.2019	20.0017	20.2086	20.3583	20.0404	20.1819	20.3325	20.2783	20.3106	20.0066	20.0464	19.9783	19.6386	19.9048	0	1	0	0	0	0	0	0	0	0
Arid1a	A2BH40	0.855787	-0.224677	0.505408		0.747578	-0.419704	0.0664906		4	8	7	19.0332	18.1794	18.1726	18.3473	18.5684	18.1154	18.1705	18.4227	18.0983	18.1376	18.0709	18.321	18.5917	19.3405	19.3701	18.191	17.9501	18.8932	18.2681	0	1	0	0	0	0	0	0	0	0
Pfdn2	O70591	0.850732	-0.233224	0.0540274		0.921244	-0.118345	0.0673904		4	8	7	18.7365	19.3924	18.9786	19.1893	19.0236	18.946	19.1844	19.3197	19.4094	19.2042	19.2339	19.1911	19.2832	19.3138	19.3324	19.383	19.3411	19.2218	19.2765	1	1	0	1	0	0	0	0	0	0
Psmg3	Q9CZH3	1.16494	0.22026	0.251473		0.830956	-0.267157	0.0678531		4	8	7	14.4644	15.4527	14.9821	14.9774	14.7637	14.0249	14.6722	14.1696	14.2445	14.4801	14.7663	14.7326	14.751	15.069	14.5872	14.9949	14.5455	14.6494	14.6452	0	0	0	0	0	0	1	0	0	0
Zfand6	Q9DCH6	0.636741	-0.651222	0.0256939		0.6986	-0.517462	0.0683053		4	8	6	14.2827	14.5787	14.9488	14.6668	15.0161	14.1001	14.3184	14.3485	14.8433	14.8066	15.7618	14.8292	NaN	14.8036	14.9268	15.398	15.8952	15.0551	15.5439	1	0	0	0	0	0	0	0	0	0
Tomm20	Q9DCC8	0.784714	-0.349761	0.0765957		0.834471	-0.261066	0.0683247		4	8	7	17.6859	18.0349	18.053	17.3627	18.0388	18.2433	18.1128	17.6313	17.6375	17.7896	17.9794	17.5498	18.2522	17.7021	18.137	17.8904	18.2162	18.3899	18.3493	0	0	1	1	0	0	0	0	0	0
Coq6	Q8R1S0	1.16644	0.222108	0.293044		1.86467	0.898919	0.0683832		4	8	7	16.4937	16.4606	15.9435	15.9027	15.9727	16.5488	16.2302	16.4165	18.7934	16.4465	18.6368	15.9705	16.1319	15.4767	15.9408	15.7744	15.9781	16.5036	16.0406	0	0	1	1	0	0	0	0	0	0
Park7	Q99LX0	0.918613	-0.12247	0.0962243		1.05097	0.0717209	0.068399		4	8	7	22.2588	22.4814	22.1808	22.455	22.526	22.4928	22.4589	22.6423	22.6005	22.5633	22.47	22.5516	22.576	22.4817	22.4454	22.4375	22.3693	22.4023	22.5528	1	1	1	1	0	0	0	0	0	0
Ccnk	O88874	1.00014	0.000198214	0.999453		1.30497	0.384017	0.0691635		4	8	7	15.1051	15.2818	14.815	15.5551	15.6975	15.1983	15.4126	15.6351	15.7971	15.4098	15.7009	15.7334	15.3492	15.4839	15.5756	14.1094	15.4248	15.0557	15.3248	0	1	0	0	0	0	0	0	0	0
Nap1l4	Q78ZA7	0.991882	-0.0117593	0.797608		1.05054	0.0711345	0.0691859		4	8	7	19.5038	19.591	19.4125	19.594	19.7303	19.6458	19.5326	19.673	19.6139	19.5182	19.5375	19.6147	19.6105	19.4587	19.5053	19.5164	19.6276	19.5476	19.4935	0	1	0	0	0	0	0	0	0	0
Isyna1	Q9JHU9	1.07104	0.0990132	0.0963098		1.05569	0.0781795	0.069358		4	8	7	20.3849	20.5901	20.5328	20.6745	20.5612	20.6216	20.4977	20.6542	20.4736	20.4778	20.3763	20.5354	20.4247	20.4082	20.5052	20.3704	20.4918	20.4045	20.5211	1	0	0	0	0	0	0	0	0	0
Coq5	Q9CXI0	1.27155	0.346584	0.00401912		1.25734	0.33038	0.0695954		4	8	7	15.0078	14.9686	14.8125	14.8575	14.5256	15.4116	15.1101	15.3366	14.4196	15.2219	14.6037	14.5341	14.6353	14.352	14.3989	14.524	14.5339	14.6881	14.8229	0	0	1	1	0	0	0	0	0	0
Pyhin1	Q8BV49	0.86436	-0.210296	0.323203		0.738359	-0.437606	0.0708979		4	8	7	16.1502	16.3499	16.02	16.3532	16.1289	16.1152	14.9944	15.8764	16.3332	15.7417	16.5238	16.2147	16.8246	16.7885	16.5834	16.42	16.3999	15.7132	16.2708	0	1	0	0	0	0	0	0	0	0
Gorasp2	Q99JX3	1.07765	0.107894	0.200047		0.838174	-0.254679	0.0711331		4	8	7	16.8822	17.081	16.8116	17.1271	16.8967	16.0209	16.5607	16.8114	16.41	16.7389	16.4268	17.0378	16.9341	16.7954	16.9809	16.7925	16.9231	16.6918	16.9553	0	0	1	0	0	0	0	0	0	0
Dusp12	Q9D0T2	0.987896	-0.0175689	0.901393		0.871549	-0.198346	0.0716019		4	8	7	14.1534	14.5913	14.8407	14.5879	14.6685	14.3966	14.2906	13.9276	14.3621	14.4822	14.363	14.4099	14.6863	14.837	14.5946	14.3888	14.3462	14.4352	14.6382	1	1	0	0	0	0	0	0	0	0
Top2b	Q64511	0.968118	-0.0467457	0.786301		1.16898	0.225248	0.071604		4	8	7	17.2482	17.7541	17.1913	17.7231	18.0195	17.9273	17.6292	17.7207	17.8055	17.3737	17.7166	17.8168	17.5181	17.9798	17.3677	17.7447	17.4046	17.3678	17.2988	0	1	0	0	0	0	0	0	0	0
Rtn4	Q99P72	0.93523	-0.0966071	0.561337		0.739927	-0.434546	0.0724021		4	8	7	20.5044	20.572	21.1542	20.7637	20.4827	19.2797	20.5941	20.0027	20.7572	20.4814	21.0443	20.6432	20.76	20.8379	21.16	20.8873	21.0601	20.428	20.7832	0	0	1	0	0	0	0	0	0	0
Ppcs	Q8VDG5	1.02345	0.03344	0.680085		0.897358	-0.156245	0.0727879		4	8	7	16.4072	16.6611	16.4953	16.6319	16.3654	16.2585	16.3883	16.3258	16.0014	16.4704	16.5377	16.5261	16.6593	16.7192	16.3536	16.4694	16.4354	16.4854	16.4858	0	0	0	0	0	0	1	0	0	0
Ubp1	Q811S7	1.08133	0.112805	0.351672		1.11614	0.15852	0.0729311		4	8	7	15.5411	15.5747	15.7476	15.3631	15.5001	15.5881	15.6987	15.4978	15.7463	15.6949	15.6611	15.4318	15.4789	15.4473	15.0757	15.4431	15.3764	15.7032	15.5821	0	1	0	0	0	0	0	0	0	0
Snw1	Q9CSN1	0.553715	-0.852785	0.0106357		0.733754	-0.446631	0.0731356		4	8	7	14.4487	14.2071	14.7769	14.7171	15.4239	14.2953	14.8771	14.4332	15.106	14.9035	15.2383	15.2716	15.2174	15.1717	15.3015	15.0711	15.569	16.4065	14.9944	0	1	0	0	0	0	0	0	0	0
Pde10a	Q8CA95	1.26892	0.343598	0.375643		1.55205	0.634172	0.0737781		4	8	7	17.5188	16.9913	16.9243	16.5384	16.8662	17.8068	17.7562	17.8383	16.6311	17.9613	16.6686	16.7417	17.066	15.941	16.1925	16.1294	16.289	17.542	17.3873	1	0	0	0	0	0	0	0	0	0
Vps53	Q8CCB4	1.02219	0.0316607	0.73277		0.906502	-0.141618	0.0738415		4	8	7	17.556	17.4585	17.3534	17.5074	17.2248	17.4585	17.2176	17.4757	17.2471	17.3175	17.2743	17.1486	17.4928	17.3775	17.3945	17.3993	17.1508	17.6533	17.592	0	0	1	0	0	0	0	0	0	0
Gnal	Q8CGK7	1.06676	0.0932371	0.739708		1.44804	0.534101	0.0739323		4	8	7	14.3436	13.4499	14.1115	13.8773	13.8791	14.8277	14.4145	14.3949	14.8547	14.7444	14.7907	13.1855	14.3622	13.7268	13.1327	13.5693	14.2736	14.2583	13.6435	0	0	0	0	0	0	1	0	0	0
Aars	Q8BGQ7	1.03014	0.0428414	0.558102		1.03919	0.0554564	0.0742023		4	8	7	20.0552	20.2314	19.8022	19.9814	19.9946	20.0202	20.0523	20.0635	19.9433	20.1301	20.0153	20.0221	19.9975	19.9762	19.9267	19.9191	19.9185	20.0589	20.0262	1	0	0	0	0	0	0	0	0	0
Mical1	Q8VDP3	2.00469	1.00338	0.000111515	+	0.867044	-0.205822	0.0744264		4	8	7	17.8136	18.5636	18.0889	18.1479	17.1216	16.7656	16.7033	16.7665	17.1936	16.7968	17.0839	17.123	17.0335	17.2844	17.5247	17.125	17.192	16.9511	16.9402	1	0	0	0	0	0	0	1	0	0
Nisch	Q80TM9	0.963416	-0.0537686	0.630988		1.16627	0.221899	0.0756272		4	8	7	20.4162	20.3386	20.3117	20.2213	20.6285	20.8535	20.6938	20.7116	20.3581	20.8738	20.2127	20.4488	20.5111	20.2611	20.228	20.0519	20.4745	20.6485	20.4547	1	0	1	0	0	0	0	0	0	0
Lcn2	P11672	0.641416	-0.640667	0.285216		0.575686	-0.796647	0.0759118		4	8	7	19.3436	18.3629	18.169	18.5378	18.6943	17.3569	18.1229	18.5136	18.7619	18.7643	18.4307	18.9342	18.6207	20.9203	20.4595	19.059	18.2334	19.0059	18.4093	0	0	0	0	0	1	0	0	0	0
Gigyf2	Q6Y7W8	0.699976	-0.514623	0.648158		0.411319	-1.28167	0.0762098		3	6	6	11.5382	NaN	14.4028	12.4817	12.1668	NaN	12.4762	11.4647	12.0543	11.9838	NaN	12.0974	12.2807	15.8935	12.1921	12.3887	NaN	12.5712	14.6072	0	0	0	0	0	0	1	0	0	0
Fam177a1	Q8BR63	1.27407	0.349445	0.18214		1.32533	0.406355	0.0763064		4	8	7	18.6402	18.3363	17.8307	18.4261	18.4247	18.539	18.5965	18.8126	18.1107	18.8092	17.7141	17.9151	17.7746	17.1746	17.8247	18.1621	18.3119	18.2708	18.1936	0	0	0	0	0	0	1	0	0	0
Cybb	Q61093	1.88131	0.911739	0.0237184		0.691383	-0.532444	0.0763915		4	8	7	16.7478	16.1277	16.8484	16.0989	15.4495	15.322	14.2892	14.7804	14.6908	15.3571	14.5985	15.6046	15.1937	16.5146	16.291	15.1635	15.3055	15.1597	15.1797	0	0	1	0	0	0	0	0	0	0
Hspb1	P14602	1.06318	0.0883843	0.870621		0.573535	-0.802046	0.076724		4	8	7	16.4938	14.2647	16.3022	16.8577	16.0939	13.6467	14.6218	13.91	16.0588	15.5379	15.6366	15.2077	15.2716	16.2326	15.6547	16.599	16.7093	15.2204	15.5511	1	1	0	0	0	0	0	0	0	0
Ctu1	Q99J10	0.910695	-0.134961	0.310417		0.870432	-0.200197	0.0768921		4	8	7	14.7809	15.1498	14.7886	15.0333	15.1197	14.8012	14.773	14.6018	15.0097	14.638	15.0209	15.0191	14.9956	15.3252	15.3038	15.1045	15.1422	14.7766	14.8639	1	0	0	0	0	0	0	0	0	0
Prkaa1	Q5EG47	0.939834	-0.0895214	0.165185		0.937754	-0.0927189	0.0770697		4	8	7	18.1544	18.2678	18.4592	18.3597	18.3328	18.2584	18.3143	18.1949	18.2256	18.2224	18.5272	18.381	18.3291	18.4985	18.444	18.3807	18.4647	18.3681	18.3134	1	1	0	0	0	0	0	0	0	0
Tmem167a	Q9CR64	1.46307	0.549004	0.0526496		1.25952	0.332874	0.077361		4	8	7	15.6607	16.152	15.4749	15.69	15.6916	15.7682	15.6192	15.1765	15.6238	15.2402	15.635	15.4718	15.5663	15.4258	15.1511	14.3143	15.5183	15.3778	15.0144	0	0	1	0	0	0	0	0	0	0
Bicd2	Q921C5	1.45772	0.543713	0.0187871		0.785357	-0.348579	0.0775136		4	8	7	15.2041	15.8386	16.2283	15.5862	14.7724	14.6044	14.8518	13.9127	14.9754	15.0383	15.4151	15.006	15.0343	15.1886	14.9795	15.1396	15.1361	15.6262	15.0898	1	0	0	0	0	0	0	0	0	0
Baz1b	Q9Z277	0.934441	-0.0978239	0.146639		1.07687	0.106846	0.0776736		4	8	7	18.3544	18.4916	18.1675	18.408	18.5907	18.5307	18.5114	18.7282	18.5568	18.7022	18.2992	18.5612	18.5437	18.5062	18.4088	18.3546	18.3841	18.4724	18.5026	0	1	0	0	0	0	0	0	0	0
Prtn3	Q61096	0.686427	-0.542821	0.306192		0.625555	-0.676791	0.077698		4	8	7	15.8478	14.865	15.3756	15.5784	15.6196	14.4964	15.1902	15.4512	15.4059	15.2699	15.3069	15.5217	15.6091	17.4431	16.8563	15.8815	14.6294	15.8945	15.4027	0	0	0	0	0	0	1	0	0	0
Mat2a	Q3THS6	0.893383	-0.16265	0.0247879		0.967882	-0.0470963	0.0778766		4	8	7	19.6069	19.8585	19.6072	19.8711	19.8504	19.8952	19.8226	19.8965	19.8024	19.9013	19.8402	19.8032	19.9026	19.996	19.8782	19.9026	19.8191	19.8734	19.9182	0	0	0	0	0	0	1	0	0	0
Mrpl24	Q9CQ06	1.14268	0.192422	0.427546		0.846899	-0.239738	0.0780342		4	8	7	15.9824	14.9941	14.9971	15.1557	14.8942	14.942	14.8649	14.9899	14.7437	14.8485	15.0292	14.4888	14.8235	15.6344	15.1616	14.7203	14.9344	15.2461	15.109	0	0	0	1	0	0	0	0	0	0
Hmox1	P14901	2.056	1.03984	0.000235267	+	0.644255	-0.634296	0.078242		4	8	7	17.1547	17.3732	17.5079	17.5282	16.1642	15.5149	15.8435	13.8775	16.4612	15.4805	16.1442	16.2492	16.5042	16.7219	16.4988	16.5323	15.9154	16.4038	15.882	0	0	1	0	0	0	0	1	0	0
Sec31a	Q3UPL0	1.13473	0.182353	0.0772297		1.08988	0.124163	0.0785482		4	8	7	19.1633	19.418	19.123	19.3953	19.4556	19.1247	19.2393	19.1771	19.2504	19.2001	19.0962	19.1902	19.1248	19.1601	19.3243	18.9641	19.1609	18.914	18.9996	1	0	1	0	0	0	0	0	0	0
Hist2h2be;Hist3h2bb;Hist3h2ba	Q64524;Q8CGP0;Q9D2U9	0.705251	-0.503792	0.223891		1.42612	0.512093	0.0790819		4	6	5	15.4473	15.5883	14.3278	14.9803	NaN	15.792	16.3862	NaN	15.8053	16.2421	15.9777	16.4074	15.6372	NaN	15.043	15.6581	16.4572	NaN	15.1531	0	1	0	0	0	0	0	0	0	0
Adam10	O35598	1.03179	0.0451511	0.603953		0.902346	-0.148248	0.0791981		4	8	7	18.933	18.8589	18.7067	18.7785	18.7685	18.3096	18.6297	18.6767	18.6225	18.7544	18.5186	18.7271	18.8041	18.5894	18.8215	18.8992	18.9985	18.6423	18.6638	0	0	1	0	0	0	0	0	0	0
S100a9	P31725	0.612024	-0.708339	0.198022		0.561487	-0.832676	0.0794945		4	8	7	21.6975	21.6428	21.1305	21.1681	21.6776	19.7125	21.0335	20.9881	21.6151	21.6205	21.6578	21.9782	21.4252	23.5055	23.4211	22.1364	21.2647	21.8292	21.2445	1	0	1	0	0	1	0	0	0	0
Eogt	Q8BYW9	1.11098	0.151837	0.259766		0.917218	-0.124664	0.0795248		4	8	7	16.4954	16.1582	16.0414	16.6971	15.9422	16.3066	16.0592	16.0832	16.1882	16.0791	16.0056	15.9082	15.9931	16.2006	16.1301	16.3019	16.3261	16.304	16.1177	0	0	0	0	0	0	1	0	0	0
Abcd2	Q61285	1.24914	0.320933	0.0246058		1.37571	0.46018	0.0795705		4	8	6	15.7964	16.0334	15.6423	15.7433	15.3444	15.9931	16.6495	15.4848	15.6202	16.3455	16.7008	15.4067	15.2943	15.41	15.4299	15.5782	15.369	15.8161	NaN	0	0	1	0	0	0	0	0	0	0
Ociad1	Q9CRD0	0.915969	-0.12663	0.189149		0.856794	-0.22298	0.0796633		4	8	7	18.0328	18.2491	18.2934	18.1707	17.8793	17.6679	18.2892	17.8157	18.187	18.1409	18.4649	18.2762	18.3005	18.2664	18.3761	18.2967	18.4845	18.0167	18.451	0	0	0	0	0	0	1	0	0	0
Ppp1r1a	Q9ERT9	1.91265	0.935573	NaN		1.80017	0.848134	0.079982		2	6	4	14.9216	NaN	14.2175	NaN	NaN	14.0654	14.9885	13.9998	14.4695	14.7452	NaN	14.6244	NaN	NaN	12.6362	13.0194	14.3619	NaN	14.5185	0	0	0	0	0	0	1	0	0	0
Csde1	Q91W50	1.08603	0.119063	0.229729		1.09372	0.129246	0.0801945		4	8	7	18.2972	18.2746	18.1797	18.237	18.1616	18.1526	18.2966	18.372	18.2498	18.2581	18.2597	18.3079	18.1866	18.1932	18.0847	18.1109	17.808	18.4022	18.1108	1	0	0	0	0	0	0	0	0	0
Xiap	Q60989	1.19212	0.253526	0.3588		0.682197	-0.55174	0.0802622		4	8	7	13.9779	14.3015	14.2491	14.3529	14.0897	12.8208	13.8906	13.0869	12.8107	13.0311	14.3744	13.2165	14.2581	14.3366	12.957	14.2017	14.2115	13.6504	14.1524	1	1	0	0	0	0	0	0	0	0
Tap2	P36371	1.21448	0.280334	0.0937619		0.871816	-0.197904	0.0802801		4	8	7	17.1833	16.7306	16.9358	17.2372	16.4427	16.6883	16.3508	16.5215	16.8194	16.4515	16.6524	16.4214	16.6979	17.0899	16.9085	16.7851	16.7678	16.3164	16.6242	0	0	1	0	0	0	0	0	0	0
Tnfrsf21	Q9EPU5	0.533226	-0.90718	NaN		0.379104	-1.39933	0.0805494		1	3	3	NaN	13.5084	NaN	NaN	NaN	NaN	NaN	NaN	14.1705	12.5196	NaN	12.3585	NaN	NaN	NaN	NaN	14.1653	14.7208	14.3605	0	0	1	0	0	0	0	0	0	0
Eif4g3	Q80XI3	0.982743	-0.0251143	0.881911		1.14001	0.189048	0.0811083		4	8	7	15.8195	16.3674	16.0646	15.907	16.3342	16.1107	16.2694	16.1711	16.3034	16.2916	16.2466	16.3033	16.0319	15.6514	15.9142	16.2579	16.5051	15.9511	16.1416	0	0	0	0	0	0	1	0	0	0
Ccdc50	Q810U5	1.88064	0.911227	0.324371		0.637684	-0.649087	0.0811588		4	8	7	16.2703	16.7456	19.8679	20.1855	16.7319	16.401	16.6841	16.1865	17.0064	16.5529	17.208	16.8855	16.8907	16.9546	17.2199	16.9904	17.3072	19.3728	16.7572	1	0	0	0	0	0	0	0	0	0
C5ar1	P30993	0.95332	-0.0689679	0.701455		0.805198	-0.312584	0.0811742		4	8	7	17.9005	18.5289	18.4901	18.4761	18.3491	17.3776	18.2457	18.028	18.5262	17.8387	18.2728	18.204	18.3979	18.7514	18.6924	18.4323	18.4289	17.9526	18.2694	0	0	1	0	0	0	0	0	0	0
Coa3	Q9D2R6	0.73238	-0.449335	0.222228		0.676308	-0.564247	0.0818674		4	8	5	15.5534	15.1491	14.9457	14.1055	14.554	14.5901	15.9843	14.6702	14.8457	14.5738	14.0909	15.279	14.9805	NaN	15.07	NaN	15.276	15.853	15.7592	0	0	1	1	0	0	0	0	0	0
Ttc39b	Q8BYY4	1.20589	0.270095	0.309862		0.83833	-0.25441	0.0820824		4	8	7	15.1963	13.9664	14.1639	14.8364	14.3134	13.6249	14.1862	14.0663	13.6552	14.031	14.0882	14.1648	14.4726	14.4252	14.5052	13.7034	14.172	14.3018	14.3145	0	0	0	0	0	0	1	0	0	0
Kpna1	Q60960	0.904082	-0.145475	0.100503		1.08605	0.119088	0.0824911		4	8	7	15.847	15.9977	15.768	16.1244	16.3787	16.0849	16.1828	15.9454	16.2113	16.2191	16.2758	16.2926	16.1297	16.1707	15.9314	16.2421	15.99	16.0422	16.0523	1	1	0	0	0	0	0	0	0	0
Mnda	P0DOV1	1.38554	0.47045	0.154352		0.688063	-0.539388	0.0826676		4	8	7	16.6616	15.3414	15.8211	15.6857	14.5872	15.9655	13.7013	15.0403	14.9396	14.58	15.0444	15.0827	15.9067	16.0806	15.3463	15.1402	15.1605	14.8469	15.3678	0	1	0	0	0	0	0	0	0	0
Azi2	Q9QYP6	0.75347	-0.408378	0.116492		0.675153	-0.566714	0.0829664		4	7	4	13.4181	13.8495	14.2805	13.6235	13.9054	13.711	14.169	13.5268	12.7513	NaN	13.1476	14.2309	NaN	13.9906	NaN	14.2235	NaN	14.5433	14.0478	1	0	0	0	0	0	0	0	0	0
Tmem214	Q8BM55	1.01181	0.0169332	0.903986		0.855544	-0.225087	0.0831766		4	8	7	16.6344	16.7184	16.5934	16.8938	16.6942	16.356	16.292	16.4556	16.8812	16.2429	16.3814	16.4408	16.6558	16.7661	16.7177	16.4574	16.5845	17.1946	16.4754	0	0	1	0	0	0	0	0	0	0
Copz1	P61924	0.758756	-0.398293	0.00358343		0.864901	-0.209394	0.0836438		4	8	7	18.2693	18.2795	18.051	18.4441	18.9367	18.0997	18.3594	18.3262	18.3797	18.3278	18.5262	18.6432	18.7485	18.7342	18.8204	18.8389	18.4602	18.537	18.4756	1	0	1	0	0	0	0	0	0	0
Poldip2	Q91VA6	1.05073	0.0713861	0.752978		1.13116	0.177802	0.0836921		4	8	7	16.548	16.8875	16.0029	15.7485	16.5406	16.4301	16.2928	16.4272	16.2954	16.4766	16.1846	16.5776	16.5576	15.87	16.4019	16.3385	16.1879	16.0859	16.1353	0	1	0	0	0	0	0	0	0	0
Lnp	Q7TQ95	0.892155	-0.164633	0.141193		0.83752	-0.255804	0.0839558		4	8	7	15.9026	15.9572	16.045	15.7823	15.6063	15.1703	16.0627	15.7756	15.855	16.0083	16.1101	16.0563	16.0509	15.7858	16.1087	15.998	16.0482	16.2612	16.3518	0	0	1	0	0	0	0	0	0	0
Cpox	P36552	0.916967	-0.125058	0.0159613		1.06085	0.085223	0.0842549		4	8	7	17.0632	16.9696	17.0409	17.004	17.3207	17.2341	17.2276	17.2592	17.0336	17.356	17.1978	17.2084	17.0878	17.0523	17.0533	17.2286	17.197	17.2138	17.1784	0	0	0	1	0	0	0	0	0	0
Pofut1	Q91ZW2	1.10405	0.142803	0.113074		0.928639	-0.10681	0.084595		4	8	7	16.5917	16.6992	16.537	16.9391	16.5658	16.2929	16.3507	16.5638	16.4151	16.402	16.6102	16.3368	16.4593	16.6364	16.551	16.6348	16.6018	16.5821	16.3773	0	0	0	0	0	0	1	0	0	0
Ehbp1	Q69ZW3	1.65152	0.723795	0.26145		0.495893	-1.0119	0.0847165		4	8	6	13.3937	14.4831	14.7801	14.3871	11.395	13.4686	13.51	13.2032	11.0517	12.1323	12.9734	12.4682	11.9552	NaN	13.0422	13.5509	14.1372	15.1701	13.3677	1	0	1	0	0	0	0	0	0	0
Mpp7	Q8BVD5	1.10087	0.138647	0.460095		0.780508	-0.357515	0.0854612		4	8	6	14.3995	14.4603	13.9263	14.6691	13.3009	14.3495	13.6652	14.2822	14.1031	14.1493	13.7337	13.3573	13.8825	14.4148	14.1248	14.2582	14.0814	NaN	14.5893	0	0	1	0	0	0	0	0	0	0
Arfgap3	Q9D8S3	1.53582	0.619006	0.030489		1.25359	0.326068	0.0862443		4	8	7	14.4368	15.7535	14.5788	14.5583	14.9187	15.1997	14.7267	14.7886	14.3673	14.0951	14.2299	13.9853	13.9415	14.2741	14.4747	14.2554	14.2669	14.2595	14.0178	1	0	1	0	0	0	0	0	0	0
Mrps17	Q9CQE3	1.0859	0.118892	0.45861		1.12996	0.176273	0.0865317		4	8	7	15.4626	16.2238	15.7138	15.5803	15.7188	15.5217	15.789	15.8465	15.7806	15.6995	16.1571	15.9067	15.2342	15.6688	15.6713	15.5785	15.7238	15.7783	15.7287	0	0	0	1	0	0	0	0	0	0
Lman1	Q9D0F3	1.10474	0.143701	0.143409		0.926725	-0.109787	0.0868188		4	8	7	18.6156	18.6303	18.5007	18.8728	18.482	18.3885	18.2828	18.2859	18.5092	18.3287	18.4568	18.4771	18.4877	18.5163	18.5103	18.6312	18.7062	18.4467	18.2797	0	0	1	0	0	0	0	0	0	0
Spryd7	Q3TFQ1	1.51925	0.603355	0.000126204	+	1.09666	0.133115	0.0870756		4	8	7	17.1294	17.0239	16.8212	17.0814	16.5459	16.6866	16.6561	16.5763	16.3434	16.638	16.4849	16.4186	16.4379	16.1396	16.4762	16.5541	16.5929	16.3903	16.2835	0	0	0	0	0	0	1	1	0	0
C3ar1	O09047	1.87685	0.908317	8.56161e-05	+	0.854333	-0.227129	0.0875089		4	8	7	16.9564	17.3921	17.1774	16.9531	16.2904	15.7801	15.7441	15.663	16.2866	15.9841	16.2177	15.9084	16.1727	16.5606	16.3776	16.0328	16.1945	16.2481	15.8938	0	0	1	0	0	0	0	1	0	0
Tmem260	Q8BMD6	0.957722	-0.0623207	0.595842		1.16817	0.224248	0.0879679		4	8	7	15.223	14.9923	14.8723	15.3463	15.2002	15.3522	15.416	15.6266	15.7131	15.1395	15.7428	14.9702	15.0811	15.2239	15.2022	15.211	15.148	15.4306	14.8989	0	0	1	0	0	0	0	0	0	0
Gsap	Q3TCV3	1.08841	0.122221	0.529894		0.805402	-0.312219	0.088153		4	8	7	14.5828	14.9686	14.96	15.1322	14.8866	13.9832	14.393	14.4013	14.8261	14.0737	14.6086	14.6391	14.7409	15.0561	15.1311	15.0078	14.8847	14.4068	14.2934	0	0	0	0	0	0	1	0	0	0
Hsd11b1	P50172	0.911831	-0.133162	0.693465		0.618429	-0.693321	0.0882458		4	8	7	15.3356	14.6494	15.4695	14.2216	14.7468	15.1788	13.1826	14.5865	12.7907	15.1262	14.6205	14.6387	14.6459	14.8943	15.6692	14.6461	15.6043	15.3743	14.531	0	0	1	0	0	0	0	0	0	0
Hebp1	Q9R257	0.421206	-1.2474	0.0010958	+	0.641728	-0.639966	0.0883361		4	8	7	18.2885	18.4822	18.3188	18.0184	18.8947	17.9235	17.5934	19.9818	19.553	19.2092	19.0122	18.9072	19.1054	19.7154	19.0579	19.6785	18.9232	20.2093	19.9807	1	0	0	0	0	0	0	1	0	0
Twf2	Q9Z0P5	0.903503	-0.146399	0.221441		0.922221	-0.116815	0.0884978		4	8	7	20.6237	21.0948	20.7996	21.0741	20.9054	20.9503	20.8388	20.9891	21.088	20.7708	20.9727	20.906	21.0144	21.2871	21.0199	21.1782	21.038	20.9169	20.8567	1	0	0	0	0	0	0	0	0	0
Clint1	Q99KN9	1.0646	0.0903118	0.452664		0.875528	-0.191774	0.0901508		4	8	7	19.1153	19.4125	19.4707	19.5987	19.1166	18.6895	19.106	19.0288	19.3077	19.0504	19.4637	19.175	19.198	19.5825	19.382	19.3727	19.3936	19.1036	19.1307	1	0	1	0	0	0	0	0	0	0
Polr1a	O35134	2.80092	1.4859	0.407182		4.83328	2.273	0.0902381		4	7	7	17.013	18.7966	12.5669	16.9819	18.7429	NaN	18.2182	17.1744	14.7034	17.6313	18.6916	14.7251	16.7574	16.5244	12.909	12.9839	12.8664	19.5485	12.3864	0	1	0	0	0	0	0	0	0	0
Supt16h	Q920B9	1.39275	0.477935	0.0223921		1.17269	0.229818	0.0906159		4	8	7	15.5843	16.4043	15.8822	16.0683	15.8957	15.8945	15.5776	15.7407	16.0033	15.3125	15.9624	15.5066	15.4477	15.9266	15.4603	15.4042	15.7302	15.2982	15.2807	0	1	0	0	0	0	0	0	0	0
Trappc10	Q3TLI0	1.00558	0.00803107	0.924383		0.95455	-0.0671077	0.0907176		4	8	7	15.3614	15.0735	15.4339	15.502	15.2457	15.2608	15.2559	15.3672	15.2948	15.2062	15.2276	15.2823	15.3414	15.2923	15.3043	15.2992	15.2248	15.3693	15.5115	0	0	0	0	0	0	1	0	0	0
Ilk	O55222	0.941466	-0.0870196	0.455173		0.900855	-0.150633	0.0908077		4	8	7	19.733	20.1879	19.9156	20.1974	20.1289	19.6667	19.8597	19.8192	20.1152	19.8545	20.0364	20.0783	19.9831	20.3109	20.1721	20.1771	20.1676	19.933	19.9245	1	0	1	0	0	0	0	0	0	0
Ubxn2b	Q0KL01	1.07067	0.0985095	0.849306		2.28275	1.19077	0.0909827		4	5	5	12.6548	10.5673	12.5401	11.1684	NaN	NaN	12.0381	NaN	11.9946	14.3131	14.2027	11.5762	11.908	11.644	11.5271	NaN	10.997	NaN	12.0947	1	1	0	0	0	0	0	0	0	0
Ralgps2	Q9ERD6	0.839755	-0.25196	0.139269		1.1648	0.220078	0.0912194		4	8	7	13.7642	13.0997	13.666	13.4114	14.3385	14.0839	13.6318	14.0514	13.9662	13.7502	13.6991	14.1377	14.0047	13.5734	13.8305	13.9411	13.6425	13.3796	13.7892	1	0	1	0	0	0	0	0	0	0
Crip1	P63254	1.5581	0.639786	0.00106682		0.714872	-0.484243	0.0912572		4	8	7	16.9118	16.4861	16.6526	16.4647	14.6722	15.568	15.8085	14.5374	15.1982	16.2338	15.6428	16.3774	15.7614	16.1327	16.2286	15.616	16.0938	16.0004	16.0904	0	0	0	0	0	0	1	0	0	0
Inpp5b	Q8K337	1.24329	0.314164	0.265442		1.19682	0.259204	0.0915138		4	8	7	14.1409	15.1421	14.0796	14.4096	14.2166	14.3839	14.3198	14.3846	14.6192	14.4421	14.3519	14.3866	14.5451	14.3613	13.5529	14.2057	13.7963	14.5352	13.9058	1	0	1	0	0	0	0	0	0	0
Yif1b	Q9CX30	1.17815	0.236524	0.120947		1.17004	0.226552	0.0916919		4	8	7	16.6692	16.152	16.3631	16.3128	16.2841	16.7571	16.3183	16.6942	16.0124	16.418	16.2917	16.1389	16.3902	16.0938	16.3237	15.7285	16.1239	16.033	16.2712	0	0	1	0	0	0	0	0	0	0
Dnajb12	Q9QYI4	0.884531	-0.177015	0.328914		1.09956	0.136921	0.0917385		4	8	7	14.6218	14.7398	14.6384	13.8981	14.7619	14.8086	14.8632	14.739	14.7385	14.7023	14.961	14.7331	14.9006	14.6106	14.6638	14.802	14.6754	14.2844	14.6238	0	0	1	0	0	0	0	0	0	0
Tnrc6b	Q8BKI2	0.735976	-0.442269	0.160435		0.488924	-1.03232	0.0918728		3	6	5	13.212	NaN	13.5365	12.8706	10.4787	NaN	12.9635	12.2038	13.1403	13.164	NaN	13.7478	13.4058	13.2708	13.9635	13.4216	14.1816	NaN	NaN	1	0	0	0	0	0	0	0	0	0
Cln5	Q3UMW8	1.14278	0.192549	0.425788		1.20951	0.274419	0.0919541		4	8	7	15.5979	15.8091	15.7173	16.1635	15.9346	15.8927	15.9227	15.9737	15.7682	15.7882	16.0562	15.8943	15.515	16.1549	15.6928	15.6408	15.7034	14.8076	15.8912	0	0	1	0	0	0	0	0	0	0
Anp32a	O35381	0.791275	-0.337749	0.00675162		1.11082	0.151631	0.0921573		4	8	7	22.3373	22.55	22.2529	22.5726	23.204	22.7807	22.7634	22.8523	22.9184	22.8197	22.849	23.1532	22.9801	22.8965	22.7067	22.8586	22.7397	22.564	22.616	1	1	0	0	0	0	0	0	0	0
Paics	Q9DCL9	0.93627	-0.0950036	0.112072		0.937431	-0.0932148	0.0924734		4	8	7	19.793	19.7717	19.6794	19.8408	19.8051	19.867	19.7353	19.8074	19.6015	19.9316	19.7488	19.6874	19.7839	19.81	19.8437	20.0038	19.8699	19.9841	19.7682	0	0	0	0	0	0	1	0	0	0
Pex5	O09012	1.0995	0.136846	0.228732		0.900127	-0.151799	0.0927756		4	8	6	15.0925	15.4375	15.316	15.352	14.7684	15.2002	14.9909	15.0339	14.9878	14.8835	15.1613	15.061	15.1227	14.979	15.1944	14.9861	15.2715	NaN	15.4223	1	0	1	0	0	0	0	0	0	0
Sdcbp	O08992	1.4221	0.508027	1.44418e-05	+	1.06447	0.090133	0.0932102		4	8	7	17.9156	18.1123	17.8804	18.131	17.554	17.631	17.4404	17.4281	17.6181	17.7447	17.6911	17.6279	17.5722	17.4669	17.4045	17.6126	17.4792	17.447	17.5302	1	1	1	0	0	1	0	0	0	0
Dlgap4	B1AZP2	1.03917	0.0554311	0.341608		1.04585	0.0646811	0.0932471		4	8	7	16.9372	17.0128	17.1725	16.9633	17.1378	16.9315	17.0838	17.0308	17.0204	17.0125	17.0021	17.0268	17.0238	16.9879	17.0866	16.9583	16.8848	16.8591	16.9615	0	0	1	0	0	0	0	0	0	0
Nmral1	Q8K2T1	1.01247	0.0178846	0.869842		1.09236	0.127446	0.0935974		4	8	7	19.3744	19.4923	19.0183	18.9792	19.3747	19.3376	19.1551	19.3161	19.167	19.6495	19.2108	19.3941	19.328	19.0677	19.2315	19.0961	19.2091	19.311	19.1439	1	1	0	0	0	0	0	0	0	0
Gnpat	P98192	0.823987	-0.279306	0.186271		1.08419	0.116611	0.0936618		4	8	7	14.6295	14.9325	13.8032	14.8631	15.2335	15.0188	14.855	14.839	14.8775	14.8619	14.8774	15.0608	14.9787	14.7319	14.7551	14.9216	14.7467	14.9329	14.7876	0	0	1	0	0	0	0	0	0	0
Ubn1	Q4G0F8	5.29899	2.40572	0.266587		4.95807	2.30978	0.0939242		3	7	6	17.3709	17.9566	17.3591	NaN	16.8927	17.661	17.8188	NaN	16.8975	17.4415	17.6564	17.8963	11.4239	10.63	17.884	15.5147	17.7464	NaN	17.7401	0	1	0	0	0	0	0	0	0	0
Zdhhc20	Q5Y5T1	0.683697	-0.54857	0.0759401		0.818273	-0.289345	0.0939491		3	8	6	14.5376	14.7511	NaN	15.4998	14.839	15.6699	15.4357	15.1241	15.3826	14.9034	14.9872	15.168	15.1417	15.9825	15.3741	15.4613	15.6572	NaN	15.2516	0	0	1	0	0	0	0	0	0	0
Tmub1	Q9JMG3	0.891006	-0.166492	0.522129		0.778314	-0.361576	0.0940164		4	8	7	14.4546	15.0693	15.3474	13.9725	13.9937	13.6416	14.5244	14.3954	15.0139	14.7928	14.8067	14.9584	14.8632	14.9768	15.0171	14.5311	15.2122	14.8096	14.7322	1	1	1	0	0	0	0	0	0	0
Anxa1	P10107	0.704075	-0.5062	0.263347		0.685971	-0.54378	0.0944197		4	8	7	18.3107	17.508	17.2845	17.4403	17.9412	17.0318	17.1691	17.5769	17.6876	17.7631	17.515	18.1016	17.6445	19.397	18.8964	18.1414	17.3252	18.104	17.486	1	1	1	0	0	1	0	0	0	0
Znf740	Q6NZQ6	0.665046	-0.588473	NaN		0.826204	-0.27543	0.095185		2	7	6	13.2315	NaN	NaN	13.4553	13.9663	13.2687	13.3123	13.6773	13.5894	13.6985	NaN	14.0829	13.9773	14.0712	14.2203	13.5513	13.9168	NaN	13.8544	0	1	0	0	0	0	0	0	0	0
Ktn1	Q61595	0.926134	-0.110708	0.385401		1.07527	0.104693	0.0952629		4	8	7	16.7985	17.1422	16.458	16.8285	16.9235	16.8606	17.0666	17.0401	17.1318	17.1261	17.0319	16.997	17.0169	16.7828	16.9141	16.8165	17.1145	16.7794	16.9985	0	0	1	0	0	0	0	0	0	0
Eif4ebp2	P70445	0.507055	-0.979787	0.425168		0.365267	-1.45298	0.0953249		3	6	6	13.7929	12.9931	13.9694	NaN	12.5951	NaN	13.1503	NaN	13.2056	13.0418	13.5384	13.1405	13.7663	NaN	18.1336	13.3307	13.555	15.3393	13.2647	0	0	0	0	0	0	1	0	0	0
Sssca1	P56873	1.67345	0.742823	0.0181025		1.3016	0.380288	0.0954032		4	8	6	15.8697	16.5658	16.3466	16.213	15.6518	16.1003	16.4091	15.8829	15.4578	16.2333	15.4559	15.8988	15.1833	15.3777	15.1829	15.2057	15.8686	NaN	16.2175	0	0	0	0	0	0	1	0	0	0
Ttr	P07309	0.638561	-0.647104	0.253812		0.583142	-0.77808	0.0956454		4	8	7	13.447	13.8294	13.6571	13.8313	13.6029	14.3745	13.2525	13.6652	12.2687	13.7178	13.5104	14.0897	12.9247	14.0599	13.9068	14.0813	15.3987	16.0063	13.9903	0	0	0	0	0	1	0	0	0	0
Gid8	Q9D7M1	0.982471	-0.0255136	0.859232		0.847941	-0.237965	0.09572		4	8	7	14.8696	14.9362	15.0543	14.7625	14.5434	14.6579	14.3406	14.9832	14.6266	15.0012	14.454	14.9387	14.9631	15.0258	15.2735	14.7053	14.4848	15.0819	14.9838	0	1	0	0	0	0	0	0	0	0
Prps1	Q9D7G0	1.00665	0.00956571	0.908632		1.07738	0.107521	0.0960835		4	8	7	20.2906	20.6041	20.2859	20.5485	20.5177	20.6503	20.5742	20.7334	20.4692	20.4821	20.3225	20.4925	20.6104	20.3987	20.4652	20.3499	20.324	20.3259	20.485	0	0	0	0	0	0	1	0	0	0
Fchsd1	Q6PFY1	1.57478	0.655151	0.0305324		1.16162	0.216134	0.0961871		4	8	7	13.9972	15.5788	14.6713	14.9284	14.5185	14.5593	13.7884	14.4175	14.2354	14.3301	14.644	14.346	14.2168	14.1553	14.2103	14.4057	13.8602	13.919	14.2041	0	0	0	0	0	0	1	0	0	0
Arsb	P50429	0.748857	-0.417239	0.00964602		1.13898	0.187739	0.096535		4	8	7	20.362	20.8859	20.6874	20.8805	21.5451	21.2519	21.0982	20.8916	21.4153	21.3261	21.4689	21.4743	20.8921	21.3534	21.1868	21.1583	21.0915	21.2769	20.8893	0	0	0	0	0	0	1	0	0	0
Tmem14c	Q9CQN6	0.94559	-0.0807139	0.677063		0.808022	-0.307534	0.0965605		4	8	7	19.135	18.9472	18.8207	19.3441	19.0916	19.3953	19.068	18.7364	18.8749	18.528	18.4332	18.5522	18.8855	19.1227	19.5294	18.5578	19.2656	19.4039	19.2325	0	0	1	1	0	0	0	0	0	0
Paip1	Q8VE62	0.923336	-0.115073	0.177453		1.06519	0.0911162	0.0966143		4	8	7	18.1538	18.4294	18.0902	18.1698	18.2772	18.4264	18.3727	18.5428	18.4311	18.4294	18.347	18.5094	18.2979	18.1751	18.2441	18.2656	18.3709	18.4464	18.481	1	0	0	0	0	0	0	0	0	0
Mpo	P11247	0.692043	-0.531066	0.295178		0.637094	-0.650421	0.0970705		4	8	7	16.2663	16.0776	15.9427	15.7683	16.256	15.0104	15.7072	15.6987	16.0765	15.8756	16.1425	16.3881	15.8294	18.1377	17.42	16.2899	15.7084	16.6006	15.8276	0	0	0	0	0	0	1	0	0	0
Gmfb	Q9CQI3	0.971498	-0.0417168	0.600929		1.07244	0.100891	0.0972036		4	8	7	20.303	20.5099	20.1956	20.3833	20.5423	20.6228	20.3894	20.567	20.4439	20.5505	20.3183	20.4902	20.4691	20.2485	20.1987	20.4724	20.4733	20.3961	20.4694	0	0	0	0	0	0	1	0	0	0
Phgdh	Q61753	1.18492	0.244791	0.0757817		0.916604	-0.12563	0.0973662		4	8	7	22.2212	22.8437	22.3625	22.6745	22.2834	21.895	22.0952	22.0847	22.3628	22.1166	22.2066	22.1963	22.2448	22.2841	22.4819	22.315	22.367	22.0807	22.1911	0	0	0	0	0	0	1	0	0	0
Itgax	Q9QXH4	7.64746	2.93498	1.71681e-06	+	0.658513	-0.602717	0.0975092		4	3	6	16.7668	17.0118	17.5099	17.3519	NaN	NaN	14.2769	13.2704	13.3199	NaN	NaN	NaN	13.9016	13.9887	14.2604	14.9146	13.9226	NaN	14.3628	0	0	1	0	0	0	0	1	0	0
Acot8	P58137	0.90227	-0.148369	0.121867		1.09322	0.128583	0.0980473		4	8	7	16.3761	16.1927	16.2851	16.3666	16.7014	16.5183	16.6373	16.6038	16.7212	16.3864	16.6421	16.4463	16.4641	16.4537	16.379	16.537	16.7125	16.4415	16.1866	1	0	0	0	0	0	0	0	0	0
Ltf	P08071	0.679521	-0.557409	0.320861		0.592544	-0.755005	0.0982554		4	8	7	19.086	18.4718	18.1745	18.3282	18.7948	17.0032	17.8125	18.3294	18.6201	18.5435	18.5243	18.9123	18.6603	20.755	20.1641	18.7686	18.2306	18.8099	18.1193	0	0	0	0	0	1	0	0	0	0
Exoc1	Q8R3S6	1.00827	0.0118821	0.745461		1.03452	0.0489571	0.098325		4	8	7	17.6426	17.7771	17.6221	17.7049	17.7188	17.7035	17.661	17.8035	17.6737	17.7872	17.6704	17.7719	17.6677	17.6295	17.7576	17.6321	17.6625	17.6482	17.7259	0	0	0	0	0	0	1	0	0	0
Hsp90ab1	P11499	1.02515	0.0358286	0.572757		0.944586	-0.0822452	0.098999		4	8	7	24.1866	24.3135	24.1881	24.4703	24.0604	24.2849	24.222	24.2264	24.3087	24.1145	24.1081	24.0474	24.2471	24.3172	24.347	24.1458	24.1732	24.2774	24.2689	1	0	0	0	0	0	0	0	0	0
Gng4	P50153	1.10442	0.143292	0.783366		1.57548	0.655789	0.0991641		4	7	7	15.8191	16.8042	17.1547	14.6879	NaN	16.7711	16.6357	15.163	16.2737	17.4916	16.8041	17.2636	15.2459	15.6841	15.966	15.2842	16.8137	16.471	16.3473	0	0	1	0	0	0	0	0	0	0
Lrrfip2	Q91WK0	0.950025	-0.0739632	0.821008		1.23239	0.301462	0.0995123		4	8	7	19.1481	18.4715	18.2525	19.5511	19.4014	19.1365	18.9924	19.0723	19.3927	19.1773	19.3201	19.3574	17.98	19.3255	19.2387	19.0957	19.0805	18.7895	18.9987	0	0	0	0	0	0	1	0	0	0
Mrpl1	Q99N96	1.13973	0.188697	0.0393187		1.09362	0.129111	0.0997918		4	8	7	15.9504	15.957	15.9351	15.807	15.7542	16.0224	15.8412	15.9165	15.5902	15.936	15.9583	15.8035	15.693	15.6867	15.4992	15.767	15.6382	15.8284	15.9532	0	0	0	1	0	0	0	0	0	0
Hgsnat	Q3UDW8	1.11967	0.163068	0.157929		1.10931	0.149663	0.100165		4	8	7	16.2541	16.1022	16.1317	16.2745	16.1754	16.27	15.9908	16.3327	16.2829	16.1229	16.0104	16.2326	16.0413	16.2607	16.192	16.1598	15.9915	15.7219	15.8257	0	0	1	0	0	0	0	0	0	0
2018-09-15	Q9ERR7	1.02973	0.0422593	0.801674		0.821979	-0.282826	0.101248		4	8	7	16.5639	17.0241	16.987	17.1658	16.0739	16.2799	16.6718	16.7964	17.2267	16.6047	16.7213	16.5063	17.1234	17.1125	17.0219	16.9243	16.3898	16.7133	16.9654	0	0	0	0	0	0	1	0	0	0
Zpr1	Q62384	1.11504	0.157093	0.36841		0.912606	-0.131936	0.101649		4	8	7	15.8092	16.7448	16.1228	16.3362	16.0823	15.9214	15.9276	15.8686	16.0724	15.7614	16.1235	15.9567	15.9939	16.3195	16.1619	16.1583	16.2417	15.9122	15.8858	1	1	0	0	0	0	0	0	0	0
Galnt1	O08912	1.09964	0.137029	0.257829		1.11489	0.1569	0.101706		4	8	7	15.6994	15.4206	15.5993	15.8643	15.8976	15.581	15.4927	15.6997	15.8261	15.4391	15.5876	15.8025	15.6083	15.7131	15.6084	15.5369	15.5525	15.1866	15.3565	0	0	1	0	0	1	0	0	0	0
Ppp1r14b	Q62084	0.854486	-0.226871	0.436798		0.85992	-0.217726	0.101892		4	8	7	14.8703	16.5279	15.7533	15.5885	15.6474	15.3117	15.5457	15.583	15.8404	15.7199	16.0289	15.8762	15.5227	16.2215	16.0795	15.8325	15.9895	16.0936	15.6438	1	0	0	0	0	0	0	0	0	0
Gna12	P27600	0.787957	-0.343811	0.156049		0.809405	-0.305066	0.102145		4	8	7	16.9839	17.4797	17.0951	17.3506	17.2762	17.0194	17.0555	17.0838	17.6212	17.6972	17.0802	17.2951	18.0021	17.4543	17.9931	17.153	17.5808	16.9781	17.8367	0	0	1	0	0	0	0	0	0	0
Myh10	Q61879	1.34335	0.425833	0.00632641		1.11948	0.162823	0.102374		4	8	7	20.9339	21.5869	21.1652	21.2987	21.1336	20.7957	20.7739	20.8847	20.9008	20.8408	21.2081	21.328	20.88	20.7351	20.9115	20.6688	20.9531	20.952	20.6422	0	0	0	0	0	0	1	0	0	0
Sec23ip	Q6NZC7	1.1002	0.137759	0.0271797		1.05464	0.0767468	0.102809		4	8	7	17.61	17.5287	17.5985	17.6976	17.7008	17.5516	17.5387	17.6001	17.5395	17.4364	17.5429	17.4715	17.5944	17.4064	17.383	17.4369	17.6018	17.4534	17.4207	0	0	1	0	0	0	0	0	0	0
Lace1	Q3V384	1.10197	0.140083	0.47275		1.1902	0.251204	0.103077		4	8	7	14.8733	15.144	15.4605	15.0373	14.9052	15.5689	15.5008	15.0333	15.0918	15.345	15.3255	15.1486	14.8836	14.8745	14.4239	15.0795	15.3384	14.9556	15.3653	0	0	0	0	0	0	1	0	0	0
Ccdc53	Q9CR27	1.18465	0.244464	0.171517		0.845943	-0.241368	0.103077		4	8	7	16.6133	17.0223	16.8913	17.1987	16.3093	16.1777	16.3214	16.5404	16.8337	16.2028	16.8306	16.3485	16.686	17.1719	16.7374	16.8424	16.403	16.5639	16.4038	0	0	0	0	0	0	1	0	0	0
Hist1h1b	P43276	1.0721	0.100441	0.895967		0.482158	-1.05242	0.103079		4	8	7	17.8952	17.9904	18.7214	17.2621	15.9705	16.3604	17.2028	15.1521	17.0044	17.5836	17.5153	17.726	17.2182	17.4668	17.8449	17.0294	17.9649	20.8663	16.6772	0	1	0	0	0	0	0	0	0	0
Clstn1	Q9EPL2	0.798675	-0.32432	0.00306469		1.10975	0.150233	0.103663		4	8	7	16.8851	17.1963	16.9336	17.147	17.593	17.2051	17.5029	17.416	17.9065	17.4653	17.5904	17.4411	17.242	17.3083	17.3697	17.4648	17.5693	17.2925	17.3072	0	1	1	0	0	0	0	0	0	0
Pcbd2	Q9CZL5	0.943454	-0.0839764	0.317814		0.9179	-0.123591	0.103944		4	8	7	16.7637	16.7849	16.9856	16.9564	16.7836	16.7716	16.9704	16.7331	16.9732	16.9441	16.579	16.9094	16.9287	16.8571	17.1342	16.8179	17.0492	16.8223	17.087	0	0	0	0	0	0	1	0	0	0
Smad5	P97454	0.66671	-0.584868	0.00287502		0.777128	-0.363777	0.104375		4	8	7	14.5401	14.0409	14.2205	14.6639	15.0298	14.9504	13.7105	14.9065	14.7898	14.2462	15.04	14.0263	14.6645	14.9609	14.9051	15.2654	15.0668	15.0186	14.7771	1	1	0	0	0	0	0	0	0	0
Synj2bp	Q9D6K5	0.847519	-0.238682	0.0191905		0.929171	-0.105983	0.104647		4	8	7	17.6799	17.8041	17.5984	17.5902	17.8395	17.6405	17.814	17.8888	17.7962	17.8123	17.7293	17.8861	17.9544	17.8057	17.8557	17.6856	17.8734	18.1161	18.0569	1	0	1	1	0	0	0	0	0	0
Zfand2b	Q91X58	1.39257	0.477747	NaN		0.626466	-0.674692	0.104665		2	5	6	12.9338	NaN	14.0513	NaN	12.4092	NaN	NaN	NaN	12.0925	11.5455	13.5266	12.1267	12.4634	13.0136	13.951	12.7183	12.9041	NaN	13.0383	0	0	0	0	0	0	1	0	0	0
Pts	Q9R1Z7	1.11123	0.152152	0.242114		1.09499	0.130921	0.105258		4	8	7	19.3438	19.9786	19.8629	19.7988	19.9192	19.9331	19.7334	19.47	19.6708	19.6345	19.6445	19.7928	19.7646	19.7191	19.6327	19.5084	19.6557	19.4298	19.4467	0	0	0	0	0	0	1	0	0	0
Enpp2	Q9R1E6	0.856564	-0.223368	0.613675		1.4297	0.515717	0.106441		4	7	7	14.5002	14.8535	13.4786	13.138	15.2202	15.0139	14.4327	14.6414	NaN	14.5756	13.9069	15.3309	14.7484	13.1482	14.4278	14.044	13.7452	14.6774	14.7205	0	0	0	0	0	1	0	0	0	0
Ogfod3	Q9D136	1.25418	0.326746	0.0621216		1.21248	0.277963	0.106723		4	6	7	14.4871	13.9596	14.2718	14.3002	14.3065	14.7405	NaN	14.0731	13.7859	14.1746	NaN	14.1547	14.0281	13.9557	14.1003	13.6288	13.9934	13.5343	14.2549	0	0	1	0	0	0	0	0	0	0
Bccip	Q9CWI3	0.809226	-0.305385	0.0305827		0.891185	-0.166203	0.106731		4	8	7	15.2984	15.3539	15.1662	15.6237	15.7933	15.4479	15.2754	15.4673	15.663	15.2696	15.4751	15.6062	15.7249	15.9046	15.8513	15.758	15.4756	15.4977	15.4496	0	1	0	0	0	0	0	0	0	0
Prdx1	P35700	1.60164	0.679552	1.76557e-07	+	0.937889	-0.0925104	0.10686		4	8	7	23.6108	23.6733	23.7854	23.8527	23.1449	23.1817	22.844	22.8695	22.9041	22.9164	22.8513	22.9558	23.0555	23.0359	22.9939	23.0907	23.1078	23.0992	22.9738	1	0	0	0	0	0	0	1	0	0
Txndc5	Q91W90	1.0313	0.0444689	0.724615		0.909836	-0.136322	0.107143		4	8	7	17.8044	17.4368	17.9036	17.908	17.6811	17.4242	17.7164	17.3815	17.5973	17.6563	17.5391	17.6633	17.6511	17.9099	17.7733	17.6814	17.9778	17.4933	17.5442	0	0	0	0	0	0	1	0	0	0
Atad1	Q9D5T0	0.897773	-0.155577	0.0216405		1.07287	0.101476	0.107161		4	8	7	18.4066	18.4531	18.2914	18.3953	18.5875	18.7102	18.6448	18.6514	18.8949	18.5134	18.6481	18.499	18.604	18.4146	18.4759	18.4674	18.6393	18.5176	18.6764	0	0	1	0	0	0	0	0	0	0
Rpl17	Q9CPR4	1.29063	0.368072	0.115966		1.20883	0.273612	0.107269		4	8	7	19.2224	19.7634	19.4059	19.6218	19.6948	19.2047	19.2726	19.1675	19.5651	19.1647	19.6073	19.5946	19.4162	18.5497	19.0094	19.612	19.4173	18.8018	19.1408	0	0	0	0	0	0	1	0	0	0
Actg1	P63260	0.965747	-0.0502832	0.861839		0.729423	-0.455172	0.107655		4	8	7	21.4429	21.1486	22.4996	21.7921	20.692	20.4552	21.3829	21.0837	21.3862	21.2561	22.2706	22.0009	21.8345	22.0504	22.2094	21.9328	21.3398	21.2214	21.8094	1	0	0	0	0	0	0	0	0	0
Rgs19	Q9CX84	1.04711	0.0664146	0.754783		0.782723	-0.353425	0.108032		4	8	7	16.3224	17.1838	17.0977	16.6898	16.8919	15.6754	16.5434	15.8893	16.3081	16.655	16.2425	17.0231	16.5576	16.9701	16.9519	16.8509	17.1267	16.3662	16.4757	0	0	1	0	0	0	0	0	0	0
Clec10a	P49300	1.09122	0.125946	0.428369		1.24801	0.319624	0.108214		4	8	7	14.1829	14.5367	14.5413	14.1669	14.3623	13.8696	14.4897	14.2144	15.0389	14.4392	15.0587	14.9324	13.9727	14.4663	14.2515	14.0147	13.9295	14.4975	14.485	0	0	1	0	0	0	0	0	0	0
Rps21	Q9CQR2	1.02599	0.0370175	0.917989		0.599845	-0.737339	0.10855		4	8	7	17.4348	18.0708	18.5839	18.3369	17.8613	15.6659	17.3852	16.53	18.0503	16.553	18.5272	18.0851	18.25	18.7119	18.6537	18.0194	18.0637	16.967	17.8214	0	0	0	0	0	0	1	0	0	0
Sco1	Q5SUC9	1.14672	0.197517	0.788194		1.74752	0.805311	0.108562		3	7	6	12.9041	NaN	13.2781	11.6168	13.9294	12.8965	13.6954	13.1168	13.0946	13.5483	12.1713	NaN	12.6655	10.8602	13.9959	12.0588	NaN	12.8548	11.9777	0	0	0	1	0	0	0	0	0	0
Prdx4	O08807	1.74156	0.800383	5.17246e-06	+	0.918854	-0.122092	0.108605		4	8	7	17.8742	18.0897	17.8709	18.0866	17.2973	17.0172	17.0619	17.1196	17.024	17.1573	16.8648	16.9211	17.0466	17.3184	17.4098	17.1803	17.1624	17.0807	17.0618	1	0	0	0	0	1	0	1	0	0
Pdcd5	P56812	1.09963	0.137015	0.39184		0.957921	-0.0620221	0.108819		4	8	7	18.8295	19.6991	18.913	18.9383	18.8842	18.845	18.9896	18.8053	18.8896	18.8818	18.9624	18.9097	18.954	18.9817	19.063	18.8193	19.0094	18.8933	18.985	0	0	0	0	0	0	1	0	0	0
Twf1	Q91YR1	1.13426	0.181754	0.0752696		1.07185	0.100106	0.108977		4	8	7	20.1198	20.3351	19.9372	19.8915	19.9818	20.2405	19.9527	20.0821	19.8629	19.9229	19.9324	19.9388	19.8656	20.0507	19.813	19.8157	19.956	19.9643	19.7588	1	0	0	0	0	0	0	0	0	0
Vps39	Q8R5L3	1.09908	0.136299	0.121119		1.09677	0.133259	0.109161		4	8	7	18.2185	18.5053	18.2464	18.3671	18.5433	18.4263	18.2195	18.1571	18.4857	18.0715	18.4276	18.3191	18.1949	18.3546	18.23	18.2703	18.2691	17.9893	18.0779	1	0	1	0	0	0	0	0	0	0
Nfkb2	Q9WTK5	1.65703	0.728602	0.00836264		0.803198	-0.316172	0.109431		4	8	7	15.8374	16.7424	16.3034	16.339	15.4152	15.7806	15.2462	14.7948	15.5468	14.676	15.45	15.1763	15.4768	16.0315	15.8007	15.7579	15.516	14.9851	15.4704	1	1	0	0	0	0	0	0	0	0
Wdr45b	Q9CR39	0.976334	-0.0345529	0.79612		1.09796	0.134827	0.110579		4	8	7	16.3369	16.9073	16.3945	16.4959	16.946	16.6059	16.5828	16.7702	16.6682	16.6628	16.5858	16.8025	16.6844	16.7045	16.5536	16.7462	16.2279	16.5773	16.4835	0	0	0	0	0	0	1	0	0	0
Mettl13	Q91YR5	0.980332	-0.0286579	0.742529		0.927742	-0.108204	0.110946		4	8	7	14.9626	14.991	15.1106	15.1032	14.9293	15.0786	15.0613	14.983	14.9345	14.9908	14.8443	14.8767	14.8908	15.1368	15.3156	15.0659	14.9078	15.1949	14.9818	0	0	0	0	0	0	1	0	0	0
Prcp	Q7TMR0	1.09322	0.12859	0.163418		1.13864	0.187308	0.111596		4	8	7	16.1313	15.99	15.9544	16.123	16.3169	16.3256	15.7389	15.9041	16.1176	16.2727	15.8234	16.3681	15.917	16.0675	15.7836	16.1111	15.7722	15.7565	16.0397	0	0	0	0	0	0	1	0	0	0
Daam2	Q80U19	0.934668	-0.0974733	0.79553		1.34022	0.422469	0.112695		4	8	6	15.2549	15.2767	14.6841	14.9261	15.4048	15.4035	15.77	15.61	15.4133	15.5843	15.83	15.4274	NaN	14.8739	15.1552	13.9398	15.5483	15.8862	15.3941	0	0	0	0	0	0	1	0	0	0
Psmd9	Q9CR00	0.971058	-0.04237	0.668584		0.900852	-0.150637	0.113124		4	8	7	18.2186	18.4947	18.3476	18.2136	18.0803	18.0013	18.1936	17.9941	18.312	18.3511	18.5022	18.2481	18.3078	18.0654	18.528	18.2811	18.5258	18.3887	18.4302	0	0	0	0	0	0	1	0	0	0
Gart	Q64737	1.05889	0.0825471	0.319224		0.945839	-0.0803329	0.113371		4	8	7	19.1882	19.4707	19.1308	19.304	19.1322	19.0571	18.9785	19.1041	19.1965	19.1959	19.0991	19.1208	19.1887	19.2432	19.3751	19.2572	19.1195	19.0602	19.0922	0	0	0	0	0	0	1	0	0	0
Leo1	Q5XJE5	0.958651	-0.0609221	0.819839		2.00387	1.00279	0.113725		4	8	7	15.0228	14.3602	14.9135	15.4378	15.5468	15.2308	18.4873	15.2719	18.2863	14.4693	15.157	15.529	15.3881	15.4229	15.0493	15.2717	14.4081	14.5851	14.8362	0	1	0	0	0	0	0	0	0	0
Ubqln4	Q99NB8	1.28004	0.356184	0.242878		1.25892	0.332182	0.113843		4	8	7	14.8863	15.6594	16.651	15.1611	15.1678	16.035	15.285	16.2176	16.2657	15.2303	15.1718	15.1503	15.362	15.2498	15.1211	15.1396	15.1771	15.3293	15.2539	1	1	0	0	0	0	0	0	0	0
Cstb	Q62426	1.67064	0.7404	0.000946706	+	0.883441	-0.178795	0.114044		4	8	7	18.5601	19.2216	19.2116	18.8568	17.8236	17.891	17.9679	17.7523	18.2058	18.2813	18.2246	18.2001	18.1338	18.5795	18.2128	18.2497	18.2063	18.2662	17.9064	1	0	0	0	0	0	0	1	0	0
Rufy1	Q8BIJ7	1.2763	0.351965	0.00013878		1.04234	0.0598259	0.115297		4	8	7	18.7944	19.084	18.8307	18.8699	18.4572	18.5665	18.5598	18.6026	18.6976	18.6473	18.6176	18.6725	18.5729	18.4808	18.5561	18.467	18.5065	18.6038	18.6125	1	0	1	0	0	0	0	0	0	0
Sowahc	Q8C0J6	1.13567	0.183546	0.267931		0.880653	-0.183354	0.115902		4	8	7	15.6007	15.9194	15.598	15.9245	15.5822	15.363	15.2285	15.253	15.4024	15.3079	15.439	15.5739	15.7051	15.8498	15.75	15.7348	15.559	15.0637	15.3773	0	0	0	0	0	0	1	0	0	0
Pbxip1	Q3TVI8	1.31668	0.396907	0.210087		0.750439	-0.414193	0.115981		4	6	7	13.6294	14.1805	13.8915	14.4136	13.1771	12.8451	NaN	13.5356	13.5141	12.8798	NaN	13.3543	13.1141	14.0125	13.8548	14.1617	13.5393	12.7607	13.9797	1	1	0	0	0	0	0	0	0	0
Anxa5	P48036	2.13007	1.0909	1.43412e-06	+	0.91046	-0.135333	0.116623		4	8	7	24.1396	24.1306	24.1461	24.4428	22.9871	23.3149	22.846	22.9503	23.1012	22.9298	22.9086	22.8703	22.9999	23.017	23.347	23.2782	23.2397	23.0206	22.9647	0	0	0	0	0	0	1	1	0	0
Emd	O08579	0.753781	-0.407783	0.0073908		0.82665	-0.274652	0.116669		4	8	7	16.0507	16.2588	16.2174	16.4207	16.4548	15.7261	16.5209	15.8197	16.6815	16.3871	16.691	16.6793	16.5054	16.92	16.7856	16.5892	16.8189	16.3331	16.5606	0	1	1	0	0	0	0	0	0	0
Scarb2	O35114	1.4184	0.504264	0.00979721		1.11116	0.152073	0.117155		4	8	7	20.9305	21.7357	21.1351	21.4318	21.0379	20.6885	20.9694	20.9432	21.2419	20.7281	21.0469	20.9927	20.8401	21.0631	20.7488	20.9943	20.7236	20.6043	20.6537	0	0	1	0	0	0	0	0	0	0
Ptgr2	Q8VDQ1	1.15033	0.202042	0.0396269		1.06661	0.0930271	0.117563		4	8	7	19.5307	19.8349	19.4452	19.6608	19.5576	19.5053	19.4013	19.6044	19.5002	19.5218	19.3319	19.6484	19.5956	19.4302	19.3055	19.4372	19.425	19.2501	19.4675	1	0	0	0	0	0	0	0	0	0
H2-D1	P01899	2.01962	1.01408	0.00034488	+	0.843835	-0.244967	0.117914		4	8	7	19.8911	19.3473	19.5327	19.4804	18.3066	18.2892	17.9328	18.0574	18.6524	18.1494	18.5669	18.476	18.7847	18.8444	18.758	18.6102	18.5129	17.9307	18.4005	0	0	1	0	0	0	0	1	0	0
Spata13	Q5DU57	1.06666	0.0931054	0.632755		0.875215	-0.192291	0.118002		4	8	7	16.6782	17.6261	17.0573	17.215	17.1566	16.8198	16.7573	16.7138	17.0678	16.5252	16.9768	16.8527	16.9709	17.3892	17.294	17.1141	16.9502	16.9757	16.6633	1	0	1	0	0	0	0	0	0	0
Fam63b	Q6PDI6	0.926492	-0.11015	0.548067		0.781501	-0.35568	0.118207		4	8	7	15.7928	15.8091	16.497	16.0941	16.025	14.8827	15.923	15.2689	16.2706	15.6705	16.382	15.9992	16.1103	16.2049	16.3897	16.1999	16.5025	15.75	15.9514	0	0	0	0	0	0	1	0	0	0
Cttnbp2nl	Q99LJ0	0.913731	-0.130159	0.436158		0.832259	-0.264895	0.118211		4	8	7	15.718	16.0884	15.937	16.054	15.8549	15.3515	15.8424	15.3995	16.1852	15.6775	16.1512	16.0548	16.0787	16.2542	16.4278	16.2543	16.1313	15.5725	15.8378	1	0	0	0	0	0	0	0	0	0
Irf2bp2	E9Q1P8	1.15045	0.202193	0.729596		0.627839	-0.671533	0.118463		4	6	6	14.9772	12.7324	14.3067	13.4375	12.5845	NaN	13.2926	NaN	12.5536	12.4082	13.5418	13.5576	14.6087	13.4098	14.6022	13.0593	13.635	NaN	12.6526	1	1	0	0	0	0	0	0	0	0
Wdr6	Q99ME2	0.97371	-0.0384364	0.724051		0.80112	-0.31991	0.118633		4	8	7	15.1175	15.2605	15.3247	15.3035	15.2333	14.2926	15.1123	15.0292	15.5501	14.212	15.2391	15.0918	15.1687	15.2546	15.5583	15.1248	15.0659	15.5404	15.3172	1	0	0	0	0	0	0	0	0	0
Idh1	O88844	1.00099	0.00142607	0.986568		1.04935	0.0694973	0.119203		4	8	7	21.3623	21.7259	21.4035	21.585	21.5862	21.6367	21.5877	21.5501	21.5084	21.5835	21.6473	21.5982	21.5686	21.4735	21.3518	21.5626	21.6455	21.6111	21.4113	1	0	0	0	0	0	0	0	0	0
Gorasp1	Q91X51	1.25691	0.329876	0.0891438		1.16359	0.218585	0.119238		4	8	7	15.7568	16.4088	16.0267	16.1231	16.0186	15.4996	15.9121	15.9449	15.8896	16.0577	16.2723	16.1459	15.2853	15.9866	15.4693	16.0253	15.9413	15.7136	15.8216	0	0	1	0	0	0	0	0	0	0
Stx17	Q9D0I4	0.87733	-0.188808	0.549515		1.22771	0.295974	0.119329		3	6	5	17.0084	17.1641	16.0659	NaN	NaN	17.0687	17.3758	17.2906	17.0527	17.7125	NaN	16.8852	NaN	NaN	17.0976	16.6663	17.1236	17.1712	16.6161	1	0	1	0	0	0	0	0	0	0
Ivns1abp	Q920Q8	0.757747	-0.400211	0.0519392		0.864708	-0.209715	0.119508		4	8	7	16.4866	16.9414	16.9428	17.4054	17.0694	16.7205	17.2774	17.429	17.3794	16.8231	17.1084	17.2692	17.4519	17.519	17.4529	17.2806	17.4252	16.8555	17.4248	1	1	0	0	0	0	0	0	0	0
Ak2	Q9WTP6	0.93024	-0.104325	0.090637		0.947493	-0.0778129	0.119862		4	8	7	19.7191	19.8898	19.7945	19.8149	19.8886	19.6838	19.8176	19.8157	19.982	19.8033	19.7943	19.8633	19.9764	20.0189	19.9698	19.8415	19.9365	19.7415	19.8776	0	0	0	1	0	0	0	0	0	0
Pxk	Q8BX57	0.947627	-0.0776089	0.482213		1.08657	0.119787	0.120399		4	8	7	16.0522	16.3923	16.2507	16.3936	16.4771	16.5107	16.4845	16.4478	16.6801	16.3395	16.3758	16.441	16.3279	16.7094	16.2397	16.3978	16.3289	16.1938	16.251	1	0	1	0	0	0	0	0	0	0
Clptm1	Q8VBZ3	1.01695	0.0242518	0.788821		1.09515	0.131131	0.120697		4	8	7	17.7189	17.6175	17.8576	17.7849	17.7645	17.6827	18.0866	17.772	17.882	18.0005	17.9406	17.6838	17.6208	17.681	17.5949	18.0368	17.7162	17.7897	17.6038	0	0	1	0	0	0	0	0	0	0
Cactin	Q9CS00	0.623268	-0.682075	0.0319011		0.805187	-0.312604	0.120903		3	5	6	NaN	13.9556	13.1643	14.2493	14.6161	NaN	14.0316	13.6651	NaN	NaN	14.4038	14.0796	14.5953	14.4115	14.8529	14.2931	14.1794	14.4987	NaN	0	1	0	0	0	0	0	0	0	0
Kars	Q99MN1	1.0084	0.0120714	0.935824		0.874055	-0.194204	0.121223		4	8	7	18.007	18.2698	18.2447	18.6145	18.2423	18.352	17.9189	17.6233	18.2459	18.1325	18.0458	18.0612	18.1082	18.6016	18.5595	18.2765	18.2005	18.0542	18.1031	1	0	0	0	0	0	0	0	0	0
Irf3	P70671	1.08011	0.111178	0.178407		0.912887	-0.131492	0.121658		4	8	7	17.4	17.6868	17.3872	17.5788	17.3079	16.8825	17.2504	17.2035	17.4778	17.4004	17.2359	17.4059	17.411	17.4846	17.4828	17.4755	17.2623	17.2354	17.4627	1	1	0	0	0	0	0	0	0	0
Chst7	Q9EP78	0.688461	-0.538553	0.17253		1.30711	0.386379	0.121691		4	8	7	11.2983	13.0047	11.4067	11.7783	12.5833	12.5621	12.5337	12.2401	13.5004	12.5165	13.3666	13.0726	12.0971	13.2504	12.0344	12.6914	12.5243	12.1793	12.097	0	0	1	0	0	0	0	0	0	0
Mettl10	Q9D853	1.10814	0.148138	0.610221		1.29818	0.376493	0.121731		4	8	7	15.0479	16.0072	15.1255	15.4116	14.83	15.9866	15.7889	15.8571	15.6962	15.1513	16.0746	15.6266	15.0129	15.3787	14.5184	15.8664	15.6226	15.3952	14.9553	1	0	0	0	0	0	0	0	0	0
Lhpp	Q9D7I5	0.55118	-0.859405	0.0496322		0.652668	-0.615579	0.122008		4	8	7	15.3627	15.4637	15.311	15.3943	15.1783	15.712	15.2761	15.5066	15.2309	15.4843	17.3067	15.319	15.3858	16.5189	17.0248	15.6884	16.3171	15.5122	17.249	1	1	0	0	0	0	0	0	0	0
Blmh	Q8R016	0.977731	-0.0324911	0.555993		1.07616	0.105886	0.122171		4	8	7	20.1317	19.9894	20.066	20.1403	20.2211	20.4623	20.1629	20.3948	20.1176	20.2519	20.1158	20.0352	20.1593	20.0855	20.0022	20.0207	20.0816	20.2273	20.2236	1	0	0	0	0	0	0	0	0	0
Leprotl1	Q9CQ74	1.28035	0.356542	0.0244918		1.13156	0.178317	0.122931		4	8	7	14.8978	15.3468	15.1269	14.868	14.6597	14.8323	14.6097	14.9454	14.822	15.0079	15.2908	14.8853	14.7907	14.792	14.7197	14.3721	14.4709	14.9197	14.8584	0	0	1	0	0	0	0	0	0	0
Ubqln1	Q8R317	0.94924	-0.0751554	0.537241		0.912491	-0.132118	0.123276		4	8	7	17.1409	17.881	17.5428	17.4877	17.3232	17.0629	17.5196	17.4446	17.6738	17.496	17.6737	17.4552	17.535	17.595	17.7352	17.5431	17.4849	17.5922	17.6322	1	1	1	0	0	0	0	0	0	0
Coq10b	Q3THF9	1.13875	0.18745	0.0989123		1.12255	0.16678	0.123631		4	8	7	15.3492	15.3219	14.9003	15.2772	15.1434	15.4756	15.2019	15.2535	14.9813	15.374	14.7439	15.358	15.1849	15.0697	14.8822	14.9251	14.9333	14.9643	15.2132	0	0	1	1	0	0	0	0	0	0
Hps3	Q91VB4	1.26869	0.343345	0.25733		0.694957	-0.525005	0.123741		4	6	6	14.193	14.8833	14.0662	14.1352	13.2232	13.7168	NaN	13.8933	14.1776	12.4845	NaN	13.2112	13.9404	14.6771	14.1586	14.0731	NaN	13.7358	13.2715	1	0	0	0	0	0	0	0	0	0
Cntn1	P12960	1.04736	0.0667571	0.714199		1.18009	0.238891	0.123829		4	8	7	19.4805	18.9035	19.1124	18.8589	19.0725	19.528	19.3642	19.4101	18.9319	19.6964	19.1327	18.9519	18.9983	18.5265	18.9648	18.975	19.0841	19.4763	19.1294	0	0	1	0	0	0	0	0	0	0
Hacl1	Q9QXE0	1.86323	0.897804	0.195308		1.72495	0.786556	0.12432		4	8	7	13.4158	14.0867	14.0573	15.7611	15.1813	14.3831	13.1647	13.6491	13.1455	14.4115	14.6115	15.2049	12.7298	15.4496	13.2302	13.7603	12.1304	13.3886	13.3381	0	0	0	0	0	0	1	0	0	0
Aprt	P08030	1.21455	0.28042	0.0111878		0.936045	-0.0953504	0.124493		4	8	7	19.2889	19.6354	19.4821	19.6287	19.1363	19.2264	19.0333	19.1675	19.1873	18.9601	19.2415	19.1116	19.2811	19.4264	19.2852	19.2814	19.1215	19.0423	19.1605	1	0	0	0	0	0	0	0	0	0
Hspbp1	Q99P31	1.08548	0.118332	0.191881		1.04582	0.0646359	0.124581		4	8	7	16.4966	16.9339	16.4778	16.7544	16.5901	16.5468	16.5428	16.6606	16.779	16.5291	16.6974	16.5501	16.607	16.5896	16.5248	16.4957	16.6136	16.5085	16.4923	0	0	0	0	0	0	1	0	0	0
Fam173a	Q501J2	0.87803	-0.187658	0.399005		0.794467	-0.331941	0.125076		4	7	7	15.3538	15.5871	15.4643	15.0498	15.2823	14.6068	15.3701	14.955	15.3481	15.1709	NaN	15.8031	15.2151	15.464	16.3809	15.4334	15.4848	15.5381	15.3435	0	0	1	0	0	0	0	0	0	0
Hba	P01942	0.980233	-0.0288036	0.914758		0.718059	-0.477826	0.125114		4	8	7	23.9726	23.4554	23.1085	23.4178	21.8286	23.2842	23.5163	22.283	23.4721	23.5492	22.9456	23.4375	23.2157	23.136	23.681	23.2718	24.4272	23.3407	23.5495	0	0	0	0	0	0	1	0	0	0
Serpina1a;Serpina1c	P07758;Q00896	1.18946	0.250303	0.573109		0.709959	-0.494192	0.125179		3	8	7	14.5944	NaN	14.3032	14.6771	13.875	13.4544	13.6688	13.5603	13.0285	14.0938	14.0595	14.5029	13.3106	13.9236	14.8237	14.8375	15.168	14.2937	13.565	0	0	0	0	0	1	0	0	0	0
Tmem19	Q91W52	0.977661	-0.0325943	0.794589		0.873526	-0.195077	0.125274		4	8	7	17.4279	17.6418	17.4292	17.5999	17.7239	17.0908	17.3611	17.1121	17.471	17.1174	17.4637	17.5579	17.6081	17.5389	17.6341	17.7245	17.8519	17.1883	17.3553	0	0	1	0	0	0	0	0	0	0
Gfap	P03995	0.906194	-0.142109	0.279846		0.859769	-0.21798	0.12567		4	8	7	21.1899	21.1666	20.7549	21.0429	20.7001	21.5886	20.6708	21.0382	20.8553	20.9626	20.7602	21.126	21.0259	20.9999	21.2444	21.174	21.5159	21.3188	20.986	1	0	0	0	0	0	0	0	0	0
Garnl3	Q3V0G7	1.07337	0.102149	0.612597		1.1828	0.242201	0.125717		4	8	7	14.3875	14.8771	14.7397	14.2158	14.8748	14.7498	14.3096	14.9283	14.357	14.7305	14.5847	15.0257	14.6438	14.7007	14.4203	13.8767	14.3238	14.3836	14.821	0	0	0	0	0	0	1	0	0	0
Clip1	Q922J3	0.429057	-1.22076	0.0318746		0.562465	-0.830166	0.125863		4	8	7	17.8633	18.1397	17.8702	17.8985	19.5666	17.57	17.8314	20.291	17.7854	17.8354	17.6426	18.1458	17.9532	18.9806	19.448	19.5376	17.9158	20.2233	20.0873	1	0	1	0	0	0	0	0	0	0
Chil3	O35744	0.763406	-0.389478	0.473519		0.639181	-0.645704	0.126035		4	8	7	19.2623	18.6919	18.7339	18.6706	18.9245	17.5319	18.5508	18.4683	18.9818	18.5644	18.6106	19.0352	18.8085	20.8501	20.3543	19.0626	18.2724	18.9702	18.286	1	1	0	0	0	1	0	0	0	0
Tnpo3	Q6P2B1	0.953522	-0.0686614	0.396813		1.07816	0.108566	0.126303		4	8	7	17.5118	17.2997	17.3759	17.4372	17.6411	17.7117	17.636	17.5882	17.6522	17.4807	17.6243	17.333	17.5678	17.4923	17.3617	17.3071	17.3695	17.6935	17.532	1	1	0	0	0	0	0	0	0	0
Cyb5d2	Q5SSH8	1.13368	0.181007	0.0500837		0.94077	-0.0880866	0.126345		4	8	7	16.0021	16.2495	16.2703	16.4031	16.1248	15.8088	15.957	15.8477	16.0202	15.9468	16.064	15.9278	16.0611	16.1555	16.2071	16.042	15.9944	15.9781	15.9135	0	0	0	0	0	1	0	0	0	0
Rnf157;Mgrn1	Q3TEL6;Q9D074	1.32589	0.406963	0.131331		1.29717	0.37537	0.126519		4	6	5	13.2356	13.4984	13.6425	13.209	12.9342	NaN	13.5277	13.5822	NaN	13.7005	13.0541	13.3901	12.6805	12.4586	NaN	13.1592	13.079	NaN	13.5698	1	1	1	0	0	0	0	0	0	0
Acot2	Q9QYR9	1.03198	0.0454139	0.616895		0.915597	-0.127215	0.126573		4	8	7	16.2871	16.5819	16.297	16.3424	16.039	16.5239	16.0903	16.3088	16.0768	16.2584	16.1432	16.1957	16.3734	16.1448	16.3066	16.222	16.5673	16.4331	16.2748	0	0	0	1	0	0	0	0	0	0
Rpl31	P62900	1.12691	0.172374	0.486189		1.21346	0.279121	0.127337		4	8	7	19.9418	20.5288	20.4073	20.3735	20.4682	20.3307	20.3776	20.0264	20.6191	20.2634	20.6954	20.5759	20.2862	19.5222	19.8772	20.5761	20.6922	19.7963	20.2331	0	0	0	0	0	0	1	0	0	0
Slc41a3	Q921R8	0.972745	-0.0398664	0.833408		0.823348	-0.280426	0.12757		4	8	7	14.2159	14.2608	14.584	14.4969	14.6731	13.7885	14.1491	14.3388	14.189	13.7127	14.4211	13.9183	14.791	14.7153	14.3746	14.2765	14.7733	13.9489	14.1252	0	0	1	0	0	0	0	0	0	0
Hbs1l	Q69ZS7	0.923229	-0.115239	0.53055		1.07397	0.102949	0.127578		4	8	7	15.3124	15.2498	14.7807	14.307	15.0389	15.2376	15.2428	14.9707	15.1847	15.2355	14.8989	15.2361	15.168	15.0518	15.0389	14.8809	14.9486	15.1158	14.99	0	0	0	0	0	0	1	0	0	0
Fcer1g	P20491	0.958467	-0.0611993	0.761446		0.766979	-0.382742	0.127823		4	8	7	19.3099	19.5914	19.215	19.5174	19.3144	18.0639	19.1221	18.7858	19.2935	18.8483	19.5427	19.7244	19.5514	19.8063	19.8294	19.5939	19.4485	18.7742	19.2837	0	0	1	0	0	0	0	0	0	0
Psmg1	Q9JK23	1.01462	0.0209436	0.847814		0.914159	-0.129483	0.128008		4	8	7	16.1784	15.5879	15.9955	15.9758	16.0028	15.702	15.6545	15.5823	15.7043	15.6322	16.0375	15.956	15.9586	15.9192	15.8627	15.9611	16.0918	15.865	15.7359	1	0	0	0	0	0	0	0	0	0
Ddhd2	Q80Y98	1.09526	0.131274	0.243281		0.905047	-0.143936	0.129172		4	8	7	16.6882	16.4325	16.5428	16.5362	16.0957	16.3464	16.3255	16.4561	16.2245	16.4705	16.0593	16.2197	16.5639	16.1057	16.3737	16.3707	16.3082	16.5158	16.6926	1	0	0	0	0	0	0	0	0	0
Mob3c	Q8BJG4	0.986386	-0.0197757	0.897332		0.814808	-0.295467	0.12952		4	7	7	13.1129	13.3447	13.1507	13.4365	13.0654	NaN	12.4669	12.4817	12.9047	13.1707	13.2903	13.5186	13.2777	13.3287	13.3996	13.5865	12.7275	13.4158	13.2309	0	0	0	0	0	0	1	0	0	0
Rnf213	E9Q555	1.0698	0.0973454	0.406162		0.886383	-0.173998	0.130055		4	8	7	17.1953	17.4282	17.2704	17.4759	17.207	17.3984	16.8907	17.02	17.2828	16.7308	16.9879	17.051	17.2159	17.5218	17.2728	17.4581	17.2085	17.0785	16.9601	1	0	0	0	0	0	0	0	0	0
B2m	P01887	1.25792	0.331035	0.317725		0.680612	-0.555095	0.130535		4	8	7	18.3958	19.7947	19.1798	18.976	17.225	17.4281	17.9987	17.459	19.4511	18.5246	18.5766	18.9405	18.2169	19.0503	18.5098	19.2449	19.3706	18.4385	18.458	0	0	0	0	0	1	0	0	0	0
Sil1	Q9EPK6	1.50664	0.591331	0.000188261	+	0.854698	-0.226514	0.130587		4	8	7	15.8287	15.7616	15.8922	16.0102	15.4321	14.9584	14.357	14.9657	15.2559	15.0803	15.0485	15.3447	15.4405	15.3768	15.4269	15.145	15.1797	14.9929	15.4111	0	0	0	0	0	0	1	1	0	0
Anxa2	P07356	1.57223	0.652813	0.0131364		0.832479	-0.264514	0.13064		4	8	7	20.1876	19.6659	19.6968	20.2312	18.6987	19.3053	18.9082	18.9917	19.4126	19.3289	18.7543	18.8249	18.6402	19.4089	19.5081	19.5027	19.2223	19.6974	19.0684	0	0	0	0	1	1	0	0	0	0
Mvp	Q9EQK5	1.74892	0.806466	0.000557058	+	0.883177	-0.179225	0.130738		4	8	7	18.8209	19.0069	19.1297	19.2387	18.1899	18.0597	17.8768	17.8511	18.0175	18.0758	18.2326	18.2035	17.9069	18.4785	18.6176	18.431	17.9468	18.2165	18.1008	1	1	0	0	0	0	0	1	0	0
Josd2	Q9CR30	1.20537	0.269474	0.498569		1.44136	0.527431	0.130858		4	6	5	16.0611	14.9888	15.4647	15.7591	NaN	15.7466	16.0649	16.2081	15.2052	16.2417	15.4919	NaN	15.5995	14.3916	14.8925	NaN	NaN	15.7964	15.8148	1	0	0	0	0	0	0	0	0	0
Myg1	Q9JK81	0.970124	-0.0437589	0.701077		1.10763	0.147472	0.13094		4	8	7	18.9595	19.1975	19.1089	19.2662	19.532	19.1661	19.2544	19.2056	19.4761	19.1351	19.5072	19.3174	19.2402	19.411	18.9531	19.2872	19.3656	18.9802	19	0	1	0	1	0	0	0	0	0	0
Cisd3	B1AR13	0.527113	-0.923816	0.0333322		0.749289	-0.416407	0.131038		4	8	5	14.4157	12.9826	13.3842	13.3282	13.7279	14.7975	13.7833	14.1153	13.3406	14.0461	13.9698	14.5001	14.74	NaN	13.7782	NaN	14.4907	14.9056	14.343	0	0	0	1	0	0	0	0	0	0
Acsl5	Q8JZR0	0.959287	-0.0599661	0.2268		0.950906	-0.0726248	0.131069		4	8	7	18.9166	18.9906	18.8815	19.0235	19.0544	18.7871	18.8566	18.9748	18.9433	18.868	19.0206	19.0181	19.0718	19.0082	19.0797	19.0051	18.8917	19.0991	18.9355	0	0	1	1	0	0	0	0	0	0
Sf3b6	P59708	0.691205	-0.532814	0.0527388		0.770335	-0.376443	0.131227		4	8	7	16.5118	17.7475	17.1769	17.3722	16.3393	17.2827	17.7327	16.8491	17.2055	17.6651	17.8471	17.9464	17.3202	18.1587	17.9852	17.8054	17.8021	17.5008	17.5724	0	1	0	0	0	0	0	0	0	0
Ephx1	Q9D379	1.27929	0.35534	0.014645		0.900464	-0.151259	0.131287		4	8	7	19.9718	19.7171	19.6139	20.1427	19.2708	19.5182	19.2596	19.4315	19.3431	19.6435	18.9695	19.4019	19.3696	19.2287	19.4852	19.5879	19.6062	19.6131	19.6512	0	0	1	0	0	0	0	0	0	0
Gpr183	Q3U6B2	0.7714	-0.374449	0.0415149		0.829139	-0.270314	0.131348		4	8	7	13.3264	13.5297	13.7098	13.7239	13.347	13.0861	13.7812	13.7165	14.2601	13.5858	13.9667	13.6691	13.7919	14.3387	14.1898	14.1838	13.6831	13.7144	13.7265	0	0	1	0	0	0	0	0	0	0
Sh3bgrl3	Q91VW3	1.0604	0.0846129	0.433242		0.917291	-0.124548	0.131381		4	8	7	22.9728	23.3596	22.9752	23.2826	23.1393	22.7047	22.8349	22.9665	23.1288	22.7993	23.0235	22.9101	23.0649	23.2871	23.1609	23.0549	23.0914	22.8811	22.9001	1	1	0	0	0	0	0	0	0	0
Taco1	Q8K0Z7	0.987161	-0.0186425	0.849177		0.857394	-0.22197	0.131498		4	8	7	15.6112	15.7657	15.5522	15.5756	15.3107	15.5066	15.6696	15.6343	14.766	15.7564	15.1833	15.5558	15.8883	15.4841	15.7095	15.5071	15.4515	15.8304	15.6429	0	0	0	1	0	0	0	0	0	0
Echs1	Q8BH95	1.28927	0.366554	0.0382801		1.1411	0.190424	0.131599		4	8	7	21.3018	21.3626	21.2722	21.16	21.0898	21.3206	21.3435	21.0748	21.0235	21.0676	20.8768	20.9877	21.0626	20.7923	20.3758	20.7662	21.2532	21.0335	21.0696	0	0	0	1	0	0	0	0	0	0
Tmem100	Q9CQG9	0.663896	-0.590972	0.00391162		0.797509	-0.326428	0.131758		4	8	7	15.6009	16.2106	16.2134	16.0779	16.3684	15.4613	16.3467	15.9146	16.8329	15.9877	16.9733	16.4371	16.5522	16.7147	16.7268	16.8667	16.7724	16.4515	16.2325	1	0	1	0	0	0	0	0	0	0
Fyco1	Q8VDC1	0.920153	-0.120055	0.240118		0.832324	-0.264783	0.132226		4	8	7	14.257	14.3501	14.4226	14.6913	14.4878	13.482	14.4613	13.8055	14.6423	14.3167	14.4959	14.5926	14.4135	14.6578	14.7668	14.6103	14.5117	14.4525	14.4396	0	0	0	0	0	0	1	0	0	0
Cyp4v2	Q9DBW0	0.640349	-0.643069	0.31307		0.567351	-0.817686	0.132311		4	8	7	16.4556	14.848	14.7102	15.9827	16.057	13.765	14.4062	15.9621	15.8146	15.6888	14.4872	16.4151	16.0961	17.4368	17.4779	15.9362	14.661	15.6994	15.6879	0	0	1	0	0	0	0	0	0	0
Slc35b2	Q91ZN5	1.06377	0.0891861	0.551183		0.867457	-0.205136	0.132518		4	8	7	17.0752	16.9195	17.0557	17.2543	17.0327	16.6477	16.6624	16.4948	17.1673	16.5952	16.8947	16.7601	17.0289	17.3657	17.2119	17.0325	16.9546	16.6197	16.6957	0	0	1	0	0	0	0	0	0	0
Hbb-b1	P02088	0.729407	-0.455203	0.0417806		0.76143	-0.393217	0.132544		4	8	7	23.9648	23.9849	23.6711	24.139	22.8697	23.8767	24.516	23.6974	24.5966	24.4212	24.0228	24.015	23.9353	23.9277	24.4688	24.3721	24.8154	24.5442	24.7026	0	0	0	0	0	0	1	0	0	0
Kpnb1	P70168	0.900863	-0.15062	0.0825004		1.06901	0.0962712	0.132814		4	8	7	20.9	21.2354	21.1266	21.2786	21.51	21.3679	21.3616	21.3877	21.5349	21.1433	21.4921	21.2587	21.2651	21.4183	21.1758	21.3375	21.3519	21.2799	21.1717	1	1	0	0	0	0	0	0	0	0
Osbpl10	S4R1M9	1.02181	0.0311264	0.513016		1.06522	0.0911539	0.133334		4	8	7	18.3237	18.4466	18.4613	18.4615	18.634	18.6069	18.3899	18.4471	18.4717	18.2937	18.6477	18.3752	18.4056	18.4368	18.3883	18.2735	18.3957	18.5129	18.332	1	0	0	0	0	0	0	0	0	0
Slc30a7	Q9JKN1	1.37557	0.460026	0.223683		1.39972	0.485136	0.133366		4	8	7	21.8672	21.4011	20.6667	20.549	20.7324	21.6173	21.1592	21.9501	20.3711	21.9835	20.6257	20.7298	20.8275	20.0473	20.2996	20.2945	20.4871	21.5095	21.1616	0	0	1	0	0	0	0	0	0	0
Gla	P51569	2.82946	1.50053	4.44635e-05	+	1.18543	0.245404	0.133404		4	8	7	15.8217	15.1728	15.7114	15.7677	14.1099	14.627	14.8053	14.3763	14.1003	14.349	14.1399	14.3989	14.1249	14.5838	13.9289	14.3052	13.4927	14.194	14.1958	0	0	0	0	0	0	1	1	0	0
Efr3a	Q8BG67	0.842076	-0.247977	0.117729		0.891241	-0.166113	0.133454		4	8	7	15.322	15.2418	15.2789	15.4049	15.4422	15.4125	15.2309	15.2837	15.3473	15.4796	15.5073	15.4467	15.3017	15.4695	15.9327	15.3893	15.9776	15.3943	15.454	1	0	1	0	0	0	0	0	0	0
Snx27	Q3UHD6	0.955496	-0.0656779	0.151213		1.04905	0.0690859	0.133471		4	8	7	19.0159	18.9808	18.9143	19.1342	19.1511	19.3106	19.0681	19.0221	19.2904	19.1266	19.1288	19.071	19.0595	19.0605	19.1225	19.1147	19.0198	19.1415	19.0203	1	0	1	0	0	0	0	0	0	0
Ilf3	Q9Z1X4	0.834011	-0.261862	0.049081		1.10266	0.140992	0.133799		4	8	7	18.7042	18.991	18.7387	19.1017	19.5315	19.165	19.1644	19.1057	19.5098	19.1809	19.3282	19.3088	19.1763	19.29	19.0763	19.3666	19.2604	18.8704	18.9804	1	1	0	0	0	0	0	0	0	0
Arl6ip5	Q8R5J9	0.830775	-0.267471	0.00253036		0.888923	-0.169869	0.133812		4	8	7	19.59	19.7527	19.683	19.8815	19.3887	19.5161	19.9596	19.714	20.1395	19.915	20.0934	19.8689	19.8767	19.8545	20.0708	20.0283	20.0722	19.9997	20.0576	1	0	1	0	0	0	0	0	0	0
Limd2	Q8BGB5	0.750163	-0.414724	0.050033		0.802252	-0.317873	0.133911		4	8	7	18.7388	19.4262	19.236	19.3385	19.308	18.4692	19.3266	18.8674	19.6581	19.1323	19.78	19.7121	19.6373	19.9204	19.7912	19.6036	19.6953	19.0242	19.5251	0	0	0	0	0	0	1	0	0	0
Zc3hc1	Q80YV2	0.759867	-0.396181	0.0554422		0.899187	-0.153307	0.133947		4	8	7	14.2466	13.9141	14.2666	14.9076	14.8256	14.3376	14.4128	14.5832	14.7768	14.474	14.7071	14.4957	14.679	14.9603	14.859	14.9619	14.5094	14.5583	14.5814	0	1	0	0	0	0	0	0	0	0
Pom121	Q8K3Z9	6.26636	2.64763	NaN		8.85476	3.14645	0.134756		2	5	4	14.6184	NaN	19.1196	NaN	14.7725	19.4999	19.2736	15.1198	NaN	NaN	18.1732	NaN	12.169	19.0247	NaN	NaN	NaN	13.8941	11.7976	0	1	1	0	0	0	0	0	0	0
Pusl1	A2ADA5	1.05823	0.0816518	0.565136		0.855246	-0.225589	0.135235		4	8	7	15.3326	15.7987	15.4697	15.3058	15.5816	15.3268	15.1408	14.581	15.4787	15.1166	15.2011	14.9291	15.1693	15.3677	15.4481	15.5575	15.7049	15.433	15.0848	0	0	0	0	0	0	1	0	0	0
Snx7	Q9CY18	1.23244	0.301513	0.289738		1.24984	0.321738	0.135565		4	8	7	14.9948	14.664	14.2558	14.6782	14.3635	15.1646	14.8748	14.9338	14.3483	14.5292	14.6633	14.4698	14.7254	13.3296	14.644	14.26	14.454	14.3767	14.637	0	0	1	0	0	0	0	0	0	0
Ubl7	Q91W67	1.07107	0.0990532	0.652267		1.15288	0.205246	0.13602		4	8	7	15.3708	14.9179	15.0158	15.5876	15.222	15.3428	15.2867	15.2119	15.4136	15.2937	15.3651	15.4979	14.4541	15.3018	15.401	14.8725	15.3612	15.3822	15.0949	0	0	0	0	0	0	1	0	0	0
R3hcc1	Q8BSI6	1.03993	0.056489	0.709644		0.823854	-0.279539	0.136083		4	7	5	13.9954	14.1786	14.1921	14.0421	13.8232	NaN	14.0763	13.9054	14.0046	13.566	13.8108	13.1757	NaN	13.9641	13.7103	NaN	14.47	14.0116	14.0716	0	0	0	0	0	0	1	0	0	0
Exosc10	P56960	0.737854	-0.438593	0.00984183		1.1267	0.172104	0.136493		4	8	7	15.6583	15.674	15.7052	15.9493	16.6281	16.1999	16.2141	16.2072	16.5009	16.2259	16.3451	16.538	16.3123	16.516	16.1568	16.4459	15.9037	16.0124	15.9499	1	1	0	0	0	0	0	0	0	0
Stam2	O88811	0.983107	-0.02458	0.812332		0.942453	-0.0855075	0.136509		4	8	7	16.3732	15.8467	16.2932	16.2791	16.102	15.9745	16.1817	16.0889	16.3146	16.2354	16.06	16.1398	16.1893	16.3976	16.2085	16.0861	16.2791	16.2575	16.1402	1	0	1	0	0	0	0	0	0	0
Tmx4	Q8C0L0	0.992027	-0.0115489	0.93714		0.896151	-0.158186	0.136541		4	8	7	18.4595	18.0919	18.0566	18.0936	17.9831	18.2294	18.0372	18.0892	17.7816	18.1463	18.0007	17.9627	18.1358	17.9166	18.0837	18.1393	18.1065	18.696	18.2307	0	0	1	0	0	0	0	0	0	0
Fiz1	Q9WTJ4	0.276018	-1.85717	NaN		1.24816	0.319804	0.136727		1	4	5	10.367	NaN	NaN	NaN	12.1101	NaN	NaN	NaN	12.768	NaN	12.3851	12.9126	12.3743	NaN	12.342	12.3972	12.0141	NaN	11.9933	1	1	0	0	0	0	0	0	0	0
Thop1	Q8C1A5	0.926685	-0.109849	0.166085		1.05493	0.0771414	0.137452		4	8	7	19.3158	19.2053	18.9778	19.0859	19.3972	19.4242	19.2248	19.4045	19.399	19.3356	19.1812	19.2991	19.2934	19.2463	19.2155	19.2336	19.1386	19.4515	19.2136	1	0	0	0	0	0	0	0	0	0
Phka2	Q8BWJ3	0.989609	-0.01507	0.917204		0.895931	-0.15854	0.137925		4	8	7	15.3614	15.6973	15.5965	15.9272	15.7695	15.4555	15.4196	15.3406	15.3192	15.4004	15.6672	15.6451	15.6097	15.9877	15.7141	15.8643	15.3171	15.5768	15.555	0	0	1	0	0	0	0	0	0	0
Dcaf8	Q8N7N5	0.951413	-0.0718568	0.263415		0.942297	-0.0857468	0.138147		4	8	7	17.0271	17.0817	17.0265	17.1143	17.1052	16.9407	16.871	17.1158	17.1652	17.0511	17.0736	17.0657	17.0968	17.3311	17.1301	17.0961	17.1803	17.154	16.9515	1	1	0	0	0	0	0	0	0	0
Kif13a	Q9EQW7	1.61633	0.692724	0.000368985	+	1.08381	0.116109	0.138596		4	8	7	16.4751	17.2355	16.6904	16.8052	16.2726	15.9803	16.102	16.1286	16.4819	16.1214	16.2797	16.4331	16.2542	16.166	16.1363	16.115	16.1091	15.9951	15.9861	1	0	1	0	0	0	0	1	0	0
Haus8	Q99L00	0.98041	-0.0285429	0.905849		1.18479	0.244628	0.138777		4	8	7	17.7147	17.7722	17.3804	16.7148	17.7563	17.282	17.4695	17.9706	18.058	17.4756	17.4072	17.9305	17.8876	16.979	17.4105	17.7229	17.341	17.2136	17.4138	1	0	0	0	0	0	0	0	0	0
Cstf3	Q99LI7	0.662633	-0.593719	0.00789761		0.863555	-0.21164	0.139128		4	8	7	16.8445	16.7916	16.738	17.1683	17.5704	17.1002	17.0791	17.1673	17.5426	17.0912	17.2087	17.382	17.3858	17.5666	17.3144	17.5122	17.359	18.1059	17.1114	0	1	0	0	0	0	0	0	0	0
Tmem135	Q9CYV5	1.01025	0.0147136	0.870226		1.0718	0.100032	0.139139		4	8	7	15.4226	15.4266	15.1034	15.063	15.1468	15.4904	15.2093	15.5002	15.4605	15.2407	15.2611	15.4048	15.3624	15.1678	15.2722	15.1316	15.3654	15.2317	15.1433	0	0	1	0	0	0	0	0	0	0
Tmem245	B1AZA5	1.1197	0.163108	0.0445053		0.912444	-0.132192	0.139164		4	8	7	15.5887	15.4065	15.4565	15.6954	15.2614	15.0415	14.8872	15.3073	15.4479	15.2048	15.4963	15.2851	15.388	15.3162	15.4206	15.257	15.4513	15.523	15.2594	0	0	1	0	0	0	0	0	0	0
Gcsh	Q91WK5	0.898701	-0.154086	0.400712		0.829911	-0.268971	0.139201		4	8	7	17.0966	16.6059	16.7303	17.113	16.7275	17.1315	16.7812	17.232	16.3028	17.1044	16.3264	16.5667	16.832	16.8228	16.6207	17.2606	17.1212	17.4354	17.191	0	0	0	1	0	0	0	0	0	0
Dph5	Q9CWQ0	1.12518	0.17015	0.278566		0.829542	-0.269614	0.139271		4	8	7	14.0617	14.7652	14.3619	14.2984	13.3789	13.8579	14.107	13.7277	14.4552	13.6496	14.5619	13.7182	14.0207	14.3729	14.2886	13.9842	14.4925	14.2478	14.0048	0	0	0	0	0	0	1	0	0	0
Cd74	P04441	2.6742	1.41911	0.0029637	+	0.681049	-0.55417	0.139551		4	6	7	16.232	15.1533	15.2147	14.3357	NaN	13.0073	NaN	12.1634	12.9414	13.1657	14.5545	13.7314	13.2008	14.0885	13.5178	13.6875	14.2496	14.3176	13.6419	0	0	1	0	0	0	0	1	0	0
Map3k4	O08648	1.16096	0.215316	0.570968		1.41714	0.502985	0.13961		4	8	7	21.5515	21.1061	21.4003	20.7008	21.0628	22.0031	21.9325	22.2153	20.5789	21.7468	21.1153	21.1643	21.4813	20.2008	20.7478	20.2727	20.7195	21.9593	21.4393	1	0	0	0	0	0	0	0	0	0
Lgals9	O08573	1.05296	0.0744511	0.685601		0.852076	-0.230945	0.141008		4	8	7	20.5502	21.2209	20.7519	21.0892	20.7585	20.1134	20.4325	20.422	20.9195	20.4193	20.9606	20.7555	20.7008	21.1512	21.0745	21.1165	20.5909	20.5494	20.6169	1	1	0	0	0	1	0	0	0	0
Cbr1	P48758	1.09747	0.134182	0.125719		1.068	0.0949075	0.141175		4	8	7	21.1838	21.3894	21.1152	21.1245	21.031	21.4025	21.1553	21.1789	21.1434	21.1203	21.1845	21.0957	21.0405	20.9865	21.0281	20.9624	20.9699	21.2734	21.2225	1	0	0	0	0	0	0	0	0	0
Rpl7l1	Q9D8M4	0.85782	-0.221254	0.271658		1.14575	0.196298	0.1412		4	8	7	13.8512	14.8449	14.3466	14.6501	14.9168	14.6854	14.7675	14.7105	15.107	14.3703	15.2317	14.9368	14.7067	14.9805	14.537	14.746	14.6674	14.3145	14.5591	0	0	0	0	0	0	1	0	0	0
Ppp2r4	P58389	1.10437	0.14323	0.390469		1.05478	0.0769413	0.141758		4	8	7	20.9035	21.6652	20.7702	20.8249	21.0358	21.1433	20.934	20.9843	20.8451	21.0555	20.8926	20.9069	20.9584	20.7531	20.9609	20.7904	20.9087	20.9859	20.9268	1	1	0	0	0	0	0	0	0	0
Osbpl2	Q8BX94	1.14507	0.195439	0.146732		1.11458	0.156505	0.141805		4	8	7	17.0272	17.1514	16.6527	16.7999	16.8046	17.0306	16.9019	17.145	16.6981	17.0609	16.5453	16.7644	16.7995	16.4529	16.6935	16.5954	16.5926	16.8958	16.9568	0	0	0	0	0	0	1	0	0	0
Slc15a4	Q91W98	0.732099	-0.449889	0.0436338		0.872404	-0.196932	0.1423		4	8	7	15.3215	16.0535	15.8607	16.1737	16.3692	15.7086	16.1249	16.2303	15.9949	15.8864	16.246	16.282	16.2428	16.4821	16.0182	16.2883	16.2446	16.787	16.0526	0	0	1	0	0	0	0	0	0	0
Hvcn1	Q3U2S8	1.29451	0.372403	0.0660568		0.868428	-0.203522	0.142526		4	8	7	18.2858	18.9626	18.4252	18.737	18.226	17.7053	17.8348	17.8055	18.2274	17.9201	18.2478	18.2473	18.1691	18.6556	18.49	18.294	18.1499	17.9347	17.9187	0	0	1	0	0	0	0	0	0	0
Nsfl1c	Q9CZ44	0.876897	-0.18952	0.145487		0.832381	-0.264684	0.142632		4	8	7	19.1722	19.6657	19.5269	19.2665	18.9508	18.9323	19.5834	18.6774	19.6679	19.3923	19.7141	19.7431	19.4559	19.7688	19.7313	19.4137	19.8136	19.4809	19.5171	0	1	0	0	0	0	0	0	0	0
Ehd4	Q9EQP2	1.14825	0.199434	0.0811621		1.08462	0.117191	0.142639		4	8	7	21.4673	21.7965	21.7106	21.6504	21.7452	21.6412	21.3864	21.4762	21.663	21.5022	21.6316	21.546	21.5152	21.6029	21.6135	21.5308	21.5099	21.2354	21.1898	0	0	1	0	0	0	0	0	0	0
Dennd5a	Q6PAL8	0.834498	-0.26102	0.00566628		1.05475	0.0769063	0.142913		4	8	7	15.3834	15.5936	15.2073	15.4331	15.7774	15.5452	15.6669	15.8124	15.6936	15.8272	15.7559	15.8594	15.6416	15.7744	15.7585	15.675	15.669	15.5231	15.6159	0	0	1	0	0	0	0	0	0	0
Rab18	P35293	1.04414	0.0623214	0.562847		1.07807	0.108449	0.143025		4	8	7	20.3063	20.2681	20.0123	20.3919	20.4291	20.3437	20.1355	20.3154	20.3944	20.2698	20.2078	20.2306	20.2571	20.0615	19.8987	20.2809	20.1739	20.4192	20.185	0	0	1	0	0	0	0	0	0	0
Senp7	Q8BUH8	1.51156	0.596035	0.0884068		1.31806	0.398421	0.143488		4	8	7	18.2458	19.3245	17.953	18.0139	17.8838	19.2416	18.2814	18.5225	17.6938	18.5025	17.6924	17.6755	17.9229	17.4676	18.0699	17.3714	17.5191	17.646	18.521	0	0	0	0	0	0	1	0	0	0
Cstf2t	Q8C7E9	0.720166	-0.473599	0.0808196		0.784542	-0.350077	0.143647		4	7	7	14.4556	15.0045	14.6359	14.8366	15.0608	14.3628	14.992	NaN	14.3845	14.6706	15.4254	15.1008	14.7462	15.1915	14.8299	15.2631	15.33	16.072	15.0147	0	1	0	0	0	0	0	0	0	0
Spag9	Q58A65	1.04626	0.0652479	0.501334		0.933598	-0.0991271	0.143844		4	8	7	17.5313	17.908	17.732	17.9504	17.4597	17.4236	17.7208	17.536	17.6709	17.7264	17.7207	17.6701	17.523	17.6174	17.8469	17.8052	17.682	17.6917	17.84	1	0	0	0	0	0	0	0	0	0
Lasp1	Q61792	0.847536	-0.238654	0.139581		0.800537	-0.32096	0.144293		4	8	7	19.7103	20.1593	20.1027	19.7581	19.6095	19.0287	19.9829	19.2868	20.2774	19.941	20.3289	20.3472	20.0765	20.2463	20.474	20.2913	20.3502	19.7946	19.966	1	0	0	0	0	0	0	0	0	0
Dnajc17	Q91WT4	0.894365	-0.161065	0.600079		1.30442	0.383405	0.144439		4	8	7	13.2618	14.8348	13.5235	13.2984	14.9873	14.0213	14.0479	13.6518	14.4742	13.481	14.2887	15.2406	13.8272	14.2069	13.8979	13.9393	14.1172	13.7702	13.4761	1	1	0	0	0	0	0	0	0	0
Wdr82	Q8BFQ4	0.861	-0.215915	0.0720216		1.10829	0.148337	0.144933		4	8	7	16.7567	17.0751	16.9841	17.022	17.3228	17.3407	17.2984	17.1577	17.6497	17.1268	17.5355	17.158	17.0627	17.4032	16.8955	17.261	17.3729	17.1472	17.0851	0	1	0	0	0	0	0	0	0	0
Snx6	Q6P8X1	1.0901	0.124457	0.223876		1.05109	0.071893	0.145024		4	8	7	19.5197	19.9208	19.4953	19.7819	19.6311	19.6107	19.5312	19.6069	19.6589	19.5757	19.7131	19.6871	19.5249	19.7001	19.5222	19.723	19.527	19.405	19.4825	1	1	1	0	0	0	0	0	0	0
Prss50	Q8BLH5	1.13291	0.180029	0.656719		0.696111	-0.52261	0.145545		4	4	5	13.9903	15.1636	14.9061	14.4823	13.9281	NaN	NaN	14.0862	NaN	13.8455	NaN	13.872	13.9024	14.4208	NaN	14.2965	NaN	15.5139	14.1442	0	0	1	0	0	0	0	0	0	0
Cuedc2	Q9CXX9	1.30006	0.378579	0.332457		1.36625	0.450225	0.145579		4	8	7	14.4021	15.7286	14.9593	14.9881	14.8772	15.4696	14.8662	16.2407	14.8121	14.7596	14.8508	14.853	14.6994	14.8793	14.7777	14.0012	13.7289	15.5847	14.8154	1	1	0	0	0	0	0	0	0	0
Gsto1	O09131	2.19143	1.13188	4.01335e-07	+	0.92509	-0.112335	0.145865		4	8	7	22.0697	22.2497	22.3653	22.146	21.1597	21.0814	20.8589	20.8567	20.8913	20.8208	21.1285	20.9103	20.9386	21.1685	21.201	21.1595	21.0917	21.1573	20.8139	1	0	0	0	0	0	0	1	0	0
Vav2	Q60992	0.907242	-0.140441	0.38455		0.82566	-0.27638	0.146062		4	8	7	16.198	16.7811	16.3913	16.7866	16.6627	16.3132	16.281	16.4151	16.7559	15.4557	16.7467	16.5963	16.6199	16.9665	16.7991	16.8291	16.7428	16.3881	16.4123	0	0	0	0	0	0	1	0	0	0
Chchd3	Q9CRB9	0.9635	-0.0536436	0.646637		0.878689	-0.186576	0.146128		4	8	7	18.9115	18.7534	18.987	18.6438	18.479	18.3147	18.84	18.3779	18.7385	18.9578	18.9784	18.8416	18.9018	18.5886	18.8517	18.6589	19.0813	19.0117	19.049	1	1	1	1	0	0	0	0	0	0
Tapbp	Q9R233	1.56582	0.646916	0.00203182		0.86875	-0.202987	0.146277		4	8	7	19.5999	19.4437	19.4586	19.5058	18.6918	18.7598	18.2239	18.6547	18.9955	18.5432	18.7141	18.6337	18.8719	19.2984	18.9341	18.817	19.0148	18.3535	18.6957	0	0	1	0	0	0	0	0	0	0
Strn	O55106	1.02267	0.0323457	0.733379		0.922299	-0.116694	0.146534		4	8	7	17.935	17.5701	17.6376	17.7969	17.4911	17.6464	17.5562	17.8033	17.3681	17.7874	17.4656	17.5688	17.7035	17.4934	17.6883	17.6483	17.664	17.9483	17.7719	1	0	1	0	0	0	0	0	0	0
Phpt1	Q9DAK9	1.11723	0.159926	0.822406		1.60096	0.678937	0.146647		4	8	7	18.8343	21.2462	20.8888	19.0842	19.6667	20.9186	20.9277	20.8121	20.9344	20.8653	20.815	19.3194	19.2208	18.6228	19.1148	20.9179	20.9784	20.922	19.1975	1	0	0	0	0	0	0	0	0	0
Exoc5	Q3TPX4	1.09449	0.130255	0.0793589		1.06475	0.0905171	0.146817		4	8	7	18.0441	18.2396	18.0326	18.1872	18.2244	18.2383	18.0148	18.117	18.066	18.0384	17.8683	18.1218	18.0355	18.1401	18.0266	17.8837	18.088	17.8551	17.9403	1	0	0	0	0	0	0	0	0	0
Bcan	Q61361	0.603065	-0.729616	0.470546		1.51975	0.603838	0.147232		4	8	7	18.2744	19.0019	13.4095	17.3877	18.5605	17.4105	18.6151	17.5349	19.0526	17.4417	19.611	18.5883	17.6864	17.6786	17.679	17.6903	19.1275	16.8174	17.5567	0	0	0	0	1	1	0	0	0	0
Ermp1	Q3UVK0	0.86101	-0.215898	0.0446448		1.05042	0.0709637	0.148186		4	8	7	17.3693	16.9692	17.0521	17.43	17.4677	17.6749	17.4626	17.4541	17.55	17.4774	17.5099	17.3394	17.3829	17.2887	17.4377	17.4709	17.5437	17.4497	17.3737	0	0	1	0	0	0	0	0	0	0
Arpc2	Q9CVB6	1.00299	0.00431143	0.962059		0.938561	-0.0914773	0.148715		4	8	7	21.8692	22.1777	21.9454	22.0829	21.9354	21.9952	21.789	21.9803	22.056	21.8581	21.8801	21.8899	21.9876	22.1929	22.0477	21.9227	21.7594	22.1127	22.0783	1	0	0	0	0	0	0	0	0	0
Sec11c	Q9D8V7	1.00742	0.01066	0.882303		1.08298	0.115009	0.148728		4	8	7	17.5989	17.7213	17.7398	17.858	18.1486	17.6363	17.7953	17.7053	17.9567	17.6917	17.8607	17.876	17.7784	17.9186	17.6956	17.7658	17.6175	17.6804	17.5755	0	0	1	0	0	0	0	0	0	0
Homer3	Q99JP6	1.37155	0.45581	0.402421		0.796219	-0.328762	0.149008		4	8	7	14.179	14.0921	17.0918	14.7932	14.0008	13.101	14.2703	14.3357	14.8845	14.3886	14.4578	14.5969	14.4775	14.6197	14.3859	14.8207	14.8101	14.2905	14.6781	1	0	1	0	0	0	0	0	0	0
Rpl24	Q8BP67	1.17499	0.232648	0.408994		1.23301	0.302186	0.149204		4	8	7	19.2818	19.676	19.786	19.8412	19.9342	19.6221	19.6247	19.3062	19.8422	19.535	20.0881	19.7741	19.7227	18.5134	19.3413	19.7874	20.0154	19.2414	19.2738	0	0	0	0	0	0	1	0	0	0
Ap1s2	Q9DB50	1.02236	0.0319089	0.829166		0.91109	-0.134335	0.149228		4	8	7	18.1501	18.7779	18.5867	18.755	18.4897	18.0668	18.336	18.4272	18.4176	18.4373	18.5373	18.4974	18.3787	18.7418	18.5649	18.7197	18.5598	18.5854	18.1983	0	0	1	0	0	0	0	0	0	0
Tceb1	P83940	0.966245	-0.0495386	0.53819		1.06292	0.0880277	0.149584		4	8	7	18.7212	18.5463	18.7784	18.6779	18.9286	18.9248	18.8572	18.8321	18.7764	18.776	18.6688	18.7844	18.8439	18.6679	18.6557	18.6284	18.5854	18.9595	18.7728	0	1	0	0	0	0	0	0	0	0
Rpia	P47968	1.00414	0.00596036	0.971146		0.852958	-0.229453	0.149803		4	8	7	17.0418	16.9671	17.1314	17.452	17.0152	17.1873	16.9846	16.9163	16.2098	16.9757	17.1329	16.8795	17.2132	17.4979	17.3969	17	17.0374	16.6702	17.179	0	0	0	0	0	0	1	0	0	0
Psmd14	O35593	1.00452	0.00651286	0.927808		0.952058	-0.0708784	0.150226		4	8	7	20.1352	20.2229	20.1186	20.4068	20.1751	20.2206	20.0546	20.0694	20.1428	20.0542	20.2705	20.1607	20.2245	20.3463	20.1499	20.3487	20.1828	20.1603	20.0881	0	0	0	0	0	0	1	0	0	0
Arrb1	Q8BWG8	0.880554	-0.183516	0.107102		1.04804	0.0676989	0.150606		4	8	7	19.8372	20.4015	19.8799	20.1877	20.3046	20.2661	20.2021	20.367	20.525	20.2479	20.3546	20.3548	20.3449	20.324	20.1912	20.2545	20.2834	20.1585	20.2639	1	1	1	0	0	0	0	0	0	0
Wdr61	Q9ERF3	0.970694	-0.0429114	0.405855		1.0584	0.0818848	0.150673		4	8	7	17.968	17.9508	17.8178	18.0668	18.2504	18.0512	18.0261	18.2513	18.0813	17.9396	17.8981	18.1073	18.0261	18.0018	17.9635	18.0581	18.039	17.9997	17.8682	1	1	0	0	0	0	0	0	0	0
Mrpl19	Q9D338	1.11994	0.16342	0.22083		1.13522	0.182966	0.151189		4	8	7	15.8614	15.7228	15.9483	15.68	16.2198	15.9486	15.7113	15.6622	15.6	15.6138	15.726	16.0999	15.5572	15.3431	15.3816	15.6993	15.8093	15.9671	15.7206	0	0	0	1	0	0	0	0	0	0
Msto1	Q2YDW2	0.947945	-0.0771243	0.519545		0.911825	-0.133172	0.151419		4	8	7	14.7769	14.397	14.6981	14.6652	14.4792	14.6706	14.4627	14.7566	14.4184	14.6556	14.7549	14.4281	14.4734	14.6867	14.9851	14.6573	14.6921	14.948	14.5374	0	0	1	1	0	0	0	0	0	0
Clcn3	P51791	0.977518	-0.0328043	0.772099		1.08326	0.115384	0.151813		4	8	7	17.2567	17.1891	16.9652	16.9395	17.1875	17.4387	17.2067	17.3541	17.1352	17.163	17.1722	17.2289	17.2844	16.8868	17.1471	16.8965	17.0366	17.2964	17.2953	0	0	1	0	0	0	0	0	0	0
Ube4a	E9Q735	1.04823	0.0679525	0.20914		0.963062	-0.0543	0.151951		4	8	7	16.5096	16.746	16.535	16.5992	16.5459	16.4479	16.4929	16.5791	16.4875	16.4928	16.403	16.3522	16.5346	16.5891	16.5531	16.4024	16.5795	16.5491	16.4986	1	0	0	0	0	0	0	0	0	0
Lin7c	O88952	1.02112	0.03015	0.795241		0.89966	-0.152549	0.152036		4	8	7	19.1462	19.3302	19.3305	19.0953	18.8023	19.0042	19.1974	19.0023	18.9479	19.418	18.998	18.9726	19.1361	18.8525	19.0923	19.1867	19.393	19.466	19.2412	0	0	1	0	0	0	0	0	0	0
Gstt2	Q61133	0.82268	-0.281597	0.042635		1.08497	0.117653	0.152142		4	8	7	16.6413	16.6386	16.4231	16.8216	17.2013	17.0176	17.0424	17.0215	17.0566	16.9561	17.0018	16.946	16.9194	17.2048	16.6108	16.8516	16.9209	17.1207	16.7611	1	1	0	0	0	0	0	0	0	0
Mrpl4	Q9DCU6	1.03624	0.0513646	0.322941		1.0938	0.129347	0.152681		4	8	7	16.3162	16.3302	16.179	16.2667	16.3086	16.618	16.2952	16.1835	16.4778	16.1172	16.6589	16.1489	16.2766	16.2639	16.2602	16.1432	16.1397	16.3384	16.1297	0	0	0	1	0	0	0	0	0	0
Traf3	Q60803	1.44661	0.532677	0.0188348		0.824052	-0.279192	0.152759		4	8	7	15.0048	14.4913	15.2936	15.0098	14.2444	14.2493	14.501	13.5697	14.357	13.8533	14.6989	13.6306	14.2835	14.5211	14.7429	13.908	14.5171	14.6325	14.3154	1	0	0	0	0	0	0	0	0	0
Ncoa3	O09000	0.980131	-0.0289533	NaN		0.506774	-0.980586	0.152832		2	4	6	13.1204	NaN	NaN	10.1509	10.6283	NaN	NaN	NaN	11.1293	10.3334	10.6451	NaN	10.7937	13.2203	11.3278	13.116	10.5989	NaN	10.931	1	1	0	0	0	0	0	0	0	0
Rab43	Q8CG50	0.9049	-0.14417	0.40155		0.883432	-0.178809	0.153165		4	8	7	14.7455	14.9709	15.1138	15.2561	15.1694	14.6288	14.9381	14.9109	15.087	14.9794	15.1092	15.0726	15.1204	15.5629	15.343	15.1943	15.3138	14.7452	14.8807	0	0	1	0	0	0	0	0	0	0
Bcap29	Q61334	1.02172	0.0309979	0.59733		0.925824	-0.11119	0.153392		4	8	7	15.6606	15.7284	15.7225	15.8583	15.8166	15.3429	15.3923	15.7076	15.5377	15.6126	15.6012	15.7911	15.9059	15.6549	15.7566	15.6684	15.672	15.6856	15.6367	0	0	1	0	0	0	0	0	0	0
Hsd17b12	O70503	1.28985	0.367204	5.9406e-05		0.943106	-0.0845089	0.153636		4	8	7	20.6013	20.7076	20.6426	20.7128	20.1933	20.2391	20.1878	20.4568	20.1008	20.1301	20.2952	20.1117	20.2984	20.1839	20.174	20.314	20.4165	20.4012	20.3041	0	0	1	0	0	0	0	0	0	0
Vps41	Q5KU39	1.16672	0.222462	0.020324		1.14052	0.189692	0.153946		4	8	7	17.5253	17.8471	17.5058	17.4654	17.5764	17.5508	17.2546	17.4459	17.4742	17.3937	18.303	17.4262	17.3974	17.4935	17.2519	17.3525	17.447	17.3515	17.2501	0	0	1	0	0	0	0	0	0	0
Znf330	Q922H9	1.05416	0.0760968	0.343197		1.0598	0.0837855	0.153984		4	8	7	16.0661	16.0676	16.0633	15.8667	16.1715	15.9043	16.0373	16.0347	15.9506	15.9883	16.0252	16.0768	16.0977	15.74	15.8695	16.0048	15.9476	15.8413	16.0778	0	1	0	0	0	0	0	0	0	0
Idh2	P54071	0.832088	-0.265191	0.435119		1.29874	0.377112	0.154938		4	8	7	22.8507	21.3322	21.5493	21.5667	22.8582	23.2608	21.9576	22.7085	21.9094	22.7359	21.7238	22.5821	22.9471	21.8094	22.2206	21.8027	21.9174	22.0089	21.9234	0	0	0	1	0	0	0	0	0	0
Sms	P97355	1.18992	0.250865	0.242561		1.15164	0.203688	0.155059		4	8	7	17.6321	17.8901	17.1177	17.2976	17.1467	17.4713	17.3162	17.6441	17.242	17.8065	17.4236	17.4471	17.3711	16.8401	16.9617	17.362	16.9597	17.5826	17.5574	0	0	0	0	0	0	1	0	0	0
Zfyve19	Q9DAZ9	0.71683	-0.480296	0.00324153		0.818142	-0.289576	0.155132		4	8	7	15.031	15.2406	15.4284	15.2977	15.4714	14.4734	15.5022	15.0764	15.9133	15.5249	15.7686	15.7911	15.7542	15.6154	15.9743	15.8192	15.875	15.3423	15.7277	1	0	0	0	0	0	0	0	0	0
Wbscr22	Q9CY21	0.840353	-0.250933	0.804311		1.95573	0.967706	0.155373		3	5	7	14.2834	13.0836	NaN	16.4505	15.7112	NaN	NaN	NaN	15.8407	15.3688	16.7685	15.4332	15.6588	15.594	15.1457	12.6716	15.441	16.1375	13.3488	1	1	0	0	0	0	0	0	0	0
Pnpla8	Q8K1N1	1.04149	0.0586521	0.780263		1.19761	0.260153	0.155488		4	8	7	16.4183	16.378	16.2194	16.2261	16.1809	16.8623	16.7614	16.7616	16.2441	16.6163	16.4344	16.2346	16.5201	15.6568	15.8215	16.1731	16.3415	16.529	16.7206	1	0	1	0	0	0	0	0	0	0
Kyat3	Q71RI9	0.91756	-0.124126	0.310398		0.890872	-0.166709	0.155528		4	8	7	17.496	16.8758	17.1613	17.2039	16.9133	17.6384	17.0696	17.3712	17.0409	17.1384	17.1573	16.8042	17.3621	17.1422	17.2446	17.2865	17.2682	17.5812	17.2739	0	0	0	0	0	0	1	0	0	0
Gfpt1	P47856	1.38257	0.467357	0.00404101		0.931397	-0.102532	0.155674		4	8	7	17.1093	17.4133	17.403	17.7294	16.7812	16.9536	16.7872	16.9451	16.9072	16.6761	16.9334	16.7671	16.9221	17.2901	16.8924	16.8495	16.9616	16.833	16.8761	0	0	0	0	0	0	1	0	0	0
G6pdx	Q00612	1.01303	0.0186779	0.863273		0.919414	-0.121213	0.155797		4	8	7	20.8027	21.0674	20.9747	21.0682	20.8834	20.8205	20.6778	20.815	21.0557	20.6787	20.8949	20.8813	20.8727	21.2613	21.1411	20.9634	20.8958	20.8797	20.7033	0	0	0	0	0	0	1	0	0	0
Dcp2	Q9CYC6	0.762473	-0.391241	NaN		0.641621	-0.640208	0.156074		2	6	5	15.011	NaN	NaN	15.1087	15.0555	14.6026	15.2259	14.3172	NaN	13.9949	15.6692	NaN	15.0436	15.3651	NaN	NaN	16.7645	14.8947	15.1876	1	1	0	0	0	0	0	0	0	0
Dph7	Q9CYU6	0.716925	-0.480107	0.00738494		0.897561	-0.155919	0.156366		4	7	7	14.5282	13.9968	14.5471	14.1312	14.5825	NaN	14.7575	14.2788	14.871	14.5049	14.7655	14.6149	14.8534	14.643	14.9131	14.6229	15.1096	14.5929	14.7316	0	0	0	0	0	0	1	0	0	0
Psmb4	P99026	0.977689	-0.0325521	0.550462		1.03298	0.0468104	0.156564		4	8	7	20.8614	21.0443	20.8158	20.938	21.0516	20.9793	20.9017	21.032	20.9943	21.0092	20.9843	21.0015	20.9751	21.0552	20.9207	21.0245	20.8452	20.8964	20.9149	1	1	0	0	0	0	0	0	0	0
Fmnl2	A2APV2	1.04407	0.0622186	0.247054		0.919832	-0.120558	0.156721		4	8	7	17.958	17.9883	17.8851	17.9704	17.7536	17.9751	17.6135	18.1056	17.7314	17.8141	17.5521	17.5962	17.8635	17.8346	17.8357	17.9521	17.8253	18.0736	17.8328	1	0	0	0	0	0	0	0	0	0
Iigp1	Q9QZ85	1.06388	0.08934	0.859653		0.717868	-0.478209	0.157391		4	8	5	14.6654	13.5519	13.1468	12.9543	12.8623	13.346	12.3691	12.4267	13.1287	13.0258	13.2352	13.7026	13.0495	12.8908	NaN	13.1607	NaN	13.7683	14.5821	1	1	1	0	0	0	0	0	0	0
Gdap2	Q9DBL2	1.23707	0.306929	0.458956		1.37869	0.463297	0.157404		4	7	7	15.0246	15.136	14.9574	15.409	15.1156	15.0217	NaN	14.9971	15.5615	15.4433	15.7105	15.1672	14.6373	15.1078	15.4076	15.2643	14.6268	15.4551	13.2749	0	0	0	0	0	0	1	0	0	0
Tpd52	Q62393	1.34648	0.429195	0.206164		0.682132	-0.551878	0.157418		4	8	7	19.3397	20.4559	20.4517	19.9591	19.1694	17.6806	19.341	17.9109	19.7491	18.9802	20.0023	19.7308	19.6152	19.8681	20.1381	19.636	19.8341	18.5926	19.6729	0	0	0	0	0	0	1	0	0	0
Crip2	Q9DCT8	1.09042	0.124882	0.65757		0.777983	-0.36219	0.157918		4	8	7	18.8121	17.9749	18.5551	18.1562	17.1049	17.8144	18.2519	17.2875	17.9041	18.2453	18.4339	18.0579	18.24	17.3787	18.3343	18.0643	18.5823	18.3022	18.8459	0	0	0	0	0	0	1	0	0	0
Lap3	Q9CPY7	1.19782	0.260415	0.0204455		0.938075	-0.0922254	0.157923		4	8	7	21.5183	21.8763	21.5101	21.6336	21.4181	21.2415	21.1873	21.2727	21.4657	21.214	21.2076	21.2485	21.3666	21.4225	21.4687	21.527	21.4403	21.1349	21.2589	1	0	0	0	0	0	0	0	0	0
Myh11	O08638	1.28197	0.358366	0.00294354		1.13236	0.179335	0.158417		4	8	7	20.8855	20.98	20.9249	21.0541	21.2207	20.7338	20.4505	20.609	20.6112	20.6561	20.8032	21.1723	20.6432	20.4519	20.6847	20.4541	20.885	20.6647	20.4359	1	0	0	0	0	0	0	0	0	0
Mgst1	Q91VS7	0.943575	-0.0837911	0.456413		0.754613	-0.406191	0.158799		4	8	7	18.2108	18.378	18.223	18.332	18.5438	16.6258	18.4895	18.2431	17.9604	18.3316	18.3211	17.1934	18.2563	18.5473	18.398	18.3901	18.6492	18.024	18.3234	0	0	1	1	0	0	0	0	0	0
Bag5	Q8CI32	1.09037	0.124815	0.0373518		1.09269	0.127888	0.158834		4	8	7	17.347	17.3853	17.2911	17.2835	17.1561	17.739	17.4488	17.3801	17.229	17.3455	17.285	17.0549	17.1644	17.1972	17.1836	17.1417	17.1033	17.3946	17.2287	0	0	0	0	0	0	1	0	0	0
Tyw5	A2RSX7	1.01156	0.0165804	0.935005		1.30309	0.38194	0.159803		4	8	7	14.1734	14.8784	14.1062	14.0483	14.1435	14.3376	15.0151	14.1404	15.5623	14.3887	15.5792	14.1687	14.0426	14.0067	14.2365	14.3566	14.7466	14.0948	14.5111	0	0	0	0	0	0	1	0	0	0
Lag3	Q61790	1.46079	0.546753	0.0159792		0.783767	-0.351503	0.159831		4	8	7	15.3397	15.4629	15.2462	15.5383	15.34	13.6487	14.1977	14.3051	14.6969	14.1605	14.9743	14.6647	14.9477	14.9683	15.3241	15.019	14.371	14.3832	14.9368	0	0	1	0	0	0	0	0	0	0
Aqr	Q8CFQ3	0.80088	-0.320342	0.137424		1.14028	0.189383	0.159965		4	8	7	16.7328	17.6267	16.6292	17.2593	17.7205	17.1865	17.2514	17.616	17.8617	17.3053	17.7768	17.8557	17.607	17.628	17.2776	17.4081	17.0642	17.299	17.3925	0	1	0	0	0	0	0	0	0	0
Hic2	Q9JLZ6	0.934686	-0.0974464	0.690186		0.764335	-0.387724	0.160389		4	8	7	18.1102	18.7572	18.355	18.5592	18.8635	18.1111	18.386	17.4765	18.8111	17.382	18.4124	17.7983	18.6318	18.6935	19.0282	18.4531	18.9772	17.9131	18.1031	0	1	0	0	0	0	0	0	0	0
Tbc1d8b	A3KGB4	1.11706	0.159704	0.0871116		0.918867	-0.122071	0.160753		4	8	7	14.4468	14.3142	14.4088	14.7397	14.3167	14.2111	14.0832	14.3001	14.003	14.5705	13.9905	14.0897	14.3517	14.3957	14.4386	14.1317	14.3025	14.3139	14.2897	0	0	0	0	0	0	1	0	0	0
Serpini1	O35684	0.645031	-0.632559	0.00218705		1.14851	0.199766	0.16137		4	8	7	14.8107	15.2842	15.1303	14.8401	16.1321	15.52	15.8474	15.6574	16.0296	15.5038	16.2341	15.8646	15.4791	15.4808	15.8624	15.735	15.9839	15.7082	15.2926	0	0	0	0	0	1	0	0	0	0
Tpd52l2	Q9CYZ2	1.01684	0.0240989	0.918241		0.738813	-0.436719	0.161556		4	8	7	18.4692	19.1632	19.1952	18.8018	18.6097	17.1817	18.5809	17.6547	19.0773	18.4081	19.0901	18.9699	18.813	19.1904	19.3712	18.8422	19.0214	18.2017	18.7429	0	0	0	0	0	0	1	0	0	0
Svbp	Q99LQ4	1.12632	0.17162	0.744179		1.53382	0.617126	0.161958		4	6	7	16.8114	16.375	16.0765	15.6325	NaN	17.1861	16.6986	16.8312	16.0782	16.8875	16.3345	NaN	16.5441	14.4057	15.7244	15.5063	16.177	17.1314	16.8767	0	0	0	0	0	1	0	0	0	0
Ilvbl	Q8BU33	1.15494	0.207821	0.0302506		0.935956	-0.095488	0.162109		4	8	7	18.6509	18.837	18.7409	18.9601	18.602	18.2261	18.4212	18.5362	18.5963	18.5422	18.5213	18.5059	18.5605	18.5191	18.812	18.6926	18.6086	18.4482	18.4847	0	0	1	0	0	0	0	0	0	0
Rps7	P62082	1.09336	0.128774	0.367249		1.11379	0.155479	0.162258		4	8	7	20.7405	21.2636	21.0924	21.2145	21.3262	20.8613	20.9959	20.8838	21.2772	20.9475	21.291	21.2529	21.0285	20.8236	20.8123	21.2139	21.1824	20.6513	20.9307	1	0	0	0	0	0	0	0	0	0
Las1l	A2BE28	1.0456	0.06433	0.776991		1.17736	0.23556	0.162607		4	8	6	12.4114	13.1966	13.065	12.8202	12.9768	12.7055	12.817	13.0131	13.3448	12.8684	13.2081	13.4227	12.6172	13.0408	13.1956	12.944	NaN	12.2523	12.804	1	1	0	0	0	0	0	0	0	0
Pym1	Q8CHP5	0.942789	-0.0849932	0.65253		0.743223	-0.428133	0.163154		4	8	7	15.1914	15.5469	16.2282	15.6092	15.5053	14.0538	15.6107	14.3378	15.9904	15.3626	15.3736	16.1722	15.503	15.8599	15.9476	15.8626	15.4684	15.6818	15.7792	1	1	0	0	0	0	0	0	0	0
Map3k7	Q62073	0.770472	-0.376186	0.352688		1.6099	0.686969	0.163415		4	7	7	13.278	13.499	12.3014	13.7746	14.7361	13.8176	16.393	14.3358	13.0655	NaN	13.7209	13.8659	13.8461	12.3768	13.6843	13.8726	14.163	13.2846	13.8989	1	0	1	0	0	0	0	0	0	0
Thoc1	Q8R3N6	0.863176	-0.212274	0.190142		1.12262	0.166867	0.163906		4	8	7	15.1711	15.4692	15.715	15.6749	16.1536	15.7128	15.8271	15.7137	16.1326	15.6064	16.0145	15.9327	15.7381	15.948	15.8259	15.7876	15.9304	15.3127	15.496	1	1	0	0	0	0	0	0	0	0
Guf1	Q8C3X4	1.09683	0.13334	NaN		0.800079	-0.321785	0.164733		1	6	3	15.3001	NaN	NaN	NaN	15.2987	14.8745	14.829	NaN	14.4578	NaN	14.4628	15.1467	15.0997	NaN	15.2286	NaN	15.1718	NaN	NaN	0	0	1	1	0	0	0	0	0	0
Gdpd1	Q9CRY7	1.18991	0.250854	0.259298		1.17332	0.230597	0.165011		4	8	7	17.7989	17.4402	17.2103	17.1135	17.0804	17.5872	17.4879	17.5666	17.2606	17.7549	17.0964	17.1297	17.6262	16.64	17.077	17.0588	17.0032	17.0068	17.5672	0	0	1	0	0	0	0	0	0	0
Sh3glb1	Q9JK48	1.12642	0.17174	0.265934		0.870441	-0.200181	0.165238		4	8	7	19.4547	20.0316	19.9887	19.8044	19.3068	18.9533	19.493	19.1406	19.7633	19.4791	19.8029	19.6443	19.5652	19.8843	19.8744	19.6446	19.7826	19.3189	19.4666	1	0	1	1	0	0	0	0	0	0
Mrps21	P58059	1.03668	0.0519725	0.602247		1.14012	0.189186	0.165667		4	8	7	15.7479	16.217	15.8946	15.9735	15.6706	16.2696	16.5267	15.8123	16.2929	15.876	16.4192	15.8965	15.6624	15.8605	15.9318	15.9867	16.0519	15.8702	15.9805	0	0	0	1	0	0	0	0	0	0
Atg12	Q9CQY1	1.37011	0.454291	0.00816994		1.17495	0.232594	0.166096		4	8	7	16.7069	17.2755	17.2854	16.7227	16.3241	17.6343	16.768	16.7242	16.9597	16.7887	16.513	16.4958	16.4568	16.4993	16.5866	16.5223	16.5311	16.7978	16.4098	1	0	1	0	0	0	0	0	0	0
Sh3bp1	P55194	0.805384	-0.312251	0.195836		0.87229	-0.197121	0.166171		4	8	7	18.5255	19.5453	18.7586	18.9176	19.2647	18.7939	18.8344	18.933	19.3373	18.9412	19.0674	19.2431	19.2536	19.6112	19.4652	19.2747	19.3773	18.6503	19.1108	0	0	0	0	0	0	1	0	0	0
Nedd4	P46935	1.12958	0.175781	0.485545		1.22819	0.296539	0.166479		4	8	7	15.5693	14.7377	15.2516	15.1164	14.9532	15.9668	15.3253	15.2713	15.5399	15.4028	15.1454	14.7113	14.8718	14.5598	14.6474	15.4072	14.6722	15.5708	15.2217	1	0	1	0	0	0	0	0	0	0
Hm13	Q9D8V0	1.0083	0.0119232	0.864544		0.913294	-0.130848	0.166609		4	8	7	18.335	18.4495	18.3629	18.4841	18.5075	18.0798	18.1413	18.0135	18.4563	18.0898	18.4921	18.3405	18.3848	18.5781	18.4658	18.4865	18.3295	18.3132	18.2138	0	0	1	0	0	0	0	0	0	0
Pcyt1a	P49586	1.06703	0.0935946	0.31714		0.917946	-0.123519	0.166681		4	8	7	16.8174	16.7683	16.7691	17.0749	16.6242	16.6555	16.6233	16.3615	16.8099	16.4201	16.8995	16.7285	16.7335	16.8219	16.8301	16.9784	16.7476	16.7086	16.5267	1	0	1	0	0	0	0	0	0	0
Igsf8	Q8R366	1.68521	0.75293	0.143971		1.39802	0.483388	0.167599		4	8	7	19.1181	17.702	18.439	17.0524	16.8527	17.6144	17.6985	18.2546	17.3409	18.924	17.843	17.9385	16.8997	16.6624	17.4926	17.2564	16.6686	18.4856	17.8091	0	0	1	0	0	0	0	0	0	0
G6pc3	Q6NSQ9	0.855892	-0.224499	0.185856		0.902888	-0.147381	0.16807		4	8	7	15.6269	15.2969	15.7614	15.952	15.7638	15.3965	15.7952	15.7826	15.8107	15.9106	15.6866	15.7455	16.1271	16.0369	16.1877	15.6561	15.641	15.6637	15.8742	0	0	1	0	0	0	0	0	0	0
Vps13c	Q8BX70	1.46186	0.547809	0.00352861		1.11778	0.160641	0.168612		4	8	7	18.3866	18.0799	18.1613	18.0189	17.4744	18.029	17.7201	17.9353	17.7271	17.9177	17.689	17.7032	17.6886	17.1312	17.6865	17.4491	17.7043	17.7575	17.8797	0	0	1	1	0	0	0	0	0	0
Lonp2	Q9DBN5	1.35439	0.437644	0.104767		1.18717	0.247531	0.168695		4	8	7	14.1884	15.0756	14.6865	14.5118	14.7418	14.3486	14.3407	14.4077	14.6704	13.9895	14.6716	14.2332	14.2498	14.7032	14.0641	14.4844	14.3344	13.5066	13.903	0	0	0	0	0	0	1	0	0	0
Aip	O08915	0.881477	-0.182005	0.015917		0.911679	-0.133402	0.169295		4	8	7	17.6463	17.6605	17.6461	17.601	17.6599	17.2492	17.6766	17.5615	17.8983	17.7613	17.9314	17.7585	17.7724	17.9306	17.9349	17.8397	17.9228	17.7012	17.6419	1	0	0	0	0	0	0	0	0	0
Tmem206	Q9D771	1.40401	0.489558	0.0129134		1.1198	0.163243	0.169302		4	8	7	17.3019	17.8777	17.4605	17.7746	17.3458	17.2535	17.0495	17.3209	17.5777	17.1088	17.0891	17.4739	17.1125	17.4872	17.1477	17.271	17.0695	16.6849	17.0262	0	0	1	0	0	0	0	0	0	0
Tmem201	A2A8U2	0.797662	-0.32615	0.119131		1.15119	0.203125	0.169734		4	8	7	14.9796	15.861	15.3468	15.3265	16.3642	16.0338	15.6098	15.8768	15.9401	15.5678	15.7232	16.1464	15.9475	15.8181	15.4148	15.7172	16.0988	15.5033	15.4326	0	1	1	0	0	0	0	0	0	0
Snap23	O09044	0.967743	-0.0473039	0.83699		0.851537	-0.231859	0.16986		4	8	7	16.7876	18.0116	17.5642	17.4438	17.3489	16.8325	17.2963	16.8532	17.6762	16.9775	17.7335	17.4197	17.4988	17.835	17.6623	17.3986	17.7045	17.2267	17.1679	0	0	1	0	0	0	0	0	0	0
Cdk5	P49615	1.2028	0.266399	0.246694		1.20208	0.265532	0.170035		4	8	7	19.1076	19.0422	18.8044	18.737	18.5778	19.2305	19.0242	19.3285	18.736	19.1934	18.6953	18.5896	18.7174	17.9343	18.6141	18.55	18.5981	19.2383	18.9426	1	1	1	0	0	0	0	0	0	0
Bet1	O35623	1.07091	0.098831	0.689864		0.753108	-0.409071	0.170229		3	8	7	15.0576	NaN	14.5289	14.6469	14.0357	13.8684	14.4987	13.5771	15.0801	13.2309	14.8695	14.7321	14.3058	15.25	14.9146	14.5123	14.8365	14.2446	14.4557	0	0	1	0	0	0	0	0	0	0
Ganab	Q8BHN3	1.13748	0.185839	0.0276361		0.953446	-0.0687773	0.17052		4	8	7	20.4883	20.5804	20.7068	20.8112	20.4256	20.3457	20.4417	20.3133	20.5674	20.3986	20.292	20.352	20.4501	20.5283	20.5005	20.2651	20.5314	20.5243	20.426	0	0	0	0	0	0	1	0	0	0
Cnot4	Q8BT14	1.5808	0.660652	0.135691		1.25366	0.32615	0.170619		4	6	5	15.9786	14.6453	14.352	14.7207	14.3645	14.8496	14.6366	14.2961	14.9381	NaN	14.4529	NaN	14.3063	14.7478	NaN	NaN	14.4079	13.5107	14.3448	1	1	0	0	0	0	0	0	0	0
Serpinh1	P19324	0.952614	-0.0700357	0.822481		0.86065	-0.216501	0.170674		4	8	7	16.8269	15.3864	15.9894	16.8996	15.918	16.6255	16.1833	15.9828	16.1085	16.3982	15.741	16.0754	16.0157	15.9441	16.1837	16.452	16.7341	16.5769	16.5128	0	0	0	0	0	0	1	0	0	0
Arvcf	P98203	0.897697	-0.1557	0.718962		0.721141	-0.471647	0.17087		4	8	7	13.1086	13.0956	11.8072	13.0218	12.5518	12.9666	12.0579	13.4786	11.6343	12.3226	12.4656	12.0615	13.6984	12.5924	12.6828	12.8954	11.7079	13.63	13.1911	0	0	0	0	0	0	1	0	0	0
Clcn4	Q61418	2.27178	1.18383	0.00645869		1.43651	0.522566	0.170914		4	8	7	18.0208	17.6927	17.8058	17.4554	16.1316	17.7771	17.5365	17.2632	16.6417	17.9369	17.4031	15.9692	16.2425	15.9549	16.0114	17.7245	16.2988	17.0218	16.6651	0	0	1	0	0	0	0	0	0	0
Adnp	Q9Z103	0.870256	-0.200488	0.213021		1.1215	0.165433	0.171109		4	8	7	14.1916	14.0984	14.1856	14.4923	14.8744	14.436	14.6412	14.419	14.6151	14.4146	14.6872	14.7757	14.5511	14.5992	14.5786	14.7566	14.3671	13.95	14.2947	0	1	0	0	0	0	0	0	0	0
Golim4	Q8BXA1	1.03523	0.0499525	0.792838		0.816603	-0.292292	0.171228		4	8	7	14.1802	13.8413	14.3409	14.1634	13.4137	13.3253	14.5452	13.5001	14.1357	13.5562	14.1513	13.6863	13.9238	14.0394	14.7856	14.166	13.853	13.9393	13.8635	0	0	1	0	0	0	0	0	0	0
Larp7	Q05CL8	0.853012	-0.229363	0.243671		1.16972	0.226158	0.171527		4	8	7	15.7214	16.26	15.9034	16.4162	16.8377	16.0705	16.3579	16.2196	16.8347	16.3215	16.8015	16.8025	16.4602	16.4389	16.1159	16.6862	16.3956	15.8269	16.2084	0	1	0	0	0	0	0	0	0	0
Parp12	Q8BZ20	1.03851	0.0545154	0.526525		1.08875	0.122677	0.171582		4	8	7	15.2321	15.6417	15.4555	15.3504	15.7507	15.1356	15.3126	15.5165	15.5308	15.3861	15.6069	15.6654	15.42	15.3956	15.4836	15.3572	15.4451	15.2748	15.1815	0	1	0	0	0	0	0	0	0	0
Jak1	P52332	0.749009	-0.416945	0.0469957		0.876411	-0.190321	0.171628		4	8	7	16.8578	17.2908	17.5736	17.7204	18.0025	17.4669	17.5531	17.6166	17.4616	17.0924	17.6651	17.8399	17.845	18.0557	18.0505	17.7977	17.429	17.6323	17.6329	0	0	1	0	0	0	0	0	0	0
Acadvl	P50544	0.896416	-0.15776	0.0902745		0.939452	-0.0901084	0.171667		4	8	7	19.0424	19.2751	18.9825	19.0978	19.2332	19.0574	19.0594	19.094	19.2466	19.1322	19.3586	19.1555	19.142	19.3257	19.1752	19.3154	19.3619	19.4286	19.0518	0	0	1	1	0	0	0	0	0	0
Impad1	Q80V26	0.770472	-0.376186	0.560493		0.616001	-0.698996	0.171978		4	8	7	16.7204	17.0594	16.6095	16.6533	16.6983	17.2694	16.7233	16.6441	16.5236	15.7827	16.5489	15.3123	18.3801	16.4132	16.4206	15.849	16.9483	16.7337	19.213	0	0	1	0	0	0	0	0	0	0
Rbm10	Q99KG3	0.447529	-1.15995	0.00478756	+	0.708802	-0.496546	0.172113		3	8	7	13.0046	NaN	12.6648	12.8803	13.808	11.7755	13.4256	13.1903	13.8101	13.9566	14.345	13.7955	13.9209	14.7211	14.0892	14.2323	14.2104	13.121	13.7741	0	1	0	0	0	0	0	1	0	0
Sugt1	Q9CX34	1.01831	0.0261818	0.769095		0.909058	-0.137556	0.172175		4	8	7	19.4533	19.2957	19.298	19.3379	18.7952	19.2924	19.2923	19.014	19.3632	19.3605	19.0772	19.2651	19.489	19.0332	19.3221	19.3343	19.2795	19.264	19.5183	1	1	0	0	0	0	0	0	0	0
Hnrnpa0	Q9CX86	0.839385	-0.252596	0.136311		1.13719	0.185474	0.172681		4	8	7	21.2582	21.6055	21.295	21.5234	22.1582	21.6121	21.75	21.6746	22.0902	21.6146	22.0112	21.9579	21.8631	21.9588	21.6941	21.8002	21.7333	21.1219	21.5404	0	1	0	0	0	0	0	0	0	0
Ssbp1	Q9CYR0	0.9877	-0.0178554	0.618594		1.03918	0.0554521	0.172686		4	8	7	19.2973	19.2433	19.3607	19.2579	19.4661	19.3719	19.2259	19.3441	19.2895	19.3839	19.3343	19.4892	19.2506	19.3879	19.3043	19.2973	19.3817	19.2811	19.2509	0	0	0	1	0	0	0	0	0	0
Cops6	O88545	0.944652	-0.0821446	0.143445		1.05316	0.0747304	0.172742		4	8	7	19.3958	19.5035	19.3657	19.4639	19.5056	19.7002	19.5324	19.7457	19.6404	19.6487	19.4588	19.4811	19.5435	19.38	19.4791	19.5218	19.4554	19.6661	19.5548	1	1	0	0	0	0	0	0	0	0
Arf2	Q8BSL7	0.92655	-0.11006	NaN		0.589925	-0.761398	0.172928		2	4	6	14.648	NaN	NaN	12.416	13.0871	NaN	NaN	13.6322	NaN	12.1026	NaN	12.7009	15.0546	12.8967	14.225	12.9097	NaN	13.0961	13.6704	0	0	0	0	0	0	1	0	0	0
Rnf13	O54965	1.93681	0.953682	0.0776683		1.44044	0.52651	0.173311		3	7	6	14.1989	NaN	14.2201	13.8184	14.2179	13.7707	13.9566	12.7952	13.8723	12.9786	NaN	13.9726	12.2612	13.8717	13.4926	14.012	NaN	12.4827	12.6324	1	1	1	0	0	0	0	0	0	0
Cbln1	Q9R171	0.778502	-0.361227	0.123431		1.22057	0.287553	0.173452		4	8	7	17.1626	18.2244	17.8488	17.7055	17.9984	18.3099	17.9828	17.6759	18.7511	18.6913	18.701	18.9625	17.6111	18.4858	18.25	18.1162	18.2161	17.9306	18.0661	0	0	1	0	0	1	0	0	0	0
Por	P37040	1.08643	0.119589	0.103421		0.951856	-0.0711845	0.173461		4	8	7	19.6575	19.4026	19.4036	19.5176	19.2224	19.279	19.3452	19.3988	19.1745	19.3749	19.4262	19.2153	19.4214	19.1856	19.4207	19.3602	19.3468	19.4942	19.4013	0	0	1	0	0	0	0	0	0	0
Syne1	Q6ZWR6	0.998867	-0.00163607	0.98876		0.952533	-0.0701586	0.173782		4	8	7	18.2051	18.6632	18.1301	18.6027	18.3761	18.2241	18.3287	18.291	18.366	18.2523	18.4781	18.3377	18.212	18.5398	18.4774	18.3625	18.474	18.4058	18.3418	1	1	1	0	0	0	0	0	0	0
Ptpn1	P35821	0.956072	-0.0648082	0.638317		0.898393	-0.154581	0.174697		4	8	7	19.4608	19.6702	19.3334	19.6871	19.7247	19.1354	19.3112	19.5432	19.5452	19.3162	19.4406	19.5683	19.7748	19.8367	19.7712	19.7207	19.3855	19.2381	19.4917	0	0	1	0	0	0	0	0	0	0
Ylpm1	Q9R0I7	0.807214	-0.308977	0.00451883		1.08711	0.120504	0.17511		4	8	7	15.2413	15.1214	15.2699	15.0421	15.6005	15.6046	15.7451	15.503	15.8703	15.3188	15.7075	15.4354	15.5873	15.4876	15.5852	15.5201	15.2292	15.3368	15.5972	0	1	0	0	0	0	0	0	0	0
Scfd2	Q8BTY8	1.14245	0.192135	0.101717		0.935283	-0.096525	0.175153		4	8	7	14.9681	15.363	14.9052	15.0453	14.9211	14.6143	14.7394	14.9711	14.7694	14.7376	14.7571	14.7439	14.7823	14.8625	15.0468	14.7627	15.0469	14.9733	14.6735	0	0	0	0	0	0	1	0	0	0
Dnaja2	Q9QYJ0	1.10882	0.149026	0.151739		1.08855	0.122406	0.175313		4	8	7	19.841	19.7146	19.4985	19.6407	19.6028	19.7471	19.6831	19.7975	19.3347	19.8123	19.4536	19.7455	19.6199	19.1954	19.4667	19.591	19.6468	19.5621	19.5908	0	0	1	0	0	0	0	0	0	0
Adpgk	Q8VDL4	0.891291	-0.166032	0.286053		0.911704	-0.133363	0.17556		4	8	7	17.3042	16.7769	17.3785	17.3561	17.1529	17.1026	17.146	17.3669	17.3712	17.1309	17.5175	17.1051	17.2063	17.6952	17.4159	17.3114	17.4247	17.472	17.0644	0	0	0	0	0	1	0	0	0	0
Rngtt	O55236	0.773374	-0.370763	0.0816669		1.18277	0.242171	0.175735		4	8	7	13.8188	14.3905	14.0698	14.2326	14.9453	14.2592	14.606	14.4757	15.1295	14.4907	15.1241	14.8963	14.7305	14.9474	14.5927	14.7005	14.2764	14.1592	14.0843	0	1	0	0	0	0	0	0	0	0
Fam234b	Q8BYI8	0.957711	-0.0623375	0.906945		0.689633	-0.536099	0.175784		4	8	7	16.3099	15.8713	16.2575	17.2933	15.5656	17.0588	16.0012	16.1598	15.5132	15.62	15.9567	15.7985	15.5558	15.9232	17.4201	17.1077	15.1774	16.9915	17.2916	0	0	1	0	0	0	0	0	0	0
Mta3	Q924K8	0.828733	-0.27102	0.0410528		1.09494	0.130857	0.176393		4	8	7	16.1137	15.8606	15.9208	16.3372	16.7787	16.3916	16.3116	16.3403	16.5889	16.3131	16.2939	16.6616	16.4506	16.5128	16.4051	16.3593	16.2729	16.0171	16.2858	1	1	0	0	0	0	0	0	0	0
Mtpn	P62774	0.98863	-0.0164975	0.85646		0.946158	-0.0798463	0.176786		4	8	7	20.5734	20.9344	20.9179	20.9706	20.6375	20.8644	20.8005	20.8496	20.9085	20.6888	20.8602	20.676	20.7487	21.044	20.7756	20.9326	20.955	20.8394	20.7636	1	1	0	0	0	0	0	0	0	0
Tmem222	Q8BVA2	1.0254	0.0361921	0.830906		1.10199	0.140112	0.176873		4	8	7	16.4778	15.5417	16.0841	16.0463	15.9887	16.3654	16.2444	16.0582	15.948	16.4821	15.935	16.1093	15.9168	16.0037	15.9498	15.7275	16.2066	15.9762	16.2283	0	0	1	0	0	0	0	0	0	0
Ddi2	A2ADY9	1.2176	0.284044	0.00591276		0.946026	-0.0800489	0.17693		4	8	7	18.0832	18.2058	17.9511	18.3355	17.7279	17.5643	17.7106	17.9444	17.8117	17.8203	17.8545	17.8048	17.9493	17.9837	17.9092	17.8535	17.7797	17.6854	17.8583	0	0	0	0	0	0	1	0	0	0
Ninj1	O70131	1.40948	0.495161	0.0629105		1.15802	0.211662	0.177211		4	8	7	12.4869	13.6076	12.5135	12.2457	13.1711	12.774	12.4124	12.3305	12.1795	12.2641	12.0871	12.2207	12.4568	12.2849	12.0865	12.1139	12.0216	12.3162	12.2481	0	0	1	0	0	0	0	0	0	0
Kcmf1	Q80UY2	1.11402	0.155781	0.201247		0.860763	-0.216312	0.177263		4	8	7	14.1121	14.1669	14.477	14.439	13.8528	13.1784	14.0373	13.625	14.2143	14.1649	14.1594	14.1811	13.8908	14.0869	14.2568	14.0676	14.3635	14.004	14.3312	0	0	0	0	0	0	1	0	0	0
Cntnap1	O54991	1.21982	0.286667	0.206054		1.21223	0.277669	0.177296		4	8	7	19.5731	19.0675	19.0361	18.9788	18.8339	19.4374	19.3279	19.6196	18.7627	19.6332	18.8678	18.7564	18.8316	18.2347	18.6874	18.8839	19.0608	19.4016	19.0403	0	0	1	0	0	0	0	0	0	0
Fmr1	P35922	0.661794	-0.595545	0.111173		0.778475	-0.361278	0.177666		4	8	7	14.4033	14.4355	14.6043	14.8424	14.7658	14.309	14.7739	14.5312	15.2702	14.8943	14.8	15.1006	14.6115	15.0489	15.0374	14.9807	15.0829	16.5772	14.8299	1	1	1	0	0	0	0	0	0	0
Rpl10	Q6ZWV3	1.17508	0.232762	0.161066		1.15272	0.205046	0.1777		4	8	7	20.3862	20.6039	20.6211	20.6982	20.9353	20.2914	20.416	20.2705	20.7234	20.2397	20.7495	20.7711	20.5874	20.012	20.2473	20.6909	20.5676	19.9851	20.3217	0	0	0	0	0	0	1	0	0	0
Psmc1	P62192	1.03443	0.0488375	0.196307		1.03186	0.0452525	0.17774		4	8	7	19.711	19.7614	19.7047	19.8005	19.777	19.6044	19.7294	19.7231	19.7382	19.7671	19.78	19.8073	19.7918	19.6724	19.7316	19.6464	19.7417	19.6606	19.6244	1	1	1	0	0	0	0	0	0	0
Nup88	Q8CEC0	1.02809	0.0399671	0.745367		1.12917	0.175258	0.178015		4	8	7	15.1816	15.5038	15.3135	15.1527	15.6826	15.3138	14.9391	15.4531	15.7423	15.2042	15.5076	15.5429	15.303	15.4839	15.4622	15.0234	15.3656	15.0731	15.0244	0	1	0	0	0	0	0	0	0	0
Ca1	P13634	0.762471	-0.391246	0.317376		0.794437	-0.331996	0.178047		4	8	7	17.5981	16.9906	16.1761	17.25	16.9626	17.4335	16.941	17.5532	17.0179	17.0947	16.6911	16.8095	16.9498	16.6584	17.0881	17.3521	17.9414	18.3403	17.4344	1	0	0	0	0	0	0	0	0	0
Trmt44	Q9D2Q2	1.08624	0.119344	0.559659		0.845493	-0.242134	0.178249		4	8	7	20.4681	21.298	20.3513	21.0202	19.7944	20.5752	20.6301	20.9812	20.6106	20.332	20.5703	19.8895	20.5634	20.5452	20.6262	20.7869	20.4126	21.0854	20.6357	1	0	0	0	0	0	0	0	0	0
Ctu2	Q3U308	0.967517	-0.0476407	0.280334		0.927956	-0.107872	0.178351		4	8	7	14.8331	14.9682	15.0146	15.0061	15.1064	14.8355	14.9191	14.5239	14.7976	14.9924	14.8598	15.1274	15.0383	15.003	15.0696	15.0357	15.0174	14.9414	14.9167	1	0	0	0	0	0	0	0	0	0
Crybb1	Q9WVJ5	0.529864	-0.916307	0.0166501		1.25596	0.328793	0.178467		4	8	7	21.0591	20.5973	21.4709	21.5512	22.6517	22.2968	22.6855	22.3982	22.7828	21.659	22.6277	22.2162	22.1608	22.7367	22.4281	22.4257	21.5349	22.0616	21.2537	0	0	0	0	0	0	1	0	0	0
Tgtp2;Tgtp1	Q3T9E4;Q62293	2.74549	1.45706	0.0114521		2.82396	1.49772	0.178636		4	6	5	15.659	14.668	15.0396	15.2234	14.2561	15.3364	14.4208	19.2812	NaN	14.9331	12.9015	NaN	14.7936	13.4775	NaN	14.0266	NaN	12.7444	13.4101	1	0	0	0	0	0	0	0	0	0
Tns3	Q5SSZ5	1.16147	0.215951	0.126355		0.912208	-0.132565	0.17866		4	8	7	18.6036	18.9927	18.9082	18.9699	18.7375	18.3245	18.4667	18.3487	18.6454	18.4793	18.5998	18.5588	18.443	18.8417	18.9793	18.6452	18.7006	18.6021	18.3565	0	0	0	0	0	0	1	0	0	0
Hdgfrp2	Q3UMU9	0.846273	-0.240804	0.0640519		1.09023	0.124628	0.179367		4	8	7	17.252	17.3718	17.2556	17.5643	18.0009	17.7595	17.5841	17.7728	17.7612	17.5312	17.6796	17.7215	17.6188	17.8708	17.488	17.8817	17.4374	17.4313	17.484	0	1	0	0	0	0	0	0	0	0
Psmd13	Q9WVJ2	1.01011	0.0145143	0.791471		1.02893	0.041148	0.179438		4	8	7	19.6707	19.8984	19.5884	19.7857	19.8484	19.7524	19.7098	19.7832	19.8569	19.7342	19.6616	19.7529	19.6621	19.7523	19.7624	19.6821	19.7681	19.7061	19.7159	0	0	0	0	0	0	1	0	0	0
Sdpr	Q63918	1.25856	0.331779	0.0564101		1.08364	0.115884	0.179677		4	8	7	18.1859	17.9342	17.7253	18.4412	17.8353	17.7275	17.8873	17.9304	18.0504	17.8654	17.6992	17.8503	17.5804	17.8863	17.7549	18.0586	17.4652	17.6364	17.7972	1	0	1	0	0	0	0	0	0	0
Cwc15	Q9JHS9	0.988978	-0.0159896	0.904023		1.1331	0.180278	0.179816		4	8	7	15.235	15.2507	15.6656	15.4126	15.8084	15.7672	15.0977	15.8746	15.6745	15.4616	15.712	15.3018	15.2768	15.644	15.4725	15.6727	15.4263	15.2411	15.1153	0	1	0	0	0	0	0	0	0	0
Sh3kbp1	Q8R550	0.944188	-0.0828546	0.367738		0.917629	-0.124017	0.180153		4	8	7	19.0072	19.2464	19.177	19.2892	19.2468	18.8333	18.9874	19.0932	19.4054	19.0402	19.3111	19.1927	19.1807	19.4825	19.3544	19.3328	19.2511	19.2161	19.0219	1	0	1	0	0	0	0	0	0	0
Pip4k2a	O70172	0.91552	-0.127336	0.123097		1.04151	0.0586698	0.18056		4	8	7	20.752	21.1216	20.9489	21.1074	21.2549	21.1252	21.0927	21.249	21.2782	21.0859	21.1541	21.108	21.1285	21.2372	21.1243	21.105	21.1546	20.9991	21.0199	1	1	1	0	0	0	0	0	0	0
Ppp1r7	Q3UM45	1.00464	0.00667357	0.941292		1.06712	0.0937286	0.180583		4	8	7	21.0302	21.4026	20.9461	21.0064	21.0811	21.3463	21.2761	21.4274	21.1033	21.1851	21.0511	20.9968	21.1492	21.0275	20.9813	21.0028	21.0916	21.2276	21.1477	0	1	0	0	0	0	0	0	0	0
Ptgr1	Q91YR9	1.15097	0.202846	0.372713		0.870632	-0.199866	0.180584		4	8	7	18.4866	18.8041	18.2243	18.9228	18.289	18.1706	17.9758	18.4574	18.3771	18.0277	18.1086	18.2477	18.702	18.877	18.5628	18.5623	18.1244	17.9124	18.1053	1	0	0	0	0	0	0	0	0	0
Ddx3x	Q62167	0.934772	-0.0973143	0.554232		0.863969	-0.210949	0.180806		4	8	7	20.3216	20.7686	20.5252	20.8577	20.4895	20.5766	20.3436	20.9717	20.938	20.1046	20.3605	20.2527	20.8422	21.0968	20.7595	20.7498	20.2405	20.6283	20.692	1	1	1	1	0	0	0	0	0	0
Parvb	Q9ES46	1.54465	0.627282	0.0006627	+	0.915269	-0.127733	0.180922		4	8	7	17.1113	17.6468	16.9845	17.3378	16.3348	16.643	16.516	16.4076	16.9221	16.503	16.5486	16.2455	16.4247	16.6045	16.6162	16.7104	16.8245	16.7237	16.5957	1	0	1	0	0	0	0	1	0	0
Use1	Q9CQ56	0.909263	-0.13723	0.594786		0.788762	-0.342338	0.18094		4	8	7	13.8763	14.953	14.9772	14.1523	14.2264	13.4018	14.5611	13.4764	14.9702	14.2648	14.8626	14.5137	14.0971	14.7641	14.8452	14.7306	14.9122	14.6043	14.4351	0	0	1	0	0	0	0	0	0	0
Alg11	Q3TZM9	1.0781	0.108497	0.150211		0.946096	-0.079942	0.181362		4	8	7	16.0043	16.0081	16.1936	16.2653	15.9926	15.7146	15.8568	16.0744	15.9854	15.8807	16.0501	15.8803	16.0498	16.0097	16.1051	15.9926	15.867	16.1323	15.9087	0	0	1	0	0	0	0	0	0	0
Fadd	Q61160	0.945453	-0.0809229	0.704315		0.860285	-0.217113	0.181699		4	8	7	16.5055	17.4329	17.0408	17.2224	16.7687	16.9159	17.1772	16.3584	17.3612	16.8642	17.0795	16.7885	16.5847	17.4647	17.0994	17.2313	17.3986	17.1175	17.0231	0	0	0	0	0	0	1	0	0	0
Myh9	Q8VDD5	1.35388	0.437101	0.00294869		1.1237	0.168258	0.181813		4	8	7	20.672	21.1774	20.9549	21.0323	20.9986	20.6916	20.3635	20.4498	20.6451	20.4257	20.7946	21.1534	20.5974	20.4744	20.5961	20.4648	20.7482	20.5066	20.2666	1	0	0	0	0	0	0	0	0	0
Spryd4	Q91WK1	1.00723	0.0103946	0.899184		1.07571	0.105288	0.182164		4	8	7	16.8177	16.7067	16.5248	16.5642	16.7242	16.9266	16.8042	16.9296	16.5126	16.8571	16.5506	16.681	16.768	16.5744	16.5292	16.4983	16.5849	16.7666	16.7792	0	0	0	0	0	0	1	0	0	0
Ccdc43	Q9CR29	1.04909	0.0691436	0.759462		1.17045	0.227061	0.182542		4	8	7	14.985	15.052	15.1736	14.6547	15.2431	15.2967	14.7046	15.1206	15.2287	15.1916	14.9118	15.2969	15.4558	14.6327	14.9991	15.0663	15.0207	14.9258	14.18	0	0	0	0	0	0	1	0	0	0
Ctss	O70370	1.02798	0.0398054	0.85456		0.829152	-0.270291	0.182576		4	8	7	19.2295	19.5763	19.4689	19.7065	19.7187	18.6278	18.8815	19.0848	19.3839	18.9609	19.4277	19.3964	19.3377	19.9297	19.9313	19.6444	19.253	19.1483	18.9442	0	0	0	0	0	0	1	0	0	0
Wash1	Q8VDD8	1.39374	0.478966	0.570352		1.9228	0.943209	0.182883		4	8	7	18.9973	16.2223	16.6477	16.1234	18.0146	19.0892	15.965	18.8371	16.3771	18.6707	16.5184	16.2234	15.9379	16.0968	16.4165	15.3141	16.5472	19.2536	16.065	1	0	1	0	0	0	0	0	0	0
Map4	P27546	0.954823	-0.0666946	0.768781		0.773743	-0.370073	0.182919		4	8	7	19.6581	20.1049	20.0867	20.1686	20.0197	18.6861	19.9069	19.3097	19.1751	19.8659	20.3821	20.2642	20.113	19.3825	20.5586	20.3055	20.3487	19.7559	20.0349	1	0	0	0	0	0	0	0	0	0
Map7d1	A2AJI0	0.806493	-0.310265	0.0045654		0.931381	-0.102557	0.183218		4	8	7	16.6251	16.3651	16.6022	16.6352	16.7061	16.7017	16.6774	16.6828	16.7293	16.8814	17.0842	16.6538	16.897	16.8048	17.08	16.7951	16.6757	16.8315	16.986	1	0	0	0	0	0	0	0	0	0
Cmpk1	Q9DBP5	0.933969	-0.0985529	0.0249821		1.04226	0.0597159	0.183856		4	8	7	21.1774	21.2389	21.1166	21.2102	21.3013	21.4423	21.3037	21.4161	21.4999	21.2528	21.3052	21.2308	21.2882	21.3897	21.2324	21.2489	21.2685	21.3414	21.2211	1	1	0	0	0	0	0	0	0	0
Hspe1	Q64433	0.880998	-0.182789	0.308436		0.782745	-0.353386	0.184089		4	8	7	21.9355	22.6703	22.4089	21.9915	21.0259	21.5022	22.5477	21.5067	22.6375	22.4335	22.5827	22.4115	22.0772	22.6165	22.5338	22.2041	22.6874	22.4674	22.4539	0	0	0	1	0	0	0	0	0	0
Rasal1	Q9Z268	1.15494	0.207824	0.564474		1.2931	0.370832	0.184251		4	8	7	18.5369	17.7511	18.0551	17.7073	17.8913	18.6549	18.1941	18.6088	17.7065	18.5736	17.7778	17.9978	18.2613	17.1877	17.7364	17.3879	17.0939	18.7418	18.2245	0	0	0	0	0	0	1	0	0	0
Ube2r2	Q6ZWZ2	1.01874	0.0267814	0.808228		1.09018	0.12457	0.184333		4	8	7	16.7717	16.7249	16.4045	16.6162	16.7413	16.8775	16.5699	16.9092	16.4808	16.8718	16.5526	16.8139	16.8464	16.6152	16.6391	16.6389	16.4495	16.3124	16.7163	0	0	0	0	0	0	1	0	0	0
Fbxo4	Q8CHQ0	0.88928	-0.169291	0.355555		0.85267	-0.229941	0.184683		4	8	7	15.9216	16.7148	16.2961	16.3454	16.2504	15.6793	16.1987	15.872	16.7967	16.212	16.4945	16.5671	16.4328	16.7969	16.7924	16.4347	16.5786	16.1822	16.2038	1	0	0	0	0	0	0	0	0	0
Ctso	Q8BM88	0.930158	-0.104453	0.600857		1.11668	0.159222	0.184735		4	8	7	16.0882	16.5111	16.4868	16.8196	16.612	16.8552	16.6833	16.6951	16.8124	16.6952	16.802	16.7658	16.5194	16.8519	15.97	16.9023	16.6872	16.6547	16.4808	0	0	0	0	0	0	1	0	0	0
Arpc4	P59999	0.883587	-0.178555	0.443777		0.799124	-0.323509	0.18498		4	8	7	22.0005	23.3248	22.7408	22.4975	21.8217	21.9206	22.7586	21.6867	23.0369	22.7624	23.0018	22.9788	22.5054	22.9822	23.0683	22.7539	22.9049	22.6498	22.8717	1	0	0	0	0	0	0	0	0	0
Ubxn1	Q922Y1	0.839595	-0.252234	0.146631		0.867227	-0.205518	0.185212		4	8	7	16.4189	16.7425	16.7946	16.5935	16.6809	16.3428	16.5107	16.3492	16.6683	17.0673	17.0525	16.8011	16.6755	16.9473	17.0406	16.7327	17.4333	16.8155	16.5822	1	0	0	0	0	0	0	0	0	0
Cr1l	Q64735	1.36854	0.452639	0.0964541		1.19414	0.255976	0.185752		4	8	7	18.2285	18.4995	18.8911	18.2814	18.2271	18.266	18.3604	17.8105	18.2476	18.1081	18.42	18.7881	18.0906	18.4881	18.5763	17.614	17.5799	17.611	18.1975	0	0	1	0	0	0	0	0	0	0
Aamdc	Q8R0P4	0.919167	-0.121601	0.192663		0.918858	-0.122086	0.185993		4	8	7	16.6842	16.8788	16.657	16.8879	16.4095	16.7067	16.9703	16.7939	16.897	16.9914	16.6922	16.7507	16.8184	16.7039	16.8958	16.7552	17.0193	17.0657	17.0317	1	0	0	0	0	0	0	0	0	0
Nebl	Q9DC07	0.936715	-0.0943182	0.762007		0.76423	-0.387921	0.186098		4	8	7	16.8217	16.1558	16.1298	16.2414	14.8938	16.3199	16.3099	16.335	15.8363	16.6537	16.0395	15.9606	16.5236	15.5859	16.0754	16.2786	16.4298	17.2853	16.842	1	0	0	0	0	0	0	0	0	0
Eml3	Q8VC03	0.957035	-0.0633568	0.608967		0.947727	-0.0774568	0.18634		4	8	7	17.1838	17.8622	17.3061	17.4762	17.5783	17.4262	17.4643	17.4414	17.3992	17.2737	17.6063	17.3543	17.4018	17.5291	17.6351	17.5629	17.6138	17.5442	17.356	1	0	0	0	0	0	0	0	0	0
Manba	Q8K2I4	1.73143	0.791961	0.000500287	+	1.12348	0.167969	0.186361		4	8	7	17.6495	17.5303	17.7819	17.9546	17.1749	17.1265	16.7875	16.8077	17.2943	17.0999	17.2481	17.3018	16.6344	17.353	17.0218	16.9454	16.626	16.8486	17.1305	0	0	0	0	0	0	1	1	0	0
Pitpnc1	Q8K4R4	1.03489	0.0494793	0.64393		1.11743	0.160189	0.187096		4	8	7	18.3634	18.2832	18.0387	18.0813	17.9825	18.5385	18.3472	18.5704	18.1571	18.6498	18.0445	18.1289	18.2162	17.8604	18.1367	17.9957	18.143	18.2992	18.3441	1	1	0	0	0	0	0	0	0	0
Swi5	Q8K3D3	0.672042	-0.573377	0.38851		1.53159	0.615031	0.187166		4	6	7	12.6334	14.8743	14.4344	13.2762	NaN	NaN	15.0091	14.368	15.3321	14.6516	15.3385	15.2586	14.2921	14.2265	15.1442	15.3017	15.2572	13.9257	12.4981	0	1	0	0	0	0	0	0	0	0
Pdcd6ip	Q9WU78	1.07609	0.105795	0.150736		0.949957	-0.0740666	0.187415		4	8	7	20.0815	20.0472	20.0188	20.1793	19.9328	20.0619	19.9086	19.9264	19.8781	19.7672	19.8806	19.8589	19.8924	20.0566	20.0653	19.8712	20.077	20.0814	19.7875	1	0	0	0	0	1	0	0	0	0
Myef2	Q8C854	0.651896	-0.617286	9.51755e-05	+	1.0707	0.0985514	0.187489		4	8	7	17.2817	17.3882	17.452	17.7707	18.3855	18.1128	17.9953	18.1616	18.3846	17.9781	18.3018	18.1924	18.0972	18.0694	18.1549	18.2587	18.1147	18.0041	17.9344	0	1	0	0	0	0	0	1	0	0
Arpc3	Q9JM76	0.827347	-0.273436	0.221491		0.8254	-0.276834	0.188069		4	8	7	20.8944	22.1135	21.6329	21.4529	21.0082	20.7923	21.7728	21.0057	21.9757	21.8434	21.8479	21.9142	21.5173	22.0259	21.9367	21.828	21.8974	21.5344	21.8382	1	0	0	0	0	0	0	0	0	0
Mtm1	Q9Z2C5	1.03926	0.0555561	0.466324		0.921039	-0.118665	0.188483		4	8	7	15.9376	16.0058	15.9227	16.0683	16.1011	16.0304	15.699	15.5435	15.7074	15.8839	15.6943	15.8155	15.861	15.8397	16.1727	15.9987	15.9784	15.8819	15.7641	1	0	1	0	0	0	0	0	0	0
S100a6	P14069	0.74255	-0.429441	0.441157		0.628162	-0.670791	0.188551		4	8	7	17.012	17.2891	15.7852	15.624	15.0603	15.4636	16.2046	14.7057	17.0534	17.0467	16.6269	17.3288	15.7478	17.3253	17.9937	16.8608	17.5998	15.8483	16.6235	1	1	1	0	0	0	0	0	0	0
Gatad2b	Q8VHR5	0.82893	-0.270678	0.0355782		0.893207	-0.162934	0.189272		4	8	7	15.7792	16.1597	16.3863	15.9421	16.1277	15.7083	16.2533	15.8309	16.3892	16.0934	16.5191	16.4745	16.2507	16.5488	16.3487	16.2548	16.3021	16.3818	16.2755	0	1	0	0	0	0	0	0	0	0
Khdrbs3	Q9R226	1.66712	0.73736	0.468103		1.25028	0.322246	0.1894		4	8	7	15.0317	15.9774	19.9617	20.1233	17.4147	16.2556	17.6865	17.0705	17.7466	17.1462	17.8871	17.66	16.9668	17.0244	16.5251	17.4902	17.3775	17.0801	16.7891	0	1	0	0	0	0	0	0	0	0
Alg10b	Q3UGP8	1.1408	0.190044	0.196668		1.1037	0.142351	0.189495		4	8	7	16.0701	16.3575	16.1122	16.464	16.1962	16.2146	16.1398	16.0757	16.4147	16.0136	16.4875	16.0839	16.0817	16.2	16.0652	16.3777	15.6352	16.1168	15.9496	0	0	1	0	0	0	0	0	0	0
Rps16	P14131	1.01989	0.0284082	0.868731		1.09537	0.131413	0.189702		4	8	7	21.1944	21.3957	21.71	21.8893	21.728	21.7839	21.6302	21.707	21.7013	21.5754	21.419	21.6578	21.5675	21.5237	21.652	21.6625	21.6822	20.99	21.5545	0	0	0	0	0	0	1	0	0	0
Akt2	Q60823	1.08597	0.11898	0.285807		0.915378	-0.127561	0.190485		4	8	7	15.8952	16.3302	15.8334	16.1054	16.111	16.1194	15.6462	15.7931	15.7125	15.5824	15.6082	15.7835	15.9423	16.1344	15.9919	15.8758	15.8923	15.9107	15.7072	1	1	1	0	0	0	0	0	0	0
Rab11b	P46638	0.98968	-0.0149654	0.775845		1.03251	0.0461596	0.190511		4	8	7	22.7571	22.9324	22.6317	22.8004	22.947	22.7837	22.7311	22.869	22.8324	22.8698	22.7709	22.9282	22.883	22.818	22.7822	22.7882	22.7933	22.7276	22.7752	0	0	1	0	0	0	0	0	0	0
Rap1a	P62835	0.955309	-0.0659611	0.460448		0.931113	-0.102972	0.190518		4	8	7	19.0458	19.2202	19.1932	19.1129	19.0341	18.8687	19.1697	19.0904	19.0514	19.169	19.3225	19.1423	19.108	19.18	19.1152	19.4444	19.412	19.0332	19.1701	1	0	1	0	0	0	0	0	0	0
Csnk1a1	Q8BK63	1.04615	0.0650829	0.463343		1.0746	0.103799	0.191031		4	8	7	17.2141	17.3487	17.1054	17.1995	17.2892	17.4439	17.1449	17.456	17.1533	17.2936	17.0685	17.1958	17.2487	17.238	16.97	16.9025	17.2761	17.2218	17.2059	1	1	0	0	0	0	0	0	0	0
Mcm2	P97310	4.5021	2.1706	0.0605958		0.703861	-0.506638	0.191212		4	8	7	15.4006	15.7731	20.6635	17.4822	14.5579	14.3927	14.5717	14.8072	14.9508	14.5192	14.975	14.4461	14.4451	15.0911	17.38	14.4841	14.7833	14.7734	15.1577	0	1	0	0	0	0	0	0	0	0
Rrm2b	Q6PEE3	1.00096	0.00137893	0.994158		1.12006	0.163571	0.191462		4	8	7	15.4551	15.4128	14.8881	14.8095	15.4553	15.5134	15.4258	15.016	15.3608	15.4292	15.0601	15.168	15.3477	14.6252	15.2372	15.3215	15.1531	14.9583	15.337	1	1	0	0	0	0	0	0	0	0
Ash2l	Q91X20	0.749963	-0.415108	0.00338613		1.09751	0.134239	0.191529		4	8	7	15.1816	15.0544	14.9835	15.4134	16.0905	15.5558	15.4916	15.6633	15.7618	15.6531	15.5108	15.9334	15.8184	15.6493	15.5241	15.4834	15.6566	15.3216	15.5599	0	1	0	0	0	0	0	0	0	0
Nup58	Q8R332	0.703552	-0.507272	0.00952729		0.890461	-0.167376	0.191829		4	8	7	15.5424	15.9513	15.5572	15.9093	16.1149	15.7932	15.9897	15.9166	16.4463	16.0072	16.0534	16.318	16.3529	16.3884	16.5336	16.4391	16.2316	15.8753	15.9101	0	1	1	0	0	0	0	0	0	0
Dcaf11	Q91VU6	0.978109	-0.0319332	0.819528		0.919419	-0.121206	0.191843		4	8	7	14.0501	14.5566	13.9396	13.9859	14.1483	13.9779	13.8533	14.179	14.0905	14.2091	13.7464	14.146	14.2354	14.0398	14.2131	13.8961	14.1959	14.4482	14.1265	0	0	0	0	0	0	1	0	0	0
Rab5b	P61021	0.973675	-0.0384875	0.32691		1.04162	0.0588338	0.191887		4	8	7	19.5073	19.5709	19.3963	19.5376	19.5419	19.4651	19.5243	19.7588	19.6248	19.7405	19.5784	19.569	19.5916	19.5235	19.4689	19.5233	19.509	19.5687	19.6057	0	0	1	0	0	0	0	0	0	0
Nufip2	Q5F2E7	0.781908	-0.354928	0.188905		0.806992	-0.309374	0.192257		4	5	6	13.5822	13.6995	12.8436	13.4308	12.9892	NaN	NaN	13.4723	13.2289	13.6628	13.8197	NaN	13.294	13.7527	14.1947	13.401	14.1942	NaN	13.6271	1	1	0	0	0	0	0	0	0	0
Txnl1	Q8CDN6	1.01276	0.0182989	0.769		1.0306	0.0434814	0.192339		4	8	7	20.0354	20.3566	20.0961	20.2989	20.2312	20.2297	20.207	20.1893	20.1267	20.3796	20.2294	20.1828	20.2044	20.0842	20.181	20.1689	20.2016	20.2019	20.2073	1	1	0	0	0	0	0	0	0	0
Rpl32	P62911	1.18015	0.238974	0.16886		1.12128	0.165153	0.192566		4	8	7	20.3039	20.4855	20.4456	20.6575	20.6725	20.3337	20.3642	20.2535	20.4151	20.1726	20.5615	20.4212	20.4502	19.8373	20.0356	20.6317	20.459	19.9726	20.2526	0	0	0	0	0	0	1	0	0	0
Kif1b	Q60575	1.12578	0.170925	0.0970468		0.924457	-0.113322	0.192649		4	8	7	15.3584	15.0193	15.0262	14.9887	14.602	14.792	14.9752	14.6642	15.1545	14.7403	14.7214	14.8617	14.7263	14.9025	15.0845	14.894	15.0599	14.8139	15.0095	1	0	0	1	0	0	0	0	0	0
Canx	P35564	1.15424	0.206942	0.0372799		0.888143	-0.171137	0.193397		4	8	7	22.6212	22.8939	22.8156	22.9002	22.7131	22.2764	22.0269	21.9514	22.6041	22.5678	22.675	22.6225	22.7813	22.5827	22.6586	22.6107	22.58	22.3301	22.6621	0	0	1	0	0	0	0	0	0	0
Naa25	Q8BWZ3	0.997289	-0.00391679	0.966019		0.929619	-0.105288	0.193432		4	8	7	15.6955	15.9673	15.6578	15.859	15.8545	15.6229	15.5797	15.5365	15.8571	15.5306	15.9005	15.6665	15.7715	16.0594	15.8818	15.6739	15.8424	15.6775	15.6853	1	0	0	0	0	0	0	0	0	0
Pgm2	Q7TSV4	0.707801	-0.498585	0.00501088		0.917871	-0.123636	0.193505		4	8	7	19.2587	19.8128	19.5428	19.843	20.1565	19.9903	19.8903	19.9631	20.3177	19.8448	19.8201	19.9315	20.162	20.3321	19.9972	20.1911	20.2845	19.8249	19.9986	1	0	0	0	0	0	0	0	0	0
Setd3	Q91WC0	1.10606	0.145429	0.340928		0.918759	-0.122242	0.193855		4	8	7	16.6542	17.3694	16.7523	16.9973	16.8653	16.3908	16.642	16.522	16.8361	16.5553	16.7863	16.8072	16.7017	17.0086	16.8991	16.9237	16.8746	16.6166	16.5608	0	1	0	0	0	0	0	0	0	0
Flna	Q8BTM8	1.12258	0.166818	0.342746		0.886577	-0.173682	0.193871		4	8	7	19.7939	19.5766	19.546	19.9447	19.199	19.3647	19.2698	19.2515	19.808	19.4193	19.3098	19.3764	19.0199	19.9066	19.7467	19.7275	19.5384	19.5737	19.3266	1	0	0	0	0	0	0	0	0	0
Emc6	Q9CQW0	1.43633	0.522391	0.000581316		1.12115	0.164975	0.193881		4	8	7	16.5394	16.5358	16.3477	16.2179	15.9424	15.9158	15.7665	16.0728	15.9288	16.3594	15.8534	16.5833	16.0877	16.0874	15.9641	15.8186	15.8493	15.6921	15.7156	0	0	1	0	0	0	0	0	0	0
App	P12023	0.93241	-0.100963	0.465172		1.11057	0.151306	0.194063		4	8	7	17.9261	17.3602	17.3442	17.3894	17.6134	17.7832	17.7222	18.0605	17.6018	18.1971	17.5093	17.5705	17.6128	17.2876	17.5091	17.7089	17.6249	17.7245	17.7737	0	0	1	0	0	0	0	0	0	0
Tra2b	P62996	0.867453	-0.205142	0.296972		1.17184	0.228782	0.194459		4	8	7	18.0847	18.13	18.0305	18.4959	19.1643	18.6351	18.2198	18.5333	18.3498	18.7015	18.3971	18.9527	18.7234	18.7872	18.3627	18.5487	17.85	18.142	18.3191	0	1	0	0	0	0	0	0	0	0
Gmeb2	P58929	0.83033	-0.268243	0.530915		0.722802	-0.468328	0.195381		4	8	7	14.0017	13.3374	14.3645	14.1678	14.5068	13.4591	14.4497	14.0671	13.8896	13.7871	12.9229	13.0597	14.1666	14.6752	15.1081	14.4261	12.7926	14.5646	13.9193	1	1	0	0	0	0	0	0	0	0
Rasa3	Q60790	1.07103	0.0989936	0.221312		1.04589	0.0647336	0.195854		4	8	7	17.0623	17.4285	17.1903	17.4025	17.4124	17.2421	17.1943	17.146	17.3645	17.1273	17.1977	17.2088	17.2303	17.2408	17.1847	17.1893	17.2367	17.0741	17.0475	0	0	0	0	0	0	1	0	0	0
Rbm5	Q91YE7	0.918137	-0.123218	0.751598		1.29837	0.376701	0.195881		4	8	7	14.573	14.5612	14.752	14.8284	15.6207	15.2721	15.0749	15.3345	15.128	14.8447	15.3199	14.8338	15.1127	15.3671	15.1825	15.1764	14.9037	13.2286	14.6422	0	1	0	0	0	0	0	0	0	0
Cdv3	Q4VAA2	0.906928	-0.14094	0.26546		0.891124	-0.166302	0.196217		4	8	7	17.3414	17.0582	17.4345	17.2768	16.7376	17.1124	17.3544	17.1114	17.4757	17.4629	17.5136	17.251	17.4246	17.1484	17.6489	17.1436	17.5178	17.4454	17.6019	1	0	0	0	0	0	0	0	0	0
Abcb7	Q61102	1.02276	0.0324668	0.78763		1.08751	0.121027	0.196458		4	8	7	17.8357	17.8685	17.5756	17.5202	17.6133	18.0622	17.7576	17.9672	17.7239	17.8094	17.7107	17.6643	17.7894	17.4901	17.5217	17.5257	17.5744	18.0024	17.769	0	0	1	1	0	0	0	0	0	0
Cryab	P23927	0.877471	-0.188576	0.585329		0.814507	-0.296001	0.196659		4	8	7	18.7687	19.1734	18.2958	17.8198	18.354	18.4459	18.0375	19.0233	18.2605	18.7193	18.3832	18.0321	19.0163	17.5864	18.745	18.7674	18.9138	18.9156	18.9763	1	1	0	0	0	0	0	0	0	0
Idua	P48441	2.25099	1.17056	0.00452983	+	1.25643	0.32933	0.196659		4	7	7	14.478	15.2751	14.5494	14.7549	NaN	14.1389	13.3719	13.7975	14.1774	13.7353	14.2855	13.9553	13.197	14.5542	13.167	13.9616	12.9396	13.7034	13.6338	0	0	0	0	0	0	1	1	0	0
Saraf	Q8R3Q0	0.923901	-0.11419	0.299143		1.06048	0.0847162	0.196869		4	8	7	15.86	16.1702	16.0691	16.3466	16.3715	16.1169	16.2847	16.2592	16.4149	16.2777	16.3735	16.3846	16.128	16.375	16.1933	16.3322	16.1675	16.382	16.0016	0	0	1	0	0	0	0	0	0	0
Ggact	Q923B0	0.792601	-0.335332	0.330156		1.18681	0.24709	0.196877		4	8	7	14.8681	14.5673	15.9537	15.7121	15.659	16.2324	16.0003	16.1038	15.9501	15.5082	15.8621	15.5461	15.2975	15.5001	15.2054	15.9044	15.2525	16.3926	15.7222	0	0	0	0	0	0	1	0	0	0
Tmem63a	Q91YT8	1.04833	0.0680996	0.567377		1.09277	0.12799	0.197717		4	8	7	16.2444	16.6503	16.2476	16.581	16.8469	16.2544	16.3109	16.4186	16.6223	16.359	16.5046	16.6088	16.4437	16.6219	16.266	16.4096	16.4307	16.1193	16.2476	0	0	1	0	0	0	0	0	0	0
Apbb2	Q9DBR4	0.71759	-0.478768	0.294295		0.756577	-0.402441	0.197914		4	8	7	19.0583	19.8339	20.5749	19.8583	20.2099	19.3666	19.7835	19.9109	19.9704	20.5857	20.0712	19.3632	20.8653	21.426	19.5814	19.605	20.1608	20.7537	19.7787	0	0	0	0	0	0	1	0	0	0
Rabif	Q91X96	1.02262	0.0322646	0.903625		1.24048	0.310903	0.198016		4	8	7	17.4218	17.9916	18.005	17.3614	18.4702	17.8758	17.6214	17.6852	18.7201	18.0997	17.9286	17.3878	17.4977	17.1256	17.3523	17.8299	17.9326	18.4449	17.4557	0	0	0	0	0	0	1	0	0	0
Ccdc90b	Q8C3X2	0.801233	-0.319705	0.0140772		0.934823	-0.0972354	0.198305		4	8	7	17.9096	18.428	18.0038	18.3562	18.4327	18.1755	18.2833	18.3059	18.6779	18.2771	18.5385	18.4843	18.4641	18.7026	18.4627	18.5185	18.4059	18.4539	18.4512	0	0	1	1	0	0	0	0	0	0
Cdk13	Q69ZA1	NaN	NaN	NaN		12.0336	3.589	0.198503		0	3	3	NaN	NaN	NaN	NaN	NaN	19.2401	NaN	NaN	NaN	NaN	13.6677	12.0806	10.0395	NaN	11.218	NaN	NaN	NaN	12.9638	0	1	0	0	0	0	0	0	0	0
Aldh3a2	P47740	0.987103	-0.0187275	0.813064		0.951123	-0.0722963	0.198569		4	8	7	20.0956	20.3999	20.1641	20.4481	20.3917	20.0449	20.1183	20.2472	20.3565	20.2173	20.1698	20.2414	20.2977	20.3706	20.3523	20.3724	20.325	20.1516	20.2001	0	0	1	0	0	0	0	0	0	0
Tacc1	Q6Y685	0.794793	-0.331349	0.0171363		0.893863	-0.161874	0.198608		4	8	7	17.7025	18.3021	17.9066	18.032	18.1111	17.6484	18.218	17.799	18.3132	18.2883	18.4434	18.4207	18.2125	18.1596	18.5706	18.3267	18.3847	18.2769	18.289	1	1	0	0	0	0	0	0	0	0
Fntb	Q8K2I1	0.971803	-0.0412643	0.892047		1.21522	0.281221	0.198762		4	8	7	16.9047	16.8743	16.2471	16.9745	16.6239	17.2411	17.115	17.3875	17.1748	17.2466	16.8771	16.9152	17.2142	16.6692	16.7325	15.7689	16.6761	17.2154	17.2636	0	0	0	0	0	0	1	0	0	0
Prmt5	Q8CIG8	0.97492	-0.0366436	0.691805		1.05726	0.0803252	0.199016		4	8	7	17.096	17.0617	17.3351	17.1625	17.2605	17.3032	17.3394	17.1594	17.3632	17.3186	17.2879	17.2139	17.2352	16.8955	17.1126	17.2699	17.2415	17.3309	17.3176	1	1	0	0	0	0	0	0	0	0
Txn2	P97493	0.948605	-0.07612	0.572412		1.09219	0.12723	0.199099		4	8	7	16.7384	16.8868	16.4357	16.8016	16.9456	16.8794	16.6852	16.9443	16.7888	17.0215	16.899	17.1881	16.8759	16.8509	16.6149	16.6685	16.511	17.1514	16.8698	0	0	0	1	0	0	0	0	0	0
Rnps1	Q99M28	0.771012	-0.375175	0.0611709		0.880911	-0.182932	0.199284		4	8	7	16.5472	16.9905	16.5877	17.1802	17.1392	16.5475	16.8089	16.9903	17.1802	16.9192	17.3652	17.1986	17.247	17.4131	17.3348	17.5119	16.9757	16.7479	17.1807	1	1	0	0	0	0	0	0	0	0
Ssfa2	Q922B9	0.917247	-0.124618	0.723548		0.778497	-0.361236	0.199615		3	8	7	13.753	NaN	14.6468	15.0481	13.958	13.5166	14.0187	13.8595	15.0956	13.8877	14.6063	15.0256	14.1166	14.7154	15.2105	14.2616	14.9642	14.1965	14.786	1	0	0	0	0	0	0	0	0	0
Bag6	Q9Z1R2	1.06769	0.0944921	0.169688		0.95604	-0.0648579	0.199635		4	8	7	17.8217	18.0056	17.7691	17.7315	17.5953	17.723	17.7826	17.5381	17.687	17.7307	17.7666	17.5578	17.6037	17.7463	17.8517	17.6421	17.7779	17.8125	17.7282	1	1	0	0	0	0	0	0	0	0
Scamp4	Q9JKV5	1.31149	0.391208	0.192056		1.2226	0.289947	0.199646		4	8	7	17.462	18.5247	18.4147	18.4396	17.7681	17.6071	17.5032	18.4686	18.2937	18.5054	18.505	18.2206	17.3848	18.2042	17.2823	18.2899	18.1587	17.8119	17.6014	0	0	1	0	0	0	0	0	0	0
Fam136a	Q9CR98	1.10897	0.149226	0.467225		0.779271	-0.359803	0.199843		4	8	7	15.5896	16.2857	15.9179	15.4919	15.03	14.0344	15.8571	14.7997	15.5952	15.5118	15.8965	15.7731	15.8878	15.6448	15.8903	15.5264	15.7565	15.1022	15.8963	0	0	0	0	0	0	1	0	0	0
Hacd2	Q9D3B1	0.794135	-0.332544	0.484886		0.609904	-0.713346	0.199884		4	8	7	13.4104	14.494	15.1658	14.8405	15.3445	13.1815	12.3474	13.7503	14.7954	12.8053	15.2568	15.294	15.6186	15.196	15.5585	14.6934	14.4234	14.5756	13.6062	0	0	1	0	0	0	0	0	0	0
Prpf4b	Q61136	0.999543	-0.000658929	0.996106		1.07769	0.107949	0.200028		4	8	7	18.1877	18.6096	18.2541	18.6984	18.4862	18.3182	18.5763	18.5651	18.7595	18.4893	18.5809	18.593	18.2605	18.7024	18.4159	18.5413	18.6123	18.2654	18.269	0	1	0	0	0	0	0	0	0	0
Pigx	Q99LV7	1.03557	0.0504261	0.893546		1.27099	0.34595	0.200043		4	8	7	14.3391	14.2145	14.345	14.6819	14.5969	14.5323	14.4453	14.9389	14.867	14.8658	14.7119	14.5673	13.8086	14.534	15.0815	14.6572	14.8236	13.025	14.483	0	0	1	0	0	0	0	0	0	0
Pir	Q9D711	1.12066	0.164354	0.0987059		1.13966	0.188606	0.200732		4	8	7	14.6851	14.5897	14.3501	14.4253	14.7103	14.5301	14.1488	14.3646	14.8264	14.4762	15.132	14.1062	14.4049	14.3954	14.0678	14.2707	14.4609	14.4194	14.4185	1	1	0	0	0	0	0	0	0	0
Vps8	Q0P5W1	0.974583	-0.0371436	0.498349		1.06592	0.0920952	0.201028		4	8	7	16.9176	17.0688	17.0224	16.9825	17.3455	17.0573	17.0858	16.9103	17.148	16.966	17.3438	17.16	17.0599	17.1697	17.101	17.0493	17.0235	16.9489	16.8924	0	0	0	0	0	0	1	0	0	0
Rft1	Q8C3B8	1.02838	0.04037	0.786697		0.84751	-0.238698	0.201406		3	7	3	14.9994	15.4653	15.3042	NaN	15.4483	14.702	14.6191	14.8885	NaN	15.1297	14.9098	15.1433	NaN	15.2532	15.2344	15.1602	NaN	NaN	NaN	0	0	1	0	0	0	0	0	0	0
Tmem115	Q9WUH1	0.912053	-0.13281	0.677878		0.812774	-0.299075	0.201474		4	8	7	14.4894	14.1933	15.9525	15.1912	14.6559	14.5035	15.7204	14.1356	15.064	14.1819	15.2512	14.8101	14.8183	15.2274	15.0739	15.0823	15.0913	15.5137	14.8189	0	0	1	0	0	0	0	0	0	0
Bloc1s2	Q9CWG9	0.891863	-0.165106	0.462147		0.85579	-0.224672	0.201889		4	8	7	16.3058	17.5398	17.2065	17.0219	16.5833	16.2584	17.3345	16.7143	17.1965	17.0016	17.2917	17.2914	16.9611	17.0274	17.151	17.107	17.4698	17.1106	17.4585	1	0	1	0	0	0	0	0	0	0
Ccm2	Q8K2Y9	0.871828	-0.197885	0.170897		0.91989	-0.120466	0.202144		4	8	7	15.0412	15.2166	14.9309	15.5357	15.1651	15.1728	15.3073	15.2503	15.5219	15.0261	15.4651	15.1598	15.1567	15.6323	15.4874	15.4039	15.5214	15.1888	15.2626	1	0	0	0	0	0	0	0	0	0
Psme1	P97371	0.933978	-0.0985393	0.316239		0.940995	-0.0877418	0.202181		4	8	7	21.779	21.8949	21.9572	21.9808	21.9809	21.905	21.803	21.8283	21.9985	21.9442	21.9523	21.8979	21.9382	22.3144	22.0603	21.9485	22.0811	21.7992	21.8687	0	0	0	0	0	0	1	0	0	0
Zyx	Q62523	0.794372	-0.332114	0.198871		0.727007	-0.45996	0.202358		4	8	7	16.11	16.6444	16.9024	16.4623	16.2002	15.1678	16.5429	15.2796	17.1894	16.4664	17.2897	17.0794	16.6696	17.0371	17.3492	16.8897	17.1636	16.0985	16.8256	1	1	0	0	0	0	0	0	0	0
Ndufb1	P0DN34	1.86147	0.896444	0.00610381		1.3015	0.380173	0.202425		4	8	7	17.5606	17.7447	17.0818	16.4548	16.1517	16.9547	16.6965	16.4321	16.0601	17.4039	15.9297	17.9252	16.6231	16.6429	15.9472	16.2318	16.0512	16.2118	16.4904	0	0	1	1	0	0	0	0	0	0
Xrcc6	P23475	0.801894	-0.318516	0.130878		1.20983	0.274799	0.20262		4	8	7	14.6473	14.8507	14.3276	15.0618	15.6948	14.5685	14.9157	15.0104	15.6201	15.3499	15.3886	15.9736	15.2612	15.3025	14.9682	15.4564	14.8844	14.7458	14.6643	0	1	0	0	0	0	0	0	0	0
Ttyh2	Q3TH73	1.97796	0.984011	0.208527		1.69979	0.765353	0.203413		4	7	7	15.9953	15.9334	14.4439	15.7269	15.914	14.0577	15.8197	15.814	NaN	15.7974	15.0023	14.7386	14.9335	12.0877	15.013	15.2501	15.2078	15.8968	13.3973	0	0	1	0	0	0	0	0	0	0
Supt5h	O55201	0.84563	-0.241901	0.0348249		1.08419	0.116611	0.204421		4	8	7	17.2688	17.5322	17.2915	17.5904	18.1092	17.7066	17.606	17.6846	17.9739	17.5919	17.8402	17.7214	17.7353	17.8508	17.5714	17.8464	17.5979	17.4558	17.5808	0	1	0	0	0	0	0	0	0	0
Fam175b	Q3TCJ1	1.06387	0.0893282	0.199646		0.938728	-0.0912205	0.204705		4	8	7	17.7868	18.1075	17.9691	18.0474	17.4595	17.7824	17.8291	17.8502	17.9866	17.8931	17.9021	17.6741	17.7697	17.9032	17.9801	17.9367	17.9343	17.7897	17.9048	1	1	0	0	0	0	0	0	0	0
Gyg1	Q9R062	1.69328	0.759823	0.000133211	+	0.924927	-0.112589	0.204722		4	8	7	19.5174	19.3463	19.4488	19.8661	18.6271	18.906	18.5354	18.9106	18.6504	18.6726	18.5197	18.5561	18.8168	18.971	18.8059	18.8871	18.5873	18.5133	18.9124	0	0	0	0	0	0	1	1	0	0
Mogs	Q80UM7	0.95015	-0.0737729	0.564918		0.918504	-0.122642	0.204779		4	8	7	19.581	20.012	19.8577	19.8893	20.0016	19.7282	19.6553	19.6447	19.9945	19.6239	19.8385	19.8024	19.8333	20.0454	20.259	19.8325	19.9964	19.6969	19.6978	0	0	1	0	0	0	0	0	0	0
Cbx3	P23198	0.812124	-0.300228	0.0127202		1.06974	0.0972584	0.204947		4	8	7	20.4214	20.4916	20.3074	20.7384	21.1852	20.8792	20.7157	20.7981	20.8961	20.7859	20.8727	20.9646	20.9098	20.9147	20.7865	20.9272	20.7711	20.636	20.5843	0	1	0	0	0	0	0	0	0	0
Igbp1	Q61249	0.96523	-0.0510561	0.700282		0.918223	-0.123084	0.20583		4	8	7	18.0268	18.682	18.2401	18.321	18.3712	17.8731	18.3057	18.1513	18.2947	18.1841	18.2434	18.5401	18.4751	18.5052	18.5696	18.2952	18.3387	18.0987	18.2973	1	0	0	0	0	0	0	0	0	0
Cadm1	Q8R5M8	0.919677	-0.1208	0.650484		0.826196	-0.275444	0.206028		4	8	7	14.8969	15.3968	15.4125	15.8224	14.5351	15.398	15.0396	15.0016	15.482	15.4118	15.1849	15.767	15.283	15.5638	15.9679	15.591	15.3552	14.762	15.9979	0	0	1	0	0	0	0	0	0	0
Nabp2	Q8R2Y9	1.07605	0.105748	0.821597		1.3369	0.418891	0.206155		4	8	6	13.1595	14.0977	13.9224	14.0966	14.1419	14.1252	13.9967	13.8949	14.5073	13.6231	14.1776	14.591	13.8643	14.6414	12.7636	14.0252	14.3213	NaN	12.664	0	1	0	0	0	0	0	0	0	0
Arhgef10l	A2AWP8	1.54348	0.626191	0.177709		1.26307	0.336935	0.206268		4	8	7	15.6761	13.9612	13.362	14.5789	13.8478	14.2567	13.9864	15.2565	14.1512	13.5771	14.0131	13.7536	12.8608	13.6575	14.1785	13.8785	14.2339	13.9219	13.6474	1	0	0	0	0	0	0	0	0	0
Lrch4	Q921G6	0.857438	-0.221896	0.341669		0.850497	-0.233622	0.206269		4	8	7	16.3809	17.4339	16.9607	16.997	16.4392	16.6697	17.0185	16.6252	17.3917	16.7914	17.4587	17.0569	16.8997	17.5745	17.3264	17.3309	17.3401	16.7235	16.96	0	0	0	0	0	0	1	0	0	0
Tomm34	Q9CYG7	1.04697	0.0662186	0.697424		0.88674	-0.173418	0.207035		4	8	7	17.9538	18.7843	18.2517	18.2795	18.0139	17.5504	18.0387	17.8987	18.4151	18.0412	18.3461	18.3177	18.1458	18.4682	18.4663	18.2906	18.4075	17.9913	17.9882	1	0	1	1	0	0	0	0	0	0
Snx15	Q91WE1	1.08132	0.11279	0.457531		1.09117	0.12587	0.207205		4	8	7	16.5216	15.9636	16.1278	15.9637	16.1813	16.116	16.0482	16.2536	15.9179	16.395	16.0663	16.2797	16.3287	15.859	16.2135	15.8417	15.7568	16.1309	16.089	1	0	1	0	0	0	0	0	0	0
Nrn1	Q8CFV4	1.16067	0.214959	0.554086		1.33171	0.413279	0.207272		4	8	7	17.4259	16.8275	17.2264	16.6306	16.1924	17.9744	17.5992	17.4402	17.109	17.7129	16.9533	16.8262	16.6768	16.0749	16.5274	16.158	17.0259	17.5472	17.6784	0	0	1	0	0	0	0	0	0	0
Usp10	P52479	0.777395	-0.36328	0.0387954		0.866569	-0.206613	0.207484		4	8	7	15.8648	16.6274	16.13	16.231	16.5672	15.7393	16.4467	16.051	16.8969	16.1333	16.6259	16.4995	16.4703	16.7022	16.8377	16.5649	16.7405	16.3866	16.3339	1	1	0	0	0	0	0	0	0	0
Pgd	Q9DCD0	1.16912	0.225428	0.0307363		0.930277	-0.104267	0.207756		4	8	7	21.6524	21.7838	21.8392	21.8968	21.6301	21.4805	21.3006	21.3768	21.7291	21.3322	21.3905	21.4671	21.5318	21.848	21.6571	21.5957	21.5261	21.4479	21.3668	1	0	0	0	0	0	0	0	0	0
Zfyve1	Q810J8	1.07047	0.0982464	0.659646		1.17661	0.234641	0.208103		4	8	7	16.0849	15.7317	15.9338	15.7443	15.6125	16.34	16.2779	16.1514	15.7448	16.1263	16.1143	15.7134	15.9419	15.4727	15.4633	15.4468	15.5477	16.5016	16.0539	0	0	0	0	0	0	1	0	0	0
Tmf1	B9EKI3	0.977998	-0.0320964	0.909903		1.2205	0.287469	0.208226		4	8	7	13.625	14.7467	14.0552	13.937	14.425	13.6948	14.3788	14.7223	14.4622	14.8395	14.8377	13.9238	14.3517	14.1723	14.4729	14.4779	13.9182	13.2744	14.1939	1	1	1	0	0	0	0	0	0	0
Slfn5	Q8CBA2	0.996316	-0.00532536	0.990275		0.717042	-0.47987	0.208472		4	8	7	14.2253	14.2355	13.9877	14.05	13.0804	13.7144	13.3038	14.8359	13.9217	13.5643	13.7207	13.0596	13.3577	13.3514	14.9634	14.8133	15.2073	13.5041	13.7125	0	0	0	0	0	0	1	0	0	0
Oxa1l	Q8BGA9	0.927966	-0.107857	0.0655692		0.952308	-0.0705005	0.208572		4	8	7	16.1782	16.1064	15.9806	16.2056	16.0739	15.8969	16.1464	16.2469	16.2456	16.2439	16.2509	16.1357	16.2713	16.1038	16.1552	16.3057	16.228	16.2608	16.254	0	0	1	1	0	0	0	0	0	0
Trabd	Q99JY4	0.693026	-0.529019	0.124844		0.808558	-0.306577	0.208627		4	8	7	15.1499	15.1283	14.9975	15.6433	15.7268	16.0282	15.4949	15.3136	15.359	15.2315	15.1174	15.3462	16.3124	15.4166	16.3442	15.5173	15.3346	14.9917	16.3945	0	0	0	0	0	0	1	0	0	0
S100a10	P08207	0.990412	-0.0138989	0.97593		0.667141	-0.583937	0.208657		4	7	7	15.694	14.2013	14.539	15.0489	13.0673	13.448	14.7767	13.5935	15.1721	15.0164	NaN	15.0313	13.4588	15.1572	15.6212	14.3913	15.4835	14.9162	15.1648	0	0	0	0	0	0	1	0	0	0
Sfxn2	Q925N2	0.867113	-0.205708	0.458914		0.840681	-0.25037	0.208891		4	8	7	16.1864	16.1931	16.1031	16.6206	16.2976	16.0795	16.1069	16.3433	16.4747	15.9726	16.5072	16.0675	16.6382	16.8868	16.7673	16.8364	15.4747	16.4986	16.2687	0	0	1	1	0	0	0	0	0	0
Lnpep	Q8C129	0.615377	-0.700457	0.000114639	+	0.916787	-0.125342	0.208967		4	8	7	17.3332	17.4748	17.6527	17.4501	18.0805	17.9598	17.8573	17.8829	18.3228	17.9258	18.2792	18.1141	18.0514	18.3058	18.4376	18.227	18.2297	18.1491	17.8462	0	0	1	0	0	0	0	1	0	0
Pcyox1l	Q8C7K6	1.26522	0.339384	0.180833		1.06729	0.093953	0.209173		4	8	7	17.704	18.9233	17.7212	17.8096	17.7013	17.7812	17.7763	17.8601	17.8908	17.7927	17.6865	17.8639	17.9674	17.5844	17.55	17.7082	17.4416	17.8044	17.8449	0	0	0	0	0	1	0	0	0	0
Ipo9	Q91YE6	0.970225	-0.0436093	0.443284		0.972705	-0.0399255	0.209463		4	8	7	18.1813	17.8966	18.0718	18.1228	18.0293	18.0419	18.097	18.1498	18.145	17.9903	18.0699	18.0513	18.2233	18.0574	18.0506	18.0879	18.0964	18.1044	18.1621	1	1	0	0	0	0	0	0	0	0
Pan3	Q640Q5	0.661324	-0.59657	0.455189		0.550507	-0.861167	0.209715		4	7	7	13.8107	15.986	14.6431	14.6895	NaN	13.721	13.5441	14.3898	14.2886	13.7339	16.3339	15.613	14.4321	16.1195	13.5469	14.9238	14.6021	16.9515	17.0766	1	0	0	0	0	0	0	0	0	0
Rps24	P62849	1.01225	0.0175718	0.895333		1.13222	0.179153	0.209746		4	8	7	18.9617	18.7753	19.0352	19.289	19.627	18.9965	18.8165	19.1894	19.1363	18.7909	19.4052	19.4531	19.2006	18.7558	19.12	19.2721	18.9854	18.806	18.8441	0	0	0	0	0	0	1	0	0	0
Tcp1	P11983	1.07099	0.0989507	0.18121		1.0604	0.0846032	0.209881		4	8	7	21.0942	21.1995	20.9092	21.0544	20.8431	21.2346	20.9756	21.2323	21.1074	21.0827	20.9809	20.9433	21.0445	20.9103	20.887	20.9252	20.8736	21.1601	20.9569	1	0	0	0	0	0	0	0	0	0
Usp7	Q6A4J8	0.859236	-0.218874	0.0490312		1.06659	0.0930039	0.210177		4	8	7	18.4784	18.3552	18.0524	18.3225	18.5365	18.6495	18.4938	18.8623	18.55	18.7246	18.6411	18.4541	18.6031	18.3461	18.3363	18.591	18.4712	18.6926	18.6065	1	1	0	0	0	0	0	0	0	0
Tspan2	Q922J6	1.19018	0.25118	0.40055		1.25767	0.330754	0.210356		4	8	7	20.1829	19.2249	19.3365	19.6902	19.3941	19.4688	19.8815	20.138	19.3573	20.6307	19.0806	19.5547	19.2717	18.4134	19.262	19.6473	19.816	19.432	19.6597	0	0	1	0	0	0	0	0	0	0
Aar2	Q9D2V5	1.07757	0.107777	0.771309		0.777955	-0.362241	0.210476		3	5	6	12.4176	13.5023	NaN	12.4491	12.9308	11.8348	NaN	12.2669	NaN	12.546	NaN	12.0197	13.0412	12.9472	13.2399	12.1229	NaN	12.3935	12.3467	0	0	0	0	0	0	1	0	0	0
Commd5	Q8R395	1.0113	0.0162161	0.927104		0.910794	-0.134803	0.210564		4	8	7	17.767	18.6229	18.2036	18.2941	18.2788	17.7947	17.9876	17.9132	18.1091	18.0401	18.2525	18.1909	17.8832	18.5036	18.347	18.3212	18.2826	18.1683	17.9338	1	1	0	0	0	0	0	0	0	0
Exosc2	Q8VBV3	0.805131	-0.312705	0.0209285		0.909924	-0.136183	0.210594		4	8	7	16.5548	16.8853	16.7959	16.9528	17.37	16.9244	16.8642	16.9682	16.9446	16.7709	17.2074	16.7401	16.9761	17.4189	17.1432	17.1569	17.2039	17.0047	16.8657	1	1	0	0	0	0	0	0	0	0
Psip1	Q99JF8	0.72804	-0.457911	0.182757		0.924866	-0.112684	0.210944		4	8	7	17.9446	16.3992	18.0451	18.2236	18.1872	17.8818	17.7949	17.8931	18.2175	17.8499	18.0525	18.11	18.2246	18.3193	18.2356	18.1178	18.0418	17.8232	18.015	0	1	0	0	0	0	0	0	0	0
Sdhc	Q9CZB0	1.04505	0.0635696	0.485926		1.0887	0.122603	0.211172		4	8	7	19.5999	19.4411	19.5005	19.6386	19.5187	19.9217	19.6815	19.776	19.3789	19.6638	19.553	19.3389	19.6044	19.2959	19.3748	19.3387	19.4286	19.6572	19.6707	0	0	1	1	0	0	0	0	0	0
Dusp3	Q9D7X3	1.2074	0.271906	0.0200104		1.0624	0.087327	0.211344		4	8	7	19.5813	19.8704	19.5521	19.4979	19.4961	19.4557	19.3304	19.482	19.3764	19.6568	19.3129	19.4166	19.3805	19.2367	19.418	19.1305	19.2725	19.5255	19.5111	0	1	0	0	0	0	0	0	0	0
Stag1	Q9D3E6	0.855588	-0.225011	0.100262		1.13645	0.18453	0.211591		4	8	7	17.0766	17.3086	16.9089	17.2705	17.9738	17.3878	17.3089	17.5035	17.9875	17.0965	17.4157	17.7316	17.5837	17.4995	17.2088	17.4751	17.5271	17.0718	17.197	0	1	0	0	0	0	0	0	0	0
Ppil1	Q9D0W5	0.815912	-0.293514	0.024679		0.892829	-0.163544	0.212019		4	8	7	17.5446	17.8381	17.3429	17.4889	17.7833	17.3349	17.4156	17.7072	17.521	18.2024	17.5262	17.9779	17.906	17.6833	17.7973	18.0198	17.7481	17.7049	18.0705	0	0	0	0	0	0	1	0	0	0
Lrba	Q9ESE1	1.05124	0.0720968	0.383058		1.08999	0.124312	0.212097		4	8	7	15.9066	15.8559	15.9941	15.9298	15.6546	16.06	15.7915	16.0259	16.1711	16.2694	15.8	16.0181	15.792	15.5707	15.9413	15.9828	15.8453	16.0016	15.8129	0	0	1	0	0	0	0	0	0	0
Plrg1	Q922V4	0.79982	-0.322253	0.0826944		1.11781	0.160675	0.212171		4	8	7	16.2369	15.9213	16.2672	16.5867	17.053	16.622	16.5339	16.8004	16.9556	16.4464	16.6066	16.8698	16.7027	16.81	16.5532	16.5977	16.7688	16.0345	16.56	0	1	0	0	0	0	0	0	0	0
Htatsf1	Q8BGC0	0.960884	-0.0575664	0.725786		1.12259	0.166826	0.212255		4	8	7	16.2577	16.4262	16.2682	16.5657	16.897	16.4882	16.6008	16.5924	16.7276	16.2254	16.709	16.5902	16.2693	16.8409	16.4582	16.7502	16.516	16.1784	16.0462	0	1	0	0	0	0	0	0	0	0
Gsn	P13020	1.35853	0.442043	0.00138125		0.923452	-0.114891	0.212375		4	8	7	19.0167	18.8862	18.9248	19.1249	18.2614	18.5939	18.4096	18.5346	18.4938	18.6601	18.23	18.2666	18.4616	18.2586	18.4755	18.7656	18.612	18.7307	18.519	1	0	0	0	0	1	0	0	0	0
Tbc1d5	Q80XQ2	0.969953	-0.0440132	0.557727		1.07108	0.0990655	0.212818		4	8	7	16.3745	16.4744	16.515	16.5172	16.8881	16.4116	16.5371	16.6038	16.5916	16.5606	16.5121	16.8019	16.6097	16.5576	16.4944	16.556	16.6546	16.2449	16.4829	0	0	1	0	0	0	0	0	0	0
Capn7	Q9R1S8	1.23372	0.303014	0.336506		1.5539	0.635897	0.213067		4	8	7	14.8176	15.2103	14.8375	14.9063	14.203	13.9583	16.805	15.0483	14.806	16.6412	16.4029	14.3415	14.8771	14.7556	14.8601	13.9726	13.722	15.2535	15.0382	0	1	0	0	0	0	0	0	0	0
Srrt	Q99MR6	0.897107	-0.156648	0.0507482		1.11378	0.155468	0.213305		4	8	7	19.3453	19.4575	19.2629	19.4793	20.0741	19.5085	19.5542	19.5024	20.1983	19.3813	19.5901	19.7777	19.6703	19.5613	19.5913	19.5421	19.6571	19.4081	19.3698	1	1	0	0	0	0	0	0	0	0
Lgi1	Q9JIA1	1.1696	0.22602	0.368002		1.2088	0.27357	0.213575		4	8	7	17.38	16.878	16.4714	16.7631	16.6194	17.013	17.077	17.5349	16.5723	17.4823	16.4519	16.6147	16.7102	15.99	16.7352	16.8148	16.2691	17.0324	16.978	0	0	0	0	0	1	0	0	0	0
Acad10	Q8K370	1.05802	0.0813725	0.372144		0.934683	-0.0974512	0.213851		4	8	7	17.5649	17.4933	17.4573	17.7724	17.4036	17.4586	17.2116	17.5281	17.5695	17.1898	17.5132	17.2708	17.657	17.4561	17.5153	17.5584	17.2425	17.5933	17.4118	0	0	0	0	0	0	1	0	0	0
Lims1	Q99JW4	0.912351	-0.132339	0.40321		0.881013	-0.182764	0.213902		4	8	7	19.5894	20.1301	19.7891	20.1053	20.0582	19.3597	19.7297	19.6894	20.1571	19.5908	20.138	20.1013	20.153	20.2348	20.3312	20.0529	19.9845	19.6863	19.8079	0	0	1	0	0	0	0	0	0	0
Taok2	Q6ZQ29	1.03693	0.0523218	0.886127		1.25218	0.324437	0.214091		4	7	7	14.6318	16.1025	15.1482	14.8736	NaN	14.8372	15.5611	15.9627	15.1654	15.8543	15.5448	15.3024	15.848	14.507	15.0327	14.6249	14.9494	15.7914	15.2034	1	0	1	0	0	0	0	0	0	0
Hmgb2	P30681	0.826177	-0.275477	0.0741963		1.09292	0.128186	0.214167		4	8	7	20.403	20.2128	20.755	20.6314	21.1875	20.9312	21.0627	20.7523	20.9176	20.7803	20.958	20.6439	20.4772	20.7456	20.652	21.0501	20.9111	20.6366	20.9595	1	1	0	0	0	1	0	0	0	0
Lrrc40	Q9CRC8	0.928002	-0.1078	0.116418		1.05582	0.0783591	0.214176		4	8	7	16.6095	16.8511	16.6547	16.6427	16.9393	17.1069	16.9106	16.844	16.673	16.923	16.7367	16.8717	16.8825	16.8121	16.822	16.6323	16.7125	16.8284	16.8912	0	0	0	0	0	0	1	0	0	0
Isoc1	Q91V64	0.842909	-0.246552	0.0712003		0.934055	-0.0984205	0.214234		4	8	7	18.8582	19.4069	19.1233	19.3157	19.5289	19.2	19.3118	19.273	19.4965	19.1596	19.2797	19.3436	19.4804	19.6515	19.521	19.3755	19.4885	19.183	19.2582	0	0	0	0	0	0	1	0	0	0
Cfl1	P18760	0.951852	-0.0711904	0.458952		0.942651	-0.0852041	0.214329		4	8	7	25.0426	25.4044	25.1187	25.4223	25.3715	25.2585	24.9988	25.337	25.2168	25.1589	25.1314	25.3909	25.4187	25.4606	25.3626	25.3802	25.1955	25.1648	25.2447	1	1	1	0	0	0	0	0	0	0
Zeb2	Q9R0G7	0.586465	-0.769882	0.130793		0.675047	-0.56694	0.214429		4	8	7	12.6862	14.9927	14.7193	15.1925	15.4939	13.2277	15.3017	12.5491	15.0294	14.9487	15.2234	15.031	15.4509	15.0816	14.7694	15.0678	14.7783	15.8656	15.1594	0	1	0	0	0	0	0	0	0	0
Tsr2	Q8C8T8	0.931252	-0.102756	0.599599		1.17171	0.228621	0.214527		4	8	7	17.918	17.2893	17.5604	17.4953	17.6339	18.4542	18.0012	18.1588	17.5489	18.1914	17.4764	17.7122	17.9212	17.1925	17.6338	17.2754	17.7917	17.8583	18.0066	0	0	0	0	0	0	1	0	0	0
Mrps31	Q61733	1.09667	0.133126	0.480668		1.10172	0.139756	0.214586		4	8	7	15.0528	14.221	14.806	14.6546	14.6615	14.5356	14.71	14.8068	14.4975	14.9234	14.5479	14.8392	14.5468	14.3378	14.4663	14.2252	14.5231	14.7999	14.9542	0	0	0	1	0	0	0	0	0	0
Mapre1	Q61166	0.857416	-0.221933	0.22504		0.855769	-0.224706	0.214717		4	8	7	19.9928	20.9539	20.5361	20.5288	20.2048	19.7849	20.5719	20.0901	20.8195	20.814	20.7809	20.9351	20.5849	20.9322	20.7694	20.8204	20.8213	20.3853	20.7603	1	0	0	0	0	0	0	0	0	0
Ctr9	Q62018	0.969667	-0.0444386	0.933953		1.32469	0.405656	0.21518		4	8	7	15.4362	15.8388	14.0332	15.2518	15.9568	15.7335	15.5601	15.6654	15.6231	15.3502	15.3561	15.4758	15.5685	15.9628	15.6013	15.7577	15.1052	13.4391	14.8564	0	1	0	0	0	0	0	0	0	0
Nfkbie	O54910	0.898795	-0.153937	0.639607		1.13746	0.185811	0.215281		4	8	7	13.9518	15.696	14.4736	14.4937	15.0797	15.1098	14.9162	14.54	15.2279	14.9272	15.1329	15.0147	14.4485	15.2003	14.8009	14.9158	15.2578	14.575	14.4557	1	0	0	0	0	0	0	0	0	0
Clasp1	Q80TV8	1.14019	0.18928	0.360166		1.08057	0.111797	0.215502		4	8	7	18.0395	18.9445	17.9587	17.8795	17.9356	18.3334	18.254	18.2223	18.0129	18.3361	17.9973	17.9329	17.9896	17.7695	17.9454	17.9488	18.0576	18.1836	18.2193	1	0	0	0	0	0	0	0	0	0
H2-K1	P01901	1.47155	0.557336	0.00570865		0.887979	-0.171403	0.215535		4	8	7	18.121	17.7183	17.9633	18.2167	17.2385	17.763	17.079	17.2113	17.5208	17.0074	17.2604	17.1285	17.6782	17.8064	17.5599	17.3776	17.2883	17.0255	17.3967	0	0	1	0	0	0	0	0	0	0
Lysmd1	Q9D0E3	1.08057	0.111787	0.8575		1.43194	0.51797	0.21576		3	6	6	15.966	14.1269	14.8929	NaN	NaN	15.053	15.1349	15.1981	NaN	16.2992	15.0214	15.7021	15.0971	NaN	14.258	14.3212	14.0298	16.0989	15.496	0	0	0	0	0	0	1	0	0	0
Ptprc	P06800	1.08695	0.120285	0.464384		0.893406	-0.162613	0.215894		4	8	7	20.2029	20.6451	20.6202	20.6564	20.3362	20.1496	20.0195	20.119	20.544	19.9516	20.4814	20.385	20.4207	20.7801	20.6887	20.4298	20.3797	20.1056	20.0714	0	0	1	0	0	0	0	0	0	0
Itga7	Q61738	1.04934	0.0694757	0.805794		0.81301	-0.298656	0.215933		3	8	7	14.8034	14.6901	NaN	15.1403	13.9584	13.7987	14.4815	14.7182	14.8976	15.1153	14.4167	14.6922	13.9573	14.5826	14.9968	14.8488	15.085	14.8787	15.3102	0	0	1	0	0	0	0	0	0	0
Leprot	O89013	1.12104	0.164832	0.373204		0.874056	-0.194203	0.215983		4	8	7	16.3932	16.5743	16.4281	15.7989	16.3758	15.8555	15.8412	16.1317	15.448	16.1201	16.1864	15.5582	16.1451	16.4553	16.3604	16.1599	16.148	15.7291	15.9389	0	0	1	0	0	0	0	0	0	0
U2af2	P26369	0.80392	-0.314876	0.049247		1.10784	0.147744	0.215994		4	8	7	18.964	19.2849	19.0283	19.3501	19.9476	19.5898	19.595	19.3638	19.8737	19.3903	19.5763	19.6188	19.474	19.8056	19.5039	19.4406	19.702	19.1375	19.2381	0	1	0	0	0	0	0	0	0	0
Ybx3	Q9JKB3	0.83405	-0.261795	0.0269585		0.870852	-0.199501	0.216041		4	8	7	15.5317	15.5909	15.6362	15.8394	15.8985	15.1298	15.5183	15.3187	16.0632	15.6313	16.1717	15.9634	15.6405	16.0849	15.991	16.0527	16.027	15.7976	15.7858	1	1	0	0	0	0	0	0	0	0
Eny2	Q9JIX0	1.97944	0.98509	0.220405		1.5972	0.675547	0.216122		4	6	7	14.8734	16.7054	14.1206	13.9933	NaN	14.2164	14.2537	NaN	14.748	14.3295	14.5727	15.5614	13.5373	15.3104	13.9916	14.635	14.9271	13.27	11.8951	0	1	0	0	0	0	0	0	0	0
Cwc27	Q3TKY6	0.799983	-0.32196	0.166882		0.882576	-0.180207	0.216346		4	8	7	15.3913	16.2744	15.4061	15.5211	16.2533	15.8176	15.6878	15.581	16.0415	15.5342	15.7377	15.6668	15.5674	15.8824	15.9094	15.8959	16.3095	16.415	15.8117	0	0	0	0	0	0	1	0	0	0
Ddx58	Q6Q899	1.02147	0.0306429	0.815644		0.918763	-0.122235	0.216433		4	8	7	17.6613	17.9481	17.7809	18.0918	17.7946	17.7605	17.5969	17.6478	17.9603	17.4626	17.8248	17.6936	17.8753	18.1426	17.9826	17.8607	17.8867	17.5634	17.5678	1	0	1	0	0	0	0	0	0	0
Znf24	Q91VN1	1.3765	0.461007	NaN		1.69277	0.759387	0.216624		1	7	4	14.7527	NaN	NaN	NaN	16.7337	14.6044	NaN	14.2169	14.6692	15.6917	15.4868	13.9547	14.5033	NaN	14.6326	NaN	13.1511	NaN	14.8797	0	1	0	0	0	0	0	0	0	0
Ing4;Ing5	Q8C0D7;Q9D8Y8	0.897033	-0.156767	NaN		1.42031	0.506203	0.216708		2	7	6	14.1092	13.5785	NaN	NaN	14.5717	16.2084	13.7486	13.796	14.516	14.076	NaN	14.6309	14.4632	14.2509	14.0955	14.2925	NaN	13.181	13.7205	0	1	0	0	0	0	0	0	0	0
Nubp1	Q9R060	0.978475	-0.0313929	0.875954		1.21633	0.282536	0.216716		4	8	7	15.6723	15.4474	15.2978	15.3744	15.8792	15.9113	15.9773	15.1539	16.4404	15.0326	15.9936	15.7069	15.7709	15.6106	15.7873	15.4883	15.6892	14.7755	15.2336	1	1	0	0	0	0	0	0	0	0
Grn	P28798	NaN	NaN	NaN		0.77366	-0.370228	0.217012		0	8	7	NaN	NaN	NaN	NaN	16.3066	15.3878	16.4698	15.6378	16.8448	15.7481	16.8255	16.5747	16.6998	17.2378	16.9382	16.8361	16.7561	15.8353	15.859	0	0	0	0	0	1	0	0	0	0
Tomm22	Q9CPQ3	0.954727	-0.0668393	0.697469		1.09122	0.125946	0.217066		4	8	7	18.5763	17.8132	18.6992	18.1384	18.6183	18.8373	18.6994	18.4895	18.2715	18.4949	18.3797	18.2058	18.3514	18.3059	18.6465	18.1525	18.3724	18.4537	18.3329	0	0	1	1	0	0	0	0	0	0
Rragc	Q99K70	1.512	0.596456	0.000480112	+	1.10045	0.138089	0.217325		4	8	7	19.5806	19.4224	19.5939	19.5425	19.3283	19.2783	19.0319	19.06	19.2759	18.9361	18.7695	18.9319	18.9291	19.1753	19.2064	18.8068	19.0084	18.6094	18.8334	1	1	0	0	0	0	0	1	0	0
Trim24	Q64127	0.881388	-0.18215	0.669227		1.3172	0.397477	0.217717		4	8	7	13.8276	13.4419	14.1852	13.3973	14.5841	13.7831	14.0339	13.9964	14.8312	14.3765	13.9987	14.7371	14.6396	13.8028	14.651	14.6454	13.4045	12.7775	13.3452	1	1	0	0	0	0	0	0	0	0
Ripk1	Q60855	1.26653	0.340883	0.062188		0.895361	-0.159459	0.217737		4	8	7	16.6602	16.9307	16.6179	16.7382	16.4584	16.2594	16.1479	16.0249	16.3578	15.9824	16.3857	16.2749	16.1991	16.8534	16.6195	16.4355	16.4662	16.2551	15.9423	1	0	1	0	0	0	0	0	0	0
Dnajc19	Q9CQV7	1.43106	0.517084	0.202648		1.26202	0.335732	0.217818		4	8	7	16.1924	16.2292	15.7843	15.7532	15.6366	16.0355	15.8485	15.9997	15.5368	15.9211	15.7332	15.756	15.9461	15.3313	15.6359	15.0321	15.6482	16.4812	14.2339	0	0	1	1	0	0	0	0	0	0
Enpp6	Q8BGN3	1.05415	0.0760811	0.795132		1.2357	0.305325	0.21788		4	8	7	17.6007	16.7347	16.6004	17.0838	17.1954	17.3504	17.2925	17.9353	17.1051	17.6999	16.5758	16.7187	16.9995	16.1061	16.5059	17.3368	17.2406	17.2741	17.0387	0	0	1	0	0	0	0	0	0	0
Hspa12b	Q9CZJ2	1.00997	0.0143054	0.964113		0.800656	-0.320746	0.218095		4	8	7	18.6779	17.804	17.4857	18.4056	17.1671	18.3224	17.4478	18.4872	17.7044	18.0512	17.6652	17.2204	18.0694	17.6233	17.7033	17.9683	17.8589	18.983	18.3467	0	0	0	0	0	0	1	0	0	0
Fundc1	Q9DB70	1.30794	0.387299	0.142538		1.20108	0.264337	0.21829		4	8	7	15.7645	15.8896	16.1786	15.9629	15.5936	15.9871	15.5938	16.4275	15.537	16.1881	15.6971	15.5832	15.5524	15.2244	15.4887	15.7852	14.7985	16.1621	15.9199	0	0	1	1	0	0	0	0	0	0
Vps35	Q9EQH3	1.17896	0.237516	0.0246261		1.05176	0.0728073	0.218695		4	8	7	21.6444	21.9377	21.6636	21.6201	21.6019	21.6588	21.469	21.6071	21.5873	21.4399	21.5645	21.4857	21.4433	21.5413	21.4931	21.314	21.412	21.7426	21.4065	1	0	1	0	0	0	0	0	0	0
Smim14	Q91VT8	1.11083	0.151636	NaN		0.867503	-0.20506	0.218935		2	7	5	NaN	11.9877	NaN	11.6838	11.0796	NaN	11.5259	11.1014	11.7982	11.6507	11.6572	11.5402	NaN	11.8161	11.7557	11.6944	11.8903	11.264	NaN	0	0	1	0	0	0	0	0	0	0
Lamtor2	Q9JHS3	1.24154	0.312134	0.235285		1.19573	0.257893	0.219087		4	8	7	18.0119	18.001	18.2682	18.4099	18.5256	17.7808	17.9713	17.9728	18.0159	18.2095	17.8438	18.6283	17.8078	18.1151	18.044	18.0587	18.0137	16.8505	18.1342	0	0	1	0	0	0	0	0	0	0
Prpf19	Q99KP6	0.787844	-0.344018	0.00763421		1.08314	0.115218	0.219146		4	8	7	18.888	19.1038	18.9231	19.2029	19.803	19.399	19.4182	19.4015	19.5995	19.2001	19.5302	19.5582	19.4243	19.6597	19.412	19.4363	19.2688	19.1417	19.2718	1	1	0	0	0	0	0	0	0	0
Tax1bp3	Q9DBG9	0.787246	-0.345114	0.125299		0.870288	-0.200435	0.219147		4	8	7	17.7502	18.3382	17.9701	18.4688	18.257	18.0638	18.389	17.7642	18.5128	18.3531	18.6693	18.203	18.4537	18.9116	17.9884	18.849	18.2811	18.5215	18.3334	1	1	1	0	0	0	0	0	0	0
Pmm2	Q9Z2M7	0.938804	-0.0911046	0.333778		0.945843	-0.0803271	0.219177		4	8	7	19.6369	19.8651	19.5693	19.8785	19.8779	19.7023	19.6011	19.7132	19.8866	19.6332	19.746	19.8256	19.8075	19.9844	19.9557	19.8898	19.8567	19.6689	19.6367	1	0	0	0	0	0	0	0	0	0
Mob3a	Q8BSU7	0.862827	-0.212858	0.284137		0.78917	-0.341593	0.219188		4	8	7	14.9963	15.3345	15.8804	15.7766	15.4187	13.8482	15.3725	15.3673	16.1515	15.4964	15.6062	15.6849	15.6299	15.9215	16.0015	15.6078	15.5858	15.8521	15.3699	0	0	0	0	0	0	1	0	0	0
Rnh1	Q91VI7	1.04946	0.0696514	0.429816		0.940952	-0.0878073	0.219368		4	8	7	20.0458	20.0804	19.9697	20.2127	20.0682	19.7594	19.7891	19.8529	19.944	19.9591	19.9182	20.0666	20.0446	20.132	20.1623	20.0747	20.0341	19.7747	19.8301	1	0	0	0	0	0	0	0	0	0
Aif1	O70200	0.923218	-0.115257	0.603705		0.874521	-0.193435	0.219715		4	8	7	21.6115	22.6436	22.2506	22.4502	22.3412	21.6117	21.969	21.9559	22.4138	22.1152	22.3772	22.5024	22.2433	22.6617	22.6908	22.4478	22.3902	22.0217	22.024	1	0	1	0	0	0	0	0	0	0
Rybp	Q8CCI5	NaN	NaN	NaN		1.45767	0.543662	0.219845		0	4	4	NaN	NaN	NaN	NaN	13.66	NaN	NaN	NaN	15.1597	NaN	14.8622	14.6287	13.8868	13.8186	14.7115	13.7192	NaN	NaN	NaN	1	1	0	0	0	0	0	0	0	0
Lonp1	Q8CGK3	0.98033	-0.02866	0.754358		0.890211	-0.16778	0.220016		4	8	7	19.5422	19.4286	19.4203	19.3225	18.5571	19.5319	19.4457	19.3771	19.3214	19.3776	19.4577	19.2459	19.5485	19.3344	19.2968	19.3189	19.4306	19.7452	19.5253	0	0	0	1	0	0	0	0	0	0
Hs2st1	Q8R3H7	1.36665	0.450644	0.363698		1.50913	0.593721	0.220204		4	7	6	15.1923	14.6612	14.8224	15.5285	15.5485	15.9779	15.5137	NaN	15.4931	13.5441	15.1745	15.1074	15.0188	13.6415	15.2624	NaN	15.1673	13.3452	15.1676	0	0	1	0	0	0	0	0	0	0
Naga	Q9QWR8	1.05942	0.0832682	0.533566		1.09252	0.127661	0.221078		4	8	7	20.3155	20.7102	20.5282	20.8544	20.8315	20.4537	20.526	20.3915	20.8485	20.5109	20.7708	20.8389	20.4198	20.7915	20.5535	20.6798	20.5947	20.2982	20.2944	0	0	0	0	0	0	1	0	0	0
Anp32e	P97822	0.891136	-0.166283	0.16367		1.12171	0.165703	0.221109		4	8	7	17.3883	17.7011	17.4498	17.5476	18.2949	17.4337	17.6725	17.8988	17.6297	17.7876	17.9067	18.2055	17.6934	17.7688	17.5148	17.9596	17.7799	17.3728	17.7266	1	1	0	0	0	0	0	0	0	0
Rnf141	Q99MB7	1.08465	0.117227	0.643677		1.19407	0.255886	0.221928		4	8	7	16.3862	16.4275	15.4024	16.0342	16.0494	16.7219	16.2786	16.6784	15.6111	16.5182	16.0223	15.73	16.1419	15.466	15.5871	15.8325	15.956	16.4017	16.2323	0	0	1	0	0	0	0	0	0	0
Tars2	Q3UQ84	1.05272	0.0741282	0.338326		1.08113	0.112541	0.222134		4	8	7	16.2627	16.1545	16.23	16.1667	16.2747	16.536	16.2957	16.3808	16.0635	16.3072	15.9157	16.1616	16.2889	15.9954	16.0214	15.9721	16.1347	16.1837	16.3093	0	0	0	1	0	0	0	0	0	0
Atg3	Q9CPX6	0.938769	-0.0911571	0.194979		0.967408	-0.0478034	0.222284		4	8	7	18.8368	18.5022	18.8067	18.8344	18.855	18.8079	18.7331	18.8571	18.7978	18.8962	18.6505	18.7092	18.9187	18.7673	18.8762	18.8087	18.7981	18.8069	18.8773	1	0	0	0	0	0	0	0	0	0
Abcb6	Q9DC29	1.23475	0.304217	0.00646239		1.06478	0.0905609	0.222302		4	8	7	15.8529	15.7622	15.9133	15.9114	15.8317	15.5124	15.6869	15.576	15.6663	15.5127	15.6403	15.7441	15.6501	15.5188	15.6779	15.749	15.5562	15.2612	15.477	0	0	1	1	0	0	0	0	0	0
Ripk2	P58801	1.04788	0.0674668	0.559963		0.924604	-0.113093	0.222387		4	8	7	16.2795	16.0551	15.9362	16.1655	15.8256	16.1555	15.8752	16.0741	15.7876	16.0813	15.8529	15.7761	16.0389	16.0991	15.9283	15.7649	15.9353	16.3575	16.1675	1	0	0	0	0	0	0	0	0	0
Rnf7	Q9WTZ1	1.23795	0.307954	0.0138266		1.08373	0.116006	0.222472		4	8	7	17.7769	17.8685	17.5476	17.8551	17.4883	17.8246	17.632	17.7423	17.3487	17.693	17.3334	17.4984	17.6697	17.1273	17.4194	17.4386	17.4934	17.5592	17.471	1	1	0	0	0	0	0	0	0	0
Rps8	P62242	1.21048	0.275577	0.220598		1.13956	0.188473	0.222519		4	8	7	21.0565	21.1964	21.0548	21.6601	21.5365	21.1654	21.1041	21.0277	21.014	20.869	21.2162	21.3059	21.3131	20.4266	20.636	21.4137	21.0936	20.8421	21.0395	1	0	1	0	0	0	0	0	0	0
Gps1	Q99LD4	0.991688	-0.0120411	0.9031		1.07529	0.104724	0.222809		4	8	7	19.8707	19.894	19.575	19.7592	19.7914	20.0723	19.9305	20.107	19.7514	20.0142	19.7155	19.7497	19.8533	19.67	19.6618	19.616	19.7282	19.9797	19.9984	1	1	0	0	0	0	0	0	0	0
Slc12a6	Q924N4	1.10678	0.146362	0.107164		1.06304	0.0881988	0.222907		4	8	7	17.2802	17.2947	17.3464	17.3274	17.1902	17.4278	17.2799	17.3166	17.2413	17.3128	17.1932	17.0704	17.1752	17.2373	17.0191	16.9808	17.1024	17.4575	17.1883	0	0	1	0	0	0	0	0	0	0
Hnmt	Q91VF2	0.914617	-0.12876	0.0514954		1.03436	0.048735	0.223229		4	8	7	19.6215	19.8601	19.6554	19.8043	19.9655	19.9611	19.8582	19.9496	19.9958	19.9361	19.8169	19.8197	19.8956	19.9009	19.93	19.8956	19.6997	19.886	19.8409	1	0	0	0	0	0	0	0	0	0
Whsc1l1	Q6P2L6	NaN	NaN	NaN		2.26411	1.17894	0.223348		0	4	4	NaN	NaN	NaN	NaN	14.1851	NaN	NaN	NaN	13.386	14.0927	NaN	12.3979	12.6598	NaN	14.2558	10.6255	11.8049	NaN	NaN	0	1	0	0	0	0	0	0	0	0
Vamp8	O70404	1.31172	0.391461	0.0361532		0.881025	-0.182745	0.223482		4	8	7	17.4532	17.8418	17.9813	17.8056	16.8504	17.0556	17.3332	16.8095	17.5152	17.1302	17.5654	17.3105	17.0435	17.2689	17.7601	17.2257	17.6515	17.5241	17.1791	0	0	1	0	0	0	0	0	0	0
Surf4	Q64310	0.836665	-0.257278	0.184597		0.88702	-0.172962	0.223706		4	8	7	17.7947	17.605	17.7262	18.0708	17.9526	17.8055	17.7611	17.7428	18.0153	17.7508	18.2973	17.7425	17.925	18.1332	17.8377	17.9969	17.9868	18.7359	17.7796	0	0	1	0	0	0	0	0	0	0
Tom1l1	Q923U0	0.860368	-0.216974	0.166343		1.0738	0.102728	0.224259		4	8	7	14.4214	14.9394	14.4506	14.0536	14.5997	14.7861	14.7906	14.4542	14.8265	14.944	15.0281	14.8587	14.8505	14.698	14.5687	14.541	14.6516	14.6625	14.8104	1	0	1	0	0	0	0	0	0	0
Kif3b	Q61771	1.09794	0.134795	0.166099		0.949474	-0.0747996	0.224877		4	8	7	16.045	16.4605	16.2598	16.2605	16.0411	16.0546	16.0798	16.2112	15.8694	15.9792	16.0199	16.1196	16.0994	15.9505	16.3177	15.9999	16.2382	16.1359	16.11	1	0	0	0	0	0	0	0	0	0
Ckmt1	P30275	1.00241	0.00347571	0.985898		1.15672	0.210037	0.22535		4	8	7	23.9429	23.7895	23.4608	23.487	23.5412	24.1205	23.8236	24.3093	23.6314	24.2424	23.6017	23.7428	23.8988	23.2732	23.4843	23.4511	23.4356	24.1578	23.9652	0	0	1	1	0	0	0	0	0	0
Cnnm3	Q32NY4	1.22105	0.288125	0.276089		1.17111	0.22788	0.2255		4	8	7	15.1118	15.151	14.815	15.033	14.7046	15.1185	14.7348	14.9096	15.0777	15.1661	15.0597	14.9687	15.1088	14.0549	15.0759	14.8756	14.0539	14.9919	15.0162	0	0	1	0	0	0	0	0	0	0
Plekhf1	Q3TB82	1.02603	0.0370718	0.844084		0.873724	-0.194751	0.225679		4	8	7	17.9353	18.7094	18.3057	18.281	18.6686	18.0033	17.9739	17.7434	18.2657	17.7157	18.2267	18.0108	17.968	18.6595	18.4316	18.133	18.5705	18.1233	18.0094	1	1	0	0	0	0	0	0	0	0
Atp11c	Q9QZW0	1.09459	0.130395	0.118193		0.952357	-0.0704254	0.225754		4	8	7	16.2563	16.2847	16.1829	16.4981	16.2305	16.1755	16.113	15.919	16.169	15.9899	16.1151	16.1255	16.1431	16.2991	16.2301	16.2663	16.2315	16.053	16.0025	0	0	1	0	0	0	0	0	0	0
Dsp	E9Q557	1.00996	0.0142982	0.981563		0.661064	-0.597138	0.225912		4	8	7	15.6066	15.752	15.9923	15.9625	15.1116	16.4193	15.3757	15.2095	15.2126	15.1159	14.2177	15.0732	14.5004	16.1414	18.205	15.2812	15.4253	15.791	15.354	1	0	1	0	0	0	0	0	0	0
Lsp1	P19973	1.07813	0.10853	0.68076		0.751764	-0.411649	0.22654		4	8	7	20.6132	21.352	21.4979	21.3227	21.1001	19.1306	20.3492	20.2059	21.3402	20.7284	21.3704	21.1853	20.75	21.5973	21.4483	21.2402	21.3345	20.5954	20.6498	0	0	1	0	0	0	0	0	0	0
Prmt9	Q3U3W5	1.0758	0.105412	0.629146		0.850565	-0.233507	0.226995		3	5	4	13.6766	14.3184	14.1588	NaN	13.4202	NaN	NaN	14.0165	13.9486	13.7906	NaN	13.3858	13.7425	14.2302	NaN	NaN	13.8291	NaN	13.9816	0	0	0	0	0	0	1	0	0	0
Nrbf2	Q8VCQ3	0.766509	-0.383625	0.098767		1.20764	0.272192	0.227232		3	7	5	12.6797	13.1104	12.4532	NaN	12.9631	13.0482	13.0539	14.1522	13.456	13.696	NaN	13.4556	13.0932	NaN	13.5142	13.0793	12.8902	NaN	13.08	1	1	0	0	0	0	0	0	0	0
Trmt5	Q9D0C4	0.865102	-0.209058	0.261139		1.12382	0.168416	0.227442		4	8	7	15.2891	15.8609	15.7162	15.0924	16.1367	15.4729	15.634	15.9228	16.1211	15.6634	16.2434	15.7429	15.6113	15.6416	15.4693	15.9519	15.9586	15.4007	15.8576	1	1	0	1	0	0	0	0	0	0
Ube2h	P62257	0.937645	-0.0928864	0.446535		1.06847	0.0955461	0.227813		4	8	7	17.2566	17.2814	17.0026	17.583	17.4059	17.3214	17.3438	17.7	17.6337	17.5001	17.4846	17.3654	17.3289	17.6078	17.2176	17.531	17.293	17.2089	17.4292	0	0	0	0	0	0	1	0	0	0
Akr1c13	Q8VC28	1.65896	0.730276	0.0228635		1.35089	0.433909	0.227861		4	8	7	14.8973	15.1264	15.9821	15.0398	14.3141	14.6571	16.3363	14.4195	16.1587	14.5242	15.035	14.2755	14.4601	14.6339	15.2547	14.681	14.2484	14.0285	14.4114	0	0	0	0	0	0	1	0	0	0
Itfg1	Q99KW9	1.12647	0.171812	0.315456		1.11433	0.156177	0.228178		4	8	7	17.1448	16.8913	17.0918	16.8562	16.7883	17.2178	17.0897	17.1012	16.8775	17.0886	16.9447	16.7352	16.8009	16.4758	16.6529	16.7022	16.7525	17.4094	16.9756	0	0	1	0	0	1	0	0	0	0
Cldnd1	Q9CQX5	1.09116	0.125863	0.553055		1.2307	0.299476	0.228196		4	7	7	15.7191	14.9485	15.2112	15.292	15.0507	16.0447	15.543	16.0614	14.6803	15.7586	NaN	15.1253	15.2927	14.5558	15.0005	15.203	15.1908	15.2962	15.6288	0	0	1	0	0	0	0	0	0	0
Otub1	Q7TQI3	1.04331	0.0611725	0.466725		1.05926	0.0830575	0.228298		4	8	7	20.1504	20.1704	19.9597	19.9996	19.9531	20.3393	20.1403	20.099	20.1038	20.0536	20.0425	20.0039	20.0772	19.7543	19.9413	20.0568	19.9547	20.168	20.1098	1	0	0	0	0	0	0	0	0	0
Tlr5	Q9JLF7	0.835224	-0.259765	0.25652		0.872735	-0.196384	0.228544		4	8	7	15.5797	15.5075	15.5312	15.9372	16.067	15.7807	15.6428	15.627	15.6883	15.4014	15.6797	15.7314	15.8289	15.8513	15.8109	15.7148	15.9251	16.7189	15.4409	0	0	1	0	0	0	0	0	0	0
Ei24	Q61070	1.10562	0.14486	0.582		1.19357	0.255288	0.228594		4	8	7	16.013	16.4091	15.3643	16.081	16.2962	15.7833	16.1596	15.9643	16.7886	15.6983	15.6095	16.3184	16.0204	15.7528	16.1362	16.2184	15.1048	15.562	15.9592	1	1	1	0	0	0	0	0	0	0
Tmem159	Q922Z1	1.43249	0.518521	0.00916874		1.10472	0.143684	0.228677		4	8	7	14.1305	14.7549	14.4064	14.2215	14.0141	14.165	13.8413	13.6934	14.1682	14.0451	13.8155	14.2852	13.8976	13.9105	13.9336	13.5117	14.2362	13.9147	13.6142	0	0	1	0	0	0	0	0	0	0
Srrm1	Q52KI8	0.793845	-0.333071	0.0402709		1.11351	0.155119	0.228738		4	8	7	16.9592	17.188	17.0421	17.2439	17.7786	17.2807	17.459	17.5057	17.8801	17.3896	17.6496	17.8286	17.4848	17.6232	17.5329	17.5216	17.725	16.9782	17.224	0	1	0	0	0	0	0	0	0	0
Rbbp5	Q8BX09	0.82711	-0.273849	0.22053		1.14011	0.189168	0.229182		4	8	7	15.9413	15.6057	15.9815	16.26	16.7228	16.3528	16.3671	16.3934	16.6136	16.0002	16.4514	16.3796	16.3969	16.536	16.3346	16.5031	16.2807	15.5227	15.9726	0	1	0	0	0	0	0	0	0	0
Hdac10	Q6P3E7	0.999288	-0.0010275	0.997639		0.813052	-0.29858	0.2293		4	8	7	14.4923	15.0897	15.2367	15.0569	14.6599	14.2447	14.563	14.5355	15.0426	14.7826	14.6224	14.9203	14.3614	14.7491	16.2707	14.8026	14.8973	15.0998	14.6086	1	1	0	0	0	0	0	0	0	0
Atg5	Q99J83	1.17954	0.238229	0.0123557		0.944508	-0.0823648	0.230298		4	8	7	17.4646	17.2855	17.4611	17.5219	17.1175	17.3997	17.134	17.0642	17.0405	17.0916	17.0294	17.0245	17.1454	17.1997	17.1051	17.2562	17.0251	17.4381	17.1955	1	0	1	0	0	0	0	0	0	0
Rpl27a	P14115	1.19158	0.252875	0.218615		1.15406	0.206713	0.230346		4	8	7	20.8591	20.9314	21.2193	21.1308	21.3429	20.6897	21.0179	20.6564	21.1405	20.6608	21.2695	21.1341	21.1009	20.1965	20.5601	21.1129	21.1315	20.6184	20.7557	0	0	0	0	0	0	1	0	0	0
Lst1	O08843	0.740895	-0.432659	0.185281		0.81726	-0.291133	0.230425		4	8	6	13.8508	14.9491	15.4819	14.8064	14.3571	14.5559	15.2658	14.8633	15.2933	14.4581	15.8517	14.6633	14.782	15.2672	15.1711	15.5648	15.1442	NaN	15.2989	0	0	1	0	0	0	0	0	0	0
Hint2	Q9D0S9	0.835285	-0.259659	0.0602011		0.84252	-0.247217	0.230508		4	8	7	17.041	17.4217	17.4534	17.0823	16.3996	16.8195	17.6178	16.87	17.5695	17.5978	17.6865	17.5355	17.1659	17.4886	17.5635	17.4268	17.7264	17.6241	17.5694	0	0	0	1	0	0	0	0	0	0
Nop9	Q8BMC4	0.234157	-2.09445	0.170832		0.384788	-1.37787	0.230542		3	8	6	12.6751	18.4292	18.5183	NaN	18.3572	13.1503	17.3337	13.4738	19.0376	18.0886	19.7142	18.9044	17.1007	19.6102	18.7674	18.2496	19.315	NaN	18.769	0	0	0	0	0	0	1	0	0	0
Ttc7a	Q8BGB2	0.96928	-0.0450143	0.832313		0.872994	-0.195957	0.230667		4	8	7	14.0991	14.7279	13.953	14.1572	14.6363	14.3147	13.8113	14.053	13.9237	13.8722	13.8902	14.1654	14.2514	14.9583	14.2144	14.1535	14.1869	14.2851	13.9055	1	0	1	0	0	0	0	0	0	0
Eif2ak2	Q03963	0.99398	-0.00871107	0.95005		0.899762	-0.152385	0.230685		4	8	7	15.5517	15.6066	15.6107	15.8479	15.7391	15.3743	15.3775	15.3378	15.7477	15.1912	15.7714	15.5453	15.5935	15.9751	15.845	15.8742	15.6303	15.3185	15.404	1	1	0	0	0	0	0	0	0	0
Hnrnpab	Q99020	0.817677	-0.290397	0.0905451		0.914861	-0.128376	0.230742		4	8	7	20.8637	21.1673	20.9228	21.4762	21.4989	21.1218	21.0897	21.2183	21.482	21.0874	21.3859	21.2721	21.3834	21.8187	21.3823	21.5466	21.2666	21.1462	21.2415	1	1	0	0	0	0	0	0	0	0
Naip2	Q9QUK4	1.15587	0.208978	0.276981		0.885805	-0.174939	0.230813		4	8	7	15.9939	16.6115	16.597	16.7177	16.3365	15.9234	16.0219	15.8383	16.4884	15.7209	16.3454	16.0941	16.2946	16.6367	16.5158	16.3018	16.2723	15.9946	15.8814	0	0	0	0	0	0	1	0	0	0
Eef1e1	Q9D1M4	1.00839	0.0120539	0.944554		0.900162	-0.151744	0.230825		4	8	7	16.1717	16.8265	16.7556	16.7732	16.5421	16.2524	16.4494	16.2001	16.8213	16.2602	16.6768	16.5415	16.4256	17.0428	16.7412	16.6933	16.691	16.3987	16.3455	1	1	0	0	0	0	0	0	0	0
Dad1	P61804	1.17389	0.231297	0.127442		1.13752	0.185896	0.230932		4	8	7	17.5114	17.7069	17.4527	17.6968	17.1471	17.5481	17.4162	17.141	17.78	17.9011	17.5005	17.9386	17.1906	17.7311	17.5615	17.291	17.4243	16.9496	17.3766	0	0	1	0	0	0	0	0	0	0
Dctn4	Q8CBY8	1.07744	0.10761	0.321165		1.10749	0.147296	0.231054		4	8	7	18.559	18.2567	18.1818	18.3226	18.2691	18.5983	18.4321	18.7028	18.0734	18.6291	17.9599	18.2931	18.3306	17.9987	18.0955	18.1245	18.2177	18.312	18.4781	1	0	0	0	0	0	0	0	0	0
Pak4	Q8BTW9	0.680888	-0.554511	0.295181		0.565483	-0.822444	0.231138		4	8	7	15.0046	14.8155	14.7444	14.1579	11.1311	14.7406	13.8756	14.68	15.8868	15.0029	14.2602	15.7242	14.0468	15.5154	16.2232	16.2072	15.8743	14.5493	14.2296	1	0	0	0	0	0	0	0	0	0
Clstn3	Q99JH7	0.770915	-0.375356	0.000839795		1.1082	0.148221	0.231408		4	8	7	14.4548	14.5613	14.2735	14.5719	14.6302	14.835	15.4032	14.9611	14.7959	14.9656	15.4591	14.8614	14.8513	14.9534	14.8613	14.7129	14.9298	14.9178	14.6586	0	0	1	0	0	0	0	0	0	0
Mettl16	Q9CQG2	1.56847	0.64936	NaN		1.41222	0.497963	0.231677		1	7	3	15.8421	NaN	NaN	NaN	15.8939	16.232	15.6131	16.1713	14.6837	16.1423	NaN	15.0988	14.7255	NaN	NaN	NaN	NaN	15.526	15.3268	0	0	0	0	0	0	1	0	0	0
Nmt1	O70310	0.802846	-0.316804	0.0508966		0.895013	-0.16002	0.231874		4	8	7	17.965	18.325	17.7962	18.4137	18.3728	17.8741	18.3848	18.4031	18.6747	18.0164	18.5542	17.974	18.1861	18.4819	18.6298	18.6479	18.5377	18.2549	18.3541	1	0	1	0	0	0	0	0	0	0
Pdcd4	Q61823	1.00042	0.000611429	0.995283		0.913243	-0.13093	0.232023		4	8	7	16.617	16.838	16.8351	16.9104	16.8621	16.3223	16.5641	16.5277	16.978	16.5045	16.7552	16.8346	16.7949	16.897	16.9764	16.8356	16.967	16.5383	16.5872	1	1	0	0	0	0	0	0	0	0
Stard5	Q9EPQ7	1.24602	0.317323	0.0776343		1.1018	0.139862	0.232226		4	8	7	15.9187	16.4538	15.9273	16.1897	16.1443	15.8232	15.6592	15.8581	15.9132	15.9183	16.055	16.1881	16.0387	15.9154	15.8955	15.937	15.2618	15.7843	15.8028	0	0	0	0	0	0	1	0	0	0
Vps18	Q8R307	1.06334	0.0886079	0.348161		1.06854	0.0956466	0.23252		4	8	7	18.7985	18.9806	18.9623	18.9471	18.9605	18.9283	18.772	18.9011	19.2174	18.8421	18.8727	18.939	18.8006	19.0446	18.8117	18.7196	18.8986	18.996	18.5635	0	0	1	0	0	0	0	0	0	0
Tex2	Q6ZPJ0	1.17249	0.22957	0.172056		1.16639	0.222052	0.232731		4	8	7	14.7092	14.912	14.3088	14.5892	14.4055	14.9976	14.7111	15.0487	14.212	14.794	13.905	14.9044	14.6099	13.9671	14.4662	14.4102	14.1779	14.5405	14.6298	0	0	1	0	0	0	0	0	0	0
Stk17b	Q8BG48	0.674666	-0.567755	0.162811		0.77681	-0.364366	0.232989		4	8	6	13.1915	14.5337	13.5106	14.3984	14.1007	13.5818	13.9306	13.7386	14.2742	15.334	13.7118	14.224	14.5233	14.5611	14.1968	13.9028	14.2715	NaN	15.4024	0	1	1	0	0	0	0	0	0	0
Vamp5	Q9Z2P8	0.533155	-0.907374	NaN		0.773157	-0.371167	0.23303		2	8	5	13.799	14.1603	NaN	NaN	14.9815	14.4444	14.2004	14.482	14.6879	14.2266	13.8401	15.2642	15.1042	14.5862	15.5022	13.982	15.2607	NaN	NaN	0	0	1	0	0	0	0	0	0	0
Cnbp	P53996	0.972217	-0.0406504	0.83792		0.824674	-0.278104	0.233072		4	8	7	18.525	18.8134	18.9539	18.7473	18.7359	17.6893	18.6278	17.946	18.9943	18.3844	19.0237	18.7781	18.741	19.2138	18.9615	18.927	19.0104	18.1146	18.6356	1	0	0	0	0	0	0	0	0	0
Commd3	Q63829	0.92984	-0.104945	0.715407		1.19819	0.260855	0.233386		4	8	7	18.3025	19.3601	18.4875	18.5994	19.3024	18.4042	19.2023	19.3608	18.5265	19.2271	19.0803	19.3217	18.3679	19.478	18.6607	18.3613	18.5056	18.9749	19.1978	1	1	0	0	0	0	0	0	0	0
Rmdn2	Q8BSE0	1.20159	0.264945	0.280092		0.884779	-0.176611	0.233553		4	7	5	14.103	14.4815	13.5433	13.6939	NaN	13.4737	13.6092	13.4921	13.4895	13.74	13.0683	13.7243	13.4412	13.9141	13.6014	NaN	14.0062	NaN	13.4894	1	0	1	0	0	0	0	0	0	0
Secisbp2l	Q6A098	2.82349	1.49748	NaN		0.556505	-0.845534	0.233638		2	5	5	14.5707	NaN	18.9241	NaN	13.9517	NaN	NaN	13.3819	15.0937	15.0474	NaN	14.5472	14.3422	NaN	NaN	14.6951	14.3062	17.3299	15.5762	0	0	0	0	0	0	1	0	0	0
Mcrip1	Q3UGS4	0.778905	-0.36048	0.104014		0.811366	-0.301575	0.233696		4	8	7	15.4303	16.1374	16.1127	15.7964	15.5146	15.0907	16.2131	15.2173	16.4161	16.12	16.3324	16.5206	16.1938	16.3694	16.5198	16.0852	16.5971	15.6662	16.1761	1	1	0	0	0	0	0	0	0	0
Cadm4	Q8R464	1.28341	0.359983	0.173631		1.1942	0.256048	0.233971		4	8	7	18.7506	18.2239	17.7521	18.8619	18.092	18.4029	18.3649	19.2034	17.9848	18.5719	17.7208	18.0048	17.9139	17.4064	18.255	18.2722	18.2704	18.0617	18.0801	0	0	1	0	0	0	0	0	0	0
Atp5s	Q9CRA7	1.12029	0.163874	0.697739		1.32523	0.406245	0.234083		4	8	7	15.7749	15.6533	15.6287	14.6868	14.6122	15.8633	16.1138	16.0849	15.4726	16.2828	15.6992	15.2975	14.951	15.8218	15.2626	14.4991	14.8884	16.5996	14.8819	0	0	1	1	0	0	0	0	0	0
Rab1b	Q9D1G1	1.00302	0.00435571	0.969056		0.93872	-0.091233	0.234315		4	8	7	19.3155	19.022	19.2208	19.397	19.1763	19.0218	19.0889	19.2482	19.1646	19.2495	19.0007	19.1961	19.4571	18.9624	19.2842	19.2726	19.0842	19.1514	19.4294	1	0	1	0	0	0	0	0	0	0
Jak3	Q62137	0.78793	-0.34386	0.210392		0.476974	-1.06802	0.234723		4	8	7	16.6535	16.9734	16.3442	17.0161	16.58	10.5538	16.6007	16.9595	16.9877	16.6125	16.7816	17.1056	16.7759	16.8204	16.9843	16.9068	17.6808	16.691	17.7757	1	0	1	0	0	0	0	0	0	0
Ptdss2	Q9Z1X2	0.943473	-0.0839475	0.454028		0.929134	-0.106041	0.234913		4	8	7	16.935	17.1161	16.8984	16.9738	16.9877	16.8993	17.0274	17.0443	16.7119	16.9901	17.1327	16.8764	17.0243	17.1439	17.0887	16.9099	16.9028	17.4615	16.9222	0	0	1	0	0	0	0	0	0	0
Zmpste24	Q80W54	0.958354	-0.0613696	0.571442		0.916619	-0.125606	0.235368		4	8	7	18.1759	18.3534	18.1745	18.4708	18.5972	17.9615	18.0437	18.0944	18.4015	18.1403	18.2808	18.3159	18.2046	18.6066	18.445	18.3552	18.5212	18.2044	18.1481	0	1	1	0	0	0	0	0	0	0
Sphk2	Q9JIA7	1.11741	0.160159	0.0825389		1.05718	0.0802202	0.235429		4	8	7	16.7588	16.58	17.0468	16.8594	16.6118	16.6727	16.7676	16.5369	16.8743	16.6681	17.0139	16.7052	16.5625	16.7699	16.562	16.6099	16.6966	16.7277	16.629	0	0	1	0	0	0	0	0	0	0
Pde1b	Q01065	1.16065	0.214928	0.604558		1.33001	0.411434	0.235521		4	8	7	17.9216	17.104	17.1312	16.9055	17.0427	18.2534	17.7365	17.9699	16.8381	17.9282	16.9836	16.9443	17.3131	15.9776	16.8231	16.7074	16.7426	18.1776	17.6131	1	0	0	0	0	0	0	0	0	0
Gpsm3	Q3U1Z5	0.891534	-0.165637	0.691851		0.664851	-0.588896	0.235537		4	8	7	15.4018	16.5682	16.2725	17.2455	15.4315	14.575	16.5088	14.4419	16.818	15.4372	17.3468	17.0306	15.9589	16.9618	17.2726	16.4715	16.8602	15.6269	16.6115	1	0	0	0	0	0	0	0	0	0
Chmp4b	Q9D8B3	1.11622	0.158624	0.116313		0.938352	-0.0917982	0.235695		4	8	7	19.5668	19.9874	20.0837	19.9223	19.5045	19.4276	19.6427	19.4711	19.8617	19.6194	19.93	19.6599	19.7033	19.7037	19.8229	19.6838	19.8594	19.6335	19.7134	1	1	1	0	0	0	0	0	0	0
Bin1	O08539	0.839967	-0.251595	0.0270901		0.941649	-0.0867387	0.235786		4	8	7	22.7391	23.1505	22.8349	23.0176	23.2485	22.9206	23.1148	23.1118	23.2842	22.9271	23.1717	23.0246	23.0539	23.3366	23.2437	23.2224	23.3056	23.1809	22.9671	1	1	0	0	0	0	0	0	0	0
Spg11	Q3UHA3	1.35673	0.440137	0.00274593		1.09747	0.134187	0.236051		4	8	7	15.69	15.5137	15.6276	15.4098	15.3474	15.6256	15.319	15.2381	15.1389	15.209	15.3209	14.8355	14.9672	15.1199	14.8711	15.0758	15.4634	15.2409	15.1025	1	1	0	0	0	0	0	0	0	0
Kmt2c	Q8BRH4	1.12272	0.166995	0.671618		1.25719	0.330208	0.23622		4	8	7	20.8034	21.5487	22.0332	21.8218	21.4623	22.2367	22.0619	21.9023	21.5628	21.7058	21.7455	21.0425	20.3773	21.4086	21.3807	22.1681	21.5613	22.0322	20.7652	0	1	0	0	0	0	0	0	0	0
Tbcc	Q8VCN9	1.03047	0.0433021	0.790294		1.12349	0.167993	0.236429		4	8	7	16.6712	16.5808	16.4209	16.4693	16.5679	16.6623	16.6167	16.9207	16.4046	16.9371	16.338	16.8348	16.5881	15.9619	16.3912	16.5977	16.6985	16.3259	16.8825	1	0	0	0	0	0	0	0	0	0
Spns1	Q8R0G7	1.30012	0.378642	0.0051757		0.929196	-0.105945	0.236494		4	8	7	16.3818	16.4895	16.5121	16.6898	16.0975	16.1365	15.9346	15.9692	16.1472	15.932	16.257	15.7957	16.0132	16.2817	16.203	16.315	16.3165	15.9319	15.9163	0	0	1	1	0	0	0	0	0	0
Rptor	Q8K4Q0	1.15885	0.212691	0.0809744		1.07272	0.101267	0.236518		4	8	7	17.0309	17.1302	16.8222	16.9873	16.8246	16.974	16.9764	17.0605	16.8121	16.932	16.7601	16.7102	17.0047	16.6642	16.5063	16.8222	16.7645	16.6637	17.034	1	0	0	0	0	0	0	0	0	0
Larp4b	Q6A0A2	0.918032	-0.123384	0.388601		0.857974	-0.220995	0.236855		4	8	7	15.4272	16.0617	15.8877	15.6125	15.4089	15.5087	15.8498	14.9961	16.1735	15.2244	16.2229	15.8131	15.8535	16.0792	16.053	15.8697	15.9396	15.593	15.7066	1	0	0	0	0	0	0	0	0	0
Lmbrd1	Q8K0B2	1.35637	0.43975	0.305519		0.818768	-0.288473	0.237106		4	8	7	16.6531	18.5881	17.7765	16.8014	16.5679	16.3781	16.5745	16.4295	17.5193	16.4363	16.5927	17.3139	17.3349	16.8113	17.3421	16.4545	17.5157	17.274	16.3725	0	0	1	0	0	0	0	0	0	0
Rpl37a	P61514	1.2763	0.351967	0.146921		1.16781	0.223811	0.237123		4	8	7	18.4839	18.1458	18.4703	18.7345	18.9679	18.1012	18.1154	18.169	18.2334	18.1575	18.3233	18.5762	18.5861	17.5556	17.8461	18.5195	18.3321	17.7508	18.1565	0	0	0	0	0	0	1	0	0	0
Smarcd2	Q99JR8	0.912961	-0.131374	0.357325		1.08509	0.117819	0.237193		4	8	7	16.3297	16.7739	16.453	16.9004	17.1484	16.7611	16.6673	17.0229	16.8715	16.6003	16.8853	16.9507	16.7956	16.9224	16.7919	16.9791	16.5173	16.7174	16.4957	0	1	0	0	0	0	0	0	0	0
Dtnbp1	Q91WZ8	1.45015	0.536203	0.0249481		0.893004	-0.163261	0.237288		4	8	7	15.3443	16.1343	15.5526	15.5915	15.1287	14.7507	15.0761	14.8855	14.8597	15.016	14.6781	15.2548	15.3952	15.4846	15.2019	15.0889	14.9513	14.5497	15.1646	1	1	1	0	0	0	0	0	0	0
Ppa2	Q91VM9	0.845277	-0.242504	0.106279		1.08956	0.123745	0.237313		4	8	7	18.7548	18.3986	18.4162	18.3845	18.7247	19.0555	18.9409	18.9988	18.7036	18.9602	18.795	18.6595	18.7114	18.4452	18.6725	18.6242	18.7983	19.1977	18.668	0	0	0	1	0	0	0	0	0	0
Tpp2	Q64514	0.9983	-0.00245464	0.979037		1.07046	0.0982354	0.237548		4	8	7	18.9552	18.8697	18.936	18.9995	18.9541	19.166	19.0991	19.1974	19.0441	19.0691	19.0258	18.7707	18.787	18.9905	19.234	18.9079	18.8176	19.0915	18.7694	1	1	0	0	0	0	0	0	0	0
Usp24	B1AY13	0.851498	-0.231925	0.102818		1.07387	0.102814	0.237598		4	8	7	17.5737	18.118	17.7368	17.879	18.3635	17.9795	18.0076	18.0794	18.2637	18.2298	18.1846	18.1848	18.1641	18.1942	18.1478	18.2037	18.1287	17.7504	17.8225	0	0	0	0	0	0	1	0	0	0
Fahd2	Q3TC72	1.09054	0.125047	0.638829		1.21062	0.275746	0.237678		4	8	7	18.7926	18.2886	18.7225	18.4289	18.3164	19.1847	18.9814	19.0375	18.1563	18.998	18.5997	18.3969	18.5699	17.6744	18.1499	18.2252	18.4705	19.1291	18.8128	0	0	0	0	0	0	1	0	0	0
Coro1c	Q9WUM4	1.69963	0.765224	3.13687e-07	+	0.938042	-0.0922748	0.237811		4	8	7	21.318	21.3022	21.4276	21.2751	20.4793	20.7743	20.4004	20.5673	20.3438	20.5833	20.204	20.4335	20.6116	20.5834	20.5198	20.4241	20.5097	20.7509	20.559	1	0	1	0	0	0	0	1	0	0
Cox7b	P56393	0.922391	-0.11655	NaN		1.16756	0.223498	0.237816		2	6	4	19.8708	19.1299	NaN	NaN	19.6113	20.1778	NaN	19.9289	NaN	20.1857	19.7641	19.3747	19.4024	19.6919	19.6098	NaN	NaN	NaN	19.7635	0	0	1	1	0	0	0	0	0	0
Arfgap1	Q9EPJ9	1.23513	0.304659	0.425549		1.27567	0.351251	0.238061		4	8	7	18.3013	18.0985	17.7514	17.4125	17.3627	18.4742	18.1335	18.3533	17.2889	18.1536	17.7807	17.9533	18.0472	17.0251	17.3489	17.1593	16.8747	18.6643	17.9842	1	0	0	0	0	0	0	0	0	0
Inpp5f	Q8CDA1	0.878287	-0.187235	0.0876182		1.07483	0.104103	0.238458		4	8	7	17.2131	17.3388	16.8757	17.3221	17.39	17.3196	17.5626	17.6744	17.6429	17.1081	17.6231	17.5094	17.4703	17.3024	17.3068	17.3829	17.4321	17.1948	17.5333	0	0	1	0	0	0	0	0	0	0
Cotl1	Q9CQI6	1.13585	0.183768	0.235815		0.919439	-0.121175	0.238513		4	8	7	24.4979	25.1239	24.7296	25.0635	24.7925	24.3534	24.3282	24.4936	24.7586	24.3742	24.5989	24.6909	24.667	24.9639	24.843	24.6484	24.6625	24.3855	24.5195	1	1	0	0	0	0	0	0	0	0
Trmt10c	Q3UFY8	0.96622	-0.0495764	0.768526		1.10236	0.140596	0.23881		4	8	7	15.362	15.1228	15.263	14.9983	15.273	15.3887	15.4307	15.4602	15.2167	15.4791	15.2474	15.518	15.5206	15.0715	15.1959	15.0974	14.9459	15.7725	15.049	0	0	0	1	0	0	0	0	0	0
Tdrd7	Q8K1H1	0.966626	-0.0489704	0.555196		1.07101	0.0989734	0.238932		4	8	7	15.7238	16.085	15.9972	16.0556	16.1762	15.7912	16.0436	16.0016	16.3082	15.9929	16.3343	16.2589	15.9824	16.1015	16.1054	16.028	16.1214	15.8669	15.8951	1	0	0	0	0	0	0	0	0	0
Galk1	Q9R0N0	1.08521	0.117978	0.16659		0.952009	-0.0709534	0.23938		4	8	7	18.5363	18.815	18.3709	18.6913	18.5259	18.4848	18.3587	18.3478	18.6002	18.1858	18.3083	18.5039	18.504	18.599	18.5037	18.4452	18.4668	18.51	18.369	0	0	0	0	0	0	1	0	0	0
Man1b1	A2AJ15	1.1089	0.14913	0.266505		1.12192	0.165963	0.239626		4	8	7	13.8903	14.2103	13.5389	13.8412	14.1778	13.4746	14.0894	14.2764	13.6699	13.6924	13.5339	14.1816	13.8189	13.9361	13.5851	13.661	13.7297	13.4993	13.8173	0	0	1	0	0	0	0	0	0	0
Pak2	Q8CIN4	0.914835	-0.128417	0.133886		0.937259	-0.0934796	0.239788		4	8	7	19.1453	19.3617	19.3275	19.4565	19.5313	19.1029	19.3276	19.1621	19.4761	19.2767	19.4973	19.4874	19.4477	19.6523	19.5261	19.4643	19.4521	19.2857	19.33	1	1	1	0	0	0	0	0	0	0
Plgrkt	Q9D3P8	1.48574	0.571178	0.00451346		0.890368	-0.167526	0.240127		4	8	7	18.5451	18.6514	18.3467	18.4417	18.114	17.6119	17.516	17.5454	18.0148	17.6744	17.5753	18.0084	18.4978	17.9478	17.9883	17.7582	17.8227	17.6052	17.8554	0	0	1	0	0	0	0	0	0	0
Morf4l1	P60762	0.875488	-0.191841	0.355718		1.16387	0.218928	0.240157		4	8	7	14.2051	14.9732	14.5128	14.6569	14.8621	14.5604	14.7562	14.7932	15.3352	15.6399	15.2566	14.7786	14.5821	15.2034	14.6345	15.1108	14.8337	14.7892	14.2982	0	1	0	0	0	0	0	0	0	0
Rab2a	P53994	1.12816	0.173978	0.183034		1.10517	0.144273	0.240405		4	8	7	21.3654	21.6291	21.3052	21.4462	21.1864	21.8005	21.5165	21.6327	21.2629	21.4665	21.2735	21.1152	21.263	21.0442	21.0144	21.2615	21.198	21.6262	21.4301	0	0	1	0	0	0	0	0	0	0
Cyth1	Q9QX11	0.92832	-0.107306	0.599626		0.884894	-0.176423	0.240419		4	8	7	17.8513	18.0293	17.5289	17.9731	17.9592	17.9569	17.6777	17.7951	17.7766	17.8629	17.8218	17.3621	18.0451	18.0082	17.9515	17.362	17.8784	18.5588	17.8667	1	0	1	0	0	0	0	0	0	0
Gcnt1	Q09324	0.882664	-0.180063	NaN		0.716934	-0.480088	0.240422		2	6	5	13.1401	NaN	NaN	13.7279	13.2931	NaN	13.3053	13.1552	13.2188	12.5932	NaN	13.2382	13.6886	13.8619	12.7147	12.8602	NaN	14.9449	NaN	0	0	1	0	0	0	0	0	0	0
Nmd3	Q99L48	0.991232	-0.012705	NaN		1.13555	0.183395	0.240932		2	6	4	NaN	NaN	14.8852	15.1969	NaN	NaN	15.1327	14.9636	15.3768	15.3124	15.2588	15.3786	14.6525	NaN	15.131	15.055	NaN	15.3764	NaN	1	1	0	0	0	0	0	0	0	0
Ly6e	Q64253	1.04416	0.0623368	0.6566		0.890267	-0.167691	0.241256		4	8	7	17.4465	16.8904	17.3998	17.203	16.9406	16.4483	16.693	16.9576	17.3105	17.1231	17.2912	17.275	17.1928	17.4159	17.3437	17.0849	17.1081	16.8206	17.2421	0	0	1	0	0	0	0	0	0	0
Golga7	Q91W53	0.840196	-0.251202	0.381286		0.850666	-0.233336	0.242347		4	8	7	15.6953	16.006	15.6744	15.8881	16.0962	15.7867	15.8315	15.8244	15.9598	15.7963	15.6993	15.6765	15.5558	17.013	15.9785	15.839	15.9816	16.5018	15.6006	0	0	1	0	0	0	0	0	0	0
Poldip3	Q8BG81	0.943909	-0.08328	0.821143		1.19243	0.253899	0.242388		4	8	7	14.9094	16.6344	15.3406	16.6746	16.2936	15.5363	16.789	15.9883	16.5317	16.1067	16.8409	15.729	16.0607	16.4285	15.7792	16.1732	16.0345	15.5785	15.7565	1	1	0	0	0	0	0	0	0	0
Ogfrl1	Q8VE52	0.927965	-0.107858	0.564165		0.908671	-0.138169	0.242569		4	8	7	15.4041	16.1791	15.4856	15.772	15.8311	15.7492	15.3239	15.5502	15.903	15.578	15.7343	15.7694	15.5887	16.199	16.0619	15.8373	15.8308	15.7197	15.4888	0	0	0	0	0	0	1	0	0	0
Ctsz	Q9WUU7	2.87801	1.52507	1.15636e-05	+	0.879417	-0.185381	0.242942		4	8	7	22.9312	23.2299	23.3192	23.4571	21.751	21.1605	21.3838	21.2006	21.8573	21.3429	21.7089	21.7861	21.714	21.9922	21.9384	21.8084	21.8896	21.1269	21.4953	0	0	0	0	0	0	1	1	0	0
Wdr33	Q8K4P0	1.07867	0.109256	0.7433		1.29358	0.371372	0.242992		4	8	7	15.6313	16.2191	16.5937	16.0095	16.1381	17.4315	16.3162	17.0648	15.8497	16.3589	15.5875	16.2574	15.8222	15.7079	15.9707	16.8281	15.7382	16.7018	15.26	0	1	0	0	0	0	0	0	0	0
Asun	Q8QZV7	0.828831	-0.270851	0.102805		1.11552	0.157719	0.243121		4	8	7	14.4069	14.94	14.7816	14.874	15.5054	14.9731	14.945	14.8966	15.5137	14.9823	15.312	15.3054	15.0243	15.405	15.0223	15.1033	15.1311	14.6756	14.7887	1	0	0	0	0	0	0	0	0	0
Tmpo	Q61029	0.812916	-0.298821	0.0750831		0.880677	-0.183315	0.2437		4	8	7	19.4533	19.1246	19.5883	19.5609	19.603	19.285	19.4568	19.0896	19.8548	19.2916	20.017	19.7803	19.67	20.0283	19.8124	19.8176	19.9522	19.3252	19.5086	0	1	1	0	0	0	0	0	0	0
Cmtr1	Q9DBC3	0.707624	-0.498945	0.256368		0.781484	-0.355711	0.244195		4	8	7	17.1581	16.9663	17.2161	16.8846	17.3137	16.9905	17.2098	17.0887	17.4972	16.8473	17.2741	17.3747	17.0713	18.8206	18.5753	17.2863	17.0487	17.2391	16.8451	0	1	0	0	0	0	0	0	0	0
Mfsd12	Q3U481	3.24364	1.69761	6.77071e-05	+	0.784735	-0.349723	0.244467		4	5	7	15.4404	15.1591	15.6569	15.9983	13.6476	13.7409	NaN	NaN	12.4942	NaN	13.8904	13.8085	13.7156	14.5966	13.9651	14.0761	13.7901	13.3042	13.6146	0	0	1	0	0	0	0	1	0	0
Nt5c2	Q3V1L4	1.1157	0.157953	0.39585		0.919928	-0.120407	0.244567		4	8	7	18.3127	19.1995	18.6004	18.669	18.4107	18.5764	18.2848	18.2793	18.6508	18.3294	18.5442	18.2607	18.1909	18.7859	18.4759	18.5033	18.8722	18.4646	18.4693	1	0	0	0	0	0	0	0	0	0
Usp8	Q80U87	0.962621	-0.05496	0.670404		0.903815	-0.1459	0.244638		4	8	7	17.7355	18.1824	18.0563	18.1092	18.2002	17.4846	17.9797	17.8168	17.9737	17.687	18.2244	18.0728	18.0213	18.3424	18.2356	18.0733	18.2015	17.7887	17.8678	1	1	1	0	0	0	0	0	0	0
Dicer1	Q8R418	0.681523	-0.553166	0.0282131		0.907125	-0.140626	0.244665		4	8	7	19.9947	20.0294	19.0358	20.1588	19.8168	20.2203	20.2753	20.0468	20.485	19.995	20.45	20.4485	20.4564	20.5046	20.4535	20.4691	20.4675	20.0441	20.1095	1	0	0	0	0	0	0	0	0	0
Rhoa	Q9QUI0	1.01911	0.0273054	0.709805		0.958146	-0.0616821	0.245162		4	8	7	23.4748	23.6435	23.4662	23.6195	23.5295	23.3533	23.4176	23.4568	23.482	23.4784	23.4037	23.5745	23.5618	23.6213	23.6171	23.4876	23.6241	23.2893	23.4646	1	0	1	0	0	0	0	0	0	0
Eif4a3	Q91VC3	0.82943	-0.269809	0.043358		1.07709	0.107135	0.245281		4	8	7	19.3842	19.3534	19.0645	19.4479	19.9418	19.5449	19.5275	19.6412	19.6885	19.5952	19.6905	19.8861	19.7733	19.6564	19.7093	19.7028	19.4714	19.2234	19.5396	1	1	0	0	0	0	0	0	0	0
Smarca4	Q3TKT4	0.89954	-0.15274	0.404971		1.10219	0.140379	0.24536		4	8	7	16.6388	17.5859	16.9411	16.9756	17.8436	17.2427	17.0959	17.1082	17.4475	17.1743	17.3134	17.402	17.4809	17.1301	17.3618	17.207	17.2071	16.9037	17.0259	0	1	0	0	0	0	0	0	0	0
Mrpl44	Q9CY73	0.891444	-0.165783	0.824962		1.47356	0.559306	0.245602		4	8	7	14.5711	12.545	13.1377	15.1803	15.0633	15.113	14.6208	14.7399	14.5246	14.8588	13.1664	14.582	14.4641	15.2394	14.6707	14.005	12.6724	12.2757	14.8428	0	0	0	1	0	0	0	0	0	0
Fez2	Q6TYB5	0.87717	-0.189071	0.428173		0.803363	-0.315876	0.246318		4	8	7	14.9283	15.9494	15.7287	15.4517	15.5375	14.6682	15.4314	14.365	16.0243	15.2056	16.0982	15.7712	15.5856	15.7873	15.8594	15.9472	16.1039	15.1639	15.4777	0	0	0	0	0	0	1	0	0	0
Nedd1	P33215	0.566251	-0.820487	0.0910818		0.187874	-2.41216	0.246841		3	7	6	13.1406	NaN	13.4267	13.2723	13.4739	0	12.8682	12.1688	13.8028	13.112	13.8	14.2798	13.7863	14.0871	13.939	13.4001	13.9548	NaN	15.4349	1	0	0	0	0	0	0	0	0	0
Os9	Q8K2C7	1.42284	0.508777	0.139188		0.724212	-0.465517	0.247024		4	8	7	14.7412	15.4359	15.1948	15.0744	14.4476	12.2595	13.7221	13.9965	15.0312	14.3988	14.5708	14.6718	14.7487	14.8377	14.5373	14.6398	15.4802	13.5438	14.4322	0	0	0	0	0	0	1	0	0	0
Sipa1l1	Q8C0T5	0.710196	-0.493711	0.220819		0.807786	-0.307956	0.2472		4	8	7	16.4665	17.1715	17.086	18.1647	17.1882	17.0167	17.0155	17.8157	18.2049	17.7001	17.048	17.2742	17.0142	18.4659	17.6288	18.0924	17.0244	17.9123	17.873	1	0	1	0	0	0	0	0	0	0
Ldhb	P16125	0.759369	-0.397127	0.0147605		0.966689	-0.0488759	0.247388		4	8	7	24.7197	24.5088	24.2061	25.0325	24.9992	24.8454	24.9083	25.0386	25.0006	24.9135	25.0845	24.9302	25.0383	24.9958	25.1323	24.9565	24.9178	25.0901	24.9665	1	0	0	0	0	0	0	0	0	0
Rpl36a	P83882	1.04907	0.0691104	0.869808		1.27864	0.35461	0.247419		4	8	7	17.0373	17.467	18.1304	17.4118	17.5287	17.58	17.6321	17.238	18.263	18.0693	18.2228	17.8429	17.3347	16.7283	16.9733	18.1126	18.6558	16.7053	17.5874	1	0	0	0	0	0	0	0	0	0
Ppfibp2	O35711	1.09244	0.127554	0.660149		0.80457	-0.31371	0.247573		4	8	7	14.6098	14.4358	14.4234	15.2874	14.0855	14.4492	13.6848	14.6018	15.0686	13.3958	14.2362	14.4608	13.6029	14.7429	14.9539	14.8248	14.4122	14.8845	14.5096	0	0	0	0	0	0	1	0	0	0
S100a1	P56565	1.51256	0.596995	0.00430808		0.859394	-0.218609	0.247601		4	8	7	17.1646	17.577	17.229	17.211	16.0668	17.085	16.2768	16.8497	16.3623	16.8885	16.0712	16.2381	16.7855	16.5511	16.1591	16.7606	16.9485	16.9719	16.7122	1	0	0	0	0	0	0	0	0	0
Rela	Q04207	0.950599	-0.0730911	0.514244		0.914473	-0.128987	0.248237		4	8	7	18.4257	18.672	18.4769	18.6851	18.7017	18.1577	18.3757	18.4517	18.8228	18.3214	18.6207	18.6203	18.5449	18.8557	18.614	18.6673	18.5982	18.8662	18.3197	1	1	0	0	0	0	0	0	0	0
P33monox	Q9DBN4	1.06769	0.0944881	0.816398		0.197213	-2.34218	0.24828		3	6	7	13.0673	NaN	13.6852	14.998	13.1059	NaN	12.8549	0	14.0896	12.5681	14.0184	13.7243	13.8566	14.2288	13.5379	13.366	14.2538	13.6844	13.8289	1	0	0	0	0	0	0	0	0	0
Cltc	Q68FD5	1.10495	0.143981	0.293053		1.08766	0.121223	0.248399		4	8	7	24.6746	24.5461	24.6158	24.4301	24.4032	24.8101	24.5607	24.6395	24.4525	24.6207	24.4589	24.4057	24.3906	24.3	24.2402	24.128	24.4596	24.849	24.5912	1	0	1	0	0	0	0	0	0	0
Xrn2	Q9DBR1	0.910951	-0.134555	0.201674		1.05577	0.0782946	0.248833		4	8	7	18.7442	19.0097	18.7747	18.9813	19.185	18.9336	19.0752	19.1347	19.0907	19.0385	19.1403	19.1245	19.1434	19.1389	18.9627	19.0065	18.6759	19.0315	19.1254	0	1	0	0	0	0	0	0	0	0
Usp12	Q9D9M2	0.963971	-0.0529389	0.843335		0.780221	-0.358045	0.249068		4	8	7	16.9772	16.0522	17.0428	17.1929	15.7957	16.4641	16.0631	17.3504	15.6616	17.5684	16.2378	16.9484	16.4553	17.2172	16.5298	17.1239	16.5186	17.0026	17.2372	0	0	0	0	0	0	1	0	0	0
Actr8	Q8R2S9	0.834291	-0.261378	0.27234		0.658841	-0.601997	0.249073		4	7	7	14.9328	15.676	15.2419	15.5135	15.402	14.3856	15.6991	15.0187	16.4641	NaN	12.5266	15.5068	15.4361	15.7456	15.6486	15.088	16.0248	15.2302	16.0436	0	1	0	0	0	0	0	0	0	0
Akt1	P31750	1.07255	0.101041	0.603974		0.931335	-0.102628	0.249335		4	8	7	17.6949	18.7417	17.7994	18.0946	18.1638	17.8126	17.7597	17.6444	17.9861	17.7607	17.8628	18.0418	18.0162	18.1693	18.1536	18.0504	17.8614	17.7932	17.8272	1	1	1	0	0	0	0	0	0	0
Rint1	Q8BZ36	1.06375	0.0891525	0.393287		0.916472	-0.125837	0.249373		4	8	7	14.312	14.2216	14.215	14.2551	14.4817	13.8142	13.8803	14.049	13.8953	13.9577	14.0914	14.1178	14.2535	14.0812	14.4846	14.108	14.2773	14.0229	13.9049	1	0	1	0	0	0	0	0	0	0
Hn1l	Q6PGH2	1.42465	0.510605	0.139474		1.20683	0.271228	0.249411		4	8	7	15.7099	16.4073	15.5871	15.4523	16.0106	15.1218	15.2752	15.582	16.017	15.5174	15.3705	15.5039	15.5385	14.7565	15.9482	15.0156	15.989	14.8857	14.8165	1	1	0	0	0	0	0	0	0	0
Huwe1	Q7TMY8	1.1058	0.145087	0.0498536		0.960888	-0.05756	0.249794		4	8	7	17.8986	18.1176	17.9237	17.8529	17.7254	17.7855	17.8746	17.7985	17.5917	17.6693	17.8155	17.7043	17.8251	17.7345	17.7489	17.7128	17.9789	17.8655	17.7563	1	1	0	0	0	0	0	0	0	0
Tmem9b	Q9JJR8	0.916067	-0.126475	0.345762		0.879491	-0.18526	0.250102		4	8	7	15.2354	15.0763	14.8892	15.1009	14.664	14.7027	15.1823	14.7504	15.1395	14.7957	15.6498	15.2489	15.4169	15.0721	15.2959	14.895	15.275	14.9682	15.4904	0	0	1	0	0	0	0	0	0	0
Fnbp4	Q6ZQ03	0.900644	-0.150972	0.544762		1.16351	0.218484	0.250478		4	8	7	14.0301	13.7851	13.9057	14.2218	14.2753	14.6697	14.7126	14.1291	14.2515	14.1392	14.1824	14.4813	14.0098	14.3483	14.7471	14.0428	14.4104	13.303	14.0953	0	0	0	0	0	0	1	0	0	0
Eif5a	P63242	1.02415	0.0344243	0.71405		1.05199	0.073118	0.250766		4	8	7	21.9047	22.1998	21.8112	21.9816	22.0777	21.8598	21.9596	21.9514	22.1655	22.025	21.9502	22.1152	22.0601	21.9589	22.1099	21.8388	21.9532	21.7091	21.9496	1	1	1	0	0	0	0	0	0	0
Mtnd3	P03899	1.14303	0.192865	0.29623		1.14911	0.20052	0.251048		4	8	7	17.8481	17.802	17.7028	17.3823	17.1606	17.9982	17.7446	17.8097	17.3509	18.2108	17.5782	17.6786	17.52	17.1569	17.4923	17.3015	17.2589	17.6346	18.0723	0	0	1	1	0	0	0	0	0	0
Pepd	Q11136	1.20432	0.268221	0.00413482		0.95686	-0.0636198	0.251634		4	8	7	20.1236	20.3608	20.0917	20.3257	20.114	19.9544	19.806	19.8007	19.8232	19.9012	19.8227	19.9269	19.9024	20.0997	20.0788	19.8842	19.9448	19.9479	19.8429	0	0	0	0	0	0	1	0	0	0
Slc9a1	Q61165	0.873186	-0.195639	0.262259		0.886247	-0.174219	0.251668		4	8	7	15.7112	15.4438	15.972	15.4553	15.1087	16.0065	15.7271	15.4168	15.8514	15.7976	15.8715	15.5564	15.7742	15.5194	15.7882	15.6989	15.7004	16.1278	16.2796	0	0	1	0	0	0	0	0	0	0
Actr3	Q99JY9	0.997084	-0.00421357	0.954884		0.95828	-0.0614811	0.25175		4	8	7	21.8525	22.0627	22.0045	22.1664	21.9862	22.0684	21.8696	21.8433	22.0537	21.8725	21.9698	22.0505	22.042	22.2005	22.0951	22.056	21.9721	21.8832	21.9312	1	0	0	0	0	0	0	0	0	0
Slc38a10	Q5I012	1.22048	0.287454	0.141618		0.898103	-0.155047	0.251866		4	8	7	14.3123	14.3726	14.3873	14.7985	14.1536	13.6827	13.8743	13.9696	14.2275	14.0554	14.0415	14.1968	14.2423	14.2919	14.4839	14.2612	14.2836	13.5062	14.1924	0	0	1	0	0	0	0	0	0	0
Rnf126	Q91YL2	0.726741	-0.460487	0.471245		1.93195	0.950059	0.252069		4	8	7	15.2906	15.4712	16.0456	15.6435	15.0786	15.1101	19.1226	19.0035	15.91	18.1717	18.2825	15.507	15.6156	15.2157	16.1297	15.311	18.6293	15.9954	15.6158	1	1	0	0	0	0	0	0	0	0
Scrn3	Q3TMH2	0.881149	-0.182541	0.262968		1.05684	0.0797511	0.252311		4	8	7	17.736	18.2149	17.3776	17.612	17.8688	18.0364	17.8874	18.1157	17.962	18.0793	18.0229	18.007	17.9012	17.7925	17.8191	17.9835	17.7119	18.2016	18.014	0	0	0	0	0	0	1	0	0	0
Clns1a	Q61189	0.942973	-0.0847114	0.293774		1.05783	0.0811048	0.252729		4	8	7	17.4508	17.4015	17.2365	17.574	17.3863	17.6414	17.4896	17.6244	17.7334	17.5249	17.443	17.809	17.6086	17.5052	17.428	17.597	17.6128	17.3333	17.4178	1	1	0	0	0	0	0	0	0	0
Cyb5r4	Q3TDX8	1.10088	0.138659	0.650209		0.739113	-0.436133	0.252787		4	6	6	14.0481	13.6668	13.7814	13.598	12.1362	13.1919	14.2135	13.4949	13.2403	12.916	NaN	NaN	13.0868	14.1044	13.1375	14.1241	NaN	14.1956	13.1612	0	0	0	0	0	0	1	0	0	0
Pxn	Q8VI36	0.871006	-0.199245	0.288643		0.829606	-0.269502	0.252865		4	8	7	15.6687	15.991	16.0734	15.8622	16.0211	15.0087	15.7981	15.2487	16.3478	15.5951	16.3961	16.2129	16.0471	16.3654	16.3127	16.2244	16.3687	15.4972	15.8711	1	0	0	0	0	0	0	0	0	0
Tor3a	Q9ER38	1.10209	0.140246	0.368639		0.912695	-0.131795	0.25305		4	8	7	16.6419	16.9481	16.6105	16.8903	16.6203	16.5248	16.2508	16.3692	16.5177	16.3844	16.6011	16.7369	16.8404	16.8857	16.6844	16.7773	16.5339	16.1101	16.5953	1	0	0	0	0	0	0	0	0	0
Rnf14	Q9JI90	1.3088	0.388249	0.210505		1.20883	0.273611	0.253084		4	8	7	17.2257	16.335	16.7984	16.0984	15.9848	16.6946	16.3241	17.0896	16.1015	17.1379	16.1216	16.5437	16.7314	15.7585	16.2183	15.8675	15.7634	16.5278	16.716	1	1	0	0	0	0	0	0	0	0
Ipo5	Q8BKC5	1.18312	0.242593	0.00384923		1.04849	0.068312	0.253315		4	8	7	18.8955	19.0574	18.9857	18.969	18.975	18.9263	18.7985	18.8265	18.7213	18.7732	18.6402	18.76	18.797	18.79	18.5712	18.6297	18.9134	18.728	18.7109	1	1	0	0	0	0	0	0	0	0
Lrsam1	Q80ZI6	1.2589	0.332168	0.180884		0.831312	-0.266538	0.253356		4	8	7	15.9837	16.2437	15.6113	15.9497	14.6046	15.7965	15.7505	15.4961	14.8418	15.6903	15.5262	15.0809	15.7639	15.6712	15.3956	15.6554	16.0347	15.9612	14.8224	1	0	0	0	0	0	0	0	0	0
Vps26a	P40336	1.2248	0.292546	2.28306e-05		1.05178	0.0728277	0.253527		4	8	7	20.8722	20.8344	20.7911	20.9279	20.7972	20.911	20.5846	20.6597	20.5043	20.5309	20.4737	20.6318	20.6059	20.6213	20.6214	20.4744	20.5678	20.558	20.4981	1	0	1	0	0	0	0	0	0	0
Tldc1	Q8K0P3	1.36202	0.445744	0.0531444		1.12264	0.166894	0.25355		4	8	7	15.1833	15.6417	15.0584	15.0356	14.5564	15.0114	14.9459	15.2188	14.9547	15.1236	14.9001	14.8962	15.0097	14.7703	14.138	14.8575	14.5816	15.1265	15.0045	0	0	0	0	0	0	1	0	0	0
Gfer	P56213	0.807606	-0.308277	0.115007		0.890251	-0.167716	0.253811		4	8	7	16.5315	16.1146	16.4677	15.7594	16.1195	16.2486	16.5198	16.4132	16.6447	16.4681	16.6746	15.7824	16.7191	16.0672	16.3741	16.545	16.6147	16.7341	16.6319	1	0	0	1	0	0	0	0	0	0
Fip1l1	Q9D824	1.02632	0.0374761	0.921323		0.779149	-0.360029	0.254013		4	8	7	14.3598	15.2535	15.0384	13.6277	13.6205	13.1796	14.4765	13.5757	14.699	14.1414	14.8334	14.8526	14.7003	14.9838	15.2337	14.2952	14.6313	13.8675	14.0146	0	1	0	0	0	0	0	0	0	0
Inpp4b	Q6P1Y8	1.04518	0.0637457	0.721239		0.912488	-0.132123	0.254094		4	8	7	15.9847	16.5139	16.0746	16.4771	16.2725	16.018	15.8823	15.9594	15.9919	16.0761	16.0826	16.2509	16.2951	16.4168	16.5661	16.2258	15.7244	15.9815	16.182	0	0	0	0	0	0	1	0	0	0
Calr	P14211	1.27792	0.353796	0.00761195		0.938404	-0.0917193	0.254146		4	8	7	22.8931	22.7674	22.9258	23.2124	22.7697	22.4148	22.4473	22.3912	22.6392	22.3193	22.5305	22.5212	22.5568	22.7623	22.7232	22.6842	22.6515	22.3565	22.4367	0	0	0	0	0	0	1	0	0	0
Ikbkb	O88351	0.783093	-0.352744	0.260196		0.804267	-0.314253	0.254309		4	8	7	16.623	18.4598	17.8117	18.116	18.2464	17.986	18.1457	16.6272	18.1429	16.7525	18.1126	18.3157	18.2153	18.1255	18.1535	18.0532	18.1244	17.9021	18.1636	1	1	1	0	0	0	0	0	0	0
Alg3	Q8K2A8	1.01794	0.0256496	0.847498		1.09136	0.126125	0.254309		4	8	7	15.7335	15.5321	15.6024	16.0496	15.7605	15.5793	15.6469	16.2647	15.9345	15.7729	15.9145	15.7658	15.6015	15.3939	15.9682	15.807	15.8039	15.7954	15.5565	0	0	1	0	0	0	0	0	0	0
Actr1b	Q8R5C5	1.17103	0.22778	0.139166		1.08923	0.123308	0.254476		4	8	7	19.7812	19.9986	19.5454	19.6921	19.5323	19.8731	19.6298	19.8187	19.4558	19.8006	19.554	19.5345	19.6886	19.3121	19.4332	19.4533	19.2123	19.884	19.7022	1	0	0	0	0	0	0	0	0	0
Cers2	Q924Z4	1.0608	0.0851589	0.341796		1.06138	0.0859364	0.254568		4	8	7	16.9867	17.1057	16.7034	17.1087	17.0549	16.8301	16.7631	17.1463	17.2265	17.0538	16.8303	16.9101	16.9685	16.9563	17.0258	16.8538	16.8713	16.7535	16.8076	0	1	1	0	0	0	0	0	0	0
Asah1	Q9WV54	0.644209	-0.634399	0.00252788		1.10808	0.148065	0.254576		4	8	7	22.2429	22.4067	22.2322	22.7035	23.4458	23.0468	23.0284	23.2267	23.5124	22.8182	23.1916	23.1606	23.0427	23.4775	22.9294	23.2726	22.8883	22.8135	22.7911	0	0	0	0	0	0	1	0	0	0
Mrpl15	Q9CPR5	1.24745	0.318985	0.130512		1.1235	0.168001	0.254612		4	8	7	15.2876	15.4615	15.1023	15.0947	15.1374	15.194	14.993	15.1855	14.7185	15.0426	15.2922	15.1212	15.1153	15.1381	15.0603	14.8852	14.1671	15.1924	14.8645	0	0	0	1	0	0	0	0	0	0
Ephx2	P34914	0.872427	-0.196894	0.496733		0.568886	-0.813789	0.255386		4	8	6	15.4095	15.1546	15.2184	14.6334	13.7912	16.2377	15.17	15.2358	11.1139	14.8181	15.6983	13.8317	14.9995	NaN	15.5873	14.654	15.2735	16.0383	15.2527	1	0	0	0	0	0	0	0	0	0
Mrps11	Q9DCA2	1.22359	0.29112	0.392553		1.15968	0.21373	0.255713		4	8	7	15.6204	14.306	15.7448	15.5557	15.4805	15.4193	14.9816	15.478	14.7465	15.2885	15.3866	15.0536	15.5742	14.7615	14.8166	15.1829	14.3307	15.0553	15.3881	0	0	0	1	0	0	0	0	0	0
Soat1	Q61263	1.97362	0.980845	0.00013285	+	0.882584	-0.180194	0.255993		4	8	7	17.116	17.3361	17.3504	17.3043	16.2567	16.1925	15.6099	15.8658	16.4299	15.898	16.43	16.2426	16.3795	16.512	16.3361	16.4683	16.4942	15.6816	16.1993	0	0	1	0	0	0	0	1	0	0
Mtfmt	Q9D799	0.754247	-0.406891	0.272336		1.29169	0.369259	0.256		4	8	7	19.0076	19.4953	18.8052	18.5329	19.7134	20.1329	19.9685	19.7341	20.4324	19.5624	19.8979	18.4497	19.5913	18.9464	19.6909	19.0827	20.503	18.6576	19.098	0	0	0	1	0	0	0	0	0	0
Fbxl15	Q91W61	0.942458	-0.0854993	0.427752		0.91698	-0.125038	0.25629		4	8	7	14.8029	14.9522	14.8751	14.5906	14.5855	14.5027	14.8281	14.8737	14.475	15.0791	15.0262	14.7548	14.8122	15.0365	14.8555	14.6568	14.7588	14.9744	15.1407	1	0	0	0	0	0	0	0	0	0
Ppt2	O35448	0.771794	-0.373713	0.190559		0.835575	-0.259159	0.256453		4	8	7	16.1437	16.2781	15.5967	16.2537	15.9628	15.9489	16.3911	16.0576	17.0079	15.8256	16.2876	15.9791	16.192	16.6896	17.0729	16.7684	15.7367	16.5739	16.0586	0	0	0	0	0	0	1	0	0	0
Cstf2	Q8BIQ5	0.680283	-0.555792	0.0138136		0.846037	-0.241207	0.256535		4	8	7	16.4687	16.9385	17.0959	16.8684	17.1884	16.4175	17.3428	16.6825	17.621	16.909	17.7299	17.3687	17.2504	17.6845	17.4887	17.5695	17.6973	16.8574	17.2431	0	1	0	0	0	0	0	0	0	0
Gpaa1	Q9WTK3	1.07129	0.0993489	0.188534		0.950091	-0.0738623	0.25673		4	8	7	17.0876	17.1387	16.9303	17.1056	17.028	16.8707	16.8245	17.0464	16.6636	16.9019	16.9365	16.8671	16.8891	17.1339	17.0239	17.0297	16.9337	16.7595	16.9938	0	0	1	0	0	0	0	0	0	0
Iqgap1	Q9JKF1	1.58423	0.663781	0.000568968	+	0.932852	-0.100281	0.256751		4	8	7	18.9898	18.4853	18.7386	18.7983	17.8171	18.081	17.8522	17.9809	18.1484	18.1049	17.9102	18.0168	17.6819	18.3055	18.1264	18.1728	18.058	18.2322	18.0476	0	0	1	0	0	0	0	1	0	0
Them6	Q80ZW2	1.20116	0.264423	0.237087		0.876214	-0.190644	0.256823		4	8	7	16.9485	17.1746	16.6422	16.43	16.2815	16.7135	16.5182	16.4413	15.961	16.6772	16.0995	16.0577	16.1581	16.2706	16.5291	16.419	16.6458	17.1956	16.5226	0	0	0	0	0	1	0	0	0	0
Rab5a	Q9CQD1	0.996391	-0.00521571	0.967206		1.08798	0.121653	0.256984		4	8	7	19.785	19.6551	19.6744	19.5552	19.5724	19.9608	19.756	19.9951	19.7808	19.9639	19.7198	19.6057	19.636	19.3808	19.4756	19.7264	19.6576	20.1099	19.7224	1	0	1	0	0	0	0	0	0	0
Nckipsd	Q9ESJ4	1.26484	0.338952	0.205484		1.18505	0.244949	0.257084		4	8	7	18.1363	18.2494	17.7447	17.5175	17.5761	18.2248	17.9327	18.2152	17.1942	18.1699	17.523	17.7081	17.8933	17.1069	17.3839	17.2888	17.2196	18.1841	17.9346	0	1	0	0	0	0	0	0	0	0
Vti1a	O89116	1.07537	0.104834	0.339772		0.929163	-0.105996	0.257137		4	8	7	13.8034	14.0297	13.9544	14.1291	13.5333	13.6016	13.8072	13.9236	13.9075	13.6541	13.9996	13.7196	13.6818	13.9225	14.0477	13.7807	13.6258	13.9968	14.0648	0	0	1	0	0	0	0	0	0	0
Actr1a	P61164	1.10937	0.149746	0.149593		1.075	0.104335	0.257189		4	8	7	21.1543	20.9601	21.015	21.011	20.8967	21.2546	21.089	21.0674	20.8655	21.1104	20.8698	20.764	20.8795	20.6053	20.7443	20.9202	20.9098	21.1651	20.9732	1	0	0	0	0	0	0	0	0	0
mt-Co3	P00416	1.15872	0.212535	0.407151		1.20406	0.267912	0.25723		4	8	7	18.5603	17.849	18.0713	17.9624	17.9079	18.8408	18.43	18.4943	17.7138	18.4492	17.9336	17.5593	18.1416	17.6251	17.5699	17.7731	17.358	18.4398	18.38	0	0	1	1	0	0	0	0	0	0
Fer	P70451	0.961596	-0.0564971	0.558207		1.04336	0.0612304	0.257957		4	8	7	15.2117	15.6712	15.381	15.3939	15.6212	15.596	15.5022	15.4348	15.5117	15.4284	15.5472	15.6157	15.5484	15.5714	15.5555	15.4738	15.2341	15.5256	15.3877	1	1	1	0	0	0	0	0	0	0
Pold2	O35654	1.09382	0.129371	0.270741		0.947585	-0.0776727	0.258123		4	8	7	15.3363	15.7924	15.6238	15.7728	15.5613	15.437	15.3284	15.2953	15.5036	15.3332	15.4479	15.4875	15.4047	15.7745	15.4267	15.5077	15.6413	15.4364	15.3224	0	1	0	0	0	0	0	0	0	0
Mbp	P04370	1.08504	0.117749	0.740641		1.28114	0.357432	0.258711		4	8	7	26.0285	26.2318	25.5732	25.8906	25.4162	25.665	26.4075	26.1851	26.3192	27.1856	26.1364	26.0507	25.6172	24.5152	26.3318	26.0811	26.033	25.6939	26.4208	1	1	1	0	0	0	0	0	0	0
Trim47	Q8C0E3	1.04413	0.0622986	0.708602		0.895941	-0.158524	0.258812		4	8	7	15.8684	16.3788	16.1974	16.3597	16.3247	15.652	15.6469	15.9279	15.8762	16.0643	16.1016	16.2484	16.1211	16.3768	16.3356	16.2591	16.1238	15.5751	16.1801	1	1	0	0	0	0	0	0	0	0
Mydgf	Q9CPT4	1.19526	0.257322	0.0182708		1.06086	0.0852405	0.25912		4	8	7	19.5296	19.5098	19.6126	19.839	19.7641	19.5117	19.3644	19.449	19.4056	19.3819	19.3046	19.4241	19.4834	19.4147	19.1951	19.2958	19.4106	19.2026	19.5558	0	0	0	0	0	1	0	0	0	0
Nagk	Q9QZ08	1.61835	0.694519	5.88932e-07	+	1.03113	0.044223	0.259234		4	8	7	19.7785	20.0288	19.876	19.8758	19.2825	19.298	19.2515	19.3366	19.1795	19.2275	19.1686	19.1716	19.244	19.2531	19.1615	19.188	19.0805	19.1232	19.3165	0	0	0	0	0	0	1	1	0	0
Cul5	Q9D5V5	1.00955	0.0137111	0.856485		1.07114	0.0991411	0.259271		4	8	7	18.8937	18.9211	18.6984	18.7755	18.7883	19.1215	18.9833	19.0751	18.6174	19.108	18.7528	18.8142	18.7788	18.6661	18.7347	18.892	18.6976	18.8784	19.0115	0	0	0	0	0	0	1	0	0	0
Ipo13	Q8K0C1	1.13946	0.188356	0.682657		1.29766	0.375915	0.259524		4	8	7	14.5029	14.6548	14.4524	14.5936	15.1316	14.8583	14.4217	14.5305	14.7114	14.7766	14.529	14.9488	14.9453	14.7238	14.7874	14.7329	14.3963	12.4343	14.5181	1	1	0	0	0	0	0	0	0	0
Faah	O08914	1.02438	0.0347475	0.92152		1.24751	0.319051	0.259621		4	8	7	20.0212	19.3606	19.4003	18.8403	19.245	20.0423	19.9692	20.1898	18.8715	20.0402	19.799	19.3624	19.7668	18.5718	19.2045	19.0004	19.159	20.3503	19.5431	0	0	1	0	0	0	0	0	0	0
Ddah2	Q99LD8	0.95801	-0.0618879	0.399185		1.08769	0.121263	0.25971		4	8	7	19.9428	20.2688	19.9463	20.122	20.1765	20.8519	20.1621	20.2799	20.2555	20.2359	19.9892	20.0737	20.1299	20.1966	19.9688	20.1289	20.1654	20.2112	20.1222	1	0	0	1	0	0	0	0	0	0
Vim	P20152	1.50035	0.585303	0.0278158		0.86548	-0.208428	0.260241		4	8	7	23.207	22.6181	22.3335	22.6212	21.6444	22.5223	22.0076	21.7586	21.9675	22.142	21.4515	21.7157	21.5525	21.7676	22.1994	22.2257	22.6269	22.258	22.1374	1	0	0	0	0	0	0	0	0	0
Arhgap31	A6X8Z5	0.834386	-0.261213	0.16365		0.890306	-0.167627	0.260576		4	8	7	16.5639	16.5778	16.7395	16.7915	17.1541	16.5739	16.7048	16.6391	16.8844	16.4535	16.9288	16.7557	16.713	17.3537	16.7232	16.7547	17.0826	17.3372	16.5414	0	0	0	0	0	0	1	0	0	0
Tgm1	Q9JLF6	1.40519	0.490763	0.350989		1.38041	0.4651	0.260592		4	7	7	15.1768	14.5897	14.1239	13.329	14.6948	12.9531	13.9959	14.9508	14.617	14.5252	NaN	14.2175	13.6739	13.3817	15.038	13.6635	14.8037	12.8973	13.2404	0	0	1	0	0	0	0	0	0	0
Nmt2	O70311	1.02412	0.0343789	0.578071		1.04542	0.0640802	0.260916		4	8	7	17.8796	18.0648	18.0071	18.0765	18.1794	17.9138	18.0387	18.123	18.0526	17.8994	18.1557	17.9311	17.8983	18.1082	17.9568	17.8732	18.0997	17.9814	17.8909	1	0	1	0	0	0	0	0	0	0
Lgals3bp	Q07797	2.30812	1.20672	8.54306e-07	+	0.902939	-0.1473	0.260977		4	8	7	19.4673	19.4521	19.5764	19.5261	17.796	18.591	17.9647	18.2209	18.4153	17.8751	18.2936	18.0551	18.2665	18.5697	18.2273	18.3783	18.494	18.0232	18.1324	0	0	0	0	1	1	0	1	0	0
Spast	Q9QYY8	1.0707	0.0985479	0.496719		1.08534	0.118147	0.261006		4	8	7	15.0244	15.4649	15.1367	15.0366	15.1233	15.0136	15.3478	14.9252	15.318	15.2436	15.3443	15.1663	15.2546	15.2068	14.8971	14.9842	14.6606	15.2864	15.18	1	1	1	0	0	0	0	0	0	0
Pgs1	Q8BHF7	1.08824	0.121997	0.394926		1.10345	0.142027	0.261657		4	8	7	17.2711	17.2069	17.1489	16.9938	17.0017	17.5187	17.2427	17.3447	16.9247	17.3351	17.0726	16.9615	17.1288	16.7621	16.8372	16.8949	16.9129	17.4746	17.2218	0	0	0	1	0	0	0	0	0	0
Higd1a	Q9JLR9	0.980097	-0.0290032	0.883596		1.12924	0.175353	0.26171		4	8	7	16.0335	15.4114	15.7253	15.9222	15.4691	16.0849	16.1239	16.2159	15.9779	16.2051	16.0039	15.739	15.9615	15.401	15.2788	15.8963	15.9789	16.0046	16.0937	0	0	1	1	0	0	0	0	0	0
Rad23b	P54728	0.935939	-0.0955132	0.393028		0.933692	-0.098982	0.261719		4	8	7	19.702	20.3322	19.9029	19.9009	19.6727	19.6107	20.0297	19.9132	20.0946	20.0803	20.1263	20.1208	20.0361	20.0318	20.0707	19.9085	20.035	20.0957	20.2074	1	1	0	0	0	0	0	0	0	0
Cmc1	Q9CPZ8	0.778977	-0.360347	0.308062		0.781866	-0.355006	0.261825		4	8	7	15.9267	16.6754	15.6911	15.3093	14.8285	15.4175	15.7332	16.3688	16.2011	16.981	15.8548	15.8628	16.6583	15.5742	15.8256	16.5098	16.6115	16.8444	15.803	0	0	0	1	0	0	0	0	0	0
Flii	Q9JJ28	1.20247	0.265996	0.031671		0.938854	-0.0910268	0.261893		4	8	7	17.5903	17.8718	17.8459	17.8447	17.5722	17.2639	17.3784	17.4394	17.4424	17.3048	17.5944	17.4536	17.4583	17.6766	17.5735	17.5805	17.6673	17.554	17.1449	1	1	0	0	0	0	0	0	0	0
Tbl1xr1	Q8BHJ5	0.847773	-0.23825	0.0735076		1.08155	0.113098	0.262759		4	8	7	17.143	17.4705	17.1448	17.4942	17.8122	17.4513	17.5363	17.6074	17.9773	17.5218	17.5593	17.8503	17.678	17.6934	17.6565	17.6007	17.5419	17.1616	17.5276	0	1	0	0	0	0	0	0	0	0
Hsd17b8	P50171	1.00789	0.0113411	0.81908		0.964087	-0.0527652	0.262981		4	8	7	19.0513	19.0944	19.1275	18.9183	19.0786	18.782	18.972	18.956	19.0403	18.9441	19.1081	18.9889	19.093	19.0013	19.0558	18.9511	19.1516	18.9996	19.0033	0	0	0	1	0	0	0	0	0	0
Hcls1	P49710	0.811738	-0.300915	0.219978		0.830077	-0.268683	0.263098		4	8	7	19.0462	19.5287	19.8261	19.4199	19.3902	18.8383	19.6543	18.7738	19.9208	19.3569	20.0707	19.8943	19.6671	20.0609	20.2318	19.7764	19.9555	19.0771	19.5241	0	0	0	1	0	0	0	0	0	0
Lpgat1	Q91YX5	0.975268	-0.0361296	0.903903		0.795619	-0.329851	0.263199		4	8	7	15.2783	14.8732	14.6216	15.3937	14.049	15.3569	14.5489	15.6157	14.907	14.9022	14.624	13.9799	15.418	14.8338	14.9977	14.9145	14.2152	15.7974	15.3681	0	0	1	0	0	0	0	0	0	0
Rffl	Q6ZQM0	0.961998	-0.0558939	0.847629		0.800137	-0.321681	0.263259		4	8	7	17.5306	18.4542	17.5956	18.4782	17.8493	16.5829	17.7726	18.1869	18.3985	17.8298	18.2608	17.1101	18.2496	18.5725	18.5596	17.514	17.7919	17.7524	18.0539	1	0	1	0	0	0	0	0	0	0
Gpkow	Q56A08	0.943728	-0.0835568	0.627982		1.11978	0.163214	0.263378		4	8	7	15.7521	16.0129	15.7684	16.0375	16.3851	15.7694	16.3033	16.2075	16.1377	15.948	16.419	15.946	15.6982	15.8935	15.9176	16.3208	16.0966	15.5394	16.3679	0	1	0	0	0	0	0	0	0	0
Gls	D3Z7P3	1.16731	0.223191	0.505245		1.24925	0.321064	0.263639		4	8	7	20.8765	20.3002	20.3575	20.1755	20.0982	21.0222	20.7668	20.9962	19.85	21.0125	20.2599	20.1966	20.4997	19.4232	19.9116	19.763	20.0209	21.1161	20.6951	1	0	0	1	0	0	0	0	0	0
Tbc1d23	Q8K0F1	1.20671	0.271081	0.296687		1.10316	0.141646	0.263928		4	8	7	14.0978	14.4603	14.0307	15.3404	14.1845	14.588	14.3405	14.4557	14.4634	13.9029	14.6734	14.2145	13.9736	14.3422	14.2281	14.4565	14.1949	14.4055	13.8777	0	0	0	0	0	0	1	0	0	0
Tmem87a	Q8BXN9	1.01867	0.0266829	0.837053		0.911249	-0.134082	0.264305		4	8	7	15.498	15.6459	15.4162	15.8773	15.5449	15.1293	15.3479	15.3754	15.8991	15.2811	15.6393	15.3719	15.6038	15.7909	15.6045	15.8291	15.461	15.2357	15.5538	0	0	1	0	0	0	0	0	0	0
Coq7	P97478	1.16624	0.221867	0.308846		1.17219	0.229207	0.26466		4	8	7	14.6427	15.6047	15.0095	14.5263	15.7496	14.205	15.1475	14.4742	14.7284	15.2084	14.97	15.142	14.588	14.6518	14.5848	14.7308	14.4897	15.0241	14.9984	0	0	1	1	0	0	0	0	0	0
Pdk2	Q9JK42	1.10535	0.1445	0.602427		1.19264	0.254162	0.264666		4	8	7	16.1392	15.5457	15.6116	15.8966	15.5732	16.2984	15.938	16.3337	15.5252	16.3051	15.6229	15.6672	15.8578	14.7946	15.3713	15.5931	15.6339	16.295	16.0309	0	0	0	1	0	0	0	0	0	0
Hmgn1	P18608	0.739916	-0.434566	0.029554		0.863092	-0.212413	0.265047		4	8	7	15.2404	15.8709	15.6529	15.8885	15.5149	15.4095	15.5389	15.6064	16.4253	15.954	16.3817	16.2519	16.3527	16.1995	16.2951	16.0672	16.2576	15.7289	15.7834	1	1	0	0	0	0	0	0	0	0
Dhrs1	Q99L04	1.04905	0.0690868	0.304555		0.957135	-0.0632057	0.265408		4	8	7	19.673	19.6921	19.6349	19.6928	19.606	19.3903	19.5077	19.4837	19.4846	19.6095	19.639	19.6064	19.6011	19.485	19.55	19.6475	19.8545	19.5186	19.5719	0	0	0	0	0	0	1	0	0	0
Lamb2	Q61292	0.832354	-0.264731	0.454416		0.860425	-0.216879	0.26552		4	8	7	17.8788	18.1732	16.9566	18.9972	17.7758	18.4126	18.4018	18.2768	18.0227	18.2357	17.1736	18.0952	17.824	18.2557	18.1225	18.2338	18.1923	18.7389	18.496	0	0	0	0	1	1	0	0	0	0
Vars	Q9Z1Q9	0.975742	-0.0354289	0.803392		0.899567	-0.152698	0.265807		4	8	7	19.6386	19.8916	19.9334	20.1548	19.9503	19.6745	19.7545	19.498	20.104	19.352	20.1307	19.8345	19.8308	20.2158	20.0622	20.0811	20.0775	19.6423	19.6705	0	0	0	0	0	0	1	0	0	0
Chuk	Q60680	1.06544	0.091445	0.673419		1.09894	0.13611	0.265961		4	8	7	14.8191	16.0276	15.2246	15.1338	15.344	15.1554	15.4046	15.3195	15.4621	14.9741	15.8462	15.2617	14.9349	15.4774	15.1078	15.4052	15.2223	15.2478	15.0736	1	1	0	0	0	0	0	0	0	0
Mark3	Q03141	1.11408	0.155849	0.476691		1.15198	0.20411	0.266142		4	8	7	18.4826	18.198	18.0976	18.0498	18.1522	18.7333	18.2967	18.5516	17.951	18.3806	17.8847	18.0918	18.3072	17.6713	17.7155	17.8745	17.7445	18.5699	18.475	0	0	1	0	0	0	0	0	0	0
Dnajb2	Q9QYI5	1.44211	0.528183	0.136932		1.34307	0.42553	0.266205		4	6	7	15.5053	16.385	16.2415	15.9021	14.5109	16.1697	16.3235	NaN	15.84	16.653	NaN	15.9378	15.1878	15.3225	16.1437	15.5676	16.1049	15.5468	14.4885	0	0	0	0	0	0	1	0	0	0
Nenf	Q9CQ45	1.08152	0.113063	0.335797		0.900479	-0.151235	0.266469		4	8	7	16.8276	16.9628	16.5779	16.814	16.6951	16.1633	16.09	16.421	16.7945	16.5506	16.5862	16.9496	16.6235	16.6631	16.8351	16.3073	16.846	16.7858	16.7168	0	0	0	0	0	1	0	0	0	0
Rpl22l1	Q9D7S7	1.32312	0.403939	0.0470666		0.846797	-0.239911	0.266851		4	8	7	14.9525	15.6314	15.0946	15.4227	15.035	15.2571	14.8785	13.8564	14.5059	14.0072	14.7301	14.7814	14.6692	14.9421	14.6611	14.9847	15.3939	14.7605	14.688	0	0	0	0	0	0	1	0	0	0
Myo1b	P46735	0.83368	-0.262434	0.0841649		0.90822	-0.138886	0.26693		4	8	7	16.3315	16.9334	16.8311	16.8932	17.0518	16.4889	16.6933	16.7004	17.0849	16.6262	17.1585	17.1628	16.9518	17.2229	17.1455	16.9642	17.1572	16.8992	16.7274	0	0	0	0	0	0	1	0	0	0
Pogz	Q8BZH4	0.882733	-0.17995	0.623522		1.25969	0.333067	0.267032		4	8	7	14.2915	14.21	14.2919	14.4374	15.1699	14.8502	14.9555	13.9206	15.0345	14.8395	15.1706	14.6248	14.258	15.2799	13.1604	14.8643	14.9426	14.6161	14.2923	1	1	0	0	0	0	0	0	0	0
Fdxr	Q61578	0.963756	-0.0532604	0.597446		1.05081	0.0714996	0.267107		4	8	7	17.0377	17.6593	17.2705	17.4025	17.5682	17.6915	17.4378	17.4083	17.6478	17.2546	17.3096	17.4205	17.4156	17.4085	17.4416	17.3126	17.4175	17.3389	17.4356	0	0	0	1	0	0	0	0	0	0
Fbxw11	Q5SRY7	0.995146	-0.00702	0.927101		0.941432	-0.0870713	0.267117		4	8	7	16.4385	16.5723	16.5744	16.7593	16.8669	16.3572	16.4059	16.4528	16.5854	16.3474	16.5429	16.49	16.5176	16.7284	16.651	16.5243	16.6998	16.6152	16.4157	1	1	0	0	0	0	0	0	0	0
Hnrnpul2	Q00PI9	0.784064	-0.350956	0.00760347		1.07431	0.103411	0.267136		4	8	7	20.3779	20.4059	20.257	20.6596	21.1422	20.7443	20.6794	20.8557	21.1422	20.6992	20.859	20.9138	20.8089	21.0296	20.8165	20.8554	20.7565	20.6407	20.5249	0	1	0	0	0	0	0	0	0	0
Slc7a5	Q9Z127	1.14635	0.19705	0.338551		0.88943	-0.169047	0.267797		4	8	7	19.2043	18.7556	18.7095	18.6503	18.2773	18.8125	18.5874	18.5917	18.2567	18.6674	18.265	18.2525	18.6239	18.2048	18.3787	18.3445	18.888	19.0943	18.896	1	0	1	0	0	0	0	0	0	0
Rpl18	P35980	1.14762	0.198647	0.110179		1.09589	0.132098	0.267939		4	8	7	21.6191	21.7749	21.5995	21.9413	22.0733	21.5975	21.4679	21.5364	21.5348	21.3719	21.8909	21.8643	21.7247	21.4036	21.5168	21.8127	21.6075	21.3433	21.3367	1	0	0	0	0	0	0	0	0	0
Dstyk	Q6XUX1	0.898805	-0.15392	0.575779		0.837	-0.2567	0.268109		3	7	6	NaN	13.7564	13.0759	13.4385	12.4898	13.3681	13.5608	13.349	13.807	NaN	13.3654	13.3058	13.3084	13.8271	NaN	13.5845	13.297	14.2115	13.2369	1	0	1	0	0	0	0	0	0	0
Fam129a	Q3UW53	1.18664	0.246883	0.234953		0.894511	-0.160828	0.268307		4	8	7	17.8406	18.4485	18.3273	18.4636	17.8823	17.8813	17.3974	17.8465	18.0182	17.7646	17.9856	18.1226	18.065	18.5364	18.1738	17.8746	18.0165	17.4803	18.0153	1	0	1	0	0	0	0	0	0	0
Chmp7	Q8R1T1	1.17549	0.233262	0.318124		1.15517	0.208109	0.268721		4	8	7	15.4642	15.78	15.4109	15.1893	14.8487	15.5804	15.5301	15.8409	15.3372	15.6345	15.4936	15.2223	15.3735	14.9097	14.8353	14.9173	15.0705	15.687	15.8017	1	1	0	0	0	0	0	0	0	0
Tor1aip2	Q8BYU6	1.17613	0.23405	0.0708872		1.6723	0.741837	0.268848		4	8	7	16.1642	16.2231	16.1134	16.1255	16.0511	19.7147	18.968	15.8313	15.3728	15.5406	15.9104	15.9258	15.9145	15.9868	16.1033	16.0064	16.1298	15.8392	15.4774	0	1	1	0	0	0	0	0	0	0
Bola3	Q8CEI1	0.49546	-1.01316	0.0528748		0.852603	-0.230053	0.268882		4	8	7	14.318	14.3322	12.2494	14.2159	14.7732	14.152	14.7293	14.3774	14.6146	14.7538	14.5572	14.5385	15.2961	14.252	15.407	14.3579	14.4616	14.4537	15.316	0	0	0	0	0	1	0	0	0	0
Shroom2	A2ALU4	1.24477	0.315883	0.338373		1.22338	0.290875	0.268894		3	7	4	14.7229	14.9024	14.2783	NaN	NaN	14.6157	15.0046	15.1927	14.3581	14.6232	14.253	14.2195	13.9285	NaN	NaN	NaN	13.9634	14.713	14.6698	1	0	1	0	0	0	0	0	0	0
Mfap1	Q9CQU1	1.02619	0.0372939	0.877959		1.15078	0.20261	0.268974		4	7	7	13.7914	14.1275	13.9751	14.5319	14.6315	14.1576	NaN	14.1855	14.4379	14.0549	14.0249	14.4101	14.308	14.5762	14.0741	14.4562	13.4624	13.7502	13.8571	0	0	0	0	0	0	1	0	0	0
Cox7c	P17665	1.18352	0.243087	0.531159		1.24762	0.319181	0.268974		4	8	7	18.385	18.4077	17.2326	17.8683	17.6622	18.7589	18.4102	18.3177	17.9243	18.0114	17.3012	18.0102	18.2244	17.4093	17.3996	17.6913	16.7735	18.6498	17.9644	0	0	1	1	0	0	0	0	0	0
Mog	Q61885	1.05548	0.077905	0.774982		1.18583	0.2459	0.269377		4	8	7	22.948	22.9852	22.1528	22.4891	22.453	22.5664	23.0329	23.1765	22.7825	23.5128	22.4794	22.4907	22.5048	21.6613	22.5839	22.8206	23.0269	22.7082	22.6554	0	0	1	0	0	0	0	0	0	0
Lsm4	Q9QXA5	0.658877	-0.60192	0.0550219		0.787214	-0.345172	0.269817		4	8	7	16.8499	17.8061	17.4356	17.3144	16.9669	16.7108	17.9846	16.8346	18.3145	17.7079	18.2264	18.1202	17.4999	18.5336	18.2835	18.0677	18.3032	17.3667	17.6192	0	1	0	0	0	0	0	0	0	0
Eif3j1	Q3UGC7	0.956842	-0.0636479	0.439697		0.939509	-0.0900216	0.269836		4	8	7	19.3915	19.5812	19.5345	19.5846	19.6707	19.2396	19.4872	19.4094	19.6418	19.3236	19.5675	19.6328	19.5291	19.7222	19.8357	19.5607	19.5271	19.4752	19.4562	1	0	0	0	0	0	0	0	0	0
Nqo2	Q9JI75	0.923429	-0.114927	0.0514286		1.02778	0.0395291	0.270165		4	8	7	17.1725	17.2143	17.1088	17.3822	17.2795	17.369	17.2932	17.3645	17.5055	17.3602	17.4451	17.3743	17.4258	17.3195	17.3364	17.3087	17.3922	17.2925	17.2656	1	0	0	0	0	0	0	0	0	0
Crebbp	P45481	0.99664	-0.00485536	0.977215		1.08887	0.122833	0.270365		4	8	7	15.6561	16.1065	15.9642	16.3725	16.4166	16.092	16.0408	16.0264	16.2225	15.9604	16.3676	16.0936	16.1268	16.4477	15.7165	16.0157	16.1412	15.9783	15.7814	1	1	0	0	0	0	0	0	0	0
Spock1	Q62288	0.803225	-0.316124	0.147768		0.869693	-0.201421	0.270572		4	8	7	13.6988	13.779	14.262	13.9022	14.5522	13.5236	14.3632	13.9319	13.7671	14.0787	14.1262	13.8585	14.3908	14.0263	14.7659	14.1816	14.0365	13.7083	14.4768	0	0	0	0	1	1	0	0	0	0
Ahsg	P29699	1.35008	0.433044	0.360154		1.58741	0.666674	0.271505		4	8	5	11.0381	10.4448	12.1347	11.284	13.1889	10.1816	11.4756	10.9872	9.61587	12.4937	11.9408	11.7884	11.4807	11.3155	NaN	10.6902	9.92545	NaN	10.5498	0	0	0	0	0	1	0	0	0	0
Ndufab1	Q9CR21	0.968356	-0.0463904	0.784261		1.11435	0.156202	0.271524		4	8	7	20.1306	20.2627	20.0177	19.7682	19.8112	20.5109	20.4215	20.4106	20.1247	20.4026	20.2816	20.0161	20.2256	19.635	20.0287	19.9556	19.9587	20.4832	20.3516	0	0	0	1	0	0	0	0	0	0
Hmgcl	P38060	0.999317	-0.000986071	0.987168		1.04592	0.0647739	0.271617		4	8	7	18.8697	18.9533	18.8914	18.8437	19.0401	18.7594	18.9179	18.873	19.0883	18.933	19.0008	19.03	19.003	18.7001	18.7777	18.9368	18.9884	18.8989	18.929	0	0	0	1	0	0	0	0	0	0
Icam5	Q60625	0.765435	-0.385649	0.233304		1.10871	0.148879	0.272148		4	8	7	15.2688	16.87	16.595	16.8345	16.8885	16.9744	16.9827	16.9821	17.2125	16.466	17.2299	16.6767	16.5938	17.2311	16.4916	16.9202	16.7848	16.7794	16.643	0	0	1	0	0	0	0	0	0	0
Lta4h	P24527	0.963445	-0.0537261	0.565472		0.952147	-0.0707436	0.272148		4	8	7	20.3189	20.5745	20.3853	20.6054	20.5465	20.5519	20.3953	20.4379	20.5818	20.3809	20.3609	20.3766	20.4015	20.7043	20.6775	20.5381	20.5822	20.4656	20.3039	1	0	0	0	0	0	0	0	0	0
Mepce	Q8K3A9	0.970994	-0.042465	0.963044		1.62809	0.703182	0.272386		4	7	6	13.5393	15.8784	13.5098	14.6819	15.2542	NaN	15.0198	14.4868	15.0872	14.7022	16.2094	15.2762	14.7584	15.4954	11.6124	NaN	14.4887	15.9022	14.4117	0	0	0	0	0	0	1	0	0	0
Impdh1	P50096	1.06719	0.0938136	0.423571		1.11554	0.157745	0.272551		4	8	7	17.942	17.8021	17.7942	17.9174	18.06	17.6291	17.5784	17.7839	18.3282	17.7318	18.3777	17.934	17.9995	17.7989	18.014	17.7389	17.382	17.7032	17.7546	1	1	0	0	0	0	0	0	0	0
Fam3c	Q91VU0	0.956671	-0.063905	0.639045		0.923632	-0.11461	0.272634		4	8	7	17.0515	17.4596	17.1812	17.5892	17.2321	16.8722	17.2932	17.3029	17.4573	17.1282	17.4509	17.4206	17.2435	17.5953	17.3856	17.6593	17.3921	17.2816	17.1326	0	0	0	0	0	1	0	0	0	0
Ncf4	P97369	1.03551	0.0503414	0.749129		0.888664	-0.17029	0.272934		4	8	7	19.1247	19.6816	19.3093	19.4282	19.6209	18.6664	19.0367	18.9434	19.2817	18.9518	19.3834	19.4382	19.3601	19.6274	19.4928	19.532	19.3166	18.9418	19.0785	1	0	1	0	0	0	0	0	0	0
Ppp1r12a	Q9DBR7	0.806325	-0.310567	0.00774434		0.924015	-0.114012	0.273034		4	8	7	17.5821	17.7132	17.5835	17.8934	17.8606	17.4204	17.8672	17.7917	18.0698	17.96	18.1742	17.9729	17.9976	18.0597	18.2067	18.0388	18.0564	17.7369	17.9292	1	0	0	0	0	0	0	0	0	0
Fam134a	Q6NS82	1.50084	0.585773	0.0239832		1.15706	0.210458	0.27325		4	8	7	15.2641	15.9568	15.9188	15.4251	14.8034	15.7175	14.7608	15.4914	15.3203	15.6605	15.3332	15.04	15.1631	14.5231	15.0317	14.8305	15.2648	14.9657	15.609	0	0	1	0	0	0	0	0	0	0
Ptrhd1	D3Z4S3	20.6383	4.36725	0.143339		7.12127	2.83214	0.273505		4	8	7	24.0264	16.0381	24.256	24.6279	24.6642	14.9019	24.0422	13.4385	24.4607	15.5673	24.2632	24.2777	15.631	14.5059	15.7637	24.4637	14.9661	24.2274	15.5311	0	0	0	0	0	0	1	0	0	0
Iscu	Q9D7P6	1.07666	0.106566	0.528651		0.829137	-0.270317	0.273786		4	8	7	17.5162	17.708	17.8403	17.2817	17.2525	16.133	17.3684	16.5921	17.4521	17.326	17.73	17.8233	17.7353	17.4636	17.712	17.215	17.5914	17.0242	17.6184	0	0	0	1	0	0	0	0	0	0
Pex14	Q9R0A0	0.787154	-0.345282	0.4318		1.24004	0.310391	0.273837		4	8	7	15.2503	13.7414	15.1971	15.0686	15.2879	14.8494	15.4517	15.1305	15.7601	15.391	16.0595	15.8302	15.4664	15.6131	15.611	15.4163	13.788	14.9994	15.2234	0	0	1	0	0	0	0	0	0	0
Eef1b	O70251	1.0335	0.0475318	0.702128		0.91421	-0.129403	0.274238		4	8	7	21.1011	21.0091	21.1151	21.1514	21.1685	20.7682	20.8789	20.716	21.2234	20.6422	20.9848	20.9557	20.9864	21.3877	21.1953	20.9819	21.2066	20.709	20.8594	0	0	0	0	0	0	1	0	0	0
Rmdn1	Q9DCV4	1.00585	0.00841	0.912032		1.04402	0.0621425	0.274295		4	8	7	18.1112	18.0401	17.8739	17.8503	17.9695	18.2048	18.0119	18.1021	18.0731	17.9674	17.9324	17.9197	17.9711	17.8918	17.8767	17.8523	18.046	18.1706	17.9148	1	0	0	0	0	0	0	0	0	0
Eif4e3	Q9DBB5	1.13605	0.18402	0.777203		0.766058	-0.384474	0.274509		4	8	7	14.0326	16.8493	14.6326	14.3495	14.6119	13.8651	13.8723	14.2309	15.0478	14.2013	14.8318	14.5192	14.3176	15.0576	14.5808	14.3664	16.5724	14.1918	14.3875	0	0	0	0	0	0	1	0	0	0
Cacna2d1	O08532	1.23728	0.307167	0.464852		1.26959	0.344362	0.274511		4	8	7	17.8211	16.8158	17.5245	16.6649	16.6703	17.8128	17.5257	17.625	16.6861	17.7499	16.8798	17.0005	17.1764	15.9869	16.5176	16.357	16.8022	17.8925	17.5633	0	0	1	0	0	0	0	0	0	0
Rpl3	P27659	1.14966	0.201206	0.110211		1.09222	0.127268	0.274752		4	8	7	20.3225	20.457	20.3785	20.6769	20.7715	20.2174	20.2886	20.204	20.4385	20.0604	20.538	20.5599	20.5177	20.0024	20.1349	20.4539	20.375	20.1181	20.2007	1	1	0	0	0	0	0	0	0	0
Rmnd5a	Q80YQ8	1.24048	0.310897	0.00818812		1.142	0.191558	0.27481		4	8	7	15.777	16.1594	15.7658	15.7953	15.601	15.7948	15.7164	15.8005	16.7158	15.6899	15.2672	15.4546	15.4407	15.6881	15.403	15.4858	15.59	15.6838	15.6529	0	0	0	0	0	0	1	0	0	0
Isca2	Q9DCB8	1.0711	0.0990896	0.471205		1.10144	0.139385	0.275073		4	8	7	17.3023	17.2288	17.0105	16.9462	17.0964	17.4592	17.1286	17.3922	16.8851	17.3961	16.7914	17.1489	17.1972	16.6963	16.8278	16.922	16.9753	17.2743	17.2671	0	0	0	1	0	0	0	0	0	0
Rtf1	A2AQ19	0.921719	-0.1176	0.616587		0.872368	-0.196992	0.27513		4	8	7	15.0428	15.1804	15.3525	14.829	15.4155	15.0991	14.5673	14.9839	15.1268	14.8473	15.0171	15.117	15.0484	15.4977	15.0058	15.351	15.9517	14.7062	14.9703	0	1	0	0	0	0	0	0	0	0
Pex5l	Q8C437	1.34612	0.428803	0.220467		1.27108	0.346052	0.275201		4	8	7	16.9471	16.8638	17.0408	16.3361	16.0825	16.9158	16.6843	16.9526	15.7898	17.16	17.59	16.5387	16.4868	15.6576	15.9404	16.029	16.1704	17.3241	16.9689	1	0	1	0	0	0	0	0	0	0
Padi2	Q08642	0.798653	-0.32436	0.0248379		0.937696	-0.0928084	0.275503		4	8	7	20.4092	20.675	20.4341	20.7699	21.0324	20.6661	20.7322	20.8349	20.8028	20.7276	20.7932	20.8395	20.837	20.9939	21.0783	20.9666	21.1243	20.6162	20.6586	1	0	0	0	0	0	0	0	0	0
Rpap3	Q9D706	1.14402	0.194114	0.018301		0.942261	-0.0858014	0.275531		4	8	7	14.69	14.8768	14.643	14.6998	14.2101	14.2924	14.5637	14.3799	14.7705	14.4574	14.4531	14.4526	14.6284	14.6319	14.5564	14.3118	14.563	14.4807	14.5607	0	0	0	0	0	0	1	0	0	0
Bad	Q61337	0.965923	-0.0500193	0.896126		0.777543	-0.363006	0.275547		4	8	7	14.2663	14.0591	13.8624	13.8806	13.2618	13.8203	13.5265	13.6257	12.8604	13.998	13.9715	14.5688	14.1949	14.359	14.8789	13.7825	12.6205	14.2378	14.3964	1	0	1	1	0	0	0	0	0	0
Slc2a8	Q9JIF3	1.71239	0.776014	0.0376009		1.19385	0.255624	0.275864		4	8	7	14.7058	15.9213	14.7611	15.6559	14.549	14.676	14.6872	14.0098	15.4922	14.9449	14.5725	14.9934	14.2185	14.3714	15.1447	14.4978	14.9483	14.3856	13.8287	0	0	1	0	0	0	0	0	0	0
Gbp4	Q61107	0.778832	-0.360615	0.00139512		1.05053	0.0711109	0.275968		4	8	7	17.4475	17.3896	17.1969	17.4623	17.9381	17.8987	17.6295	17.6901	17.8828	17.711	17.8226	17.8734	17.7859	17.9002	17.7845	17.7014	17.8147	17.6498	17.5062	1	1	1	0	0	0	0	0	0	0
Vps26b	Q8C0E2	1.06542	0.0914236	0.0916765		1.0384	0.0543623	0.276279		4	8	7	20.6168	20.4289	20.5372	20.5924	20.6239	20.5785	20.4622	20.6246	20.3852	20.5733	20.3657	20.4407	20.4978	20.4116	20.4098	20.4485	20.3446	20.4803	20.5743	1	0	1	0	0	0	0	0	0	0
Scrn2	Q8VCA8	0.877514	-0.188506	0.278496		0.934254	-0.0981136	0.276586		4	8	7	15.525	16.2973	15.5603	16.0731	15.9285	16.0977	15.984	15.9764	15.6832	16.026	16.178	15.7608	15.6989	16.0053	16.147	16.0714	16.2175	16.1467	16.0802	0	0	0	0	0	0	1	0	0	0
Clvs1	Q9D4C9	1.10857	0.148697	0.735917		1.2978	0.376066	0.276665		4	8	7	16.8187	16.1797	16.0849	15.4646	15.9577	17.0868	16.5204	16.9699	15.8925	16.7831	16.0236	15.6809	16.3626	15.053	15.446	15.7601	15.511	17.0324	16.753	0	0	1	0	0	0	0	0	0	0
Epdr1	Q99M71	0.97518	-0.0362596	0.700131		1.14654	0.197282	0.276731		4	8	7	18.3621	17.9616	18.3583	18.2888	18.9307	18.5331	18.0681	18.281	17.9521	18.9401	18.0687	19.0359	18.2553	18.3053	18.2677	18.3666	18.2873	18.0498	18.4206	0	0	0	0	0	1	0	0	0	0
Dusp7	Q91Z46	0.739199	-0.435965	NaN		0.732664	-0.448776	0.276736		2	7	6	NaN	14.0681	13.7538	NaN	15.1005	13.8243	13.0456	14.5769	NaN	12.5971	14.0303	14.1122	13.4908	14.9009	14.4758	14.4489	NaN	14.4012	14.3638	1	0	0	0	0	0	0	0	0	0
Itsn2	Q9Z0R6	0.902494	-0.148011	0.155292		0.936042	-0.0953545	0.276759		4	8	7	17.7782	18.165	18.0515	18.0017	17.978	17.7811	18.0703	17.8351	18.2678	18.1066	18.1969	18.1786	18.0192	18.273	18.3999	18.1176	18.1732	17.9977	18.0494	1	0	0	0	0	0	0	0	0	0
Ppp6r2	Q8R3Q2	1.17378	0.231156	0.416852		1.0751	0.104473	0.276858		4	8	7	16.3661	17.8396	16.5993	16.4272	16.7987	16.4677	16.5147	16.5679	16.8255	16.6645	16.8974	16.7146	16.6366	16.8727	16.743	16.5379	16.4706	16.2473	16.5302	1	0	0	0	0	0	0	0	0	0
Pus1	Q9WU56	1.01104	0.0158367	NaN		1.44149	0.527557	0.276904		1	5	3	NaN	NaN	NaN	13.1372	NaN	13.6683	NaN	13.8761	13.643	13.6538	NaN	13.4034	13.2814	NaN	12.0316	NaN	14.051	NaN	NaN	0	1	0	1	0	0	0	0	0	0
Clptm1l	Q8BXA5	1.30939	0.38889	0.0068947		1.06963	0.0971079	0.276926		4	8	7	16.5624	16.5362	16.315	16.5163	16.2203	16.1546	16.0679	16.1674	16.4627	16.1605	16.0695	16.2226	16.1772	16.2824	15.6756	16.2376	16.0869	16.0314	16.164	0	0	1	0	0	0	0	0	0	0
Mtpap	Q9D0D3	1.10227	0.140479	0.434108		1.1078	0.147701	0.277219		4	8	7	15.2838	15.2384	15.146	15.3764	15.3128	15.3238	15.2373	15.4059	15.3367	15.228	14.9088	15.3936	15.2381	14.945	15.1127	15.2611	15.2075	14.51	15.5702	1	0	0	1	0	0	0	0	0	0
Anxa4	P97429	1.64199	0.715442	1.37508e-05	+	0.945666	-0.0805979	0.277251		4	8	7	20.6104	20.9389	20.8049	20.9848	20.0802	20.1889	19.8964	19.8954	20.3276	19.9122	20.0109	19.998	20.1164	20.2681	20.2359	20.1039	20.1575	19.976	19.9772	0	0	0	0	0	0	1	1	0	0
Rplp1	P47955	0.968878	-0.0456129	0.897425		0.806278	-0.31065	0.277275		4	8	7	18.1998	17.668	19.1876	18.4939	17.7752	17.2949	17.7659	17.9673	18.7518	18.0776	18.3765	18.969	18.6022	18.4377	18.9728	18.5478	18.8956	18.0373	17.5372	0	0	0	0	0	0	1	0	0	0
Pkn2	Q8BWW9	0.947425	-0.0779157	0.329431		0.940492	-0.088512	0.277429		4	8	7	15.0415	14.906	14.9794	15.1133	15.2523	14.797	14.8455	14.8972	14.9049	15.022	15.1646	15.112	15.0945	15.2657	15.1088	15.0229	15.237	14.8838	15.0029	1	1	1	0	0	0	0	0	0	0
Znf326	O88291	0.889193	-0.169431	0.430727		1.12647	0.171806	0.277932		4	8	7	14.5208	15.0657	14.4251	15.2734	15.4489	15.0242	14.7876	15.3066	15.5564	14.7185	15.3676	15.0901	14.6354	15.1869	14.9146	15.1804	15.4123	14.8009	14.8042	0	1	0	0	0	0	0	0	0	0
Znfx1	Q8R151	0.915947	-0.126665	0.24669		0.954772	-0.0667721	0.278502		4	8	7	14.9975	15.4234	14.9964	14.9795	15.3475	15.1035	15.1009	15.2437	15.0695	15.1088	15.221	15.0778	15.2324	15.4119	15.2268	15.2452	15.265	15.2239	14.9758	0	0	0	0	0	0	1	0	0	0
Zc3h15	Q3TIV5	0.929143	-0.106027	0.487075		0.946446	-0.0794084	0.278845		4	8	7	16.7359	17.3221	16.5717	17.0256	17.1082	16.848	16.9577	16.8039	17.0262	16.8655	17.0199	16.8941	16.9325	17.2846	17.1526	17.0436	16.8151	17.0456	16.8648	1	1	0	0	0	0	0	0	0	0
Nhej1	Q3KNJ2	0.663855	-0.59106	0.261803		0.690087	-0.535149	0.278941		4	8	7	17.0898	14.8334	15.7127	16.9511	13.4627	16.5979	16.5975	16.4165	16.6904	16.5129	16.4335	16.9101	17.6237	16.8428	16.9946	16.5043	16.4679	15.707	17.0245	0	1	0	0	0	0	0	0	0	0
Nit1	Q8VDK1	0.94428	-0.0827136	0.512202		1.05672	0.0795864	0.278956		4	8	7	18.4938	19.0441	18.7231	18.7397	18.9423	18.9761	18.9703	18.9956	18.8077	18.8784	18.7523	18.9772	18.7974	18.7033	18.8915	18.7348	19.1018	18.6031	18.9983	1	0	0	1	0	0	0	0	0	0
Galt	Q03249	0.96901	-0.0454171	0.567747		0.96119	-0.0571059	0.279332		4	8	7	15.7625	15.9726	15.9705	16.1953	16.0056	16.0863	15.9331	16.0943	16.0204	15.8984	15.7709	15.8992	16.0373	16.1618	15.9512	15.966	15.9338	16.09	16.0045	0	0	0	0	0	0	1	0	0	0
Mecp2	Q9Z2D6	0.636035	-0.652822	0.00451805		0.847532	-0.238661	0.279452		4	8	7	17.1807	17.2296	17.565	17.6492	18.1877	17.0206	17.9111	17.3019	18.4278	17.5433	18.1428	18.0274	18.1147	18.1921	18.2822	18.2859	18.1681	17.4482	17.9216	0	1	0	0	0	0	0	0	0	0
Abcd4	O89016	1.0515	0.07245	0.864894		0.789532	-0.34093	0.280086		4	8	6	14.8616	15.2362	14.1198	15.9109	15.5644	14.3339	14.2488	14.9882	14.4103	14.499	13.8256	15.0797	15.2554	15.5722	15.103	15.2943	NaN	14.1375	14.3957	0	0	1	0	0	0	0	0	0	0
Lmf2	Q8C3X8	1.14492	0.195247	0.0959082		0.943486	-0.083927	0.280267		4	8	7	17.5554	17.706	17.4987	17.9191	17.4805	17.2897	17.1933	17.4154	17.6344	17.3282	17.4183	17.3651	17.4689	17.711	17.583	17.4527	17.514	17.2145	17.3776	0	0	1	0	0	0	0	0	0	0
Osbpl9	A2A8Z1	1.09731	0.133973	0.267277		1.08073	0.112007	0.280412		4	8	7	17.9296	18.4861	18.2852	18.2342	18.523	18.1411	18.0952	18.0315	18.3379	17.8732	18.4691	18.2233	18.0031	18.3344	18.2601	18.0604	18.1314	17.9681	17.9411	0	0	1	0	0	0	0	0	0	0
Mad2l1	Q9Z1B5	1.2186	0.285229	0.7206		0.659892	-0.599697	0.281066		4	8	7	15.5413	18.5179	18.2817	16.2965	16.3946	15.9785	16.8699	15.8685	17.5751	16.6657	16.5758	14.2675	15.1601	16.3425	16.509	17.3581	17.7434	18.5226	16.4832	1	1	0	0	0	0	0	0	0	0
Nfyc	P70353	0.698304	-0.518073	0.0223706		0.861352	-0.215326	0.281067		4	8	7	16.2052	16.6786	16.4462	16.9451	17.4843	16.5604	16.8257	16.7567	17.2946	16.9654	16.9765	16.1085	17.1382	17.5265	17.2286	17.2718	16.7315	16.7395	16.9717	0	1	0	0	0	0	0	0	0	0
Mttp	O08601	1.04053	0.0573254	0.660142		0.906755	-0.141216	0.281082		4	8	7	14.3748	14.5393	14.733	14.9743	14.7095	14.5312	14.6717	14.2807	14.7567	13.9329	14.5859	14.186	14.5694	14.7455	14.5365	14.6088	14.8633	14.3541	14.5088	0	0	0	0	0	0	1	0	0	0
Uchl3	Q9JKB1	1.09202	0.127004	0.178762		1.06803	0.0949577	0.281089		4	8	7	18.6609	18.5433	18.4727	18.6669	18.5764	18.7786	18.5635	18.6755	18.597	18.5115	18.1946	18.534	18.6184	18.2339	18.2797	18.4746	18.5501	18.4261	18.6296	1	0	0	0	0	0	0	0	0	0
Mff	Q6PCP5	0.832495	-0.264486	0.212656		0.837166	-0.256415	0.281119		4	8	7	15.023	15.005	15.5221	14.5241	14.1574	14.9581	15.5643	14.2474	15.0425	15.3142	15.5267	15.4026	15.3298	14.9684	15.4258	14.9052	15.5176	15.2814	15.5532	0	0	1	1	0	0	0	0	0	0
Armcx3	Q8BHS6	0.917076	-0.124887	0.669719		0.823875	-0.279502	0.281142		4	8	7	16.1271	15.3807	15.1582	15.488	15.3174	15.3647	15.5207	15.7748	14.3606	16.0453	15.4289	15.2589	15.83	14.9266	15.4973	15.559	15.4375	16.41	15.9832	0	0	1	0	0	0	0	0	0	0
Tmem119	Q8R138	0.653876	-0.612911	0.0769361		0.750483	-0.414108	0.281237		4	8	7	17.9745	19.0406	19.2189	18.7938	19.2163	17.1608	19.1653	18.3071	19.6775	18.8084	19.8255	19.4853	19.391	19.6676	19.8478	19.3104	19.6532	18.4541	19.2652	1	0	1	0	0	0	0	0	0	0
Epb41	P48193	0.88867	-0.17028	0.141845		0.930635	-0.103712	0.281513		4	8	7	15.3573	15.8585	15.7765	15.5861	15.8449	15.5415	15.7121	15.4706	15.9355	15.4304	15.971	15.7834	15.7817	15.8562	15.8836	15.7256	16.0392	15.8061	15.6119	1	1	0	0	0	0	0	0	0	0
Gatad2a	Q8CHY6	0.780931	-0.356734	0.124144		0.817412	-0.290865	0.282034		4	8	7	14.4673	14.8688	14.677	14.5735	14.7779	13.7282	14.7203	14.2067	15.2294	14.5811	15.608	14.8488	14.8708	15.3866	15.3029	14.9898	15.41	14.3565	14.7072	0	1	0	0	0	0	0	0	0	0
Ppp4c	P97470	0.915052	-0.128074	0.0349333		1.03559	0.0504495	0.282787		4	8	7	17.1772	17.153	17.2315	17.3702	17.5595	17.4784	17.3181	17.467	17.3784	17.4179	17.2495	17.4231	17.3577	17.4149	17.3067	17.2464	17.4334	17.3234	17.4449	1	1	0	0	0	0	0	0	0	0
Ddx31	Q6NZQ2	1.13875	0.187451	0.430137		1.14009	0.189148	0.282988		4	8	7	14.0664	14.553	14.3529	14.8968	14.7339	14.4063	14.3678	14.3874	14.5292	13.8988	14.5912	14.8371	14.3978	14.7195	14.328	14.7231	14.0718	13.7853	13.9332	0	1	0	0	0	0	0	0	0	0
Zcchc8	Q9CYA6	0.679454	-0.557553	0.052366		0.861005	-0.215907	0.283097		4	8	7	14.1455	14.4934	14.4226	14.8218	15.1208	14.7417	14.6498	14.3746	15.2806	14.5915	14.78	14.9607	14.7152	15.0137	14.8161	15.2156	14.7845	15.951	14.7025	0	1	0	0	0	0	0	0	0	0
Myl9	Q9CQ19	1.17634	0.234309	0.0155404		1.06934	0.0967152	0.283171		4	8	7	21.0591	21.3101	21.0892	21.3164	21.1509	20.877	20.8379	20.8923	21.0153	21.0905	21.1377	21.447	20.9633	20.8026	21.0096	20.8752	21.0576	21.1389	20.8684	0	0	0	0	0	0	1	0	0	0
Sf3b5	Q923D4	0.739646	-0.435093	0.017935		0.898693	-0.154099	0.283327		4	8	7	16.8282	17.1175	16.7462	17.0582	17.1834	16.7574	17.208	17.0174	17.6633	17.2192	17.4168	17.2827	17.3185	17.6043	17.6064	17.6637	17.2682	16.9346	17.2127	0	1	0	0	0	0	0	0	0	0
Slco2b1	Q8BXB6	0.617244	-0.696087	0.00316248		0.878759	-0.18646	0.283739		4	8	7	18.3321	18.8597	18.704	18.7815	19.5417	18.5504	19.151	19.0201	19.4476	18.896	19.3824	19.4426	19.3974	19.7038	19.5637	19.3589	19.6045	18.9428	18.9871	0	0	1	0	0	0	0	0	0	0
Ptpn6	P29351	1.11427	0.156096	0.291104		0.902522	-0.147966	0.283912		4	8	7	21.6192	21.8774	21.7146	21.9168	21.8723	21.3624	21.1552	21.3866	21.6061	21.1478	21.6727	21.6204	21.5702	21.969	21.7858	21.8326	21.5905	21.3607	21.2726	1	1	0	0	0	0	0	0	0	0
Hectd1	Q69ZR2	1.21033	0.275395	0.0120892		1.04541	0.06407	0.284104		4	8	7	15.8954	16.2932	15.9722	16.1837	15.9912	15.8952	16.0267	15.7785	15.8584	15.7315	15.7675	15.9494	15.8123	16.0317	15.8249	15.6907	15.8366	15.7633	15.7155	0	0	0	0	0	0	1	0	0	0
Drg2	Q9QXB9	1.00208	0.00300179	0.966265		0.959917	-0.0590182	0.284109		4	8	7	18.2165	18.288	18.076	18.1799	18.1627	18.1908	17.9966	18.2041	18.0445	18.2154	18.0514	18.1591	18.1886	18.1197	18.1721	18.1107	18.1295	18.4507	18.1383	1	0	0	0	0	0	0	0	0	0
Mertk	Q60805	0.857853	-0.221197	0.239687		0.906813	-0.141123	0.284202		4	8	7	17.926	18.7121	18.3515	18.5967	18.446	18.1348	18.4406	18.3959	18.8838	18.2426	18.766	18.5035	18.6638	19.0635	18.6849	18.6814	18.3832	18.4711	18.3766	0	0	1	0	0	0	0	0	0	0
Ndufv2	Q9D6J6	1.14764	0.198664	0.366685		1.14522	0.195623	0.284244		4	8	7	19.6683	19.4883	20.206	19.9279	19.7916	19.7848	20.4917	19.7657	19.5283	19.9459	19.8961	19.3524	19.5477	19.0435	20.0853	19.6084	19.3997	19.7849	19.8981	0	0	1	1	0	0	0	0	0	0
Susd3	Q9D176	0.63661	-0.651518	NaN		0.75304	-0.409201	0.284431		1	6	5	NaN	NaN	NaN	13.4942	13.6961	12.8549	13.9158	NaN	13.5845	NaN	14.0452	14.3226	13.2257	15.1051	14.4189	13.9215	14.0573	NaN	NaN	0	0	1	0	0	0	0	0	0	0
Pdpr	Q7TSQ8	0.540522	-0.887574	0.210589		0.696364	-0.522086	0.284513		4	8	7	17.1725	19.6018	18.0992	20	18.3154	17.8887	19.37	18.7901	20.1665	18.7075	20.6053	18.8274	17.6999	19.873	20.3791	20.0789	19.8211	19.9661	19.4235	0	0	0	1	0	0	0	0	0	0
Timm10b	Q9WV96	1.07569	0.105268	0.756835		1.37286	0.457181	0.284905		4	6	7	15.1063	14.1753	14.2165	14.5675	NaN	14.5515	14.002	14.1181	NaN	15.2815	14.8524	16.4044	14.9465	14.9773	14.5733	13.9474	13.9385	14.8833	13.6116	0	0	1	1	0	0	0	0	0	0
Rpl39	P62892	1.031	0.0440417	0.913207		1.25243	0.324725	0.284963		4	7	6	18.0752	18.3886	19.1781	17.6558	18.3997	17.7798	18.5301	NaN	19.1727	18.5921	19.0571	18.7043	18.0644	NaN	17.998	18.9564	18.9704	17.4825	18.2105	0	0	0	0	0	0	1	0	0	0
Ormdl1	Q921I0	1.38521	0.470103	0.00098018		1.06538	0.0913666	0.285098		4	8	7	15.4501	15.4783	15.5438	15.6968	15.1548	15.1842	15.0071	15.273	15.1983	15.3803	14.9255	15.185	15.0127	15.4342	15.0886	15.121	14.9565	14.9716	14.9206	0	0	1	0	0	0	0	0	0	0
Pctp	P53808	0.940628	-0.0883039	0.732757		0.922732	-0.116016	0.285518		4	8	7	16.743	18.0813	17.9789	17.9946	17.9402	17.7064	17.6563	17.4784	17.5585	17.3269	17.8982	17.809	17.6836	18.087	17.9943	17.8003	17.7023	17.6914	17.5554	1	0	0	0	0	0	0	0	0	0
Srd5a3	Q9WUP4	1.05167	0.0726764	0.577013		0.920574	-0.119395	0.285647		4	8	7	17.1608	17.4615	17.2168	17.5952	17.5151	16.8913	17.0244	16.9445	17.2907	17.0952	17.344	17.2268	17.3757	17.3984	17.4063	17.3496	17.4004	16.8656	17.2053	0	0	1	0	0	0	0	0	0	0
Specc1l	Q2KN98	0.453367	-1.14125	0.305746		2.25129	1.17075	0.285682		4	8	7	15.0643	14.7405	14.9309	15.3715	14.8103	17.4809	17.7444	16.3045	14.8348	20.3535	17.4904	19.6918	20.4355	16.3366	14.9307	16.7906	14.6833	15.0003	14.9994	1	0	0	0	0	0	0	0	0	0
Dnaaf5	B9EJR8	0.882432	-0.180443	0.428582		0.800024	-0.321886	0.285999		4	8	7	13.6663	13.6198	13.0933	13.7659	13.8949	12.955	13.1905	13.1775	13.9376	12.1494	14.317	13.5373	14.1081	13.6928	13.8904	14.0643	13.7336	13.0427	13.4855	1	0	0	0	0	0	0	0	0	0
Gnpda2	Q9CRC9	1.04488	0.0633436	0.42816		1.03655	0.0517961	0.28612		4	8	7	19.7533	20.0674	19.8579	20.0824	20.068	19.9045	19.808	19.9528	19.9883	19.9077	19.833	19.9673	19.8441	20.0644	19.9105	19.8371	19.8573	19.875	19.75	1	0	0	0	0	0	0	0	0	0
Mtmr9	Q9Z2D0	0.980445	-0.0284911	0.8305		1.07762	0.107848	0.286165		4	8	7	18.5127	18.2874	17.9895	18.1001	18.5005	18.4908	18.1683	18.3202	18.2419	18.6247	18.0998	18.4239	18.1331	18.0903	18.417	18.0803	18.5925	18.294	18.1491	1	0	0	0	0	0	0	0	0	0
Cmtm3	Q99LJ5	1.21775	0.284218	0.345548		1.21391	0.279656	0.28618		4	8	7	19.1854	18.8445	19.2659	20.3996	19.5575	19.3828	19.0186	19.1707	19.2294	18.9151	20.8357	19.2446	19.3641	19.3348	19.2288	18.94	19.4135	18.6062	19.09	0	0	1	0	0	0	0	0	0	0
Pllp	Q9DCU2	1.21178	0.277126	0.361218		0.64316	-0.63675	0.286588		4	8	7	20.4658	20.3103	19.5923	20.0995	16.9619	19.7798	20.33	20.2355	17.8333	20.8218	19.8323	17.8303	19.6904	18.8205	19.9819	20.1382	20.3628	19.9144	19.9707	0	0	1	0	0	0	0	0	0	0
Asph	Q8BSY0	1.10781	0.147716	0.310247		0.910118	-0.135874	0.286593		4	8	7	19.4182	19.9413	19.7301	20.058	19.6981	19.0761	19.3356	19.3758	19.744	19.2645	19.8426	19.6898	19.7383	19.8778	19.6476	19.7316	19.6816	19.3602	19.4372	0	0	1	0	0	0	0	0	0	0
Dars	Q922B2	1.07771	0.107965	0.100382		0.968011	-0.0469046	0.286619		4	8	7	20.6259	20.7856	20.6166	20.8274	20.6826	20.4828	20.559	20.5323	20.6133	20.4349	20.6023	20.5649	20.5944	20.673	20.5936	20.671	20.6765	20.6015	20.4315	1	0	0	0	0	0	0	0	0	0
Sult1a1	P52840	0.449888	-1.15236	0.000345755	+	1.10978	0.150268	0.287011		4	8	7	15.3036	16.0803	15.558	15.0526	16.6841	16.5716	16.9184	16.5452	17.1954	16.5105	16.8701	17.1146	16.7758	16.9009	16.9344	16.688	16.6211	16.4145	16.2221	1	0	0	0	0	0	0	1	0	0
Chmp1a	Q921W0	1.05036	0.0708879	0.33826		1.03441	0.0488079	0.287367		4	8	7	18.8805	19.2114	18.9251	19.0653	19.0027	18.8485	18.9495	19.0426	19.1072	18.9384	19.0724	19.0266	19.0249	19.014	18.9829	18.7956	19.0196	18.9366	18.8742	1	1	1	0	0	0	0	0	0	0
Cd37	Q61470	0.536869	-0.897357	0.0503852		0.729796	-0.454435	0.28745		3	5	6	15.3277	14.2806	NaN	13.885	15.9381	14.816	15.0934	13.5642	15.2918	NaN	NaN	NaN	15.2617	14.7357	15.7811	15.6594	15.8072	NaN	15.1258	0	0	1	0	0	0	0	0	0	0
Nrbp1	Q99J45	0.958136	-0.0616982	0.527854		0.936256	-0.0950257	0.287914		4	8	7	17.3465	17.6124	17.3483	17.4102	17.7197	17.4151	17.3668	17.1888	17.3879	17.2265	17.3275	17.5359	17.5505	17.6756	17.6204	17.3319	17.6122	17.3707	17.2761	1	0	1	0	0	0	0	0	0	0
Cmtm7	Q9ESD6	0.580264	-0.785219	0.156377		0.779112	-0.360097	0.288042		4	8	7	14.2211	16.8435	17.055	16.4492	16.0769	15.2375	16.9858	16.1082	17.4079	16.301	17.6186	16.8025	16.4801	17.1225	17.445	16.9646	17.1772	16.8426	16.4598	0	0	1	0	0	0	0	0	0	0
Dck	P43346	0.66714	-0.583938	0.0818557		0.620637	-0.688178	0.288237		4	5	5	14.1159	13.9026	13.7478	14.4294	13.7386	NaN	14.2453	NaN	15.2004	NaN	14.6249	11.9143	NaN	14.853	NaN	15.0285	14.7093	13.7507	14.8229	0	1	0	0	0	0	0	0	0	0
Aspscr1	Q8VBT9	1.02213	0.0315775	0.629148		1.0395	0.0558875	0.288359		4	8	7	17.8749	17.758	17.5769	17.7707	17.7714	17.861	17.7645	17.9233	17.6474	17.8598	17.6426	17.6856	17.7838	17.579	17.6318	17.7093	17.7368	17.8367	17.7175	1	1	1	0	0	0	0	0	0	0
Gprin1	Q3UNH4	1.07363	0.102497	0.867407		0.757693	-0.400315	0.288365		3	8	7	14.5639	13.3184	13.9083	NaN	12.9706	13.4594	13.9979	12.766	13.3644	13.4245	13.8578	13.5787	14.4054	12.5822	13.321	13.0372	13.6324	15.0166	14.7993	0	0	1	0	0	0	0	0	0	0
Gpcpd1	Q8C0L9	1.90516	0.929911	0.00447439		1.29003	0.367406	0.28851		4	8	7	15.5925	15.8799	15.7634	16.1401	14.1609	16.3235	15.346	15.8547	14.692	15.802	15.6259	14.4467	14.6616	14.1204	14.8253	15.3303	14.7996	15.2743	15.387	1	0	0	0	0	0	0	0	0	0
Trmu	Q9DAT5	1.20912	0.273959	0.340529		1.144	0.194091	0.288639		3	8	7	NaN	14.1592	14.3938	14.8096	14.0927	14.2402	14.1419	14.588	14.6767	14.448	14.0973	14.7097	14.3047	14.4184	14.0448	13.3121	14.4616	14.4668	14.2531	0	0	0	1	0	0	0	0	0	0
Cox15	Q8BJ03	1.19655	0.258879	0.13056		1.1126	0.153934	0.288672		4	8	7	14.748	14.8482	14.3545	14.4624	14.2339	14.9324	14.7598	14.3427	14.1566	14.6988	14.5551	14.3073	14.3151	14.3959	13.8965	14.598	14.5624	14.5152	14.1276	0	0	1	1	0	0	0	0	0	0
Orai2	Q8BH10	0.841973	-0.248155	0.61928		0.755503	-0.40449	0.289367		3	5	5	14.1862	14.9389	15.8157	NaN	14.693	NaN	NaN	14.1431	15.2526	NaN	15.5667	14.4644	14.6085	15.5854	NaN	NaN	15.1047	15.9669	14.8766	0	0	1	0	0	0	0	0	0	0
Entpd5	Q9WUZ9	1.36676	0.450765	0.49458		1.3259	0.406976	0.289621		4	8	7	14.0135	15.2507	12.5078	14.0502	14.2865	14.259	14.3081	13.9371	13.0967	13.9194	13.5758	13.9116	14.0845	12.4533	12.3612	14.1185	14.4682	14.3438	12.704	0	0	0	0	0	1	0	0	0	0
Gria2	P23819	1.44198	0.528047	0.239883		1.28079	0.357034	0.289954		4	8	7	17.7555	17.2872	17.5969	16.4407	16.4945	17.9078	17.4076	17.416	16.4243	17.5355	16.9532	16.6534	17.1563	16.0824	16.0744	16.3614	16.3402	17.9113	17.268	0	0	1	0	0	0	0	0	0	0
Srfbp1	Q9CZ91	1.29394	0.371775	NaN		0.745235	-0.424233	0.290243		2	4	3	NaN	NaN	11.5503	11.452	NaN	10.3342	10.2826	NaN	NaN	10.6376	11.5661	NaN	11.1233	10.9882	NaN	11.2766	NaN	NaN	NaN	1	0	0	0	0	0	0	0	0	0
Sdhd	Q9CXV1	1.17279	0.229942	0.28003		1.08918	0.123246	0.290337		4	8	7	18.867	19.0845	18.2201	18.137	18.3546	18.4693	18.3502	18.3618	18.1489	18.6089	18.8935	18.5765	18.7227	18.2373	18.3578	18.0822	18.2036	18.3864	18.4405	0	0	1	1	0	0	0	0	0	0
Sgta	Q8BJU0	1.01875	0.0268014	0.815805		0.930246	-0.104316	0.290362		4	8	7	18.7476	18.8691	18.7168	18.9145	18.4545	18.8712	18.7153	18.8811	18.6485	18.7788	18.5219	18.5759	18.8402	18.5006	18.6807	18.6809	18.6954	19.1023	18.9963	0	0	0	0	0	0	1	0	0	0
Saal1	Q9D2C2	0.940617	-0.0883214	0.539451		1.10152	0.139499	0.290572		4	8	7	14.995	15.5045	15.0919	15.2734	15.9612	15.3674	15.4201	15.3097	15.5404	15.0241	15.5394	15.3897	15.4191	15.707	15.1763	15.3398	15.3151	15.1104	15.0639	0	0	0	0	0	0	1	0	0	0
Tspan13	Q9D8C2	1.16965	0.22608	0.0224075		1.06968	0.0971796	0.290818		4	8	7	17.6992	17.5983	17.7799	17.7739	17.516	17.3585	17.4974	17.4064	17.9473	17.5919	17.6999	17.654	17.527	17.4254	17.5489	17.6325	17.656	17.236	17.3813	0	0	1	0	0	0	0	0	0	0
Unc13a	Q4KUS2	1.40668	0.492296	0.370009		1.36351	0.447326	0.290825		4	8	7	16.2728	16.1465	15.8958	15.1474	15.1321	16.4837	16.0825	16.4618	14.9528	16.3257	15.534	15.5925	15.8724	14.1065	15.016	14.6245	14.9277	16.6803	16.3858	1	0	1	0	0	0	0	0	0	0
Traf2	P39429	1.19797	0.260595	0.25675		1.14563	0.19614	0.290846		4	8	7	15.5528	15.3218	15.6738	15.661	15.7624	15.4922	15.7447	15.3772	15.5204	14.8663	15.6167	15.5232	15.2923	15.4684	15.6688	15.7048	15.4348	14.7256	14.7476	1	0	0	0	0	0	0	0	0	0
Sltm	Q8CH25	0.693157	-0.528746	0.0103558		0.870999	-0.199258	0.291276		4	8	7	15.2965	15.636	15.8598	15.5892	16.0279	15.137	15.9116	15.7479	16.304	15.742	16.449	16.0795	16.0003	16.458	16.1029	16.2556	16.43	15.9097	15.7123	0	1	0	0	0	0	0	0	0	0
Mtif3	Q9CZD5	0.802221	-0.317928	0.434416		0.759246	-0.397361	0.291394		4	8	6	16.0762	15.4473	16.9193	16.9487	15.0096	16.813	16.391	17.0817	15.7983	17.2182	15.6798	16.1563	16.1649	16.8456	15.9707	16.884	NaN	17.3488	16.7809	0	0	0	1	0	0	0	0	0	0
Psmf1	Q8BHL8	1.10304	0.141484	0.365177		0.757	-0.401634	0.291687		4	8	7	17.0791	17.377	17.206	17.2999	15.6329	17.3897	17.3643	17.3321	16.9305	17.1536	16.8864	14.8895	17.0895	17.2691	16.5677	17.0486	17.0485	17.4516	17.2181	1	0	0	0	0	0	0	0	0	0
Cast	P51125	1.02403	0.0342618	0.799462		0.884988	-0.176271	0.291724		4	8	7	16.2965	16.7443	16.5296	16.5536	16.3262	15.773	16.2627	15.9309	16.6023	16.2569	16.9523	16.4595	16.4515	16.4025	16.8245	16.4371	16.7848	16.2909	16.2859	0	0	0	0	0	0	1	0	0	0
Golt1b	Q9CR60	1.19825	0.260931	0.0466413		0.931024	-0.103109	0.291983		4	8	7	16.5338	16.6707	16.6975	16.8842	16.628	16.4059	16.2316	16.1868	16.1488	16.3674	16.2098	16.4818	16.4956	16.479	16.3795	16.1881	16.7652	16.222	16.5201	0	0	1	0	0	0	0	0	0	0
Phactr4	Q501J7	0.737815	-0.438669	0.466115		1.21968	0.286506	0.29215		4	8	7	17.3797	15.3391	16.8868	14.4827	16.2623	16.3814	16.9612	16.8413	16.8269	17.5166	16.4344	16.7536	16.4801	15.9459	16.8225	16.5799	15.5743	16.3712	17.4511	1	0	0	0	0	0	0	0	0	0
Dirc2	Q8BFQ6	1.18261	0.241972	0.136304		1.10096	0.138768	0.292171		4	8	7	16.3619	16.4205	16.4894	16.789	16.5001	16.6581	16.464	16.4115	16.4095	16.3102	16.6327	15.9099	15.9827	16.5044	16.1285	16.6769	16.381	16.0403	16.1987	0	0	1	0	0	0	0	0	0	0
Dnajc16	Q80TN4	1.10068	0.138395	0.138978		1.04734	0.066735	0.292881		4	8	7	15.2796	15.1859	15.3549	15.4105	15.2339	15.3059	15.2319	15.3321	15.2764	15.0837	15.1833	15.2413	15.3644	15.2891	15.016	15.2369	15.2137	14.937	15.1282	0	0	1	0	0	0	0	0	0	0
Crkl	P47941	0.824096	-0.279116	0.00439042		0.916253	-0.126182	0.292919		4	8	7	18.3017	18.5869	18.6456	18.439	18.4288	18.1761	18.848	18.3492	18.8157	18.7342	19.0028	18.8153	18.7014	18.7287	18.8622	18.7266	18.9318	18.668	18.7883	0	0	0	0	0	0	1	0	0	0
Anks1b	Q8BIZ1	1.57006	0.650819	0.280553		1.36679	0.450789	0.292991		4	8	7	15.9888	15.6822	15.8551	13.9468	14.0279	15.7518	15.9337	15.7287	14.489	15.7585	14.7657	14.8904	15.0079	13.4901	14.5287	14.2691	14.153	16.0941	15.479	1	1	1	0	0	0	0	0	0	0
Emc10	Q3TAS6	1.02119	0.0302464	0.723107		0.932043	-0.101531	0.293289		4	8	7	16.3503	16.6411	16.3913	16.5177	16.6387	16.0077	16.3265	16.2091	16.5269	16.2998	16.5381	16.2001	16.4629	16.2402	16.5319	16.5541	16.6076	16.3889	16.3286	0	0	1	0	0	1	0	0	0	0
Ctsh	P49935	1.80236	0.849884	0.000119417	+	0.875175	-0.192357	0.293384		4	8	7	19.0069	18.6768	18.9852	19.2683	18.1764	17.8728	17.4047	17.5248	18.7307	17.7605	17.8325	18.2338	17.9866	18.3588	18.1719	18.2452	17.8886	18.3406	17.9491	0	0	0	0	0	0	1	1	0	0
Rab11fip5	Q8R361	1.44195	0.52802	0.00317527		0.932364	-0.101035	0.293442		4	8	7	18.0562	18.5236	18.0396	18.2394	17.6349	17.8095	17.3054	17.5977	17.5425	17.4673	17.7074	17.6205	17.7535	17.8179	17.7126	17.5559	17.3693	18.0048	17.5927	1	0	1	1	0	0	0	0	0	0
Ppm1b	P36993	0.952471	-0.0702536	0.415432		0.963613	-0.0534736	0.293729		4	8	7	17.3296	17.3687	17.0016	17.2829	17.2359	17.3357	17.1855	17.3763	17.2389	17.3495	17.1836	17.1947	17.2474	17.3747	17.3473	17.4073	17.3302	17.4046	17.1004	1	0	1	0	0	0	0	0	0	0
Slc9a9	Q8BZ00	1.06763	0.0944118	0.58936		1.08283	0.114812	0.293844		4	8	7	16.901	17.5709	17.3014	17.5632	17.4761	17.4457	17.2076	17.2796	17.565	17.1039	17.4821	17.276	17.2474	17.5251	17.2567	17.3245	17.3768	16.7441	17.2032	0	0	1	0	0	0	0	0	0	0
Parg	O88622	1.0399	0.0564425	0.761159		1.13033	0.176748	0.294386		4	8	7	14.9005	15.0985	14.7754	15.2921	15.1109	14.9649	15.6895	15.1732	15.3248	15.2565	14.9468	14.6288	14.6982	15.0225	14.8819	14.811	14.7478	15.6253	14.9346	0	1	0	0	0	0	0	0	0	0
Ppih	Q9D868	1.06571	0.0918096	0.411731		1.05475	0.0768959	0.294441		4	8	7	23.6368	24.0759	23.4882	23.7636	23.7431	23.6247	23.6307	24.0088	23.6227	23.8831	23.548	23.7485	23.5992	23.5877	23.7042	23.7398	23.4614	23.7918	23.6611	1	1	0	0	0	0	0	0	0	0
Tmem50b	Q9D1X9	1.19951	0.262446	0.0763135		1.12015	0.163694	0.295136		4	8	7	15.8737	16.4536	16.1781	16.2071	15.4468	15.938	16.0697	16.0616	16.7294	16.0852	16.2383	16.0661	15.7868	16.2371	16.1176	15.6821	15.8715	15.8439	15.8708	0	0	1	0	0	0	0	0	0	0
Smim8	Q9CQQ0	1.25288	0.32525	0.202114		1.15176	0.203844	0.295264		3	7	7	14.4584	13.4248	14.5004	NaN	NaN	13.8107	14.6122	13.362	14.4127	14.2322	13.5219	14.0934	13.5368	13.7882	14.0178	13.728	13.8835	13.9856	13.6784	0	0	1	0	0	0	0	0	0	0
Spata5	Q3UMC0	1.83594	0.876522	0.0120835		1.24864	0.320358	0.295367		4	8	7	22.6382	21.5189	21.5689	22.7497	21.6396	22.7738	21.558	21.5828	20.8322	22.4048	20.7858	20.9253	20.9718	20.932	21.0464	21.5412	21.1941	21.3919	21.6196	1	0	0	1	0	0	0	0	0	0
Clcn5	Q9WVD4	0.997064	-0.00424214	0.971974		1.08131	0.112774	0.295572		4	8	7	14.4964	15.0821	14.6946	14.9177	15.28	14.8687	14.7298	14.5526	15.0576	14.7603	15.1496	14.9189	14.7119	14.9201	14.9513	14.9329	14.6668	14.826	14.6046	0	0	1	0	0	0	0	0	0	0
Rnf170	Q8CBG9	0.606602	-0.721177	0.19279		0.692061	-0.531029	0.295573		4	8	6	14.1585	15.735	13.0297	15.4454	15.1852	12.3589	13.9157	14.9826	15.6588	14.9596	16.0817	15.1158	15.2257	15.3992	15.3579	15.4932	15.5182	NaN	14.8858	0	0	1	0	0	0	0	0	0	0
Cab39l	Q9DB16	1.01456	0.0208479	0.861869		1.06478	0.0905516	0.295635		4	8	7	17.8551	18.1403	17.7222	17.9845	17.9378	17.9974	17.848	18.2248	17.9913	18.1533	17.8788	17.9304	18.0265	17.6844	17.8346	17.6639	17.8959	18.0916	18.136	0	0	0	0	0	0	1	0	0	0
Specc1	Q5SXY1	0.875027	-0.1926	0.183479		0.916504	-0.125786	0.295861		4	8	7	18.2905	19.0526	18.7376	18.7079	18.8698	18.4085	18.6867	18.3539	19.1225	18.804	18.8057	19.0604	18.7561	18.9837	19.0065	18.8521	19.0978	18.7764	18.7556	0	1	1	0	0	0	0	0	0	0
Daglb	Q91WC9	1.14339	0.193312	0.317005		0.89228	-0.164432	0.296127		4	8	7	19.7776	20.305	20.0386	20.0784	19.941	19.2884	19.5918	19.4229	19.9585	19.5431	19.921	19.8706	19.7084	20.2411	20.0727	19.896	20.1255	19.3299	19.6225	0	0	1	0	0	0	0	0	0	0
Mtch1	Q791T5	0.956851	-0.0636332	0.61623		1.07195	0.100241	0.296592		4	8	7	19.2095	18.9367	19.0068	18.8742	19.0204	19.3364	19.2909	19.2622	18.9811	19.2475	19.1854	19.0414	19.1543	18.8102	18.9515	18.8132	19.1284	19.316	19.3195	0	0	1	1	0	0	0	0	0	0
Sdr39u1	Q5M8N4	1.44219	0.528262	0.123609		1.21436	0.280191	0.296904		4	8	7	16.1551	15.8357	15.8405	15.6411	15.0151	16.1617	15.9192	16.016	15.2357	15.712	15.567	15.3338	15.5922	14.1257	15.3084	15.2977	15.389	15.6739	15.9921	0	0	0	0	0	0	1	0	0	0
Rars	Q9D0I9	1.06789	0.0947629	0.307221		0.93782	-0.0926171	0.29701		4	8	7	18.5809	18.7976	18.859	18.8323	18.6844	18.5962	18.5432	18.3484	18.7841	18.3698	18.8326	18.482	18.5362	18.8579	18.8851	18.6413	18.6548	18.6192	18.5144	1	0	0	0	0	0	0	0	0	0
Pfdn1	Q9CWM4	0.725312	-0.463327	0.0634056		0.842936	-0.246506	0.297067		4	8	7	17.0986	18.333	17.596	17.5328	17.1004	17.0225	18.0177	17.5521	18.3894	18.4098	18.1657	18.1975	17.7249	18.4567	18.1449	18.1985	18.0537	17.9545	18.1906	0	0	0	0	0	0	1	0	0	0
Ogt	Q8CGY8	1.22974	0.298351	0.268332		1.16326	0.218168	0.297218		4	8	7	18.3485	18.0295	18.0811	17.6775	17.6705	18.2865	18.0727	18.2843	17.3786	18.1257	18.0531	17.7604	18.12	17.2282	17.4238	17.3844	17.479	18.2509	18.2644	1	1	1	0	0	0	0	0	0	0
Tgoln1;Tgoln2	Q62313;Q62314	0.937429	-0.0932186	0.487376		0.829317	-0.270005	0.297378		4	8	7	14.7948	14.9265	14.9221	14.9444	14.7768	14.6897	14.843	14.592	14.8451	13.3641	15.4092	15.2415	14.8062	15.055	15.0353	15.1153	15.0576	15.317	14.5448	0	0	1	0	0	0	0	0	0	0
Timm17b	Q9Z0V7	0.974312	-0.0375446	0.76895		0.927477	-0.108616	0.297555		4	8	7	19.1834	19.1633	18.9759	19.1864	19.0073	19.1491	18.9833	19.3589	18.9751	19.1491	18.9311	18.8951	19.2316	19.0484	19.1702	19.1395	18.7834	19.5571	19.2231	0	0	1	1	0	0	0	0	0	0
Ap4m1	Q9JKC7	1.36835	0.452435	0.328454		0.833415	-0.262894	0.297654		4	8	7	16.5467	14.7913	15.1578	16.3129	15.211	14.9773	14.8572	14.9878	15.3354	14.858	14.3772	15.2909	15.7019	14.8899	15.4942	15.118	16.1641	14.2985	15.0815	0	0	0	0	0	0	1	0	0	0
Flot2	Q60634	1.32405	0.404959	0.265575		1.23545	0.305034	0.298131		4	8	7	18.1622	18.05	18.2605	17.5847	17.4791	18.591	18.182	18.1921	17.3884	18.3005	17.6806	17.5017	17.6713	16.9577	17.3516	17.0854	17.2787	18.6471	18.2741	0	0	1	0	0	0	0	0	0	0
Abcb4	P21440	0.924176	-0.11376	0.761282		1.24475	0.315856	0.298244		3	8	7	NaN	13.4158	14.0026	13.8306	14.272	14.8377	14.7666	14.5877	13.363	13.9484	14.1355	13.5231	13.3576	14.1598	13.8549	14.4452	13.2386	14.6689	13.3189	1	0	1	0	0	0	0	0	0	0
Gria3	Q9Z2W9	1.38315	0.467959	0.317224		1.27333	0.348611	0.298311		4	8	7	15.3037	14.6164	15.1469	14.0429	13.9403	15.2622	15.0116	15.0116	14.2423	14.9302	14.5943	14.2724	14.9843	14.5579	13.933	13.9913	13.1498	15.4667	14.0836	0	0	1	0	0	0	0	0	0	0
Map1s	Q8C052	0.899872	-0.152209	0.102386		0.949884	-0.0741773	0.298397		4	8	7	19.6845	19.8347	19.8639	19.9866	20.0562	19.9432	19.7577	19.8821	19.9796	19.717	20.0589	19.9687	19.9029	20.0917	20.0589	20.1687	19.8825	20.0716	19.786	1	1	0	0	0	0	0	0	0	0
Lactb2	Q99KR3	0.917891	-0.123605	0.369485		1.0559	0.0784746	0.298516		4	8	7	18.2197	18.7987	18.3664	18.6603	18.8829	18.6313	18.6538	18.7121	18.7749	18.5777	18.6622	18.8119	18.7183	18.8025	18.6641	18.6838	18.7514	18.2894	18.5345	0	0	0	1	0	0	0	0	0	0
Poglut1	Q8BYB9	1.16242	0.217135	0.0107636		0.943447	-0.0839871	0.298638		4	8	7	16.9245	16.9343	16.8865	17.0974	16.7782	16.6893	16.6812	16.9383	16.3541	16.7239	16.534	16.5773	16.7522	16.6719	16.8691	16.7486	16.9109	16.5915	16.6605	0	0	0	0	0	0	1	0	0	0
Nudt19	P11930	0.82091	-0.284704	0.324183		0.872956	-0.196019	0.298701		4	8	7	15.7517	14.8551	14.3838	14.9828	15.8501	15.0266	15.1216	14.9493	14.6955	15.1515	15.0688	14.793	15.7198	15.3917	15.2125	15.6057	14.6489	15.1204	15.2474	0	0	0	0	0	0	1	0	0	0
Mfsd1	Q9DC37	1.76923	0.823122	0.000503784	+	0.828891	-0.270745	0.298864		4	7	6	17.6165	17.9997	17.6564	17.8433	17.4828	15.9505	16.2032	NaN	16.7869	16.7141	16.3755	17.2827	17.0791	17.2771	17.0581	17.0095	16.7146	NaN	16.5967	0	0	1	0	0	0	0	1	0	0
Elmod2	Q8BGF6	1.10022	0.137794	0.24386		0.932906	-0.100196	0.299026		4	8	7	16.1027	16.2198	15.9424	16.0949	16.1153	15.5891	15.8942	15.853	15.7389	15.955	15.76	15.9103	16.083	15.889	15.963	15.901	16.2285	15.5829	16.0178	0	0	0	0	0	0	1	0	0	0
Stat1	P42225	1.11942	0.162754	0.204865		0.927348	-0.108818	0.299165		4	8	7	19.3067	19.1795	19.0982	19.2736	19.0649	18.7606	18.8077	18.8444	19.13	18.7582	19.1414	19.0361	19.1798	19.2883	19.1981	19.1068	19.0442	18.6221	18.9228	1	1	0	0	0	0	0	0	0	0
Ptpn18	Q61152	0.662359	-0.594315	0.210694		0.701241	-0.512018	0.299165		4	4	4	10.9276	12.7207	12.4633	12.4111	NaN	NaN	11.5491	NaN	13.3276	NaN	11.4987	12.4764	12.7975	12.6114	13.0239	NaN	12.4672	NaN	NaN	1	1	0	0	0	0	0	0	0	0
Iws1	Q8C1D8	0.733096	-0.447925	0.0282929		0.833295	-0.2631	0.299753		4	8	7	15.7017	16.2462	15.9021	15.9589	16.8004	15.5039	15.4907	15.5163	16.3604	16.0156	16.7515	16.6573	16.3617	16.7839	16.4144	16.5523	16.6284	15.9181	16.142	0	1	0	0	0	0	0	0	0	0
Map3k2	Q61083	0.760262	-0.395432	0.509315		1.49065	0.575939	0.299775		4	8	7	13.7552	14.5212	14.1037	13.8507	14.5673	15.2909	14.5992	13.5278	14.7726	16.9049	15.5406	15.029	15.172	14.7958	13.5806	16.3043	13.8471	14.4493	13.0227	1	1	0	0	0	0	0	0	0	0
Tmsb4x	P20065	1.22014	0.287044	0.320469		0.851207	-0.232419	0.299787		4	8	7	20.778	20.6949	20.4804	20.2204	19.8063	20.1371	20.1764	19.3652	20.3475	19.9367	20.0954	20.3271	20.3991	20.6088	20.4652	19.9108	20.9919	19.5168	19.902	1	0	0	0	0	0	0	0	0	0
Ecscr	Q3TZW0	0.732359	-0.449378	0.160786		0.829659	-0.26941	0.299908		4	8	7	16.0926	17.5775	17.0401	17.0056	17.0251	16.3934	17.3245	16.6309	17.6509	16.6218	18.0293	17.1956	16.8134	17.7799	17.6838	17.5835	17.4471	17.4305	16.9102	1	0	1	0	0	0	0	0	0	0
Fli1	P26323	0.70303	-0.508343	0.0300686		0.856527	-0.223429	0.300152		4	8	7	14.8839	15.2669	15.2893	15.4366	15.5649	14.9682	15.2327	14.9936	16.0602	15.3594	16.0683	15.7855	15.4829	16.0245	16.1459	15.9535	15.8324	15.4309	15.2228	0	1	0	0	0	0	0	0	0	0
Cox7a2	P48771	3.87525	1.95429	0.00691948	+	1.60049	0.678517	0.300196		4	8	7	18.9261	18.3874	17.9899	16.5217	15.0408	18.2677	16.0974	15.9828	15.4345	18.3812	15.6545	18.585	16.474	17.4791	15.8808	14.9471	15.374	16.1471	15.7118	0	0	1	1	0	0	0	1	0	0
Ipo4	Q8VI75	1.28878	0.366007	0.0371905		0.934805	-0.097262	0.30042		4	8	7	17.092	17.4845	16.9857	16.6678	16.5615	16.8136	16.7742	16.5675	16.5637	16.7479	16.4214	16.3039	16.778	16.5537	16.7399	16.4467	16.6064	16.7519	16.9637	1	1	0	0	0	0	0	0	0	0
Nlrp3	Q8R4B8	0.813915	-0.29705	0.577653		1.32656	0.407695	0.300438		4	8	7	13.5552	13.6092	13.6229	12.0577	14.4783	13.2912	13.6728	13.4103	14.2474	13.6287	13.5424	15.0569	14.5811	13.7677	13.2749	13.7871	13.0185	11.9929	14.136	1	1	0	0	0	1	0	0	0	0
Wdr41	Q3UDP0	1.13821	0.186761	0.19038		1.08875	0.122667	0.300455		4	8	7	16.1207	16.0586	16.3055	16.153	15.7197	16.3316	16.0892	16.1464	16.0469	16.3219	16.1077	15.9995	15.9697	15.5734	15.7155	16.0773	16.068	16.1182	16.2866	0	0	0	0	0	0	1	0	0	0
Gjc3	Q921C1	0.917515	-0.124197	0.755314		0.795131	-0.330735	0.300463		3	8	7	15.4233	NaN	13.8012	14.558	15.4711	14.7404	14.0977	14.8171	13.6994	14.8854	13.4269	13.9629	15.0543	13.7779	14.6034	14.9666	15.0076	14.8313	14.7873	0	0	1	0	0	0	0	0	0	0
Son	Q9QX47	0.743083	-0.428405	0.00916517		0.85246	-0.230296	0.30069		4	8	7	15.1485	15.3209	15.3435	15.5159	15.5051	14.9228	15.2517	15.0476	15.9175	15.173	16.2828	16.142	15.6824	16.1072	15.9401	15.8938	15.6987	15.5364	15.4656	0	1	0	0	0	0	0	0	0	0
Abhd4	Q8VD66	1.04198	0.0593257	0.616432		1.0598	0.0837895	0.300798		4	8	7	16.7167	16.7524	16.501	16.8356	16.8363	16.8416	16.6194	16.7188	16.6057	16.7752	16.7125	16.6974	16.6901	16.8459	16.7956	16.7209	16.7069	16.2967	16.4384	0	0	0	0	0	0	1	0	0	0
Rps27l	Q6ZWY3	1.12296	0.167309	0.160972		0.890086	-0.167983	0.301091		4	8	7	16.9882	17.0407	17.1108	16.9644	16.8397	16.4591	16.8301	16.1758	17.2403	16.4269	17.0699	16.4838	16.55	17.0124	16.8941	16.8262	17.0133	16.6154	17.0994	0	0	0	0	0	0	1	0	0	0
Inpp5k	Q8C5L6	1.12948	0.175655	0.046754		1.05417	0.0761054	0.301319		4	8	7	16.6373	16.7769	16.7137	16.7309	16.5299	16.7841	16.802	16.6182	16.5484	16.612	16.6218	16.4049	16.3956	16.3365	16.6015	16.6631	16.6964	16.6336	16.4466	0	0	0	0	0	0	1	0	0	0
Surf1	P09925	0.944437	-0.0824743	0.555276		1.27194	0.347026	0.301485		4	8	7	16.0331	15.6859	15.413	15.8352	18.1579	15.641	15.5891	16.0529	15.827	16.1859	15.8045	16.1119	16.0218	15.4929	15.9875	15.7982	15.7264	15.7713	15.9718	0	0	1	1	0	0	0	0	0	0
Ptpn2	Q06180	0.94306	-0.0845779	0.804692		0.814733	-0.2956	0.302032		4	8	7	15.6435	15.5699	14.884	15.9255	15.7374	15.0686	15.4923	15.1941	15.6914	14.6536	15.9173	14.603	15.9458	15.9427	14.6938	15.0934	16.3845	15.5744	15.4976	1	1	1	0	0	0	0	0	0	0
Tlr3	Q99MB1	1.0006	0.000864643	0.996472		0.898332	-0.154679	0.30204		4	8	7	18.3704	19.216	18.4733	18.9966	19.0022	18.046	18.6001	18.4942	18.8536	18.3308	18.7825	18.7589	18.7413	19.085	18.9511	18.8493	18.7745	18.3913	18.55	0	0	1	0	0	0	0	0	0	0
Srbd1	Q497V5	1.37389	0.458264	0.359762		1.15749	0.210999	0.302399		4	8	7	14.5342	17.2514	14.6817	15.8143	15.4807	15.1909	15.0291	15.107	15.791	14.5237	15.9424	15.5204	14.868	15.3787	15.1572	15.2787	15.2847	15.1781	14.6397	0	0	0	0	0	0	1	0	0	0
Gapdh	P16858	1.20218	0.265653	0.0206864		0.939772	-0.089618	0.303026		4	8	7	26.3004	26.2993	26.2163	26.2707	25.9132	25.6198	25.9295	25.9974	25.841	26.0946	25.9708	25.9648	26.1478	25.674	26.029	25.9265	25.9675	26.0433	26.2538	1	1	0	0	0	0	0	0	0	0
Tnr	Q8BYI9	0.955567	-0.0655711	0.52695		1.06584	0.0919927	0.303096		4	8	7	16.1576	16.0039	16.0759	15.7009	16.2748	15.9709	16.2595	16.1634	15.9565	16.2588	16.3904	15.8628	16.0411	15.8875	15.9069	16.1218	16.284	16.0809	16.0288	0	0	0	0	1	1	0	0	0	0
Magt1	Q9CQY5	1.10544	0.144621	0.114883		1.04627	0.0652514	0.303512		4	8	7	17.8437	18.0852	17.8935	18.0155	18.0137	17.771	17.9502	17.9006	17.9567	17.758	17.8211	17.8698	17.9576	17.693	17.9189	17.8758	17.9122	17.5702	17.7764	0	0	1	0	0	0	0	0	0	0
Adsl	P54822	1.01394	0.0199686	0.836078		0.963243	-0.0540289	0.303646		4	8	7	18.9119	19.4452	19.076	19.2065	19.0427	19.2165	19.045	19.0266	19.2679	18.9596	19.0737	19.0551	19.0555	19.0932	19.1163	19.2851	19.2466	19.1248	19.0581	0	0	0	0	0	0	1	0	0	0
Gon4l	Q9DB00	NaN	NaN	NaN		1.79085	0.840648	0.303911		0	3	4	NaN	NaN	NaN	NaN	NaN	NaN	15.4766	NaN	13.5187	NaN	14.7143	NaN	12.6116	NaN	13.3459	14.7509	NaN	14.2085	NaN	0	1	0	0	0	0	0	0	0	0
Slc36a1	Q8K4D3	1.24507	0.316227	0.352445		1.52769	0.611351	0.303916		4	8	7	14.1658	14.7523	14.5026	14.7213	14.7914	14.2287	18.1711	14.1407	14.7366	13.6648	14.5576	14.3541	14.4536	15.137	14.2113	14.5496	14.1041	13.2079	13.8715	0	0	1	0	0	0	0	0	0	0
Exosc7	Q9D0M0	0.821842	-0.283068	0.14103		1.10343	0.14199	0.304017		4	8	7	16.3633	16.5591	16.2795	16.4921	17.2206	16.7319	16.793	16.8201	16.6798	16.8596	16.763	16.9204	16.806	17.1207	16.8248	16.8817	16.6253	16.0596	16.6277	1	1	0	0	0	0	0	0	0	0
Mterf2	Q8BKY8	1.63534	0.709593	0.343926		6.76042	2.75711	0.304467		3	4	3	13.1436	12.8297	14.2589	NaN	NaN	13.7447	NaN	13.1607	NaN	13.4613	NaN	21.4663	12.8076	NaN	11.7873	NaN	NaN	13.5086	NaN	0	0	0	1	0	0	0	0	0	0
Borcs5	Q9D920	0.697248	-0.520256	0.0225914		0.851468	-0.231975	0.304485		4	8	7	14.6695	15.2974	15.5195	15.2244	15.0664	14.5042	15.75	15.0821	15.8771	15.7677	15.8081	15.8723	15.236	16.0128	15.632	15.7943	15.975	15.5328	15.703	0	0	1	0	0	0	0	0	0	0
Pabpn1	Q8CCS6	0.831709	-0.26585	0.162321		1.07552	0.10503	0.304644		4	8	7	17.3692	18.0291	17.1695	17.876	18.3074	17.8672	17.862	17.8174	18.1627	17.7288	18.0692	18.0399	17.8265	18.0539	17.8474	18.1261	17.9653	17.6376	17.6807	1	1	0	0	0	0	0	0	0	0
Taf5	Q8C092	1.13817	0.186711	0.705099		1.35957	0.443156	0.305535		4	8	7	14.3861	14.8859	14.51	14.8369	15.7091	15.1438	14.891	15.163	15.2492	14.7783	15.0025	13.3522	14.9624	15.3439	14.6085	14.374	14.5277	12.5218	14.9375	0	1	0	0	0	0	0	0	0	0
Snrnp200	Q6P4T2	0.877178	-0.189058	0.129037		1.06077	0.0851171	0.305716		4	8	7	18.1036	18.4894	18.138	18.516	18.7392	18.4949	18.349	18.5806	18.8226	18.459	18.6087	18.6334	18.4343	18.7292	18.526	18.5868	18.5989	18.2744	18.356	0	1	0	0	0	0	0	0	0	0
Arhgap30	Q640N3	0.981135	-0.0274768	0.858599		0.918916	-0.121996	0.306028		4	8	7	17.5446	17.8444	17.6875	17.9576	17.9372	17.5311	17.5631	17.4452	17.7402	17.5039	17.834	17.7576	17.7691	18.1664	18.0282	17.8914	17.6987	17.474	17.4746	0	0	0	0	0	0	1	0	0	0
P2yr13	Q9D8I2	0.994338	-0.00819179	0.967232		1.08925	0.123333	0.306055		4	8	7	19.4419	20.5163	19.9685	20.0468	20.243	19.7549	19.9935	20.0051	20.4458	19.9684	20.3289	20.2595	19.9378	20.3393	19.9095	20.2459	19.9932	19.7335	19.8517	0	0	1	0	0	0	0	0	0	0
Pgm3	Q9CYR6	1.00388	0.00558929	0.956361		1.05497	0.077203	0.306369		4	8	7	18.3525	18.6687	18.1191	18.398	18.4583	18.5549	18.4499	18.6974	18.4044	18.5511	18.1441	18.3896	18.5739	18.3682	18.3769	18.3192	18.2294	18.3247	18.4606	0	0	0	0	0	0	1	0	0	0
Ecm29	Q6PDI5	0.922393	-0.116546	0.254595		0.935441	-0.0962814	0.306446		4	8	7	17.9356	17.8598	17.9394	17.9502	17.9942	17.8917	17.7449	17.8353	18.2542	17.8512	18.0983	17.8621	17.9329	18.2047	18.2013	17.9761	18.0945	18.1598	17.695	1	1	0	0	0	0	0	0	0	0
Ube3c	Q80U95	0.975007	-0.0365154	0.644128		1.04059	0.0574084	0.306534		4	8	7	15.383	15.4652	15.2013	15.2664	15.3381	15.4276	15.4285	15.5165	15.2825	15.5109	15.49	15.389	15.395	15.4217	15.3267	15.1134	15.3751	15.4196	15.5068	0	1	0	0	0	0	0	0	0	0
Dnajc3	Q91YW3	1.1227	0.166974	0.237976		0.93003	-0.104651	0.306568		4	8	7	18.3011	18.7398	18.376	18.4448	18.3695	18.0016	18.1664	18.1893	18.3486	17.9219	18.279	18.2742	18.1985	18.3687	18.271	18.4006	18.5784	18.3928	17.8793	0	0	0	0	0	0	1	0	0	0
Mrpl47	Q8K2Y7	1.13025	0.17664	0.208572		0.889024	-0.169705	0.307162		4	8	7	15.6186	15.2407	15.3421	15.4441	14.5528	15.2028	15.2669	15.1066	14.935	15.496	15.4186	14.5415	15.2947	15.341	15.0922	15.5188	14.9965	15.4612	14.9386	0	0	0	1	0	0	0	0	0	0
Rps4x	P62702	1.1211	0.164915	0.1246		1.0747	0.103929	0.307232		4	8	7	21.14	21.3689	21.1243	21.4424	21.4756	21.0081	21.073	21.0778	21.2709	20.9183	21.4275	21.4122	21.2324	21.3045	21.1842	21.1176	21.0661	20.8908	20.9325	1	0	0	0	0	0	0	0	0	0
Rcc2	Q8BK67	0.634432	-0.656462	0.000500394	+	1.08673	0.119988	0.30742		4	8	7	20.1443	20.3109	20.3073	20.5527	21.3426	21.034	20.9991	20.9339	21.3919	20.7589	21.3183	21.0634	20.9602	21.3219	20.9294	21.1656	21.0252	20.7881	20.7065	1	1	0	0	0	0	0	1	0	0
Trpv2	Q9WTR1	1.2701	0.344943	0.00106561		0.959586	-0.0595155	0.307738		4	8	7	18.0818	18.1781	18.1022	18.103	17.6842	17.8326	17.6881	17.7226	17.7716	17.6518	17.6013	17.7426	17.8105	17.8686	17.6918	17.5778	17.6805	18.0019	17.7683	1	0	1	0	0	0	0	0	0	0
Rpl28	P41105	1.0694	0.0968032	0.61027		1.12714	0.172667	0.307802		4	8	7	19.9377	20.2567	20.3063	20.1478	20.3979	19.9507	20.1222	19.8862	20.4569	19.9526	20.5916	20.5458	20.2669	19.4993	20.1087	20.3061	20.4683	19.739	20.0691	0	0	0	0	0	0	1	0	0	0
Dnajc8	Q6NZB0	0.76803	-0.380765	0.0202761		1.08373	0.116008	0.307858		4	8	7	18.0125	18.4224	17.7925	18.0836	18.8445	18.2885	18.3331	18.6282	18.6476	18.5676	18.3846	18.902	18.6199	18.6335	18.5366	18.3943	18.4762	18.074	18.4751	0	0	0	0	0	0	1	0	0	0
Camk2a	P11798	1.14285	0.192637	0.605949		1.25855	0.331767	0.308078		4	8	7	23.551	23.0533	23.2316	22.7021	22.6446	24.0299	23.5948	23.7258	22.5683	23.6989	22.9374	22.9891	23.3266	22.0781	22.5266	22.5391	22.669	23.9059	23.5476	1	0	1	0	0	0	0	0	0	0
Xdh	Q00519	1.34809	0.430917	0.0575635		0.899352	-0.153042	0.308079		4	8	7	17.3879	16.5689	16.9374	17.3191	16.159	16.8259	16.6936	16.4547	16.6842	16.6114	16.0783	16.2479	16.0726	16.6786	16.6567	16.7696	16.9281	16.7774	16.4738	1	0	0	0	0	1	0	0	0	0
Gnl1	P36916	1.21211	0.277524	0.265434		1.14871	0.20001	0.308508		4	8	7	17.7416	17.3329	17.6324	17.2527	17.0967	17.8816	17.5713	17.646	17.1136	17.5359	17.4124	17.0416	17.2298	16.7622	17.068	16.9512	16.9565	18.015	17.504	0	0	0	0	0	0	1	0	0	0
Rpl7	P14148	1.21059	0.275708	0.0330266		1.08421	0.116643	0.308878		4	8	7	21.5227	21.7364	21.4175	21.802	21.7813	21.3944	21.3092	21.2745	21.3634	21.1359	21.6707	21.7553	21.5919	21.3506	21.3604	21.4805	21.3607	21.0714	21.1921	0	0	0	0	0	0	1	0	0	0
Smarcc2	Q6PDG5	0.870519	-0.200053	0.109045		1.06997	0.0975671	0.308946		4	8	7	18.0464	18.2843	18.0438	18.3958	18.7947	18.5391	18.2917	18.4859	18.6336	18.2567	18.4151	18.5047	18.5075	18.5857	18.3406	18.5705	18.3023	18.3706	18.0714	0	1	0	0	0	0	0	0	0	0
Sfr1	Q8BP27	0.793304	-0.334055	0.107233		0.913122	-0.13112	0.308978		4	8	7	15.2021	15.4637	15.4498	15.9035	15.7547	15.4864	15.6455	15.6804	15.8929	15.5376	15.9916	15.6725	15.4922	16.0716	15.8179	16.0252	16.2896	15.54	15.6353	0	1	0	0	0	0	0	0	0	0
Skap2	Q3UND0	1.02979	0.0423468	0.793598		0.923338	-0.115069	0.309157		4	8	7	18.2245	18.9258	18.6511	18.8413	18.6632	18.335	18.3223	18.276	18.7491	18.3113	18.6786	18.6907	18.6396	18.8932	18.7779	18.7666	18.5499	18.3324	18.3686	1	0	0	0	0	0	0	0	0	0
Spcs1	Q9D958	0.724514	-0.464915	0.116504		0.80802	-0.307537	0.309306		4	8	7	17.555	18.5216	17.8845	18.0403	17.663	17.2035	18.0967	17.6173	19.1744	18.3083	18.7511	18.4474	18.1079	18.9327	19.0816	18.7089	18.0796	18.0117	18.3343	0	0	1	0	0	0	0	0	0	0
Tapt1	Q4VBD2	0.978981	-0.0306479	0.693703		0.949594	-0.0746179	0.309307		4	8	7	15.8375	15.6714	15.9853	15.918	15.5882	15.6631	15.9501	15.9476	15.9559	15.9396	15.7282	15.6999	15.8927	15.7815	15.898	15.9475	15.8433	15.7423	16.0805	1	0	1	0	0	0	0	0	0	0
Cd300a	Q6SJQ0	1.68259	0.750687	0.0113741		1.18173	0.240906	0.309414		4	8	7	14.3681	15.4571	14.7541	14.8658	14.2982	14.3903	14.7944	13.4146	14.4036	13.8251	14.8627	14.8231	13.8676	14.2867	14.3999	14.4365	14.2572	13.5058	14.0204	0	0	1	0	0	0	0	0	0	0
Nadk	P58058	0.942137	-0.0859911	0.850778		1.23724	0.307128	0.309492		4	8	7	16.3756	15.2772	16.2318	15.1671	15.522	15.9432	16.0628	16.6095	16.1487	16.2169	16.3944	16.3507	16.2102	15.7869	16.5208	14.7416	14.8923	16.4614	16.3291	0	0	0	0	0	0	1	0	0	0
Scp2	P32020	0.735196	-0.4438	0.0665745		0.81916	-0.287782	0.309608		4	8	7	19.261	19.9952	19.3848	19.4034	19.0271	18.8792	19.8299	18.8727	20.3416	19.8873	20.3317	20.1673	19.536	20.325	20.2619	19.9954	20.2697	19.7387	19.5574	1	0	0	1	0	0	0	0	0	0
Slc6a9	P28571	0.800661	-0.320736	0.283166		0.84016	-0.251264	0.309643		4	8	7	18.1981	17.7441	17.2932	17.699	17.728	18.0407	17.7552	18.4317	17.4425	18.3588	17.287	17.3805	18.1409	17.0777	17.7834	18.3514	18.3205	18.4661	18.2403	0	0	1	0	0	0	0	0	0	0
Hras	Q61411	0.943492	-0.0839186	0.667854		1.11643	0.158891	0.309683		4	8	7	20.7085	20.48	20.2408	20.2644	20.4876	20.9385	20.7974	20.8915	20.3255	20.9174	20.5109	20.4611	20.6431	19.9576	20.3162	20.3257	20.5379	20.8877	20.8831	0	0	1	0	0	0	0	0	0	0
Plxdc1	Q91ZV7	1.02968	0.042195	0.877653		1.31622	0.396396	0.309717		4	8	7	12.5335	12.959	12.3428	12.9331	12.16	15.0928	12.913	13.1688	12.5709	13.0033	12.5867	12.8747	11.7762	13.1003	12.7691	12.8758	12.8447	12.9612	12.2218	0	0	1	0	0	0	0	0	0	0
Dync2h1	Q45VK7	0.922327	-0.11665	0.637716		1.15733	0.210806	0.309725		4	8	7	17.1541	18.0248	18.1154	17.6517	18.855	17.8508	18.0789	18.2937	17.9638	17.391	18.0712	18.007	17.5475	17.9408	17.5025	18.1446	17.6847	18.4653	17.6865	1	0	1	0	0	0	0	0	0	0
Myo1g	Q5SUA5	0.987359	-0.0183539	0.928915		0.89847	-0.154458	0.309751		4	8	7	16.4779	17.2944	17.2682	17.2006	17.1165	16.898	16.7356	16.7677	17.124	16.3948	17.2989	17.0579	17.0031	17.5549	17.1691	17.2056	17.0961	16.7381	16.7835	0	0	1	0	0	0	0	0	0	0
Pitpnb	P53811	0.992064	-0.0114946	0.919888		1.07419	0.103253	0.309869		4	8	7	20.5901	20.7042	20.5102	20.5721	20.3641	20.7202	20.7286	20.8119	20.714	20.927	20.597	20.8084	20.6277	20.214	20.6157	20.6973	20.4726	20.7681	20.8439	1	0	0	0	0	0	0	0	0	0
Adar	Q99MU3	1.12386	0.168463	0.678138		0.736283	-0.441668	0.309906		3	7	6	14.5919	NaN	14.9863	14.5015	14.9816	13.5897	14.0923	NaN	14.4779	14.1021	12.5333	14.805	14.9275	14.1961	15.234	13.5503	NaN	14.9715	14.2695	1	1	0	0	0	0	0	0	0	0
Pdlim4	P70271	0.644257	-0.634293	0.110481		0.728256	-0.457482	0.309998		4	8	7	14.1694	14.3255	15.0275	14.3094	13.8235	13.6123	14.9914	13.0876	15.4548	15.1248	15.4709	15.5126	15.1073	15.395	15.562	14.8042	15.7772	13.8188	15.1809	0	0	0	0	0	0	1	0	0	0
Kcnab2	P62482	1.27607	0.351709	0.333652		1.26602	0.340301	0.31036		4	8	7	19.913	19.8809	19.2644	19.3461	19.0981	20.0235	19.9059	20.2961	18.8364	20.3536	19.2179	18.9863	19.3287	18.1582	18.9394	19.1797	19.2154	20.114	19.8105	1	0	1	0	0	0	0	0	0	0
Prmt3	Q922H1	0.859189	-0.218953	0.543336		1.20194	0.265359	0.31071		4	8	7	14.7019	15.7281	13.9881	15.5116	15.6387	16.3387	15.6519	15.612	14.8118	15.7037	14.5225	15.4548	15.0945	15.4845	15.266	15.5427	15.3342	14.4174	15.2703	1	0	0	0	0	0	0	0	0	0
Snf8	Q9CZ28	0.989276	-0.0155554	0.883407		0.964868	-0.0515966	0.310784		4	8	7	17.665	18.1764	17.6439	17.9968	17.8854	17.7056	17.7936	17.8732	17.8493	17.6731	17.9741	17.9215	17.8833	17.9291	17.9381	18.0168	17.8418	17.7761	17.8173	1	1	1	0	0	0	0	0	0	0
Scpep1	Q920A5	2.00366	1.00264	2.56092e-06	+	0.937358	-0.0933279	0.31094		4	8	7	17.7332	17.4161	17.6839	17.7105	16.6861	16.5759	16.239	16.3245	16.7312	16.4465	16.6734	16.6433	16.4897	16.6915	16.7161	16.8514	16.7341	16.4108	16.5395	0	0	0	0	0	1	0	1	0	0
Nhp2	Q9CRB2	0.917594	-0.124072	0.468021		1.09876	0.135882	0.310954		4	8	7	15.9215	16.5714	16.3496	16.8365	16.8842	16.4272	16.3934	16.5152	17.0863	16.3306	17.0462	16.7544	16.4086	16.5733	16.569	16.8128	16.6323	16.5196	16.291	0	1	0	0	0	0	0	0	0	0
Ints10	Q8K2A7	0.708484	-0.497193	0.0154977		1.09644	0.132823	0.311488		4	8	7	13.4891	13.8719	13.52	14.0972	14.7487	14.7085	14.4252	14.2396	14.3182	14.2455	14.185	14.126	13.8735	14.4465	13.971	14.3776	14.2647	14.1866	14.5725	0	1	0	0	0	0	0	0	0	0
Gmpr	Q9DCZ1	0.788483	-0.342849	0.00807888		1.04984	0.0701682	0.311812		4	8	7	20.0995	20.5005	20.2015	20.4494	20.941	20.6777	20.695	20.6977	20.7708	20.5348	20.7071	20.7819	20.597	20.7484	20.6785	20.8993	20.663	20.5452	20.4577	0	0	0	0	0	0	1	0	0	0
Tmem55b	Q3TWL2	0.952896	-0.0696096	0.29693		1.04479	0.0632129	0.312333		4	8	7	17.8556	17.8171	18.0699	18.0566	18.3413	17.9031	18.0618	18.0336	18.068	17.9399	18.1132	18.2001	18.0645	18.0681	18.1235	17.9645	18.0594	17.8993	17.9566	0	0	1	0	0	0	0	0	0	0
Elof1	P60003	0.830009	-0.268801	0.419684		0.844572	-0.243708	0.312706		4	8	7	15.1779	15.1352	14.6205	15.9315	15.257	14.9594	15.2467	15.6873	15.5223	14.3876	15.3613	15.5093	15.9911	14.9509	15.7461	16.1298	15.4146	15.2869	14.8761	0	1	0	0	0	0	0	0	0	0
Brd4	Q9ESU6	0.886582	-0.173674	0.0940644		1.05127	0.0721382	0.312754		4	8	7	16.4795	17.0194	16.7323	16.8693	17.1573	16.7396	17.0695	17.006	17.1182	16.8322	17.2306	17.014	17.0589	16.9803	16.9232	17.0121	16.8898	16.9628	16.8143	0	1	0	0	0	0	0	0	0	0
Psmd1	Q3TXS7	1.02801	0.0398514	0.553835		0.963286	-0.0539636	0.312804		4	8	7	19.2601	19.3086	19.3474	19.4587	19.3087	19.221	19.154	19.2482	19.3479	19.1515	19.1881	19.3796	19.4427	19.4107	19.3339	19.2357	19.3611	19.1788	19.1639	0	0	0	0	0	0	1	0	0	0
Atp9a	O70228	1.26008	0.33351	0.280632		1.21106	0.276268	0.314182		4	8	7	15.6711	15.4365	15.3604	15.1573	14.7352	15.9937	15.5385	15.8079	14.9163	15.6436	15.325	14.8324	15.1705	14.4557	14.6633	14.7691	14.9466	16.0758	15.4286	0	0	1	0	0	0	0	0	0	0
Fam162a	Q9D6U8	0.934571	-0.0976236	0.635525		0.870061	-0.200812	0.314215		4	8	7	18.1154	18.7286	18.314	18.2141	17.7302	17.9764	18.5815	17.8714	18.1925	18.9217	18.1933	18.4518	18.2031	18.1109	18.682	18.1863	18.6943	18.2274	18.9808	0	0	1	1	0	0	0	0	0	0
Fam118b	Q8C569	1.32823	0.4095	NaN		1.34235	0.424758	0.314339		2	6	6	14.128	NaN	14.3501	NaN	14.5472	13.9863	13.9877	14.4008	NaN	14.2252	NaN	14.3787	13.6238	14.8217	13.3553	14.8452	12.3315	NaN	13.9996	0	1	0	0	0	0	0	0	0	0
Rwdd4	Q9CPR1	0.899311	-0.153108	0.632404		0.839116	-0.253057	0.314403		4	8	7	14.512	14.5936	15.3159	15.222	14.46	14.7162	15.1872	14.8796	14.2231	14.9759	15.4846	14.5608	14.37	15.1906	15.3773	14.2808	15.2448	15.6681	15.3163	0	0	0	0	0	0	1	0	0	0
Bzw1	Q9CQC6	0.921563	-0.117845	0.292125		0.940711	-0.0881771	0.315367		4	8	7	19.407	19.6404	19.2661	19.6324	19.717	19.3348	19.3062	19.5138	19.7309	19.4058	19.4818	19.6387	19.5773	19.812	19.7495	19.69	19.5949	19.3805	19.426	0	0	0	0	0	0	1	0	0	0
Slc35b1	P97858	0.990898	-0.0131908	0.950474		1.13504	0.182749	0.315404		4	8	6	15.3838	15.1013	14.8632	14.9641	15.5536	14.7311	15.0254	15.1052	15.4523	15.3961	15.3962	15.5322	15.5452	15.2515	14.6066	14.8287	15.3985	NaN	14.9173	0	0	1	0	0	0	0	0	0	0
Prrc1	Q3UPH1	0.942775	-0.0850154	0.421203		0.961227	-0.0570516	0.315417		4	8	7	17.481	17.8311	17.5199	17.9676	17.8782	17.7563	17.6714	17.8286	17.8049	17.5763	17.7	17.6073	17.6958	17.9362	17.9108	17.6931	17.7511	17.7002	17.8073	0	0	0	0	0	0	1	0	0	0
Filip1l	Q6P6L0	0.666841	-0.584585	0.0160185		0.921307	-0.118245	0.31557		4	8	7	12.1047	12.4766	12.3028	13.0178	13.0427	12.9966	13.2144	12.6918	12.8957	12.8512	12.8028	13.0395	12.9692	13.1836	13.3931	13.2476	13.1312	12.569	12.9268	1	1	1	0	0	0	0	0	0	0
Dynll1	P63168	0.987641	-0.0179411	0.921019		1.12072	0.16443	0.315598		4	8	7	20.7727	20.4808	20.5163	20.4498	20.3623	20.8329	21.0226	20.915	20.4874	21.1493	20.6183	20.5104	20.5648	20.0485	20.4236	20.7259	20.3673	21.0152	20.8646	1	1	0	1	0	0	0	0	0	0
Dync1li2	Q6PDL0	0.788667	-0.342512	0.219669		1.15037	0.202102	0.315664		4	8	7	19.9568	18.9438	18.8693	19.2385	20.0699	19.3598	19.9323	20.1474	19.8263	19.8958	19.0738	20.0686	20.0433	19.3301	19.618	19.795	19.2295	19.1491	19.9973	1	0	0	0	0	0	0	0	0	0
Syngr2	O55101	0.861972	-0.214286	0.284133		0.91598	-0.126611	0.315883		4	8	7	19.8197	20.5297	20.4987	20.5874	20.6904	20.0748	20.4142	20.361	20.6259	20.3007	20.6354	20.4698	20.463	20.9098	20.6572	20.6579	20.814	20.1572	20.3528	0	0	1	0	0	0	0	0	0	0
Kif3a	P28741	1.1376	0.185996	0.188972		1.08924	0.123326	0.316039		4	8	7	15.5769	15.5141	15.4592	15.2678	15.2424	15.6848	15.3531	15.6679	15.0433	15.5125	15.2597	15.371	15.4776	15.0964	15.0478	15.0025	15.2217	15.6185	15.415	1	0	0	0	0	0	0	0	0	0
Apobec3	Q99J72	1.08908	0.123115	0.68596		0.673503	-0.570243	0.316493		4	6	7	14.1252	13.8611	14.167	14.5978	14.4198	13.7786	NaN	13.6118	10.8609	NaN	14.0017	14.2937	13.5495	14.5148	14.2701	14.1362	13.3582	14.8478	13.776	1	0	0	0	0	0	0	0	0	0
Ap4e1	Q80V94	0.887897	-0.171536	0.393954		0.896891	-0.156996	0.316679		4	8	7	14.494	14.2559	14.4242	14.8253	14.969	14.3852	14.4776	14.4706	14.3912	14.2664	14.8244	14.3305	14.6123	14.743	15.2412	14.4991	14.8158	14.6511	14.137	0	0	1	0	0	0	0	0	0	0
Tpm4	Q6IRU2	1.12991	0.176211	0.0681044		0.950363	-0.0734502	0.316814		4	8	7	19.6336	19.6875	19.4475	19.8796	19.2952	19.5644	19.3428	19.2857	19.5831	19.6452	19.2779	19.3048	19.3352	19.3613	19.499	19.4675	19.6313	19.5836	19.523	1	0	0	0	0	0	0	0	0	0
Flot1	O08917	1.19029	0.251308	0.405824		1.18415	0.243857	0.316835		4	8	7	18.3685	18.0604	18.5577	17.9538	17.8687	18.6899	18.4363	18.4022	17.7057	18.6638	18.1553	17.8994	18.0034	17.2589	17.82	17.6806	17.763	18.741	18.6196	0	0	1	0	0	0	0	0	0	0
Adcy9	P51830	1.02338	0.0333421	0.917626		1.21928	0.286032	0.317132		4	8	7	16.24	15.7859	15.6438	15.5839	15.3832	16.6063	16.261	16.5539	15.6835	16.5706	15.6181	15.8521	16.1954	15.0048	15.6245	15.2388	15.5428	16.4631	16.3911	0	0	1	0	0	0	0	0	0	0
Tjp1	P39447	0.820018	-0.286272	0.00871969		0.943064	-0.0845718	0.31716		4	8	7	19.1294	19.0869	18.8588	19.2496	19.3566	19.0382	19.2053	19.2166	19.6491	19.3217	19.1462	19.3294	19.2222	19.4705	19.4162	19.3285	19.467	19.4766	19.1911	1	0	1	0	0	0	0	0	0	0
Etfb	Q9DCW4	1.00134	0.00193643	0.974667		0.968926	-0.0455411	0.317245		4	8	7	20.9719	20.9572	20.9333	21.0188	20.8236	20.9297	20.9434	20.8813	20.9606	20.923	20.9638	20.9573	21.0457	20.8958	20.9229	20.7697	21.1028	21.0339	21.0079	0	0	0	1	0	0	0	0	0	0
Bak1	O08734	0.99566	-0.00627464	0.979327		0.848329	-0.237305	0.317543		4	8	7	16.6806	17.2008	16.7863	16.9214	16.2657	16.2251	16.606	16.0893	17.2473	16.71	17.18	17.0066	16.5586	17.3434	17.2696	17.1346	17.2157	16.3084	16.4947	0	0	1	1	0	0	0	0	0	0
Cd14	P10810	1.02094	0.0298989	0.986968		0.315184	-1.66573	0.31768		4	8	7	17.7735	13.395	14.6542	16.6698	16.929	10.9542	17.0599	11.2694	11.7155	10.6478	17.0912	15.7527	17.1639	17.8391	16.9275	17.2041	11.3067	10.636	18.075	0	0	1	0	0	1	0	0	0	0
Ddrgk1	Q80WW9	0.885322	-0.175725	0.190051		0.903663	-0.146143	0.317709		4	8	7	15.36	15.4752	15.7629	15.6181	15.7792	15.1242	15.6421	15.1691	15.8558	15.4474	16.0062	15.6451	15.7868	15.9952	15.753	15.8501	15.8056	15.3605	15.5573	0	0	0	0	0	0	1	0	0	0
Osbpl3	Q9DBS9	2.11285	1.07919	0.00246928	+	1.20358	0.267335	0.31787		4	8	7	14.2152	14.5503	14.4284	14.0186	13.2615	14.1774	13.2666	13.6287	12.4902	13.8689	13.7974	13.4394	13.5734	12.9922	12.6338	13.3488	12.7577	14.0132	13.2485	1	1	1	0	0	0	0	1	0	0
Cops8	Q8VBV7	0.79476	-0.331409	0.00358928		0.922191	-0.116863	0.318049		4	8	7	18.6891	18.9138	18.8863	18.773	18.5012	18.8834	19.2319	18.9667	19.3169	19.2619	19.0486	19.0301	19.016	19.0021	19.241	18.9825	19.1739	19.3649	19.2483	1	1	0	0	0	0	0	0	0	0
Rpe	Q8VEE0	1.47393	0.559665	0.30762		1.27641	0.352095	0.318117		4	8	7	15.4502	16.9599	15.5384	17.1705	15.6444	15.847	16.8856	15.5405	16.1412	15.7121	16.8555	15.9511	14.7586	15.9741	16.1786	15.1754	16.8339	16.2134	14.9064	0	0	0	0	0	0	1	0	0	0
Mfsd8	Q8BH31	NaN	NaN	NaN		1.2782	0.354108	0.318267		0	6	3	NaN	NaN	NaN	NaN	13.0709	13.7667	12.519	NaN	12.7527	13.2613	NaN	12.4876	NaN	13.0658	NaN	12.4807	12.3203	NaN	NaN	0	0	1	0	0	0	0	0	0	0
Ppig	A2AR02	0.84752	-0.238681	0.0731041		1.07166	0.0998436	0.318331		4	8	7	16.6217	16.5822	16.1573	16.5967	17.1526	16.7503	16.5991	16.8309	16.845	16.7857	16.5913	17.0692	16.9793	16.7876	16.7429	16.8008	16.6049	16.4421	16.7395	0	1	0	0	0	0	0	0	0	0
Rxrb	P28704	0.871015	-0.19923	0.136428		1.06718	0.0937984	0.318417		4	8	7	14.4841	14.7555	14.4593	14.7673	15.1102	14.767	14.8085	14.8643	14.9397	14.7196	15.0229	15.0446	14.9776	15.1288	14.9268	14.7532	14.7631	14.5495	14.6116	0	1	0	0	0	0	0	0	0	0
Itpr2	Q9Z329	0.993431	-0.00950893	0.93822		1.09129	0.12604	0.318999		4	8	7	18.7646	18.9678	18.6492	18.7734	18.9924	18.7056	18.8124	18.5284	19.1896	18.8392	19.0398	19.2872	18.8708	18.5764	18.9929	18.9803	18.9679	18.4571	18.7426	0	0	1	0	0	0	0	0	0	0
Ado	Q6PDY2	1.28182	0.358189	0.160442		1.07554	0.105068	0.319002		4	8	7	19.0518	18.9992	18.726	20.1199	18.9098	19.1669	18.9958	19.2951	18.7442	19.2016	18.6901	18.7652	18.8889	18.6092	18.7815	18.8859	18.8477	19.043	19.0062	0	0	0	0	0	0	1	0	0	0
Mtfr1l	Q9CWE0	1.0131	0.01877	0.909976		0.911048	-0.134401	0.319162		4	8	7	15.5383	16.2372	15.8306	15.4786	15.7854	15.0347	15.7142	15.3445	15.7027	15.6942	15.9391	15.7293	15.8068	15.6502	15.8669	15.4217	15.6745	15.7896	16.0572	0	0	0	0	0	0	1	0	0	0
Cadm3	Q99N28	1.24871	0.320435	0.485625		1.28014	0.356301	0.319402		4	8	7	19.9736	19.1633	19.5634	18.761	18.5627	19.7376	19.7386	19.941	18.8557	20.0798	19.201	19.0931	19.2868	17.8351	18.755	18.6669	18.7806	19.9248	20.0649	0	0	1	0	0	0	0	0	0	0
Agfg2	Q80WC7	7.50264	2.9074	0.0988668		2.645	1.40327	0.319657		4	6	5	18.3694	18.1787	14.253	19.3489	15.9563	14.455	18.7238	NaN	NaN	18.3892	13.5107	15.1651	13.0892	13.5297	NaN	NaN	13.0233	15.0264	18.4821	0	0	0	0	0	0	1	0	0	0
Mboat7	Q8CHK3	1.11209	0.153267	0.117033		0.960219	-0.0585641	0.319833		4	8	7	17.5962	18.0063	17.5413	17.8127	17.7405	17.5383	17.3063	17.5622	17.4158	17.5102	17.558	17.5872	17.6926	17.5932	17.581	17.6727	17.478	17.4779	17.6057	0	0	1	0	0	0	0	0	0	0
Pitpna	P53810	1.01903	0.0271932	0.762865		1.05334	0.0749707	0.319998		4	8	7	21.1095	21.1032	20.8659	20.9566	20.9291	21.1719	21.0832	21.2662	20.9035	21.1521	20.9449	21.0019	21.1167	20.7836	20.9158	21.0246	20.8014	21.0878	21.1414	1	0	0	0	0	0	0	0	0	0
Crmp1	P97427	0.901639	-0.149379	0.550288		0.869797	-0.201249	0.320104		4	8	7	23.3048	22.7218	22.9393	22.9126	22.5014	23.1124	23.0725	23.3494	22.663	23.1799	22.9127	22.5507	23.2792	22.4502	23.0271	22.942	22.8494	23.7318	23.5533	1	0	0	0	0	0	0	0	0	0
Wls	Q6DID7	0.919733	-0.120714	0.828249		0.767612	-0.381551	0.320108		4	8	7	16.3383	16.4451	16.515	16.9246	16.3998	16.3432	16.3052	16.5275	16.2294	16.2523	16.1845	16.1175	16.412	16.4757	16.0683	16.2721	18.9853	15.9651	16.5568	0	0	1	0	0	0	0	0	0	0
Crat	P47934	0.897687	-0.155716	0.290386		1.06205	0.086858	0.320439		4	8	7	18.5852	18.01	18.6852	18.283	18.5987	18.8689	18.7497	18.5875	18.567	18.5579	18.7847	18.3529	18.5233	18.3538	18.4498	18.4773	18.5713	18.8716	18.5788	0	0	1	1	0	0	0	0	0	0
Ccdc94	Q9D6J3	1.12238	0.166566	0.602473		1.11801	0.160931	0.320671		4	8	6	13.6134	15.2616	13.9187	14.1674	14.4316	13.5177	14.2873	14.0864	14.4207	14.2714	14.5632	14.2989	14.2407	NaN	14.1497	14.2538	14.185	13.9583	13.6547	0	0	0	0	0	0	1	0	0	0
Ube2j1	Q9JJZ4	1.12685	0.172292	0.20523		0.927342	-0.108827	0.320756		4	8	7	18.1106	18.4506	18.584	18.6312	18.4572	17.8675	18.0948	18.0315	18.3597	17.9352	18.3957	18.162	18.2409	18.5553	18.2163	18.3779	18.3408	18.2064	17.9649	0	0	1	0	0	0	0	0	0	0
Rnase4	Q9JJH1	0.571255	-0.807792	0.345247		0.337848	-1.56555	0.321173		4	4	4	12.229	13.3872	13.7816	10.4921	NaN	NaN	NaN	10.9596	NaN	8.0523	13.4284	14.4185	NaN	12.6292	13.705	NaN	13.7827	13.0042	NaN	0	0	0	0	0	1	0	0	0	0
Rpl13	P47963	1.11465	0.156595	0.389323		1.1098	0.150304	0.321233		4	8	7	21.2172	21.1429	21.3481	21.5155	21.7635	21.3476	21.2406	21.1788	21.3163	20.8692	21.3407	21.3404	21.5441	20.4983	21.1331	21.2581	21.2127	21.2531	21.1462	0	0	0	0	0	0	1	0	0	0
Cyba	Q61462	1.07723	0.107326	0.623516		0.883271	-0.179072	0.321311		4	6	6	15.5126	15.7409	16.0672	15.3823	15.751	NaN	NaN	15.312	15.3299	15.0875	15.24	15.6158	15.5277	15.3188	16.1128	15.7489	15.1374	NaN	15.5649	0	0	1	0	0	0	0	0	0	0
Tcp11l1	Q8BTG3	1.13517	0.182909	0.190515		1.04487	0.0633223	0.321563		4	8	7	15.8416	16.5159	15.9998	15.9012	15.8227	16.1252	16.0078	15.8663	15.9722	16.051	15.8699	15.8451	15.8568	15.7498	15.7538	15.7841	15.9625	15.9989	16.0659	0	0	0	0	0	0	1	0	0	0
Chm	Q9QXG2	1.05077	0.0714507	0.244085		1.04213	0.0595357	0.321826		4	8	7	16.8694	16.9182	16.7739	16.9359	16.6736	16.8271	16.8783	16.9831	16.9419	17.0309	16.8239	16.7407	16.7486	16.6541	16.7908	16.8665	16.7312	16.9233	16.9056	1	0	0	0	0	0	0	0	0	0
Hexa	P29416	3.63583	1.86229	1.58927e-08	+	1.05832	0.0817823	0.321854		4	8	7	21.9059	21.9398	21.9247	22.2871	20.385	20.4945	19.9997	20.1006	20.2293	20.1477	20.1924	20.3216	20.1301	20.3796	20.158	20.2547	20.1056	19.9064	20.1302	0	0	0	0	0	0	1	1	0	0
Tfcp2	Q9ERA0	1.11553	0.157735	0.629672		1.35236	0.435484	0.321864		4	8	7	14.7918	15.4866	14.6901	15.4761	15.3692	15.3624	14.8649	14.8509	14.5721	17.7527	15.0524	15.2864	15.6768	14.2018	15.2595	14.4229	14.759	14.9182	15.4354	0	1	0	0	0	0	0	0	0	0
Ostf1	Q62422	1.09304	0.128353	0.366836		0.926896	-0.10952	0.321994		4	8	7	19.82	20.2255	20.1046	20.1974	20.1026	19.7371	19.6428	19.76	19.9535	19.6259	19.9172	20.0528	19.9088	20.2144	20.2169	20.0008	20.0368	19.6911	19.6408	1	0	0	0	0	0	0	0	0	0
Selplg	Q62170	0.643753	-0.635422	0.00480522		1.12096	0.164729	0.322125		4	8	7	17.7319	17.9725	18.389	17.9915	18.5251	19.5314	18.7227	18.6586	18.6015	18.6823	19.1222	18.7272	18.4608	18.7699	18.8198	18.9397	18.1878	18.5294	18.8891	0	0	1	0	0	0	0	0	0	0
Brd2	Q7JJ13	1.02158	0.0308086	0.839945		0.915613	-0.12719	0.322796		4	8	7	15.0609	15.2645	15.5651	15.541	15.6551	15.2322	14.7576	15.1956	15.2378	15.1218	15.1672	15.2319	15.5316	15.3178	15.1802	15.0445	15.0789	15.6333	15.5032	0	1	0	0	0	0	0	0	0	0
Lpxn	Q99N69	0.960826	-0.0576532	0.772458		0.86388	-0.211097	0.322809		4	8	7	17.8292	18.14	18.511	18.2985	18.5301	17.2444	18.0682	17.6474	18.3825	17.7576	18.2489	18.4508	18.4289	18.4247	18.5464	18.2753	18.4056	17.6157	18.0697	1	1	1	0	0	0	0	0	0	0
Dstn	Q9R0P5	1.03373	0.0478582	0.598233		0.9586	-0.0609993	0.32299		4	8	7	22.6367	22.8016	22.3553	22.8443	22.4796	22.6146	22.4853	22.8079	22.4744	22.5882	22.3275	22.6275	22.6564	22.6246	22.5882	22.6907	22.5515	22.4998	22.6703	0	0	0	0	0	0	1	0	0	0
Cdc42bpa	Q3UU96	1.25003	0.321958	0.388097		0.799796	-0.322296	0.323206		4	7	7	12.4658	13.2845	11.7569	12.4339	11.285	12.7704	12.0276	12.3621	NaN	12.0717	11.148	11.2226	12.1903	11.5099	11.7386	12.0285	12.6107	13.0876	11.9778	1	0	0	0	0	0	0	0	0	0
Trim32	Q8CH72	1.21192	0.277296	0.259665		1.11367	0.155321	0.32322		4	8	7	15.9409	16.7138	16.0364	15.7094	15.541	16.2386	16.2341	16.0072	15.8442	16.0278	16.1964	15.736	15.8032	15.7854	15.3683	15.5223	15.8911	16.3928	15.9967	1	0	0	0	0	0	0	0	0	0
Sp3	O70494	0.852078	-0.230943	0.76699		1.42856	0.514566	0.323273		4	7	7	12.941	14.3416	11.6286	13.4954	13.3478	NaN	13.367	13.747	13.5801	14.46	14.3932	14.0351	13.8287	13.4167	14.2699	13.8462	13.7447	10.5846	13.6374	0	1	0	0	0	0	0	0	0	0
Mrpl22	Q8BU88	1.44647	0.532535	0.141699		1.19126	0.252484	0.323744		4	8	7	15.0909	16.1446	15.7241	14.8908	15.1885	15.6502	15.2294	15.5206	14.9452	14.3555	15.6968	14.8739	14.2037	14.8226	15.0208	14.8569	15.2669	15.7716	14.5678	0	0	0	1	0	0	0	0	0	0
Gnas	P63094;Q6R0H7	1.06601	0.0922225	0.247453		0.957519	-0.0626275	0.324593		4	8	7	20.3927	20.4507	20.4817	20.6079	20.4023	20.465	20.2107	20.367	20.3192	20.3938	20.1408	20.3287	20.3123	20.5773	20.5143	20.3753	20.189	20.333	20.4362	0	0	1	0	0	0	0	0	0	0
Kif27	Q7M6Z4	0.618788	-0.692483	0.422495		0.537564	-0.895491	0.32467		4	7	7	17.4161	15.7385	16.6821	14.6552	NaN	13.347	16.9285	13.0796	17.1228	16.8886	16.8407	17.2325	17.2352	13.8462	17.5233	16.9382	18.0922	17.1679	16.9052	1	0	0	0	0	0	0	0	0	0
Mrps18b	Q99N84	1.28573	0.362591	0.109312		0.899056	-0.153517	0.325032		4	8	7	14.6169	14.7592	14.9621	15.3737	14.2562	14.5192	14.7626	14.3751	14.0897	14.1374	14.7651	14.3897	14.3619	14.9899	14.7193	14.2745	14.2231	14.9669	14.4222	0	0	0	1	0	0	0	0	0	0
Etfa	Q99LC5	1.00656	0.00943143	0.89655		0.963894	-0.0530536	0.325127		4	8	7	20.4936	20.3728	20.4623	20.5103	20.4158	20.357	20.5131	20.3332	20.3797	20.3282	20.4554	20.3957	20.5511	20.3849	20.4858	20.1839	20.5092	20.4786	20.5587	0	0	0	1	0	0	0	0	0	0
Lmnb2	P21619	0.681942	-0.552278	0.00396699		1.07068	0.0985293	0.32522		4	8	7	19.4197	19.552	19.2041	19.863	20.3725	20.133	19.9267	20.1387	20.377	19.9302	20.1869	20.219	20.1602	20.3036	19.8529	20.296	20.0866	19.8295	19.905	0	1	1	0	0	0	0	0	0	0
Srprb	P47758	1.05759	0.0807843	0.633423		0.744915	-0.424853	0.325225		4	8	7	19.1557	18.7796	19.2156	19.5135	19.4201	19.0893	19.0619	19.0441	19.2832	16.885	19.4937	17.0065	19.3605	19.2355	19.1564	19.173	18.8604	18.666	19.1455	0	0	1	0	0	0	0	0	0	0
Arhgdib	Q61599	0.875669	-0.191542	0.209894		0.932122	-0.10141	0.325261		4	8	7	20.8459	21.0751	21.1224	21.2305	21.3615	21.0677	21.0583	21.1808	21.1692	21.0109	21.1466	21.2736	21.3755	21.5438	21.5281	21.1804	21.2556	20.827	21.1094	1	0	0	0	0	0	0	0	0	0
Grwd1	Q810D6	1.08939	0.123521	0.713115		1.1678	0.223787	0.325345		4	8	7	14.9261	14.731	15.5645	15.5202	15.6666	15.1429	15.5119	15.2206	15.0002	15.1139	15.0966	15.5331	15.0891	15.76	15.3292	15.1499	15.0134	13.9153	15.1767	0	1	0	0	0	0	0	0	0	0
Thrap3	Q569Z6	0.746165	-0.422434	0.00339861		0.919892	-0.120464	0.3254		4	8	7	17.5682	17.7675	17.8654	18.0783	18.3522	17.7548	18.0321	17.9072	18.2546	17.8825	18.5947	18.1965	18.1872	18.4092	18.1978	18.3984	18.2676	18.2581	17.9776	0	1	0	0	0	0	0	0	0	0
Cox5b	P19536	0.947821	-0.0773139	0.604781		0.894687	-0.160545	0.325431		4	8	7	22.7491	22.5527	22.8539	22.3626	21.9989	22.1321	22.906	22.4005	22.548	22.8568	22.9224	22.6059	22.711	22.3624	22.8082	22.4342	22.7083	22.9393	22.9846	0	0	1	1	0	0	0	0	0	0
Dok3	Q9QZK7	0.704319	-0.505698	0.0473437		1.46592	0.551809	0.3257		4	8	7	15.0818	15.6041	15.7051	15.7978	16.407	19.9387	16.2746	15.8119	16.2287	15.9958	15.6279	16.553	16.3385	16.3711	16.1651	16.3979	15.4649	15.9431	15.6896	1	0	1	0	0	0	0	0	0	0
Slc25a15	Q9WVD5	0.999565	-0.0006275	0.998114		0.865596	-0.208234	0.326053		4	8	7	15.4829	15.3769	15.9626	15.3558	14.9591	15.8441	15.6366	15.5246	15.246	15.3806	15.1901	14.9142	15.39	15.5548	15.1368	15.2356	15.3071	16.5051	15.6867	0	0	1	1	0	0	0	0	0	0
Dhfr	P00375	1.31954	0.400039	0.0108252		0.920193	-0.119992	0.326384		4	8	7	16.291	16.2407	15.952	16.3755	15.8351	15.4642	15.6523	15.3917	15.903	15.4699	16.0829	15.7591	15.5095	16	16.0108	16.0056	15.8658	15.632	15.6798	0	0	0	0	0	0	1	0	0	0
Xpnpep1	Q6P1B1	0.992756	-0.0104893	0.846881		0.969193	-0.0451443	0.326762		4	8	7	19.3631	19.276	19.2174	19.3631	19.3257	19.4037	19.2752	19.1912	19.2357	19.1988	19.3471	19.1847	19.2599	19.207	19.3064	19.321	19.4553	19.4118	19.2465	1	0	0	0	0	0	0	0	0	0
Tango2	P54797	1.12819	0.174015	0.0909758		1.0543	0.0762837	0.326769		4	8	7	15.444	15.7696	15.4034	15.4294	15.2208	15.4131	15.5286	15.5257	15.3349	15.6548	15.2124	15.4206	15.4703	15.2767	15.2561	15.3082	15.4861	15.1292	15.4365	0	0	0	0	0	0	1	0	0	0
Mprip	P97434	1.34404	0.426573	0.369399		1.37825	0.462841	0.326793		4	8	7	18.198	18.298	18.3478	18.338	17.8226	17.2158	18.7645	18.3807	18.4149	19.071	17.2556	19.7288	18.1559	17.8328	19.2604	16.5443	17.2619	17.5286	18.4985	1	0	0	0	0	0	0	0	0	0
Mrps18a	Q99N85	1.47605	0.561741	0.129414		0.68827	-0.538954	0.326813		4	8	7	15.598	16.2255	16.658	16.6058	15.2031	15.0816	12.2162	15.3527	16.1567	15.5951	16.5004	15.2633	15.2467	16.4332	16.4179	15.6275	15.8791	15.0277	15.3387	0	0	0	1	0	0	0	0	0	0
Prdx5	P99029	0.90178	-0.149152	0.238284		0.935101	-0.0968063	0.326891		4	8	7	23.5878	23.6453	23.4718	23.2566	23.5083	23.7244	23.5567	23.6093	23.261	23.7956	23.495	23.3916	23.4728	23.5704	23.7098	23.4439	23.6903	24.0232	23.5664	1	0	0	1	0	0	0	0	0	0
Slc33a1	Q99J27	1.07107	0.0990496	0.319255		1.06208	0.0868921	0.327011		4	8	7	15.6829	15.7622	15.727	15.8081	15.7719	15.6256	15.8055	15.6163	15.9346	15.5664	15.9391	15.6038	15.6566	15.6274	15.753	15.7721	15.8085	15.6318	15.2727	0	0	1	0	0	0	0	0	0	0
Ubr2	Q6WKZ8	1.07402	0.103025	0.266779		1.04025	0.0569329	0.327258		4	8	7	15.5909	15.8803	15.6628	15.7792	15.7171	15.6616	15.5913	15.6442	15.7482	15.6175	15.7596	15.7183	15.5446	15.9358	15.6045	15.6184	15.608	15.5764	15.4892	0	1	0	0	0	0	0	0	0	0
Ralgapb	Q8BQZ4	1.19548	0.257594	0.193352		1.10107	0.138902	0.327494		4	8	7	15.3462	15.1681	15.5115	15.3253	15.0902	15.5351	15.2332	15.314	15.2445	15.1381	15.2266	14.971	14.9125	14.9191	14.908	15.1719	15.168	15.7693	14.7124	0	0	0	0	0	0	1	0	0	0
Nol3	Q9D1X0	1.09723	0.133867	0.608613		1.16433	0.219496	0.327512		4	8	7	16.1355	15.1954	15.7774	15.4125	15.1199	16.4684	15.762	15.8764	15.8732	15.9426	15.4076	15.2766	15.5959	14.9305	15.015	15.4877	15.6003	15.8544	15.9907	1	0	1	1	0	0	0	0	0	0
Sumf2	Q8BPG6	1.18193	0.241146	0.0367935		0.887811	-0.171676	0.328038		4	8	7	15.4422	15.4636	15.6512	15.569	15.1554	14.6887	15.1567	14.6022	15.4341	14.7327	15.7385	15.4413	15.2276	15.5681	15.2854	15.4852	15.2695	15.0819	15.115	0	0	0	0	0	0	1	0	0	0
Trim3	Q9R1R2	1.15775	0.211329	0.196959		1.10821	0.148226	0.328209		4	8	7	17.8763	17.3409	17.4144	17.2996	17.2354	17.6259	17.4218	17.875	16.9436	17.7859	17.1774	17.2926	17.3431	16.955	17.1778	17.0803	17.2516	17.6228	17.4696	1	0	0	0	0	0	0	0	0	0
Maea	Q4VC33	1.05311	0.0746586	0.630646		0.895396	-0.159401	0.328218		4	8	7	16.0311	16.0758	15.6525	16.1736	15.0814	15.8146	15.6262	16.0772	16.2029	15.7487	15.888	15.5547	16.0501	15.9881	16.0726	15.8457	15.3959	16.1061	15.9018	1	1	1	0	0	0	0	0	0	0
Atp6v1d	P57746	1.41206	0.497805	0.263227		1.25081	0.32286	0.328234		4	8	7	20.9631	21.0629	20.4344	20.17	19.9654	20.9456	20.638	20.8851	19.8576	21.0115	20.1376	20.4205	20.6358	19.4847	19.9645	19.8237	19.135	21.129	20.9459	0	0	1	0	0	0	0	0	0	0
Prkcdbp	Q91VJ2	1.34128	0.423613	0.671626		1.56511	0.646268	0.328553		4	7	6	16.3033	17.5202	13.598	16.7355	16.2861	16.7337	16.1966	16.8878	16.319	NaN	14.3153	17.095	NaN	13.872	15.9948	15.9254	16.2198	14.2058	17.4762	1	0	0	0	0	0	0	0	0	0
Lzic	Q8K3C3	0.811593	-0.301171	0.0865068		0.913785	-0.130074	0.328623		4	8	7	17.9844	18.6867	18.5578	18.6726	18.9197	18.2055	18.6523	18.359	18.8692	18.4074	18.8777	18.8812	18.7147	19.1474	18.7642	18.7507	18.8634	18.5075	18.688	0	0	0	0	0	0	1	0	0	0
Mccc2	Q3ULD5	0.968552	-0.0460993	0.681153		1.0725	0.100974	0.328891		4	8	7	17.8585	18.0552	17.7837	17.8832	17.7991	18.3817	18.1211	18.121	17.8876	18.1637	17.9446	17.9189	17.9591	17.6529	17.6821	18.0189	18.0775	18.1522	18.0459	0	0	0	1	0	0	0	0	0	0
Rpl26	P61255	1.10937	0.149744	0.375097		1.10864	0.148788	0.328974		4	8	7	20.6587	21.1252	20.7512	21.0465	21.1708	20.5751	20.6416	20.7337	21.0784	20.5988	21.0111	21.3461	20.9733	20.5936	20.8809	20.9051	20.9602	20.2277	20.6787	0	0	0	0	0	0	1	0	0	0
Arf5	P84084	0.945118	-0.0814336	0.541443		1.06919	0.0965239	0.329197		4	8	7	20.1742	20.0092	19.56	19.9627	19.9892	20.3762	20.0972	20.2443	19.8933	20.325	19.85	20.0606	20.069	19.8285	19.9407	19.9502	19.8193	20.2413	20.2066	1	0	1	0	0	0	0	0	0	0
Fuca2	Q99KR8	1.93843	0.954887	1.92356e-05	+	1.07848	0.108997	0.329212		4	8	7	15.6125	15.9579	15.7471	15.8951	15.0077	14.9085	14.6764	15.013	15.1362	14.6568	14.9729	15.2864	14.8641	15.0907	14.8797	15.0619	14.8361	14.5112	14.6938	0	0	0	0	0	1	0	1	0	0
Ndufs3	Q9DCT2	1.10686	0.146477	0.513413		1.13863	0.187297	0.329332		4	8	7	20.856	20.5308	20.5089	20.3946	20.3632	20.9506	20.6262	20.947	20.2081	21.0009	20.2939	20.5172	20.7189	20.1678	19.9777	20.2797	20.0563	20.8951	20.887	0	0	1	1	0	0	0	0	0	0
Syngap1	F6SEU4	1.37893	0.46355	0.162187		1.18533	0.245286	0.329764		4	8	7	17.9865	18.0257	18.0542	16.8767	16.6216	18.0588	17.6894	17.6962	17.3127	17.6789	18.0336	17.0489	17.3476	17.1798	16.7086	16.9596	17.2853	18.1123	17.3123	0	0	1	0	0	0	0	0	0	0
Rpl23	P62830	1.05139	0.072295	0.784452		1.14397	0.194044	0.329919		4	8	7	19.8897	20.2137	20.5607	20.396	20.3356	19.9016	20.5084	20.1083	20.7343	20.4254	20.6509	20.43	20.1975	19.3914	20.0476	20.5352	20.8284	19.9819	20.3671	0	0	0	0	0	0	1	0	0	0
Luzp1	Q8R4U7	1.16494	0.22025	NaN		2.01447	1.0104	0.329966		2	8	6	17.4101	NaN	14.2391	NaN	15.2135	15.3522	15.2405	17.7592	15.3149	15.5154	21.8138	16.7086	15.7714	NaN	15.1383	15.3019	15.0178	15.0447	17.3521	0	1	0	0	0	0	0	0	0	0
Fuk	Q7TMC8	0.845323	-0.242426	0.0337198		1.03027	0.0430193	0.329973		4	8	7	16.8355	16.4438	16.2707	16.5437	16.8105	16.9673	16.7771	16.8585	16.745	16.8123	16.7261	16.7739	16.7204	16.6186	16.7302	16.8277	16.8929	16.8099	16.7612	0	0	0	0	0	0	1	0	0	0
Gsdmdc1	Q9D8T2	0.782417	-0.353991	0.0770954		0.875653	-0.191568	0.330235		4	8	7	18.8717	19.2264	19.2449	19.4874	19.5384	18.8224	19.0854	19.1162	20.0067	19.0332	19.8003	19.5577	19.4874	19.9219	19.8661	19.7664	19.4663	19.255	19.1681	1	0	1	0	0	1	0	0	0	0
Polr2i	P60898	0.871979	-0.197635	0.445384		1.11293	0.15436	0.330337		4	8	7	13.6022	14.3743	14.5457	14.467	14.3339	14.64	14.538	14.357	14.881	14.6733	14.8604	14.5108	14.2959	13.7027	14.5315	14.6685	14.8358	14.6703	14.4097	0	1	0	0	0	0	0	0	0	0
Kcnj10	Q9JM63	1.06198	0.0867536	0.786396		1.2511	0.323197	0.330348		4	8	7	16.7251	15.928	16.374	16.3721	16.1106	17.519	16.8728	17.1818	15.8167	17.1269	16.156	15.906	15.999	15.6109	15.8856	16.0798	16.203	17.1662	16.8968	0	0	1	0	0	0	0	0	0	0
Icmt	Q9EQK7	1.02862	0.0407036	0.878603		1.09882	0.135952	0.330473		4	8	7	15.0187	13.6718	14.5081	14.8967	14.6975	14.6188	14.9392	14.9108	14.7565	14.4239	14.3069	14.2989	14.4937	14.0981	14.2072	14.8145	14.4103	14.6062	14.7519	0	0	1	0	0	0	0	0	0	0
Psmc4	P54775	0.967722	-0.0473354	0.523151		0.961751	-0.0562654	0.33054		4	8	7	19.743	19.6506	19.6673	19.9183	19.9368	19.6583	19.628	19.6843	19.7298	19.6414	19.7967	19.8114	19.8048	19.8298	19.8303	19.9681	19.7972	19.6353	19.6794	1	1	0	0	0	0	0	0	0	0
Cst3	P21460	0.838705	-0.253765	0.237571		0.89373	-0.162088	0.330699		4	8	7	19.9493	20.9607	20.4013	20.6401	20.7934	19.8057	20.6171	20.4443	20.8211	20.5011	20.7261	20.9276	20.6538	21.0115	21.0321	20.8659	20.7417	20.3461	20.5402	0	0	0	0	0	1	0	0	0	0
Abat	P61922	1.12911	0.17518	0.59713		1.22898	0.297465	0.330883		4	8	7	21.6289	21.44	21.3344	21.0943	21.0394	22.3027	21.7791	21.9389	20.9792	21.7965	21.3498	20.7878	21.375	20.4955	20.6525	20.8026	21.2168	22.2037	21.6484	0	0	0	1	0	0	0	0	0	0
Tpm2	P58774	0.872991	-0.195961	0.303872		0.915114	-0.127977	0.331194		4	8	7	18.0241	18.4719	18.059	18.7835	18.2833	18.1511	18.5278	18.0158	18.6127	18.7021	18.3079	18.6201	18.2108	18.3925	18.5072	18.8244	18.4034	18.4965	18.8793	1	0	0	0	0	0	0	0	0	0
Pabpc1	P29341	0.970128	-0.0437525	0.569242		0.944886	-0.0817875	0.331387		4	8	7	20.8356	20.7975	20.7957	21.0266	21.0757	20.5927	20.8183	20.5396	20.9495	20.8059	20.9193	20.9054	20.9614	20.9621	21.1105	20.924	20.7364	20.8455	20.8133	1	1	0	0	0	0	0	0	0	0
Uchl1	Q9R0P9	1.1037	0.142343	0.693334		1.23721	0.307091	0.331522		4	8	7	23.0231	22.4269	22.3207	22.449	22.2167	23.2869	22.9512	23.315	22.0126	23.2393	22.3458	22.39	22.6026	21.3698	22.1515	22.2478	22.1561	23.3102	23.0501	1	0	1	0	0	0	0	0	0	0
Mcee	Q9D1I5	0.949768	-0.0743529	0.63447		0.930018	-0.104669	0.331709		4	8	7	16.8329	17.1765	16.8099	17.1184	16.7797	16.9167	16.9248	17.2142	16.9888	16.9939	16.9258	16.8888	17.0175	16.8754	16.9099	16.8794	16.8692	17.3473	17.5127	0	0	0	1	0	0	0	0	0	0
Synrg	Q5SV85	0.953456	-0.0687611	0.556192		1.07569	0.105258	0.331821		4	8	7	15.7638	15.8984	16.05	15.954	16.0362	15.8447	16.1038	16.0316	16.3904	15.9816	16.393	15.9431	16.0299	16.2641	15.9436	15.817	16.242	15.8382	15.7622	1	0	1	0	0	0	0	0	0	0
Calhm2	Q8VEC4	0.753161	-0.408971	0.226247		0.881123	-0.182584	0.331968		4	8	7	13.3476	14.9157	15.0957	14.663	14.7817	14.7787	14.7146	14.3797	15.1933	14.0633	15.3595	14.5845	14.653	15.275	14.6921	15.172	15.0183	14.9289	14.6622	0	0	1	0	0	0	0	0	0	0
Elovl1	Q9JLJ5	1.37606	0.460539	0.0542999		1.11082	0.151623	0.331996		4	8	7	16.2421	17.2584	16.36	16.4093	16.252	16.5834	15.9579	16.5655	16.3707	15.7625	16.6091	15.9671	16.1484	16.4264	15.8782	16.2625	16.0446	16.2515	15.7368	0	0	1	0	0	0	0	0	0	0
Ccdc51	Q3URS9	0.931794	-0.101917	0.468206		1.08867	0.122572	0.332098		4	8	7	15.0322	15.3295	15.0982	14.8697	15.1423	15.5645	15.3816	15.4557	15.2193	15.5685	14.8436	15.2798	15.2084	14.9718	14.8726	15.2781	15.339	15.0884	15.5321	0	0	1	0	0	0	0	0	0	0
Cndp2	Q9D1A2	1.3133	0.393196	0.016771		0.927691	-0.108284	0.332408		4	8	7	23.1973	23.5188	23.3693	23.5817	23.1409	22.7813	22.7965	22.7558	23.0102	22.6754	23.1396	23.0226	23.0146	23.2765	23.2016	23.1282	23.1122	22.6138	22.818	1	0	0	0	0	0	0	0	0	0
Slc25a24	Q8BMD8	1.12289	0.167222	0.441731		0.906701	-0.141302	0.33247		4	8	7	16.5214	15.6342	15.7791	16.3808	15.6253	15.9931	15.8196	15.7997	15.7555	16.1846	15.2265	15.7586	15.6557	15.5357	15.956	15.8084	16.0077	16.2761	16.1422	0	0	1	1	0	0	0	0	0	0
Zfyve16	Q80U44	1.3367	0.418672	0.319597		1.24249	0.313231	0.332682		4	8	7	14.2549	13.6837	13.8264	14.3406	13.5548	13.6022	13.7886	14.1753	14.8755	13.5181	13.9564	13.8966	13.5744	14.883	12.6766	13.981	13.2334	12.9586	13.947	1	0	1	0	0	0	0	0	0	0
Ube2i	P63280	0.789579	-0.340844	0.247332		0.786888	-0.345769	0.332711		4	8	7	18.4579	19.2456	18.925	18.3243	17.7019	17.872	19.0503	17.7746	19.489	19.0953	19.3925	19.4904	18.7135	19.5343	19.4665	18.9923	19.5995	18.5449	18.7022	1	1	0	0	0	0	0	0	0	0
Cstf1	Q99LC2	0.869524	-0.201702	0.256901		1.08679	0.120076	0.332827		4	8	7	15.6252	15.6751	15.605	15.849	16.0926	15.8291	16.0397	16.0589	16.0557	15.8257	16.1079	16.0734	16.0413	16.1125	15.9877	16.1046	16.1084	15.3487	15.5289	0	1	0	0	0	0	0	0	0	0
Msh6	P54276	0.894273	-0.161213	0.399713		1.104	0.142743	0.332886		4	8	7	14.8399	14.6985	14.7554	15.1126	15.2997	15.2623	15.0236	14.7811	15.3946	15.2047	15.3219	14.9567	15.0961	15.3507	14.9775	15.0934	15.2903	14.9396	14.3422	0	1	0	0	0	0	0	0	0	0
Slc7a8	Q9QXW9	0.905129	-0.143805	0.123772		1.04493	0.0634079	0.33303		4	8	7	19.2812	19.4569	19.1157	19.1265	19.6401	19.3958	19.4584	19.56	19.3783	19.4939	19.2325	19.4594	19.538	19.4759	19.3085	19.2103	19.4856	19.2922	19.4119	1	0	1	0	0	0	0	0	0	0
Map2k6	P70236	0.841226	-0.249435	0.027036		0.956754	-0.0637804	0.333262		4	8	7	16.5363	17.0042	16.6583	16.5469	16.8244	16.63	16.9435	16.7554	16.9513	16.8812	17.0901	16.901	16.8655	16.9148	16.8683	16.9861	16.9688	17.1234	16.8243	1	1	0	0	0	0	0	0	0	0
Mapkapk2	P49138	1.10635	0.145808	0.353327		0.914618	-0.128758	0.33331		4	8	7	16.922	17.4235	17.0712	17.4633	17.1441	16.6211	16.7207	16.8378	17.1486	16.6613	17.3288	17.1011	17.0791	17.4205	17.2222	17.2047	16.9008	16.8016	16.8905	1	1	0	0	0	0	0	0	0	0
Hps1	O08983	0.969799	-0.0442421	0.778481		0.908479	-0.138475	0.333455		4	8	7	15.2029	15.5591	15.8427	15.6803	15.846	15.7503	15.285	14.9981	15.4859	15.2514	15.7608	15.4387	15.5363	15.8497	15.8018	15.6845	15.5057	15.1873	15.743	0	0	0	0	0	0	1	0	0	0
Cyp46a1	Q9WVK8	1.22183	0.289041	0.473226		1.25953	0.332888	0.333706		4	8	7	15.4513	14.839	14.8151	14.6303	14.22	15.6543	15.2634	15.3808	14.0992	15.46	14.8568	14.8877	14.8295	13.5055	14.2083	14.486	14.6148	15.7777	15.0924	0	0	1	0	0	0	0	0	0	0
Irf9	Q61179	0.906476	-0.14166	0.466402		0.907761	-0.139616	0.334002		4	8	7	14.974	15.3844	15.5877	14.8463	15.0709	15.1205	15.1806	15.1821	15.5424	14.7014	15.533	15.2702	15.0695	15.4375	15.3485	15.6304	15.2316	15.6876	14.973	0	1	0	0	0	0	0	0	0	0
Eif2b5	Q8CHW4	0.993545	-0.0093425	0.919755		0.932504	-0.100819	0.334082		4	8	7	17.1407	17.2005	17.3458	17.1979	17.1719	16.7597	17.2495	16.8674	17.2493	17.1207	17.4233	17.1963	17.2205	17.2528	17.3744	17.2499	17.4452	16.9368	17.1344	0	0	0	0	0	0	1	0	0	0
Cdh13	Q9WTR5	1.18472	0.24455	0.469873		1.17436	0.231873	0.334221		4	8	7	16.9246	15.3942	16.3026	15.8548	15.5924	16.8545	16.5275	16.4657	15.7541	16.0886	15.747	15.8214	15.8083	15.506	15.6012	15.7523	15.4919	16.5744	16.3877	0	0	1	0	0	0	0	0	0	0
Gmfg	Q9ERL7	0.933365	-0.0994871	0.317601		0.950169	-0.0737446	0.334631		4	8	7	21.1149	21.5383	21.1578	21.3905	21.6033	21.349	21.0552	21.2789	21.3948	21.2031	21.3156	21.409	21.3399	21.4836	21.5447	21.4937	21.4265	21.2454	21.2651	0	0	0	0	0	0	1	0	0	0
Lrrfip1	Q3UZ39	1.17741	0.235611	0.0557912		0.913401	-0.130679	0.334899		4	8	7	17.619	17.8262	17.7953	17.8096	17.6083	16.8313	17.1879	17.3212	17.7142	17.3471	17.5244	17.6355	17.5529	17.7084	17.75	17.4415	17.6761	17.2586	17.3009	1	1	0	0	0	0	0	0	0	0
Mthfd1l	Q3V3R1	1.14123	0.190596	0.195928		1.07117	0.0991932	0.335113		4	8	7	18.4362	18.1527	18.2607	18.0839	18.0081	18.1486	18.1456	18.1387	17.9911	18.3786	18.2704	18.0546	18.0768	17.8426	17.8413	17.9519	17.9129	18.5316	18.1424	0	0	0	1	0	0	0	0	0	0
Prpf6	Q91YR7	1.02617	0.0372643	0.847771		1.09316	0.128509	0.335272		4	8	7	15.9628	16.6138	16.0546	16.352	16.6659	16.445	16.2576	16.2742	16.4237	16.1501	16.0705	16.4094	16.2668	16.5257	16.4011	16.2971	16.2626	15.5818	16.1247	0	1	0	0	0	0	0	0	0	0
Znf652	Q5DU09	0.727582	-0.458818	0.207402		1.17098	0.227722	0.335293		4	8	7	12.6034	14.195	13.3343	13.7633	14.6405	13.5132	14.3195	13.7209	14.2563	13.7861	14.5163	14.5314	13.9641	14.494	13.5442	13.8676	14.182	13.1803	14.2975	0	1	0	0	0	0	0	0	0	0
Eif5b	Q05D44	1.16049	0.214731	0.409281		1.11849	0.161547	0.335352		4	8	7	17.3738	17.8288	17.0179	17.7691	17.668	17.2948	17.6812	17.2708	17.2216	17.2513	17.5798	17.5861	17.4898	18.0469	16.824	17.3911	17.1149	17.0281	17.0837	1	0	0	0	0	0	0	0	0	0
Prpsap2	Q8R574	1.01668	0.0238607	0.838569		1.05961	0.0835345	0.335544		4	8	7	19.8966	20.1641	20.2648	20.4754	19.9753	20.4685	20.4149	20.367	20.2271	20.3346	20.0391	20.2527	20.1261	20.2362	20.3004	20.1682	20.1278	19.9185	20.3574	0	0	0	0	0	0	1	0	0	0
Rab32	Q9CZE3	1.38782	0.472819	0.00814247		0.914925	-0.128275	0.335822		4	8	7	19.0905	19.1545	19.2771	19.4674	19.0434	18.4748	18.4151	18.5005	18.8687	18.3393	18.7645	18.7641	18.8821	19.1189	18.8173	18.8275	18.8404	18.3284	18.6076	0	0	1	1	0	0	0	0	0	0
Ubtf	P25976	0.983244	-0.0243793	0.884863		1.08809	0.121797	0.33591		4	8	7	16.3396	17.0346	16.6385	16.9447	17.2654	16.7165	16.891	16.529	16.9812	16.7546	16.7929	17.1537	16.7653	16.9329	16.941	16.8162	16.8746	16.2752	16.7411	0	1	0	0	0	0	0	0	0	0
Pwwp2a	Q69Z61	0.949322	-0.07503	0.860149		0.805654	-0.311768	0.336065		4	8	7	12.157	13.843	12.6614	12.9771	13.3216	12.0237	12.521	12.1513	13.1712	11.9602	13.2168	13.0172	12.1974	13.6882	13.3245	13.5012	13.346	12.6906	12.1446	0	0	0	0	0	0	1	0	0	0
Mtor	Q9JLN9	1.23269	0.30181	0.140827		1.04851	0.06834	0.336098		4	8	7	17.3016	18.3623	17.4843	17.6063	17.304	17.5651	17.3826	17.5852	17.4666	17.5176	17.327	17.493	17.5346	17.1573	17.3615	17.2856	17.2784	17.567	17.5232	1	1	1	1	0	0	0	0	0	0
Atpif1	O35143	1.12171	0.165701	0.445228		1.1332	0.180398	0.3362		4	8	7	20.1868	19.9848	19.945	19.8819	19.6275	20.3603	20.0899	20.3642	19.697	20.3073	19.8437	19.8246	19.9469	19.2032	19.8823	19.6135	19.6077	20.3265	20.2576	0	0	0	1	0	0	0	0	0	0
Rpl34	Q9D1R9	1.23874	0.308874	0.123917		1.11451	0.156409	0.336706		4	8	7	18.877	19.4591	19.3401	19.2359	19.0225	18.8287	18.9908	18.6089	19.2076	19.0079	19.4288	19.5092	19.1015	18.4543	18.9806	19.0719	19.3665	18.6266	18.8326	0	0	0	0	0	0	1	0	0	0
Kcnip3	Q9QXT8	1.62574	0.701098	0.180287		1.2825	0.358963	0.336768		4	8	7	17.5853	19.2187	17.7057	18.1203	16.4173	17.6272	17.9644	18.2619	17.7468	18.1011	18.1269	18.2775	18.224	18.2398	17.2885	17.5163	15.9257	17.7196	17.2811	1	1	1	0	0	0	0	0	0	0
Ctbs	Q8R242	1.02982	0.0423975	0.759076		1.07401	0.103004	0.336952		4	8	7	17.38	17.5373	17.4369	17.8253	17.6797	17.7526	17.2326	17.5039	17.6268	17.5461	17.7324	17.7699	17.2498	17.8123	17.3764	17.6992	17.2525	17.493	17.6342	0	0	0	0	0	0	1	0	0	0
Tsr1	Q5SWD9	0.847094	-0.239407	0.0778813		1.07619	0.105928	0.337005		4	8	7	14.8077	15.0699	14.9526	14.8339	15.5607	15.2538	15.1882	15.2135	15.4138	15.0047	15.0396	15.4166	15.3796	15.3883	14.967	15.1989	15.2677	14.7953	15.0912	0	1	0	0	0	0	0	0	0	0
Cnn2	Q08093	0.793887	-0.332995	0.280834		0.853658	-0.22827	0.337434		4	8	7	16.2397	15.8581	16.0475	16.062	15.9676	15.7036	16.1387	15.8769	16.6992	16.1937	16.257	16.4156	16.2155	16.7271	16.6069	16.6285	16.791	15.1947	16.53	0	0	0	0	0	0	1	0	0	0
Txndc9	Q9CQ79	0.991228	-0.0127107	0.963385		0.876191	-0.190683	0.337544		4	8	7	17.1214	16.9558	16.7715	16.7023	16.8361	16.7167	16.4773	16.5704	16.848	16.9753	16.4992	16.7552	16.8742	17.8736	16.9152	16.2766	16.4434	16.9369	16.9832	1	1	0	0	0	0	0	0	0	0
Irgm1	Q60766	1.47263	0.558399	0.00932744		1.08738	0.120854	0.337776		4	8	7	16.1527	16.6589	16.1303	16.0426	16.0582	15.9409	15.6029	15.6613	15.9861	15.6486	15.5744	15.9962	15.9291	16.1054	15.7834	15.5778	15.6191	15.3938	15.4055	0	0	1	0	0	0	0	0	0	0
Gad1	P48318	1.21626	0.282454	0.568867		1.33022	0.41166	0.33804		4	8	7	18.5299	17.6853	17.7758	17.5455	17.2723	18.8365	18.2707	18.7491	17.0841	18.7507	17.4362	17.7071	18.0431	16.4222	17.2973	16.7983	17.329	18.6919	18.6299	0	0	0	0	0	0	1	0	0	0
Lgi3	Q8K406	1.0483	0.068045	0.812226		1.19884	0.261644	0.338144		4	8	7	18.8454	18.3855	17.8671	18.439	18.3303	18.8319	18.7407	19.3159	18.1135	19.2772	17.9169	18.0965	18.2595	17.313	18.3251	18.5635	18.5396	18.604	18.6089	0	0	0	0	0	1	0	0	0	0
Pcmt1	P23506	1.02515	0.0358282	0.881838		1.15666	0.209968	0.33852		4	8	7	19.6216	19.2988	19.4619	19.2721	19.3296	20.1355	19.7398	19.8372	19.2012	19.9475	19.1202	19.3908	19.7294	18.922	19.1507	18.9929	19.0564	19.9539	19.8389	1	0	0	0	0	0	0	0	0	0
Eps15l1	Q60902	0.944727	-0.0820311	0.464699		0.935623	-0.0960011	0.338638		4	8	7	18.8284	19.0858	19.1033	18.8682	18.8356	18.5947	19.167	19.0105	18.889	18.9957	19.1818	18.9853	18.9955	18.909	19.1292	18.8451	18.9744	19.3974	19.1235	0	1	1	0	0	0	0	0	0	0
Rhog	P84096	0.998864	-0.00164036	0.990867		0.917407	-0.124367	0.339063		4	8	7	21.8421	22.2968	22.041	22.0864	22.247	21.5044	21.8154	21.7441	22.1098	21.9669	21.9979	22.1651	22.0439	22.1773	22.3023	22.1181	22.3033	21.6373	21.8951	0	0	1	0	0	0	0	0	0	0
Rps6	P62754	1.09745	0.134152	0.621827		1.14671	0.197507	0.339088		4	8	7	18.6941	19.2925	19.3425	19.3527	19.3618	18.9017	19.0617	18.9287	19.7242	19.0298	19.5668	19.2958	19.3188	18.3204	18.8379	19.6274	19.4611	18.7016	18.9869	0	0	0	0	0	0	1	0	0	0
Stk39	Q9Z1W9	1.81216	0.857713	0.157635		1.40287	0.48838	0.339123		4	8	7	16.0263	15.9517	16.0041	18.4348	15.2389	18.9126	16.0626	16.3558	15.6253	16.2333	15.8541	15.5964	15.4478	15.0369	15.3232	15.4553	15.7538	16.9886	16.2198	1	1	0	0	0	0	0	0	0	0
Nup214	Q80U93	0.881942	-0.181245	0.0533938		0.943002	-0.0846675	0.339151		4	8	7	16.3833	16.5562	16.351	16.6558	16.9514	16.5437	16.7175	16.548	16.5451	16.2634	16.5275	16.5686	16.6117	16.7748	16.5162	16.6674	16.8244	16.7546	16.5255	0	1	0	0	0	0	0	0	0	0
Rnasek	Q8K3C0	1.47124	0.557032	0.320289		1.3565	0.43989	0.339261		4	8	7	17.4422	17.2991	17.4698	16.307	16.2224	17.951	17.2364	17.4238	16.0334	18.0052	16.4569	16.7701	16.5132	16.2491	15.7142	15.1737	16.9482	17.7019	17.7073	0	0	1	0	0	0	0	0	0	0
Ola1	Q9CZ30	1.06022	0.0843664	0.381139		1.06641	0.0927577	0.339436		4	8	7	19.9666	19.9346	19.8045	19.7916	19.7465	20.091	20.0026	20.1779	19.7709	19.8744	19.7791	19.6192	19.8487	19.6515	19.611	19.6501	19.7657	20.0476	19.955	1	1	0	0	0	0	0	0	0	0
Actl6a	Q9Z2N8	0.852098	-0.230908	0.0939619		1.06505	0.0909168	0.339453		4	8	7	18.0975	18.573	18.2587	18.6148	18.9778	18.5454	18.5675	18.7024	18.8417	18.412	18.7784	18.8375	18.682	18.8968	18.5708	18.6618	18.652	18.4592	18.3958	0	1	0	0	0	0	0	0	0	0
Nat10	Q8K224	1.07728	0.107393	0.543628		1.1096	0.150041	0.339472		4	8	7	13.3374	13.1949	13.5678	13.7472	13.8852	13.6896	13.4452	13.3276	13.7145	12.9938	13.7223	13.2575	13.3953	13.6804	13.1773	13.3702	13.7551	13.0534	13.0494	0	1	0	0	0	0	0	0	0	0
Chtop	Q9CY57	0.701863	-0.51074	0.100931		0.823211	-0.280666	0.339542		4	8	7	13.3429	13.7371	13.2995	13.4526	14.2555	13.1701	13.6218	12.6885	13.5933	13.6922	14.2468	14.2363	13.3787	14.0252	14.4485	13.6219	14.0543	14.8026	13.45	0	1	0	0	0	0	0	0	0	0
Xpot	Q9CRT8	0.883641	-0.178467	0.211779		1.0704	0.0981463	0.339653		4	8	7	16.5357	16.862	16.6854	16.7813	17.1757	16.9448	17.2272	16.8427	16.9125	16.9545	16.991	16.8932	16.7014	16.8511	16.5284	16.873	17.2675	17.0342	17.0063	1	1	0	0	0	0	0	0	0	0
Atg9a	Q68FE2	2.30752	1.20634	0.0273917		1.50506	0.589824	0.339674		3	5	4	12.9211	NaN	13.112	12.8614	12.5542	12.923	NaN	13.3833	NaN	12.0669	NaN	10.8141	12.6341	NaN	NaN	11.0701	NaN	11.5639	11.7659	0	0	1	0	0	0	0	0	0	0
Nudt3	Q9JI46	0.910363	-0.135486	0.439918		0.914943	-0.128247	0.339801		4	8	7	19.8784	19.6768	19.4364	19.4741	19.5006	19.7868	19.5763	19.8885	19.5939	19.8495	19.2856	19.508	19.8968	19.2256	19.6857	19.7266	19.6022	20.061	20.0653	1	0	0	0	0	0	0	0	0	0
Hp1bp3	Q3TEA8	0.941067	-0.08763	0.511493		1.07098	0.0989363	0.340156		4	8	7	19.5635	20.1444	19.8774	20.1153	20.2951	20.0665	19.9239	19.7088	20.295	20.0705	20.332	20.2021	19.999	20.1669	20.1078	20.1042	20.1125	19.7072	19.8919	0	1	0	0	0	0	0	0	0	0
Atox1	O08997	1.14875	0.200071	0.454581		0.842904	-0.246559	0.340254		4	8	7	21.051	21.8901	21.2838	21.0246	20.2187	20.3552	20.9257	20.1965	21.4379	21.1333	21.1965	21.4621	20.7843	21.7425	21.1713	21.2491	21.4624	20.631	20.7454	0	0	0	0	0	0	1	0	0	0
Rnf220	Q6PDX6	1.18855	0.249206	0.333513		1.08603	0.119066	0.340322		4	8	7	14.8063	16.0777	14.6792	15.0426	14.7928	15.0177	15.1792	14.6663	15.2556	14.7251	15.4734	15.0604	14.8745	14.7309	14.8283	15.101	15.1481	14.8286	14.8044	1	0	0	0	0	0	0	0	0	0
Trim12a	Q99PQ1	0.898092	-0.155065	0.362312		1.3639	0.44774	0.340472		4	8	7	15.4251	15.5932	15.2875	15.7758	16.1544	15.1307	15.2562	15.6372	16.5908	15.6055	18.7574	15.8533	15.8632	15.9935	15.828	15.5176	15.7579	15.157	15.6108	1	0	0	0	0	0	0	0	0	0
Ncs1	Q8BNY6	1.05234	0.0735968	0.793984		1.18335	0.242874	0.340655		4	8	7	18.384	17.9012	17.9954	17.7335	17.7785	18.6855	18.312	18.7038	17.7017	18.6206	17.7415	17.8389	18.0672	17.192	17.5637	17.7823	17.8292	18.6337	18.4414	1	0	1	0	0	0	0	0	0	0
Erf	P70459	0.623861	-0.680702	0.0596607		0.824214	-0.278909	0.340817		4	8	7	13.6642	13.7597	14.6964	14.9362	14.8736	13.578	15.3013	14.3887	15.2569	14.0115	15.2502	14.6672	14.5343	14.875	15.3605	15.1955	15.2846	15.1136	14.2503	0	1	0	0	0	0	0	0	0	0
Plpp1	Q61469	1.19378	0.255542	0.308534		0.903263	-0.146781	0.340966		4	8	7	15.7732	15.4682	14.7782	15.2526	14.6417	14.9919	14.7967	15.3392	14.9265	14.8305	14.7792	15.0201	15.7755	14.6697	15.0827	14.9295	15.1826	14.8278	14.9696	0	0	1	0	0	0	0	0	0	0
Vapa	Q9WV55	0.889142	-0.169514	0.245931		0.90488	-0.144202	0.341441		4	8	7	19.595	20.2338	20.0395	19.8443	19.646	19.4398	20.2562	19.5731	20.1214	20.1259	20.3401	20.1252	20.0369	19.8729	20.4308	20.1063	20.1819	19.9244	20.1304	0	1	1	0	0	0	0	0	0	0
Tmem168	Q91VX9	1.28936	0.36665	0.126953		1.3166	0.396817	0.341461		4	8	7	14.2422	13.9946	14.1442	14.2334	13.9739	13.2171	13.7625	13.1118	15.5254	13.6834	15.715	14.4812	13.5096	14.1859	14.2219	14.1415	13.7023	13.0999	13.6477	0	0	1	0	0	0	0	0	0	0
Pkp1	P97350	12.9381	3.69355	0.149476		4.73515	2.24341	0.341513		4	3	4	18.3975	12.4955	12.7373	14.5702	NaN	14.08	NaN	NaN	12.5259	NaN	NaN	12.694	6.80173	NaN	15.3695	NaN	10.0316	NaN	11.2236	0	1	0	0	0	0	0	0	0	0
Pdxp	P60487	1.02155	0.0307632	0.935866		1.22628	0.294292	0.341563		4	8	7	20.6163	20.1716	20.2061	19.8484	19.642	20.9056	20.517	20.7289	20.6284	20.7	19.8967	20.7744	20.2288	19.2859	19.6193	19.64	20.6516	21.1941	20.6392	1	0	1	0	0	0	0	0	0	0
Sacs	Q9JLC8	0.573479	-0.802187	0.214718		0.236743	-2.07861	0.342279		4	6	6	22.6882	24.3952	23.3083	25.1796	12.3653	24.426	25.3169	NaN	24.6738	23.8979	25.0185	NaN	23.5513	25.2828	25.0293	25.08	23.8464	NaN	25.3802	1	0	0	0	0	0	0	0	0	0
Syt2	P46097	1.16515	0.22051	0.566687		1.26141	0.335042	0.342802		4	8	7	16.8611	16.7098	16.7317	16.479	15.9354	17.324	17.0469	17.4286	16.1175	17.4785	16.7171	16.4314	16.5683	15.7071	16.1519	15.9077	16.1053	17.5874	17.2965	1	0	1	0	0	0	0	0	0	0
Ears2	Q9CXJ1	0.922126	-0.116964	0.442431		0.918021	-0.123401	0.342871		4	8	7	14.4159	14.675	14.4601	14.3451	14.3494	14.591	14.307	14.5005	14.6701	14.837	14.2824	14.2034	14.3254	14.5163	14.7691	14.5068	15.1016	14.5439	14.374	0	0	0	1	0	0	0	0	0	0
Tgfb1	P04202	0.884593	-0.176914	0.422468		1.11383	0.155526	0.342884		4	8	7	16.4829	16.6973	16.6339	16.9049	16.9033	16.8823	17.0594	17.0319	17.3548	16.6694	17.157	17.0396	16.9023	17.2868	16.903	17.1007	17.0179	16.0623	16.7238	0	0	0	0	1	1	0	0	0	0
Chmp3	Q9CQ10	0.998536	-0.00211429	0.967473		1.03328	0.0472307	0.342949		4	8	7	19.3409	19.5307	19.3176	19.442	19.5967	19.289	19.356	19.4818	19.4531	19.4289	19.4437	19.6081	19.4473	19.5396	19.4209	19.3997	19.3395	19.386	19.3363	1	0	1	0	0	0	0	0	0	0
Rrm1	P07742	0.25984	-1.9443	0.0960877		0.447073	-1.16142	0.342974		4	7	5	13.8677	13.5746	13.7544	13.9112	13.2086	13.8608	NaN	12.8821	13.3569	17.7753	17.0694	13.7657	NaN	14.0994	15.4011	18.2016	17.2995	NaN	13.6047	1	0	0	0	0	0	0	0	0	0
Ostc	Q78XF5	0.995344	-0.0067325	0.985657		1.1939	0.255685	0.34321		4	8	7	19.1496	19.5214	20.1471	20.3197	20.5583	19.8064	20.0402	19.9657	20.3571	20.0412	19.2608	20.3452	20.3489	19.2508	20.416	20.2721	19.504	18.8768	19.8697	0	0	1	0	0	0	0	0	0	0
Dnajc9	Q91WN1	1.43037	0.516388	0.260299		1.24508	0.316242	0.343233		4	7	5	14.3287	14.3211	14.145	14.6396	13.9373	14.2995	14.2631	14.0729	NaN	14.5038	14.1914	13.8413	13.6163	14.4174	14.2546	NaN	12.5136	NaN	14.4092	1	1	1	0	0	0	0	0	0	0
Gnaz	O70443	1.21166	0.276986	0.486871		1.24835	0.320027	0.343356		4	8	7	19.0824	18.4499	18.9437	18.1987	17.9706	19.567	18.9921	19.0647	18.1701	19.2145	18.4804	18.2344	18.5544	17.6189	17.955	17.8716	18.1693	19.5021	19.0707	0	0	1	0	0	0	0	0	0	0
Fkbp8	O35465	0.965016	-0.0513746	0.45833		0.96696	-0.0484721	0.343373		4	8	7	17.3072	17.1587	17.3068	17.4109	17.3101	17.1915	17.2197	17.2542	17.3783	17.2776	17.4495	17.3096	17.3619	17.4621	17.339	17.3392	17.1324	17.4401	17.3562	0	0	1	1	0	0	0	0	0	0
Mtatp8	P03930	1.56267	0.644016	0.123875		1.26775	0.342274	0.344038		4	8	7	18.9537	17.9045	18.0775	18.1055	17.8589	19.1078	18.258	18.6343	16.9988	17.8424	17.4594	17.509	18.2969	17.1051	17.1492	17.1771	17.0165	18.6345	17.9349	0	0	1	1	0	0	0	0	0	0
Prkar2a	P12367	0.970789	-0.0427704	0.733925		1.07578	0.105386	0.344156		4	8	7	18.8845	18.5406	18.6163	18.5251	18.6165	18.9941	18.8395	18.9885	18.5629	19.0673	18.5739	18.6755	18.6863	18.3774	18.5929	18.5135	18.7689	18.8954	18.9564	1	0	1	0	0	0	0	0	0	0
Arl8a	Q8VEH3	1.17914	0.23773	0.0574495		1.03636	0.0515262	0.344629		4	8	7	21.328	21.8924	21.5394	21.7532	21.4545	21.3021	21.3919	21.5316	21.5323	21.3933	21.4312	21.4994	21.5045	21.5783	21.3033	21.4335	21.2613	21.2666	21.3861	0	0	1	0	0	0	0	0	0	0
Ppp1r1b	Q60829	0.705471	-0.503341	0.162815		0.797036	-0.327282	0.344774		4	8	7	15.0968	15.7812	15.0812	14.7464	14.6319	14.5926	15.6933	14.6231	15.4677	16.51	15.9561	15.3449	15.5429	14.637	15.6777	15.436	15.9799	16.0731	16.4115	1	0	0	0	0	0	0	0	0	0
Psmb3	Q9R1P1	0.940904	-0.0878811	0.0593094		1.01616	0.0231214	0.344901		4	8	7	20.5785	20.7157	20.7059	20.8166	20.9048	20.8058	20.7737	20.7964	20.8584	20.7421	20.8127	20.8275	20.8038	20.8352	20.7704	20.8066	20.8197	20.7941	20.7146	1	1	0	0	0	0	0	0	0	0
Hgs	Q99LI8	1.0534	0.0750593	0.473333		0.934243	-0.0981307	0.344948		4	8	7	18.4552	18.5978	18.6566	18.3668	18.2386	17.9657	18.4481	18.1522	18.4243	18.4634	18.612	18.463	18.4879	18.2056	18.3972	18.28	18.4654	18.5468	18.7254	1	0	1	0	0	0	0	0	0	0
Lamc1	P02468	0.894421	-0.160974	0.674187		0.863269	-0.212118	0.345245		4	8	7	17.637	18.1786	16.8916	18.954	17.3972	18.241	18.3146	18.112	17.8321	18.0568	17.0071	17.9526	17.4971	17.9694	17.8188	18.1343	18.0274	18.6327	18.4544	0	0	0	0	1	1	0	0	0	0
Ttc23l	A6H6E9	1.11805	0.16099	0.404691		0.945292	-0.0811675	0.345268		4	8	7	17.5224	18.2748	17.2935	17.2669	17.5115	17.3873	17.5408	17.4899	17.2257	17.2699	17.0079	17.3451	17.3901	17.6471	17.5624	17.3223	17.4102	17.4175	17.2493	1	0	0	0	0	0	0	0	0	0
Sh3bgrl2	Q8BG73	1.28014	0.356307	0.309934		1.21714	0.283497	0.345437		4	8	7	18.4237	18.9334	17.8284	18.2313	17.4312	18.7316	18.5602	18.7156	17.7312	18.6243	18.7629	17.6939	18.0491	17.0417	17.6196	17.9152	18.1268	18.7426	18.4901	0	1	0	0	0	0	0	0	0	0
Trappc3	O55013	0.917964	-0.12349	0.568017		1.10287	0.141268	0.345522		4	8	7	19.42	20.3585	19.4161	19.657	19.7071	20.0519	20.3567	19.6745	20.2342	19.7747	20.3164	19.7057	19.406	19.6589	19.9786	20.0899	20.1447	19.7908	19.7858	0	0	0	0	0	0	1	0	0	0
Phf11	A6H5X4	0.652006	-0.617042	0.265822		0.763426	-0.38944	0.345707		4	8	7	13.1329	13.5976	13.6224	14.0189	13.7292	13.7382	13.9827	13.0928	14.2282	14.7724	13.3517	13.669	14.3051	14.6986	13.8852	16.0893	13.804	12.9888	13.6988	0	1	0	0	0	0	0	0	0	0
Ngly1	Q9JI78	1.02359	0.0336425	0.861797		1.10723	0.146949	0.345747		4	8	7	15.0998	15.414	15.2191	15.4745	15.2551	15.0778	15.1312	15.4772	15.495	15.6426	15.6922	15.55	15.4346	15.54	14.5527	15.1333	15.5443	15.3554	15.3171	1	0	0	0	0	0	0	0	0	0
Pon2	Q62086	1.23689	0.306716	0.00789472		1.04679	0.0659748	0.34595		4	8	7	18.0628	18.1085	17.8939	18.03	17.8747	17.795	17.8385	17.678	17.8243	17.8143	17.6045	17.8349	17.7806	17.4784	17.5259	17.7574	17.9407	17.7108	17.8255	0	0	1	0	0	0	0	0	0	0
Apod	P51910	1.11039	0.151066	0.437343		0.84263	-0.247029	0.346356		4	8	7	16.3517	16.8783	16.7672	16.6405	15.7018	16.0311	16.7102	16.904	16.7009	16.4915	15.1565	16.3947	16.5177	15.9444	16.7198	16.7548	16.6555	16.7917	16.1747	0	0	0	0	0	1	0	0	0	0
Gpr84	Q8CIM5	1.53998	0.622914	0.0854396		0.841882	-0.248309	0.34642		4	8	7	16.1783	16.7893	16.7116	16.7528	15.6519	15.985	15.559	15.1081	16.2834	15.4609	16.0996	15.7463	16.2298	16.4938	16.3111	16.1964	15.9218	14.6983	16.0444	0	0	1	0	0	0	0	0	0	0
Lamp1	P11438	2.0831	1.05873	3.07328e-07	+	1.05287	0.0743327	0.346552		4	8	7	22.3189	22.5975	22.3266	22.5089	21.7162	21.4313	21.2498	21.3791	21.5328	21.4271	21.2582	21.634	21.3854	21.5343	21.4339	21.4138	21.4455	21.1757	21.2661	0	0	1	0	0	0	0	1	0	0
Arhgap12	Q8C0D4	0.778735	-0.360796	0.0089329		0.936312	-0.0949389	0.346807		4	8	7	16.4705	16.7707	16.6793	17.0759	17.4125	16.9899	17.0011	16.9039	16.9745	16.5987	17.047	17.1919	17.1301	17.2847	16.977	17.2037	17.1454	17.0571	16.9712	0	0	0	0	0	0	1	0	0	0
2018-09-10	Q8C650	0.96875	-0.0458039	0.724319		0.944232	-0.0827864	0.346872		4	8	7	17.1795	17.5898	17.2143	17.5114	17.5537	17.3256	17.2785	17.1258	17.4304	17.2603	17.3135	17.4063	17.2082	17.5428	17.5622	17.6241	17.5182	17.3792	17.1022	1	0	0	0	0	0	0	0	0	0
Manf	Q9CXI5	1.02564	0.0365275	0.777464		0.934382	-0.0979163	0.34715		4	8	7	18.4794	18.5661	18.6547	18.9299	18.7898	18.2489	18.5216	18.446	18.6401	18.2907	18.5863	18.6611	18.5707	18.9816	18.5162	18.7524	18.6774	18.3756	18.4731	0	0	0	0	0	1	0	0	0	0
Ddb1	Q3U1J4	0.934953	-0.0970346	0.0474922		0.969962	-0.0439996	0.347233		4	8	7	19.6885	19.6033	19.5474	19.5566	19.6565	19.8058	19.6179	19.7362	19.7259	19.622	19.5337	19.5178	19.6451	19.7395	19.706	19.635	19.791	19.7502	19.6052	1	1	0	0	0	0	0	0	0	0
Cnep1r1	Q3UJ81	1.2052	0.269272	0.334206		0.885447	-0.175522	0.347262		3	8	7	13.4821	13.9722	NaN	14.1224	13.3153	12.9661	13.3643	13.3496	13.5544	13.8497	13.1304	13.7827	13.3775	14.0072	13.649	13.7537	13.6366	12.8206	13.8826	1	1	1	0	0	0	0	0	0	0
Rims1	Q99NE5	1.74093	0.79986	0.62106		2.12085	1.08464	0.347425		4	8	5	14.2683	12.0052	12.3689	11.8407	12.8418	14.5415	12.7474	14.364	11.4074	12.7643	12.3603	12.2175	13.9327	NaN	11.1883	7.09443	NaN	14.1485	12.7405	0	0	1	0	0	0	0	0	0	0
Ddb2	Q99J79	1.7451	0.803306	0.119283		0.769267	-0.378444	0.347858		4	8	7	16.7483	18.4694	17.6105	18.5673	16.1098	15.8819	16.6291	16.1772	17.5784	15.9642	18.061	16.9356	16.7024	17.4698	17.3565	17.8058	15.9562	17.5881	16.4404	0	1	0	0	0	0	0	0	0	0
Arl8b	Q9CQW2	1.13261	0.179657	0.330501		1.06904	0.096315	0.348475		4	8	7	19.3109	20.0262	19.9953	20.1159	19.8253	19.8174	19.7194	19.7325	20.0757	19.7383	19.838	19.4834	19.4981	20.0394	19.5784	19.9423	19.5958	19.4928	19.6301	1	0	1	0	0	0	0	0	0	0
Itm2c	Q91VK4	0.947216	-0.0782354	0.662911		1.0894	0.123531	0.348796		4	8	7	16.7202	16.4849	16.4916	16.5217	16.8463	16.8867	16.7717	16.7468	16.4478	16.8151	16.825	16.7115	16.7874	16.2304	16.4448	16.5141	16.3624	16.9986	17.0921	0	0	1	0	0	0	0	0	0	0
Ccdc60	Q8C4J0	1.12506	0.170005	0.221535		1.05091	0.0716379	0.348917		4	8	7	21.0526	21.6512	21.0932	21.3581	21.231	21.1087	21.0056	21.1252	21.4027	21.1149	21.2868	21.2484	21.1546	21.2835	21.1025	21.2305	20.8673	20.9413	21.2519	0	0	0	0	0	0	1	0	0	0
Borcs7	Q9CRC6	0.790182	-0.339743	0.279192		0.77855	-0.361138	0.349021		4	8	7	14.9506	16.4311	15.7156	15.1052	14.5952	14.0114	16.0682	14.7316	16.3177	15.9026	16.2314	16.3754	15.4619	16.262	16.073	15.9038	16.2517	15.5347	15.7452	0	0	1	0	0	0	0	0	0	0
Yy1	Q00899	0.3063	-1.70698	0.102395		0.607484	-0.719082	0.349063		4	8	7	12.8295	11.24	13.1444	16.1838	15.2568	10.8048	15.9887	13.3347	15.0817	14.6809	14.039	15.512	14.9807	15.467	15.9337	14.944	15.1513	12.7683	16.1498	1	1	0	0	0	0	0	0	0	0
Ago1	Q8CJG1	0.970034	-0.0438932	0.55228		0.967564	-0.0475707	0.349221		4	8	7	17.373	17.5937	17.4071	17.7523	17.6843	17.4792	17.3667	17.5446	17.6241	17.3775	17.5243	17.6222	17.603	17.6393	17.5305	17.6625	17.5004	17.5266	17.5657	1	0	0	0	0	0	0	0	0	0
Serpinb6	Q60854	2.08694	1.06139	0.00370332	+	0.880488	-0.183625	0.349273		4	8	7	19.6359	18.9064	19.7149	19.6938	17.9074	18.209	18.211	18.251	18.2117	18.8339	18.1763	18.1414	18.3804	17.5117	18.3305	18.4079	18.8101	18.6679	18.8759	1	0	0	0	0	0	0	1	0	0
Eprs	Q8CGC7	1.13143	0.178145	0.171609		0.937681	-0.0928316	0.349525		4	8	7	19.057	19.2592	19.2721	19.3457	19.1098	18.7333	18.9871	18.8389	19.1033	18.848	18.9272	19.1527	19.0978	19.2311	19.269	19.0492	19.1743	18.6367	18.9295	0	0	0	0	0	0	1	0	0	0
Stat5b	P42232	1.06566	0.0917496	0.617846		1.08941	0.123546	0.349574		4	8	7	19.2117	19.577	18.9227	18.9178	18.6782	19.2289	19.3452	19.1095	19.2389	19.3637	19.3608	19.1876	19.1643	18.5779	19.0249	18.862	19.2182	19.3342	19.2773	1	1	0	0	0	0	0	0	0	0
Utp14a	Q640M1	1.06864	0.0957733	NaN		0.85772	-0.221421	0.349706		2	7	3	NaN	13.7824	NaN	13.7832	13.6559	12.8292	13.3565	NaN	13.9024	13.1815	13.5726	13.7614	13.7713	NaN	13.6259	NaN	13.6639	NaN	NaN	0	1	0	0	0	0	0	0	0	0
H6pd	Q8CFX1	0.927312	-0.108874	0.425073		0.947745	-0.0774298	0.349723		4	8	7	16.7992	17.3601	16.8394	17.111	17.2748	17.0123	16.9779	17.0742	17.1734	16.8374	17.1216	16.9994	17.0312	17.4523	17.2446	17.1633	17.1383	16.9615	16.9629	0	0	0	0	0	0	1	0	0	0
Sgip1	Q8VD37	1.18309	0.242557	0.591509		1.27461	0.350056	0.349896		4	8	7	18.5368	17.8063	17.9854	17.5527	17.3161	18.7581	18.3644	18.6937	17.3818	18.6118	17.7789	17.7175	18.0579	16.8146	17.3149	17.1174	17.2914	18.9357	18.5621	0	0	1	0	0	0	0	0	0	0
Trmt1l	A2RSY6	1.07746	0.107631	0.659196		0.870534	-0.200028	0.350027		4	8	7	19.4866	18.482	18.1343	18.7508	18.7227	18.7983	18.4894	18.3385	17.6812	18.9858	18.6057	17.6243	18.3157	18.3493	18.6161	18.9465	18.7487	18.6435	18.6208	0	0	0	0	0	0	1	0	0	0
Pycard	Q9EPB4	0.959687	-0.0593636	0.826817		0.858647	-0.219864	0.350214		4	8	7	20.3648	21.5384	20.9522	20.8145	21.0968	19.8483	20.7388	20.2916	21.0107	20.6816	21.1955	21.1924	20.8824	21.4064	21.3547	20.8927	21.2557	20.3566	20.6893	1	1	0	1	0	0	0	0	0	0
Zfyve21	Q8VCM3	1.03182	0.0451929	0.603557		1.08644	0.119612	0.350595		4	8	7	15.6061	15.8526	15.8249	15.6754	15.9135	15.468	16.0729	15.5919	16.3653	15.5598	15.809	15.7331	15.5861	15.9048	15.5376	15.6452	15.7923	15.8142	15.5818	0	0	0	0	0	0	1	0	0	0
Kpna6	O35345	0.873824	-0.194585	0.0199007		1.03827	0.0541804	0.350627		4	8	7	18.5218	18.8473	18.5722	18.7255	19.0087	18.7343	18.9973	18.8454	19.0429	18.7433	19.0144	18.9371	18.8842	19.0365	18.7995	18.8108	18.8557	18.8516	18.7905	1	0	0	0	0	0	0	0	0	0
Anp32b	Q9EST5	1.09417	0.129836	0.556167		1.10416	0.142947	0.35064		4	8	7	19.0681	20.0585	18.9561	19.1855	19.8283	19.8142	19.0233	19.2423	19.4265	18.9955	19.0629	19.2484	19.268	19.1931	19.5113	19.2577	19.1503	18.7952	19.135	0	1	0	0	0	0	0	0	0	0
Ireb2	Q811J3	0.800546	-0.320944	0.315739		1.27897	0.354985	0.350873		4	8	7	17.105	17.4335	17.1782	17.1688	17.623	17.6358	17.3622	17.3746	19.1985	17.329	19.1686	17.4867	17.3693	17.4204	17.231	17.1956	18.8456	17.3137	17.4207	1	0	0	0	0	0	0	0	0	0
Rbm8a	Q9CWZ3	0.912277	-0.132456	0.306055		0.923638	-0.1146	0.351226		4	8	7	16.9334	17.2408	17.0351	17.2049	17.5392	16.9406	16.857	17.1129	17.1695	16.8753	17.1048	17.372	17.3346	17.4635	17.4058	17.414	16.9541	17.0533	17.0269	1	1	0	0	0	0	0	0	0	0
Rplp2	P99027	1.27472	0.350186	0.283381		0.814691	-0.295674	0.351314		4	8	7	18.0271	18.77	18.7307	17.8224	16.877	17.0612	17.5849	17.1161	17.8476	17.9542	18.2947	18.798	17.7402	18.6188	18.5987	17.515	18.2342	17.4589	17.7459	0	0	0	0	0	0	1	0	0	0
Mmaa	Q8C7H1	1.05125	0.0721082	0.941964		0.610491	-0.711958	0.351852		4	8	7	15.0139	15.2473	15.369	17.1028	15.8483	15.0161	15.1435	12.3641	15.3962	15.1236	15.3157	14.9858	12.1545	15.6062	15.4435	15.6752	17.2401	17.5782	15.5803	0	0	0	1	0	0	0	0	0	0
Adrm1	Q9JKV1	0.876299	-0.190505	0.0846206		0.945752	-0.0804662	0.351864		4	8	7	18.9691	18.9251	19.0648	19.2799	19.1807	19.0183	19.1216	19.0928	19.4356	19.0012	19.4054	19.1025	19.1924	19.4464	19.3603	19.2751	19.3674	19.0225	19.0876	1	1	0	0	0	0	0	0	0	0
Efr3b	Q6ZQ18	1.3256	0.406649	0.425479		1.28015	0.356316	0.351878		4	8	7	15.5715	14.4615	15.4026	14.5237	14.7919	15.598	15.1895	15.2833	14.4288	15.5674	14.0644	14.5928	14.8609	13.236	14.2037	14.2001	14.3262	15.6469	15.6086	1	0	1	0	0	0	0	0	0	0
Ttf2	Q5NC05	1.22497	0.292746	0.410034		1.2025	0.266032	0.352127		4	8	7	23.006	22.7589	22.362	22.3229	22.0414	22.9449	22.669	23.1422	22.1426	23.1076	22.2008	22.4373	22.72	21.5	22.0445	21.8765	21.9835	23.0126	23.1007	1	1	0	0	0	0	0	0	0	0
Abi3	Q8BYZ1	0.681592	-0.553019	0.0397521		0.872993	-0.195958	0.35242		4	8	7	19.9057	20.7181	20.5566	20.6744	21.1554	20.1434	20.8307	20.4418	21.1585	20.467	21.1812	21.188	20.9847	21.5299	21.1415	21.2024	21.1256	20.4034	20.7294	1	0	0	0	0	0	0	0	0	0
Cox4i2	Q91W29	0.892843	-0.163521	0.504651		0.870805	-0.199579	0.352803		4	8	7	15.2802	14.4838	14.786	15.2165	14.6555	14.9561	15.1663	15.0598	14.8064	15.4902	14.0636	15.0466	14.5793	14.7606	15.1765	15.1931	15.1562	15.1067	15.7637	0	0	1	1	0	0	0	0	0	0
Cacng3	Q9JJV5	1.02591	0.03691	0.959383		0.605163	-0.724603	0.353252		4	6	6	15.3504	14.7991	15.3778	13.0837	NaN	14.9977	14.7388	14.5196	11.424	14.8849	12.7824	NaN	14.747	15.6302	12.9447	NaN	13.6925	15.6847	14.9959	0	0	1	0	0	0	0	0	0	0
Smchd1	Q6P5D8	1.2126	0.278107	0.538289		1.06177	0.0864771	0.353373		4	8	7	17.3067	19.7074	17.2228	17.5529	17.989	17.5108	17.6428	17.6547	17.9852	17.5544	17.8771	17.8323	17.7169	17.8788	17.7333	17.6892	17.7114	17.5641	17.3915	0	0	0	0	0	0	1	0	0	0
Grm3	Q9QYS2	1.31735	0.397636	0.360641		1.29104	0.368534	0.353437		4	8	7	17.6768	17.1592	17.4271	16.7665	16.4101	18.3065	17.5692	17.6459	16.4265	17.9229	16.7228	16.8225	17.2212	16.0055	15.8797	16.5457	16.9115	17.8319	17.6228	0	0	1	0	0	0	0	0	0	0
Polr2d	Q9D7M8	0.907813	-0.139533	0.55279		0.868436	-0.203508	0.353867		4	8	7	15.7368	15.8667	15.9581	16.1242	15.7569	15.4819	16.5757	16.1327	16.0667	15.4132	15.8853	15.5476	15.5845	16.0291	15.6927	16.5808	16.5838	16.2719	15.6842	0	1	0	0	0	0	0	0	0	0
Ca14	Q9WVT6	1.44193	0.528004	0.0872453		1.15179	0.203877	0.353901		4	8	7	18.7664	18.049	17.6746	18.095	17.7387	17.9745	18.057	18.205	17.524	18.3736	17.3558	17.3483	17.4208	16.8075	17.5386	17.9785	17.8683	18.0882	17.6257	0	0	1	0	0	0	0	0	0	0
Ero1a	Q8R180	1.51934	0.603446	0.00160666		0.927869	-0.108008	0.353953		4	8	7	16.8077	16.8191	16.3858	16.5793	16.142	16.1782	15.958	15.781	15.864	16.0068	15.521	16.0413	16.2746	15.9721	16.2147	15.7972	16.2457	15.7233	16.0842	0	0	1	0	0	0	0	0	0	0
Emb	P21995	1.13983	0.188815	0.591675		0.829313	-0.270011	0.354044		4	8	7	16.8213	16.2315	15.4884	16.4739	15.5138	16.1591	15.6001	16.1416	15.1146	16.7623	15.186	15.882	15.3933	15.7819	16.1379	16.4769	15.4822	16.386	16.7964	0	0	1	0	0	0	0	0	0	0
Pmpca	Q9DC61	1.00702	0.0100929	0.924198		1.04316	0.0609579	0.354303		4	8	7	18.142	18.4533	17.9321	18.1604	18.1005	18.28	18.1459	18.1714	18.4133	18.1481	18.3557	18.1674	18.0953	18.2696	17.9957	18.1889	18.009	18.3458	18.2285	0	0	1	1	0	0	0	0	0	0
Anxa3	O35639	0.907534	-0.139976	0.461829		0.915719	-0.127024	0.354339		4	8	7	23.9311	24.7073	24.3809	24.5495	24.6573	24.0178	24.4997	24.1858	24.6467	24.1628	24.5799	24.4912	24.5394	24.9918	24.5946	24.6452	24.5115	24.1932	24.2496	0	0	0	0	0	0	1	0	0	0
Plekha1	Q8BUL6	0.993464	-0.00946	0.970258		0.874335	-0.193742	0.354398		3	8	6	14.69	NaN	15.5351	14.7852	14.9535	14.6288	14.9092	15.2888	14.666	15.4073	14.0664	14.6334	15.4988	NaN	15.1374	14.8258	14.7482	15.0775	14.7897	1	1	1	0	0	0	0	0	0	0
Sfxn3	Q91V61	1.06843	0.0954946	0.74729		1.1606	0.214872	0.354438		4	8	7	21.9952	21.4285	21.6016	21.4494	21.4149	22.0651	21.9202	22.0724	21.3743	22.0848	21.4185	21.5543	21.8191	20.5604	21.305	21.3679	21.4715	22.0698	22.0687	0	0	1	1	0	0	0	0	0	0
Rcor1	Q8CFE3	0.821692	-0.283331	0.184181		1.10821	0.148236	0.354923		4	8	7	14.4277	14.7633	14.2229	14.9027	15.4504	14.8059	14.6963	14.9768	15.1837	14.6869	14.9793	15.3064	15.0849	15.1075	14.9012	15.1158	15.0034	14.4105	14.414	0	1	0	0	0	0	0	0	0	0
Mob1a	Q921Y0	0.81504	-0.295057	0.151212		0.918455	-0.122718	0.354929		4	8	7	19.0979	20.0132	19.6072	19.8274	19.8361	19.4234	19.7761	19.5288	20.1837	19.7241	20.0446	19.9534	19.8429	20.2722	20.0921	20.0411	19.9981	19.6073	19.6668	0	0	0	0	0	0	1	0	0	0
Prpsap1	Q9D0M1	1.00314	0.00452	0.969421		1.06077	0.0851075	0.355078		4	8	7	18.5806	18.2852	18.5862	18.7389	18.5953	18.9078	18.6495	18.6879	18.6943	18.6022	18.5739	18.3156	18.3958	18.526	18.5137	18.5342	18.5246	18.9237	18.3845	0	0	0	0	0	0	1	0	0	0
Tkt	P40142	0.985498	-0.0210746	0.735969		0.961147	-0.0571709	0.355122		4	8	7	22.8709	22.7065	22.6606	22.8379	22.6739	22.9701	22.6261	22.8295	22.7916	22.7357	22.685	22.5512	22.7282	22.7658	22.7482	22.7708	22.915	22.9254	22.6769	0	0	0	0	0	0	1	0	0	0
Thoc7	Q7TMY4	0.827586	-0.273019	0.0675138		1.0723	0.100711	0.355895		4	8	7	15.9946	16.2998	16.052	16.4464	16.7754	16.3916	16.5141	16.3723	16.7815	16.3506	16.5608	16.8293	16.4744	16.7602	16.5685	16.544	16.5535	16.1375	16.2605	1	1	0	0	0	0	0	0	0	0
Sparc	P07214	0.786835	-0.345868	0.143807		0.818662	-0.28866	0.355955		4	8	7	16.7225	17.2746	17.228	17.2303	17.4731	15.7003	17.2623	16.5857	17.5522	17.19	17.7673	17.8376	17.3841	17.5687	17.9761	17.5082	17.6759	16.7375	17.3677	0	0	0	0	1	1	0	0	0	0
Gabarapl2	P60521	1.00917	0.01317	0.94758		1.1336	0.180915	0.356016		4	8	7	19.1345	18.7415	18.7244	18.7336	19.0778	19.397	18.9978	19.3234	18.4726	19.3823	18.47	18.8889	19.0868	18.2679	18.844	18.5849	18.6034	19.2616	19.0935	0	0	0	0	0	0	1	0	0	0
Mtco2	P00405	1.0728	0.101375	0.662533		1.12835	0.174211	0.356169		4	8	7	23.1195	23.0048	22.7022	22.615	22.5987	23.2236	23.0144	23.2447	22.6183	23.2991	22.6518	22.8149	23.0535	22.2935	22.53	22.3362	22.6488	23.1984	23.2525	0	0	1	1	0	0	0	0	0	0
Thumpd2	Q9CZB3	0.110114	-3.18293	NaN		0.827637	-0.27293	0.356173		1	5	5	NaN	NaN	10.6601	NaN	13.5803	12.7423	NaN	13.4057	13.6883	NaN	14.4339	NaN	13.7198	13.9051	14.0651	13.7659	NaN	NaN	13.7591	0	0	0	0	0	0	1	0	0	0
Myo6	Q64331	0.979536	-0.02983	0.940561		1.27095	0.34591	0.356196		4	8	7	14.3239	13.6442	13.5211	13.7928	13.4214	14.726	14.4034	14.6445	13.8369	15.1894	13.1908	14.1575	14.2807	12.8066	13.4327	13.5394	13.5171	14.816	14.5598	1	1	1	0	0	0	0	0	0	0
Hsd17b10	O08756	0.944397	-0.0825343	0.218159		1.04586	0.0646907	0.356379		4	8	7	20.5015	20.4722	20.3857	20.4057	20.4773	20.8319	20.6525	20.7061	20.5153	20.6355	20.4029	20.4863	20.5914	20.4881	20.3685	20.4161	20.4964	20.7	20.606	0	0	0	1	0	0	0	0	0	0
Atg4c	Q811C2	1.22792	0.296216	0.00881105		1.05306	0.0745861	0.356945		4	8	7	14.9893	14.6972	14.9013	14.9209	14.6614	14.7386	14.6111	14.7998	14.5621	14.8994	14.5439	14.4282	14.5918	14.4124	14.3983	14.6135	14.565	14.8384	14.6474	1	0	0	0	0	0	0	0	0	0
Glmp	Q9JHJ3	2.2162	1.14809	4.10271e-05	+	1.1221	0.166198	0.357399		4	8	7	17.9558	18.5289	18.4822	18.3753	17.7089	17.0587	17.0286	16.7946	17.8346	17.1533	17.4315	17.8191	17.0811	17.3279	17.1	17.6214	17.1746	16.8424	17.1649	0	0	1	0	0	0	0	1	0	0
Txnl4a	P83877	0.988623	-0.0165082	0.913627		1.07263	0.101158	0.357492		4	8	7	15.5702	15.6315	15.8721	15.9157	15.8877	15.9475	16.037	15.9414	15.8654	15.7345	15.9084	15.5985	15.9417	16.0134	15.6247	16.0046	15.3331	15.8751	15.5545	0	1	0	0	0	0	0	0	0	0
Nub1	P54729	1.14186	0.191389	0.112248		0.949918	-0.0741252	0.35758		4	8	7	16.8442	17.0159	16.8624	17.2129	16.9134	16.7013	16.6087	16.8099	16.7526	16.8027	16.5333	16.625	16.8	17.1091	16.7743	16.7017	16.7294	16.5451	16.8878	0	1	0	0	0	0	0	0	0	0
Rell1	Q8K2J7	0.857212	-0.222277	0.868613		0.440192	-1.18379	0.357584		3	4	4	12.7624	NaN	13.4012	12.9123	NaN	12.3731	13.0311	NaN	NaN	12.2465	NaN	10.6043	NaN	11.7024	16.3406	NaN	11.9282	NaN	13.0191	0	0	1	0	0	0	0	0	0	0
Nfasc	Q810U3	1.13079	0.177335	0.534077		1.17105	0.227808	0.35765		4	8	7	18.4024	17.4306	17.4933	17.8886	17.5656	18.0656	18.164	18.4478	17.5703	18.4393	17.2131	17.3677	17.5133	16.7119	17.636	17.8601	17.9302	17.9407	17.7923	0	0	1	0	0	0	0	0	0	0
Lpcat2	Q8BYI6	0.854698	-0.226514	0.173794		0.905808	-0.142722	0.357836		4	8	7	21.801	22.3704	22.1563	22.2944	22.6096	21.5933	22.1011	22.1719	22.4247	22.0888	22.5144	22.4107	22.444	22.5901	22.5485	22.5799	22.3867	21.9411	22.184	0	0	1	0	0	0	0	0	0	0
Nckap1	P28660	0.858075	-0.220825	0.00288815		0.96628	-0.0494862	0.358128		4	8	7	21.1125	21.3014	21.0041	21.2159	21.4274	21.5257	21.2765	21.4352	21.2225	21.3464	21.1458	21.259	21.4127	21.3968	21.4232	21.4027	21.2752	21.4149	21.3298	1	0	1	0	0	0	0	0	0	0
Spi1	P17433	0.887567	-0.172073	0.395594		1.12056	0.164214	0.358491		4	8	7	15.5286	16.3094	16.0947	16.2263	16.6413	15.9715	16.272	15.8753	16.4236	16.1616	16.7815	16.8814	16.4256	16.6598	16.024	16.4021	16.0052	15.8954	16.0705	0	1	0	0	0	0	0	0	0	0
Plin3	Q9DBG5	1.57547	0.655787	0.000200025	+	0.944512	-0.0823582	0.358611		4	8	7	17.351	17.4519	17.2888	17.483	16.6206	16.5103	16.5299	16.6522	16.6734	16.921	16.7217	16.6152	16.501	16.7047	16.7423	17.0052	16.9805	16.7406	16.4909	1	0	1	0	0	0	0	1	0	0
Acacb	E9Q4Z2	0.874531	-0.193418	NaN		0.862119	-0.214041	0.358855		1	7	5	NaN	16.153	NaN	NaN	15.9864	16.254	16.481	16.0731	15.8347	16.5572	NaN	15.7403	15.8354	NaN	16.0505	NaN	16.2657	17.0263	16.5542	0	1	1	1	0	0	0	0	0	0
Ppp1r10	Q80W00	1.06969	0.0971879	0.58816		1.11334	0.154895	0.358916		4	8	7	15.0355	15.0143	14.5715	14.5052	14.8027	14.0969	14.5877	15.1017	15.1057	15.0189	14.9899	15.0112	14.6751	14.9822	15.0289	14.8049	14.5867	14.338	14.3751	0	1	0	0	0	0	0	0	0	0
Alg6	Q3TAE8	0.789402	-0.341167	0.260628		0.863444	-0.211826	0.35902		4	7	5	13.788	14.1622	14.4086	14.5842	14.1791	14.8121	14.7084	14.104	NaN	14.2733	14.467	14.0119	13.8133	14.9154	14.6909	NaN	14.5173	14.9478	NaN	0	0	1	0	0	0	0	0	0	0
Rps28	P62858	1.02415	0.0344232	0.916385		0.795662	-0.329772	0.359597		4	8	7	19.381	20.5141	19.6901	19.473	18.635	18.6715	19.6129	18.2325	20.0984	19.6184	19.9589	20.3752	19.4888	20.4159	20.1891	19.604	20.0624	19.0206	19.33	0	0	0	0	0	0	1	0	0	0
Dpm3	Q9D1Q4	1.03414	0.0484329	0.811593		1.11091	0.15174	0.359612		4	8	7	14.8534	15.559	14.9146	14.4521	14.6444	15.1709	15.3705	14.6521	15.0237	15.156	14.6891	15.6779	15.0027	14.8428	14.9914	14.5247	15.0066	14.7498	15.1563	0	0	1	0	0	0	0	0	0	0
Rac2	Q05144	0.841737	-0.248558	0.264872		0.881679	-0.181675	0.359732		4	8	7	20.5836	21.2526	20.8815	21.0922	21.2258	20.391	20.7878	20.756	21.474	20.8192	21.3408	21.3602	21.1836	21.6843	21.5902	21.2781	21.0497	20.6852	20.936	1	0	1	0	0	0	0	0	0	0
Trmt61a	Q80XC2	0.742063	-0.430386	0.0234971		0.90825	-0.138839	0.359936		4	8	7	14.7203	15.1742	14.7611	14.9494	15.6252	15.062	14.9345	14.9183	15.6401	14.976	15.1584	15.2279	15.0379	15.607	15.4163	15.5338	15.455	15.4014	14.8702	0	1	0	0	0	0	0	0	0	0
Atp5b	P56480	1.0801	0.111161	0.592645		1.11081	0.151611	0.360052		4	8	7	24.0969	23.5689	23.7025	23.4979	23.4314	24.0171	23.8357	24.0883	23.4603	24.057	23.6351	23.5308	23.7524	23.1243	23.4551	23.3671	23.5075	24.1321	23.8991	0	0	1	1	0	0	0	0	0	0
Ptpro	E9Q612	1.12024	0.163807	0.343868		0.921899	-0.117319	0.360188		4	8	7	16.7817	17.4728	17.1434	17.2473	16.988	16.9233	16.5001	16.9426	17.0405	16.54	17.1314	16.9755	16.9261	17.4242	17.0506	17.1168	16.8593	16.987	16.6185	0	0	1	0	0	0	0	0	0	0
Mmgt1	Q8K273	0.716652	-0.480655	0.0500375		0.854393	-0.227028	0.360608		4	8	7	15.6846	16.1267	15.4452	15.9542	15.6387	15.8794	16.0038	15.1027	16.7668	16.0655	16.5676	16.4259	16.3673	16.3713	16.5763	16.3204	16.6115	15.5436	16.1929	0	0	1	0	0	0	0	0	0	0
Zmiz1	Q6P1E1	0.866237	-0.207167	0.345125		1.08449	0.117019	0.360666		4	8	7	16.0072	17.0008	15.8443	16.4444	16.8023	16.5646	16.5182	16.5277	17.2148	16.3337	16.428	16.7976	16.6956	16.7035	16.5683	16.4721	16.6172	16.1926	16.47	1	1	0	0	0	0	0	0	0	0
Pcbp1	P60335	0.866219	-0.207196	0.159764		0.934857	-0.0971827	0.360957		4	8	7	20.9773	21.7323	21.2511	21.304	21.4954	21.0642	21.3967	21.209	21.7498	21.2755	21.6658	21.5531	21.4827	21.7676	21.5604	21.4958	21.6307	21.3712	21.3552	0	1	0	0	0	0	0	0	0	0
Pcna	P17918	1.31544	0.395543	0.0122367		0.941651	-0.0867359	0.361095		4	8	7	18.0449	18.2764	18.1118	18.5422	17.8259	17.7515	17.705	17.6228	18.0349	17.5008	17.8953	17.7561	17.8559	18.0383	17.9038	17.873	17.9755	17.4432	17.8482	0	1	0	0	0	0	0	0	0	0
Rpn2	Q9DBG6	1.06842	0.0954836	0.362715		0.944724	-0.0820352	0.361278		4	8	7	20.5929	20.6594	20.4478	20.8464	20.7984	20.2868	20.3263	20.3993	20.5476	20.2856	20.4453	20.5834	20.5418	20.7398	20.6256	20.6103	20.6042	20.2928	20.3735	0	0	1	0	0	0	0	0	0	0
Ccdc91	Q9D8L5	0.893316	-0.162757	0.333507		0.890035	-0.168066	0.361337		4	8	7	14.6598	14.9704	14.6527	14.6088	15.0799	14.2644	14.3238	14.3471	14.7839	15.0537	14.6402	15.2479	14.9196	14.5464	14.9477	15.2647	14.6441	15.2304	14.647	0	0	1	0	0	0	0	0	0	0
Ddx47	Q9CWX9	0.752442	-0.410347	0.0739495		1.10284	0.141228	0.36154		4	8	7	14.6714	14.6884	14.8197	15.4643	15.78	15.3491	15.2737	15.1584	15.8743	15.1136	15.5986	15.5527	15.5597	15.7083	15.3385	15.5187	14.8786	15.0926	15.1529	0	1	0	0	0	0	0	0	0	0
Itga5	P11688	1.22743	0.295636	0.0814254		0.805805	-0.311498	0.362394		4	8	7	15.2103	15.376	15.4613	15.3175	15.1115	14.6881	14.9986	14.7656	14.8625	12.808	15.027	15.6117	14.5725	15.1389	15.3726	15.3245	15.0913	15.0341	14.7856	0	0	1	0	0	0	0	0	0	0
Ntrk2	P15209	0.738535	-0.437262	0.361187		0.787878	-0.343955	0.362395		3	3	4	13.5236	12.472	13.3319	NaN	NaN	NaN	NaN	13.1366	NaN	NaN	13.1745	13.2963	12.8274	NaN	NaN	NaN	13.3373	14.0597	13.9613	0	0	1	0	0	0	0	0	0	0
Mrps34	Q9JIK9	1.13555	0.183387	0.283849		1.10075	0.138488	0.362462		4	8	7	16.2216	16.1141	15.9665	15.7632	15.7975	16.5109	16.0202	15.9017	15.7578	16.2398	15.6233	15.9204	15.9255	15.3293	15.8506	15.5869	15.9537	16.0555	16.1293	0	0	0	1	0	0	0	0	0	0
Tceb2	P62869	1.00577	0.00829607	0.897629		1.03556	0.0504073	0.362938		4	8	7	20.105	20.1893	19.9599	20.1894	20.093	20.2279	20.09	20.3603	20.1003	20.196	20.0012	20.1553	20.2348	20.0116	20.1096	20.0146	20.0272	20.0931	20.2274	0	1	0	0	0	0	0	0	0	0
Ggt7	Q99JP7	1.30206	0.380794	0.371669		1.27201	0.347107	0.363111		4	8	7	16.2002	15.6435	15.6592	15.3633	14.8862	16.5723	16.0076	16.3561	14.9559	16.1954	15.3709	15.1183	15.52	14.3355	14.8779	14.856	15.1608	16.4144	16.1856	0	0	1	0	0	0	0	0	0	0
Atp6v0a1	Q9Z1G4	1.22458	0.292291	0.444363		1.22302	0.290443	0.363304		4	8	7	22.5483	22.0821	22.3722	21.8788	21.5232	22.8089	22.4747	22.738	21.5209	22.5545	22.1141	22.0135	22.1079	21.1675	21.5023	21.3634	21.6973	22.8784	22.7796	0	0	1	0	0	0	0	0	0	0
Abcg1	Q64343	0.835023	-0.260112	0.239163		1.09904	0.136244	0.363557		4	8	7	14.694	14.5399	14.2591	14.3615	14.9922	14.8442	14.7445	14.9494	14.6102	14.9316	15.0478	14.7601	14.6438	14.5269	14.5639	14.6131	14.5588	15.5801	14.5796	0	0	1	0	0	0	0	0	0	0
Tapbpl	Q8VD31	1.20441	0.26833	0.0610913		0.918099	-0.123278	0.363576		4	8	7	16.8933	16.9693	16.897	17.2763	16.4505	16.8115	16.657	16.6077	17.1698	16.3475	16.6311	16.2638	16.6459	17.1599	16.8072	16.7961	16.6294	16.5905	16.5555	0	0	1	0	0	0	0	0	0	0
Clcn6	O35454	0.97807	-0.03199	0.91274		1.16827	0.224377	0.363648		4	8	7	14.3997	15.1261	14.6603	14.358	14.4272	14.8492	14.9971	14.7657	14.8493	14.8854	15.842	14.5235	14.7071	14.1869	15.5235	14.2453	14.2109	14.974	14.8285	0	0	1	0	0	0	0	0	0	0
Cd38	P56528	3.44682	1.78526	0.192356		2.11042	1.07753	0.363785		4	6	6	17.1244	12.2789	17.0679	15.0158	13.6463	NaN	16.7331	13.7196	NaN	16.757	11.2281	15.9001	14.2806	11.8681	12.4067	16.5412	NaN	12.6144	13.8079	0	0	1	0	0	0	0	0	0	0
Serbp1	Q9CY58	0.915558	-0.127276	0.384639		0.924768	-0.112836	0.364091		4	8	7	19.1881	19.5977	19.5171	19.7358	19.5139	19.1152	19.5879	19.3993	19.9062	19.3603	19.7608	19.5492	19.6383	19.8085	19.7792	19.7531	19.7291	19.1836	19.567	1	1	0	0	0	0	0	0	0	0
Nek6	Q9ES70	1.12504	0.169979	0.0720792		1.0604	0.0846027	0.364318		4	8	7	16.136	16.2962	16.3027	16.5397	16.3812	15.8897	16.1291	16.2523	16.4295	15.974	16.3874	16.423	16.1026	16.3074	16.2134	16.2681	16.0216	16.0726	16.0552	1	1	0	0	0	0	0	0	0	0
Cat	P24270	0.972914	-0.0396161	0.675251		0.954642	-0.0669686	0.364534		4	8	7	19.4256	19.432	19.532	19.6774	19.6469	19.5193	19.439	19.3724	19.5606	19.3174	19.6202	19.4393	19.4878	19.6189	19.5841	19.6583	19.6169	19.6986	19.2298	0	0	0	0	0	0	1	0	0	0
Nelfa	Q8BG30	0.793175	-0.334288	0.146043		1.10213	0.140301	0.364796		4	8	7	14.002	15.076	14.6484	14.6069	14.7045	14.7035	14.9131	14.8666	15.4115	15.4226	15.0823	15.3593	14.7486	15.341	15.0491	14.8743	15.1289	14.6209	14.6606	0	1	0	0	0	0	0	0	0	0
Lrrc75a	Q7TSF4	0.768919	-0.379096	0.212611		1.11401	0.155768	0.365515		4	8	7	13.7789	14.683	13.9488	13.0401	14.4845	14.53	14.5347	14.5091	14.8362	13.7213	14.5483	14.0164	14.5728	13.7908	14.1477	14.1875	14.128	14.5981	14.2677	0	0	0	0	0	0	1	0	0	0
Folh1	O35409	1.1178	0.16066	0.719517		1.28712	0.364145	0.365553		4	8	7	16.3	16.7901	16.0665	16.5938	15.6355	17.3471	16.8116	17.3092	15.9819	17.4526	16.2545	16.3362	15.792	14.8765	15.845	16.9127	16.4551	17.1886	16.8686	0	0	1	0	0	0	0	0	0	0
Mtnd5	P03921	1.16582	0.221343	0.352133		1.15166	0.203709	0.365669		4	8	7	18.6499	18.4672	18.3453	18.2891	18.3266	19.0003	18.5807	18.8074	17.8041	18.6843	18.0758	18.0825	18.5213	17.8537	17.9508	17.7512	17.983	18.7405	18.715	0	0	1	1	0	0	0	0	0	0
Cs	Q9CZU6	0.996432	-0.00515607	0.981825		1.12738	0.172978	0.365836		4	8	7	23.3779	23.2366	23.1821	22.9204	23.0308	23.7001	23.6001	23.6545	23.0031	23.5978	23.1608	23.1118	23.3486	22.4858	23.1608	22.884	23.1576	23.661	23.5928	0	0	0	1	0	0	0	0	0	0
Cryz	P47199	1.08538	0.118206	0.116643		1.02683	0.038197	0.366141		4	8	7	19.3531	19.5935	19.2808	19.5064	19.4536	19.3569	19.2689	19.4068	19.2587	19.3291	19.3292	19.4245	19.3997	19.3166	19.3449	19.4024	19.1804	19.3502	19.2127	1	0	0	0	0	0	0	0	0	0
Hsd17b4	P51660	1.02354	0.0335661	0.76643		1.0591	0.0828423	0.366177		4	8	7	21.1651	21.4768	21.022	21.4108	21.5317	21.0025	21.1039	21.3769	21.4212	21.2407	21.4647	21.4019	21.2321	21.4315	21.1573	21.4148	21.281	21.1035	21.0255	0	0	0	0	0	0	1	0	0	0
Clpb	Q60649	0.948756	-0.0758914	0.66138		1.0939	0.12948	0.366252		4	8	7	15.8865	15.5708	15.6416	15.6945	15.5427	16.0966	16.0032	16.1715	15.9078	15.9679	15.9297	15.6105	15.7944	15.4804	15.3628	15.6448	15.8785	16.2915	15.9674	0	0	0	1	0	0	0	0	0	0
Exoc2	Q9D4H1	0.921986	-0.117183	0.265695		1.03571	0.050618	0.36641		4	8	7	17.7449	18.1092	17.4499	17.7913	18.0978	17.8262	17.7566	17.8583	17.9124	17.9482	17.9525	18.181	17.9398	17.8783	17.8926	17.8853	17.846	17.9055	17.8896	0	0	0	0	0	0	1	0	0	0
Gbp2	Q9Z0E6	1.18118	0.240231	0.156276		0.951562	-0.0716311	0.366471		4	8	7	17.397	16.4639	16.682	16.7075	16.4059	16.8754	16.3162	16.4962	16.6154	16.5239	16.3837	16.3892	16.591	16.5547	16.6872	16.4457	16.6784	16.4366	16.6129	1	0	1	0	0	0	0	0	0	0
Rtn3	Q9ES97	0.979915	-0.0292714	0.846879		0.925223	-0.112126	0.36665		4	8	7	20.8167	21.0127	20.9351	20.6132	20.4305	20.7224	20.9039	20.7412	20.6253	21.1232	20.8428	20.7032	20.7864	20.4962	20.7829	20.7069	20.9538	21.2555	21.134	0	0	1	0	0	0	0	0	0	0
Cd84	Q18PI6	0.237245	-2.07555	0.323192		0.289246	-1.78963	0.366765		4	8	6	15.0843	21.341	15.3321	21.4551	14.1144	12.2078	21.6909	21.3241	21.217	21.8527	21.13	15.1757	14.8899	21.3759	21.4715	21.3157	21.4537	NaN	21.7656	0	0	1	0	0	0	0	0	0	0
Arih1	Q9Z1K5	0.868278	-0.203771	0.00616371		0.965415	-0.0507795	0.366818		4	8	7	17.7535	17.7598	17.755	17.8064	17.9296	17.728	17.8295	17.9416	17.9596	18.057	17.965	17.9629	18.0538	17.9647	18.1371	17.9776	17.8338	17.834	18.0061	1	1	0	0	0	0	0	0	0	0
Dram2	Q9CR48	1.46972	0.555539	0.01564		1.0981	0.135003	0.366875		4	8	7	15.3822	15.5385	15.849	16.0721	15.6619	15.0215	15.3168	14.9201	15.4552	15.1901	15.5991	15.1547	15.3002	15.2364	15.1436	15.4231	14.9334	14.6179	15.4299	0	0	1	0	0	0	0	0	0	0
[truncated: 4,197 more rows]

## Sheet: 3-Mouse CSF Data
													Grn ko				Trem2 ko				Wt						Uniprot subcellular Locations
[truncated: 999 more rows]
